# Supplementary material for: Temporal control of progenitor competence shapes maturation in GABAergic neuron development in mice
Source: Nat Neurosci. 2025 Jul 8;28(8):1663–75. doi: 10.1038/s41593-025-01999-y (PMC12321585; doi:10.1038/s41593-025-01999-y)
Supplement: Supplementary file 3 — Table 1. Functional summary of e16.5 enriched genes differentially expressed between FTe12.5+6h and FTe16.5+6h. Table 2. Selected sgRNAs list with primers used to analyze CRISPR interference efficiency. [file 41593_2025_1999_MOESM3_ESM.xlsx]

## Sheet: Index
Sheet	Description
Suppl. Table 1	Functional summary of e16.5 enriched genes differentially expressed between FT e12.5 + 6h and FT e16.5 + 6h.
Suppl. Table 2	Selected sgRNAs list with primers used to analyze CRISPR interference efficiency.

## Sheet: Suppl. Table 1
Gene symbol	log2FC	Function during neurogenesis	Reference (PMID)
Tubb2a	2,06	Microtubule protein involved in neuronal migration and proliferation; mutation linked to brain malformation and epilepsy.	24702957
Rtn1	1,33	Reticulon protein localized in ER and neuronal dendrites, regulates ER activity and cytosolic calcium dynamics.	23454728, 23559015
Nfix	2,10	Transcription factor essential for normal brain development, regulates progenitor cell differentiation in the hippocampus.	23042739, 18477394
Mapt	2,08	Microtubule-associated protein with role in brain development and neurogenesis as well as detrimental role in neurodegeneration at later age.	29202785
Nfib	2,79	Transcription factor involved in neuronal radial glia differentiation and cortical development regulation.	23749646, 32166136
Thra	1,40	Nuclear hormone receptor required for normal neural progenitor cell proliferation in human cerebral cortical development.	31628250
Ly6h	1,42	Endogenous neurotoxin-like protein, inhibits alpha7 nicotinic acetylcholine receptor currents at the plasma membrane.	25716842, 32686737
Zfp704	1,51	C2H2 zinc finger protein expressed in several NC-derived lineages.	17693064
Myt1l	1,23	CCHC zinc finger TF involved in neuronal identity and maturation.	21617644, 34614421
Ncam1	1,48	Neural cell adhesion molecule important for neuronal migration, neurite developent, synaptogenesis and neural stem cells regulation.	19788570, 20038681, 17682066
Stmn2	1,14	Microtubule regulator, necessary for normal axonal outgrowth , regeneration and protection.	30643292
Nrxn3	1,01	Presynaptic transmembrane protein with role in synapse development and function.	34879268, 2847265
PISD	1,01	Mitocondrial-localized enzyme, associated with impaired mitochondrial protein homeostasis.	30858161
Smarca2	1,08	Subunit of chromatin remodelling complexes, involved in neural progenitor differentiation.	31375262
Ina	1,16	Neuronal intermediate filament protein that influence morphology and physiology of axonx.	11739575
Fxyd6	1,00	Transmembrane protein involved in Na/K pump function modulation.	33231612
Zbtb20	1,11	Transcription factor with role in neurogenesis and astrocytogenesis modulation.	27282384, 27000654
Gria2	1,15	Subunit of AMPA receptor, LOF leads to neurodevelopmental disorders.	31300657
Socs2	1,19	Intracellular protein that regulates neuron embryonic development and the neurotrophin signaling.	12368809, 24860421
Chl1	1,24	Neural recognition molecule that begatively regulates neuronal proliferation and differentiation.	20933598
Pde4dip	1,03	Protein anchoring components of the cAMP-dependent pathway in the ER to Golgi trafficking.	35346821
Gria1	1,18	Subunit of AMPA receptor, LOF leads to neurodevelopmental disorders.	35675825
Mef2c	1,95	Transcripton factor involved in interneurons fate and maturation and is linked to various neuropsychiatric and neurodevelopmental disorders.	27779093, 18579729, 32452758
Gucy1a3	1,41	Subunit of guanylate cyclase enzyme regulating MGE neurons migration and marker of indirect striatal medium spiny neurons.	24155296, 36081908
Erbb4	1,00	Receptor tyrosine kinase required for interneuron migration and inhibitory synapse formation.	15473965, 34226493
Flrt2	1,02	cell adhesion molecules with role in Tangential Migratory Streams of Cortical Interneurons.	34301831
Shtn1	1,02	Protein coding gene involved in neuronal polarization and axonogenesis.	17030985, 30733148
Lmo4	1,36	Transcriptional regulator essential for normal patterns of proliferation ans survival of neuroepithelial cells.	15691703
Epha5	1,91	Ephrin receptor protein, involved in axon guidance and synaptogenesis during development.	19326470, 20824214
Tcf4	1,32	Transcription factor regulating cortical interneuron neurogenesis.	35965434
Maf	1,34	Transcription factor regulating cortical interneuorn fate and maturation.	30699346, 32452758

## Sheet: Suppl. Table 2
sgRNA name	Sequence	FW Primer	RV Primer	In vitro TIDE Knockout score (%)
gLacZ	GTGCGAATACGCCCACGCGAT	NA	NA	NA
gNfib	CTGGCGTCTGGATCTAGTCA	ACATGACCGTGGACCTGGA	GCTCAGTGAGAAGCCCGAAAT	63
gNfix	TTGGAAAGCACGCAGCAGGG	CTACCGGTGAGGCCCAGAAG	CAGGATGAGTTCCACCCGTT	46
