# Supplementary material for: Temporal control of progenitor competence shapes maturation in GABAergic neuron development in mice
Source: Nat Neurosci. 2025 Jul 8;28(8):1663–75. doi: 10.1038/s41593-025-01999-y (PMC12321585; doi:10.1038/s41593-025-01999-y)
Supplement: Supplementary file 4 — Correlation coefficients between apical progenitors at different stages; membrane potential of progenitors in the GE and cortex and observed interaction sizes between postmitotic cell states in TrackerSeq datasets. [file 41593_2025_1999_MOESM4_ESM.xlsx]

## Sheet: Fig 1g
	E12_E	E14_E	E16_E	E12_I	E14_I	E16_I
E12_E	1	0.141817	-0.528384	-0.375557	-0.524699	-0.6217
E14_E	0.141817	1	0.216056	-0.537179	-0.505177	-0.358782
E16_E	-0.528384	0.216056	1	-0.468071	-0.330603	0.0504972
E12_I	-0.375557	-0.537179	-0.468071	1	0.704154	0.469253
E14_I	-0.524699	-0.505177	-0.330603	0.704154	1	0.561893
E16_I	-0.6217	-0.358782	0.0504972	0.469253	0.561893	1

## Sheet: Fig 1h-left
	celltype	relative_number_of_cells	stage
1	Migrating neurons	100	12
2	CThPN	0	12
3	SCPN	0	12
4	DL CPN	0	12
5	UL CPN	0	12
6	Migrating neurons	100	13
7	CThPN	0	13
8	SCPN	0	13
9	DL CPN	0	13
10	UL CPN	0	13
11	CThPN	10.0139	14
12	Migrating neurons	54.5202	14
13	SCPN	35.4659	14
14	DL CPN	0	14
15	UL CPN	0	14
16	CThPN	20.1942	15
17	DL CPN	8.50485	15
18	Migrating neurons	55.8058	15
19	SCPN	15.4951	15
20	UL CPN	0	15
21	CThPN	16.0407	16
22	DL CPN	9.15493	16
23	Migrating neurons	42.0188	16
24	SCPN	17.0579	16
25	UL CPN	15.7277	16

## Sheet: Fig 1h-right
	celltype	relative_number_of_cells	stage
1	Ebf1_Isl1	29.2463	12
2	Gucy1a3	5.5868	12
3	Maf_Npy	38.0952	12
4	Nr2f2	27.0716	12
5	Ebf1_Isl1	34.6956	13
6	Gucy1a3	8.9611	13
7	Maf_Npy	45.9708	13
8	Nr2f2	10.3726	13
9	Ebf1_Isl1	41.1707	14
10	Gucy1a3	10.2376	14
11	Maf_Npy	38.5746	14
12	Nr2f2	10.0171	14
13	Ebf1_Isl1	38.7788	15
14	Gucy1a3	13.243	15
15	Maf_Npy	38.9203	15
16	Nr2f2	9.05782	15
17	Ebf1_Isl1	40.6658	16
18	Gucy1a3	24.8104	16
19	Maf_Npy	23.7674	16
20	Nr2f2	10.7564	16

## Sheet: Fig 1j
	value	spatial	stage
1	-65.3967	LGE	e13.5
2	-60.3433	LGE	e13.5
3	-64.9933	LGE	e13.5
4	-68.4333	LGE	e13.5
5	-68.5933	LGE	e13.5
6	-66.2933	LGE	e13.5
7	-57	CGE	e13.5
8	-60.9	CGE	e13.5
9	-66.09	CGE	e13.5
10	-58.84	CGE	e13.5
11	-61.1	CGE	e13.5
12	-65.54	CGE	e13.5
13	-61.5733	CGE	e13.5
14	-69.7567	MGE	e13.5
15	-57.5067	MGE	e13.5
16	-69.3667	MGE	e13.5
17	-56.18	MGE	e13.5
18	-64.7767	MGE	e13.5
19	-66.8833	MGE	e13.5
20	-67.27	MGE	e13.5
21	-66.3867	MGE	e13.5
22	-67.6467	MGE	e13.5
23	-46.83	cortex	e13.5
24	-43.4367	cortex	e13.5
25	-24.24	cortex	e13.5
26	-42.6	cortex	e13.5
27	-32.3	cortex	e13.5
28	-39.9533	cortex	e13.5
29	-35.41	cortex	e13.5
30	-59.06	LGE	e15.5
31	-67.1667	LGE	e15.5
32	-66.5167	LGE	e15.5
33	-64.04	LGE	e15.5
34	-65.1267	LGE	e15.5
35	-69.1433	LGE	e15.5
36	-62.38	LGE	e15.5
37	-70.23	LGE	e15.5
38	-70.17	LGE	e15.5
39	-69.58	LGE	e15.5
40	-61.26	CGE	e15.5
41	-63.2233	CGE	e15.5
42	-62	CGE	e15.5
43	-58.9533	MGE	e15.5
44	-65.9067	MGE	e15.5
45	-60.6167	cortex	e15.5
46	-52.5733	cortex	e15.5
47	-64.7333	cortex	e15.5
48	-71.1767	cortex	e15.5
49	-63.44	cortex	e15.5
50	-72.2233	cortex	e15.5
51	-69.66	cortex	e15.5

## Sheet: Fig 1m
	Ebf1_Isl1	Gucy1a3	Maf	Nr2f2	Snhg11
1	1	0	0	0	0
2	1	0	0	0	0
3	1	0	0	0	0
4	1	0	0	0	0
5	1	0	0	0	0
6	1	0	0	0	1
7	1	0	0	0	0
8	1	0	0	0	0
9	1	0	0	0	0
10	1	0	0	0	0
11	1	0	0	0	0
12	1	0	0	0	0
13	1	1	0	0	0
14	1	0	0	0	1
15	1	0	0	0	0
16	1	0	0	0	1
17	1	0	0	0	0
18	1	0	0	0	0
19	1	0	0	0	0
20	1	0	0	0	0
21	1	0	0	0	0
22	1	0	0	0	0
23	1	0	0	0	0
24	1	1	0	0	0
25	1	0	0	0	0
26	1	0	0	0	0
27	1	1	0	0	0
28	1	1	0	0	0
29	1	1	0	0	0
30	1	0	0	0	0
31	1	0	0	0	0
32	1	0	0	0	0
33	1	0	0	0	0
34	1	0	0	0	0
35	1	0	0	0	0
36	1	0	0	0	1
37	1	0	0	0	0
38	1	1	0	0	0
39	1	0	0	0	0
40	1	1	0	0	0
41	1	1	0	0	0
42	1	0	0	0	0
43	1	0	0	0	0
44	1	0	0	0	0
45	1	0	0	0	1
46	1	1	0	0	0
47	1	1	0	0	1
48	1	1	0	0	0
49	1	0	0	0	0
50	1	0	0	0	0
51	1	0	0	0	0
52	1	0	0	0	0
53	1	1	0	0	1
54	0	1	0	0	0
55	0	1	0	0	0
56	0	1	0	0	0
57	0	1	0	0	0
58	0	1	0	0	1
59	0	1	0	0	1
60	0	1	0	0	0
61	0	1	0	0	1
62	0	1	0	0	0
63	0	0	1	0	1
64	0	0	0	1	1
65	0	0	0	0	1
66	0	0	0	0	1

## Sheet: Fig 1n
	Ebf1_Isl1	Gucy1a3	Maf	Nr2f2	Snhg11
1	1	0	0	0	0
2	1	0	1	0	0
3	1	1	0	0	0
4	1	0	0	0	1
5	1	0	0	0	0
6	1	0	0	0	1
7	1	1	0	0	0
8	1	0	0	1	0
9	0	1	0	0	0
10	0	1	0	1	0
11	0	1	0	0	0
12	0	1	1	0	0
13	0	1	0	1	0
14	0	1	0	0	1
15	0	0	1	0	0
16	0	0	0	1	1
17	0	0	0	1	0
18	0	0	0	0	1
19	0	0	0	0	1
20	0	0	0	0	1
