# Supplementary material for: Temporal control of progenitor competence shapes maturation in GABAergic neuron development in mice
Source: Nat Neurosci. 2025 Jul 8;28(8):1663–75. doi: 10.1038/s41593-025-01999-y (PMC12321585; doi:10.1038/s41593-025-01999-y)
Supplement: Supplementary file 5 — Abundance of cell states in FT cohorts; shift in pseudotime across FT cohorts; differentially expressed genes between postmitotic cells; marker gene expression across FT cohorts; aggregated accessibility across stage-enriched sites; differential binding analysis across cohorts. [file 41593_2025_1999_MOESM5_ESM.xlsx]

## Sheet: Fig 2b
	Experiment	Fine_annotation	n	cells_per_exp	frac_cells
1	E12+4daysCFSE	Ebf1_Isl1	38	936	4.05983
2	E12+4daysCFSE	Gucy1a3	76	936	8.11966
3	E12+4daysCFSE	Maf_Sst	655	936	69.9786
4	E12+4daysCFSE	Snhg11	14	936	1.49573
5	E12+4daysCFSE	Tcf4_Nr2f2	153	936	16.3462
6	E12+6hCFSE	Ebf1_Isl1	17	93	18.2796
7	E12+6hCFSE	Gucy1a3	3	93	3.22581
8	E12+6hCFSE	Maf_Sst	13	93	13.9785
9	E12+6hCFSE	Snhg11	47	93	50.5376
10	E12+6hCFSE	Tcf4_Nr2f2	13	93	13.9785
11	E16+6hCFSE	Ebf1_Isl1	42	374	11.2299
12	E16+6hCFSE	Gucy1a3	56	374	14.9733
13	E16+6hCFSE	Maf_Sst	154	374	41.1765
14	E16+6hCFSE	Snhg11	24	374	6.41711
15	E16+6hCFSE	Tcf4_Nr2f2	98	374	26.2032

## Sheet: Fig 2c
	orig.ident	nCount_RNA	nFeature_RNA	percent.mito	nCount_spliced	nFeature_spliced	nCount_unspliced	nFeature_unspliced	nCount_ambiguous	nFeature_ambiguous	Dataset	Stage	Collection_stage	Injection_stage	Generale	Experiment	Experiment2	Dataset1	cloneID.LINEAGE	cloneID.umi6	percent.mt	S.Score	G2M.Score	Phase	old.ident	CC.Difference	Clusters_from_monocle	nCount_SCT	nFeature_SCT	nCount_integrated	nFeature_integrated	Pseudotime	Fine_annotation	Mitotic_and_tips	Main_splits	clones_mixed_stages	clones_E12	clones_E16	clone_groups1	clone_groups2	clone_groups3	Tips	PT_parts
F_AAAGAACCACTAACGT-1	SeuratProject	2924	1469	0.0362517	0	0	0	0	0	0	E028	E12+4days	E16	E12	Inhibitory	E12+4daysCFSE	CFSE				3.62517	-0.0351903	-0.216268	G1	12	0.181078	8	2170	1445	0	0	34.2562	Gucy1a3	Gucy1a3	Projections	no	no	no	no	No	No	Gucy1a3	Gucy1a3
F_AAAGGATAGGCTAACG-1	SeuratProject	2505	1458	0.0299401	0	0	0	0	0	0	E028	E12+4days	E16	E12	Inhibitory	E12+4daysCFSE	CFSE				2.99401	-0.0630443	-0.226663	G1	5	0.163618	4	2110	1445	0	0	30.6618	Maf_Sst	Maf	Interneurons	no	no	no	no	No	No	Maf	Maf_Sst
F_AAAGGGCAGTAAGCAT-1	SeuratProject	1510	991	0.018543	0	0	0	0	0	0	E028	E12+4days	E16	E12	Inhibitory	E12+4daysCFSE	CFSE				1.8543	-0.0726357	-0.220594	G1	5	0.147959	4	1548	990	0	0	29.5898	Maf_Sst	Maf	Interneurons	no	no	no	no	No	No	Maf	Maf_Sst
F_AAAGGGCGTTACGTAC-1	SeuratProject	1480	908	0.027027	0	0	0	0	0	0	E028	E12+4days	E16	E12	Inhibitory	E12+4daysCFSE	CFSE				2.7027	-0.0603354	-0.132341	G1	11	0.0720053	12	1555	904	0	0	25.3803	Tcf4_Nr2f2	Nr2f2	Interneurons	no	no	no	no	No	No	Nr2f2	Tcf4_Nr2f2
F_AAAGTCCCAAATCAAG-1	SeuratProject	1744	1089	0.0166284	0	0	0	0	0	0	E028	E12+4days	E16	E12	Inhibitory	E12+4daysCFSE	CFSE				1.66284	-0.113113	-0.141391	G1	5	0.0282774	4	1744	1089	0	0	28.7908	Maf_Sst	Maf	Interneurons	no	no	no	no	No	No	Maf	Maf_Sst
F_AAAGTGAAGCTGCGAA-1	SeuratProject	2825	1489	0.0293805	0	0	0	0	0	0	E028	E12+4days	E16	E12	Inhibitory	E12+4daysCFSE	CFSE				2.93805	-0.171076	-0.106072	G1	10	-0.065004	10	2138	1462	0	0	39.3134	Ebf1_Isl1	Ebf1_Isl1	Projections	no	no	no	no	No	No	Ebf1_Isl1	Ebf1_Isl1
F_AACAAAGAGAACTTCC-1	SeuratProject	2125	1279	0.0494118	0	0	0	0	0	0	E028	E12+4days	E16	E12	Inhibitory	E12+4daysCFSE	CFSE				4.94118	-0.177828	-0.0710129	G1	5	-0.106815	4	1970	1277	0	0	30.5649	Maf_Sst	Maf	Interneurons	no	no	no	no	No	No	Maf	Maf_Sst
F_AACAAAGGTACAAGCG-1	SeuratProject	1936	1192	0.018595	0	0	0	0	0	0	E028	E12+4days	E16	E12	Inhibitory	E12+4daysCFSE	CFSE				1.8595	-0.0588066	-0.192618	G1	5	0.133811	4	1878	1191	0	0	29.2439	Maf_Sst	Maf	Interneurons	no	no	no	no	No	No	Maf	Maf_Sst
F_AACACACAGGGCAAGG-1	SeuratProject	3328	1259	0.0180288	0	0	0	0	0	0	E028	E12+4days	E16	E12	Inhibitory	E12+4daysCFSE	CFSE				1.80288	-0.05147	-0.161984	G1	6	0.110514	5	2197	1160	0	0	24.2418	Npy	No	Interneurons	no	no	no	no	No	No	No	Npy
F_AACAGGGTCAGCGGAA-1	SeuratProject	750	558	0.0253333	0	0	0	0	0	0	E028	E12+4days	E16	E12	Inhibitory	E12+4daysCFSE	CFSE				2.53333	-0.13579	-0.168387	G1	7	0.032597	11	1488	614	0	0	30.4017	Six3_Gucy1a3	No	Projections	no	no	no	no	No	No	No	Six3_Gucy1a3
F_AACCAACCACAGCCAC-1	SeuratProject	2748	1519	0.0120087	0	0	0	0	0	0	E028	E12+4days	E16	E12	Inhibitory	E12+4daysCFSE	CFSE				1.20087	-0.171065	-0.066897	G1	12	-0.104168	8	2154	1484	0	0	32.5714	Gucy1a3	Gucy1a3	Projections	no	no	no	no	No	No	Gucy1a3	Gucy1a3
F_AACCAACGTTGTTTGG-1	SeuratProject	2357	1365	0.0165465	0	0	0	0	0	0	E028	E12+4days	E16	E12	Inhibitory	E12+4daysCFSE	CFSE				1.65465	-0.209872	-0.145905	G1	5	-0.0639667	4	2059	1359	0	0	28.7166	Maf_Sst	Maf	Interneurons	no	no	no	no	No	No	Maf	Maf_Sst
F_AACCACATCATCTACT-1	SeuratProject	867	587	0.0726644	0	0	0	0	0	0	E028	E12+4days	E16	E12	Inhibitory	E12+4daysCFSE	CFSE				7.26644	-0.149575	-0.0639325	G1	5	-0.0856427	4	1338	653	0	0	30.6618	Maf_Sst	Maf	Interneurons	no	no	no	no	No	No	Maf	Maf_Sst
F_AACCACATCGAGTGGA-1	SeuratProject	2242	1308	0.0276539	0	0	0	0	0	0	E028	E12+4days	E16	E12	Inhibitory	E12+4daysCFSE	CFSE				2.76539	-0.197866	-0.195369	G1	5	-0.0024977	4	2016	1304	0	0	30.6618	Maf_Sst	Maf	Interneurons	no	no	no	no	No	No	Maf	Maf_Sst
F_AACCATGTCATTACTC-1	SeuratProject	800	580	0.02625	0	0	0	0	0	0	E028	E12+4days	E16	E12	Inhibitory	E12+4daysCFSE	CFSE				2.625	-0.102024	-0.141816	G1	11	0.039792	12	1433	650	0	0	26.2284	Tcf4_Nr2f2	Nr2f2	Interneurons	no	no	no	no	No	No	Nr2f2	Tcf4_Nr2f2
F_AACCATGTCGCACGGT-1	SeuratProject	1093	746	0.0548948	0	0	0	0	0	0	E028	E12+4days	E16	E12	Inhibitory	E12+4daysCFSE	CFSE				5.48948	-0.151095	-0.0757929	G1	12	-0.0753019	8	1378	760	0	0	34.2562	Gucy1a3	Gucy1a3	Projections	no	no	no	no	No	No	Gucy1a3	Gucy1a3
F_AACCCAAAGGGATGTC-1	SeuratProject	2325	1266	0.0236559	0	0	0	0	0	0	E028	E12+4days	E16	E12	Inhibitory	E12+4daysCFSE	CFSE				2.36559	-0.211108	-0.139349	G1	1	-0.071759	3	2035	1258	0	0	33.7095	Ebf1_Isl1	Ebf1_Isl1	Projections	no	no	no	no	No	No	Ebf1_Isl1	Ebf1_Isl1
F_AACCTGAAGTATTGCC-1	SeuratProject	1085	787	0.0267281	0	0	0	0	0	0	E028	E12+4days	E16	E12	Inhibitory	E12+4daysCFSE	CFSE				2.67281	-0.118569	-0.181506	G1	5	0.0629373	4	1355	800	0	0	30.435	Maf_Sst	Maf	Interneurons	no	no	no	no	No	No	Maf	Maf_Sst
F_AACCTGAGTTGGCCGT-1	SeuratProject	2460	1356	0.00365854	0	0	0	0	0	0	E028	E12+4days	E16	E12	Inhibitory	E12+4daysCFSE	CFSE				0.365854	-0.148149	-0.0482682	G1	4	-0.0998805	6	2091	1329	0	0	1.4168	Fabp7	Mitotic	Mitotic	no	no	no	no	No	No	No	Mitotic
F_AACGAAATCAAGCCAT-1	SeuratProject	2309	1374	0.0164573	0	0	0	0	0	0	E028	E12+4days	E16	E12	Inhibitory	E12+4daysCFSE	CFSE				1.64573	-0.158091	-0.215178	G1	5	0.0570869	4	2053	1372	0	0	29.9748	Maf_Sst	Maf	Interneurons	no	no	no	no	No	No	Maf	Maf_Sst
F_AACGGGAAGATAGCTA-1	SeuratProject	1382	865	0.0173661	0	0	0	0	0	0	E028	E12+4days	E16	E12	Inhibitory	E12+4daysCFSE	CFSE				1.73661	0.000337901	-0.132641	S	5	0.132979	4	1507	865	0	0	30.0113	Maf_Sst	Maf	Interneurons	no	no	no	no	No	No	Maf	Maf_Sst
F_AACTTCTAGAGATGCC-1	SeuratProject	2282	1371	0.0184049	0	0	0	0	0	0	E028	E12+4days	E16	E12	Inhibitory	E12+4daysCFSE	CFSE				1.84049	-0.16288	-0.199438	G1	5	0.0365576	4	2052	1364	0	0	30.6618	Maf_Sst	Maf	Interneurons	no	no	no	no	No	No	Maf	Maf_Sst
F_AAGAACATCCACCTCA-1	SeuratProject	741	543	0.0377868	0	0	0	0	0	0	E028	E12+4days	E16	E12	Inhibitory	E12+4daysCFSE	CFSE				3.77868	-0.0488378	-0.062664	G1	5	0.0138262	4	1505	600	0	0	30.6618	Maf_Sst	Maf	Interneurons	no	no	no	no	No	No	Maf	Maf_Sst
F_AAGACAATCTCGTCGT-1	SeuratProject	1209	820	0.00578991	0	0	0	0	0	0	E028	E12+4days	E16	E12	Inhibitory	E12+4daysCFSE	CFSE				0.578991	-0.118762	-0.123467	G1	5	0.00470517	4	1428	821	0	0	28.3156	Maf_Sst	Maf	Interneurons	no	no	no	no	No	No	Maf	Maf_Sst
F_AAGACTCAGCTAGCCC-1	SeuratProject	1724	1145	0.0203016	0	0	0	0	0	0	E028	E12+4days	E16	E12	Inhibitory	E12+4daysCFSE	CFSE				2.03016	-0.143087	-0.141237	G1	5	-0.00184942	4	1722	1143	0	0	30.1564	Maf_Sst	Maf	Interneurons	no	no	no	no	No	No	Maf	Maf_Sst
F_AAGCATCAGTGTTCCA-1	SeuratProject	1544	986	0.0220207	0	0	0	0	0	0	E028	E12+4days	E16	E12	Inhibitory	E12+4daysCFSE	CFSE				2.20207	-0.12726	-0.175675	G1	5	0.0484149	4	1584	985	0	0	29.7162	Maf_Sst	Maf	Interneurons	no	no	no	no	No	No	Maf	Maf_Sst
F_AAGCGAGAGCACCGTC-1	SeuratProject	2033	1165	0.021151	0	0	0	0	0	0	E028	E12+4days	E16	E12	Inhibitory	E12+4daysCFSE	CFSE				2.1151	-0.123853	-0.135515	G1	3	0.0116615	12	1911	1162	0	0	22.7535	Tcf4_Nr2f2	Nr2f2	Interneurons	no	no	no	no	No	No	Nr2f2	Tcf4_Nr2f2
F_AAGCGAGCAGAACTTC-1	SeuratProject	2942	1588	0.0309313	0	0	0	0	0	0	E028	E12+4days	E16	E12	Inhibitory	E12+4daysCFSE	CFSE				3.09313	-0.0701273	-0.296922	G1	5	0.226795	4	2162	1553	0	0	30.6618	Maf_Sst	Maf	Interneurons	no	no	no	no	No	No	Maf	Maf_Sst
F_AAGCGAGGTACGTGTT-1	SeuratProject	2034	1222	0.0221239	0	0	0	0	0	0	E028	E12+4days	E16	E12	Inhibitory	E12+4daysCFSE	CFSE				2.21239	-0.0736528	-0.200981	G1	5	0.127329	4	1922	1219	0	0	30.6618	Maf_Sst	Maf	Interneurons	no	no	no	no	No	No	Maf	Maf_Sst
F_AAGGAATGTAACATCC-1	SeuratProject	846	598	0.0295508	0	0	0	0	0	0	E028	E12+4days	E16	E12	Inhibitory	E12+4daysCFSE	CFSE				2.95508	-0.057263	-0.150461	G1	7	0.093198	1	1429	628	0	0	27.2253	Tshz1	No	Projections	no	no	no	no	No	No	No	Tshz1
F_AAGGAATTCCTCGATC-1	SeuratProject	1850	1203	0.00594595	0	0	0	0	0	0	E028	E12+4days	E16	E12	Inhibitory	E12+4daysCFSE	CFSE				0.594595	0.00530844	-0.170977	S	11	0.176286	12	1830	1198	0	0	25.8722	Tcf4_Nr2f2	Nr2f2	Interneurons	no	no	no	no	No	No	Nr2f2	Tcf4_Nr2f2
F_AAGGTAAAGGTAGGCT-1	SeuratProject	2257	1247	0.03323	0	0	0	0	0	0	E028	E12+4days	E16	E12	Inhibitory	E12+4daysCFSE	CFSE				3.323	-0.182045	-0.182378	G1	12	0.000333609	8	2017	1236	0	0	34.2562	Gucy1a3	Gucy1a3	Projections	no	no	no	no	No	No	Gucy1a3	Gucy1a3
F_AAGGTAAGTAGAGACC-1	SeuratProject	1527	980	0.0137525	0	0	0	0	0	0	E028	E12+4days	E16	E12	Inhibitory	E12+4daysCFSE	CFSE				1.37525	-0.153837	-0.261466	G1	5	0.107628	4	1573	979	0	0	28.6797	Maf_Sst	Maf	Interneurons	no	no	no	no	No	No	Maf	Maf_Sst
F_AAGTCGTCAATGAACA-1	SeuratProject	1995	1080	0.0155388	0	0	0	0	0	0	E028	E12+4days	E16	E12	Inhibitory	E12+4daysCFSE	CFSE				1.55388	-0.0805337	-0.128778	G1	10	0.0482448	10	1890	1079	0	0	37.9968	Ebf1_Isl1	Ebf1_Isl1	Projections	no	no	no	no	No	No	Ebf1_Isl1	Ebf1_Isl1
F_AAGTTCGAGCAAACAT-1	SeuratProject	2115	1275	0.0217494	0	0	0	0	0	0	E028	E12+4days	E16	E12	Inhibitory	E12+4daysCFSE	CFSE				2.17494	-0.0819915	-0.213536	G1	5	0.131545	4	1974	1275	0	0	30.6618	Maf_Sst	Maf	Interneurons	no	no	no	no	No	No	Maf	Maf_Sst
F_AATAGAGCAGCAATTC-1	SeuratProject	1750	1102	0.0177143	0	0	0	0	0	0	E028	E12+4days	E16	E12	Inhibitory	E12+4daysCFSE	CFSE				1.77143	-0.0839661	-0.197394	G1	11	0.113428	12	1747	1100	0	0	25.6883	Tcf4_Nr2f2	Nr2f2	Interneurons	no	no	no	no	No	No	Nr2f2	Tcf4_Nr2f2
F_AATAGAGGTCACGCTG-1	SeuratProject	2448	1433	0.0220588	0	0	0	0	0	0	E028	E12+4days	E16	E12	Inhibitory	E12+4daysCFSE	CFSE				2.20588	-0.126644	-0.212406	G1	5	0.0857613	4	2089	1413	0	0	30.6618	Maf_Sst	Maf	Interneurons	no	no	no	no	No	No	Maf	Maf_Sst
F_AATAGAGGTCCTACAA-1	SeuratProject	1363	876	0.0190756	0	0	0	0	0	0	E028	E12+4days	E16	E12	Inhibitory	E12+4daysCFSE	CFSE				1.90756	-0.100438	-0.132598	G1	11	0.0321601	12	1483	876	0	0	26.2331	Tcf4_Nr2f2	Nr2f2	Interneurons	no	no	no	no	No	No	Nr2f2	Tcf4_Nr2f2
F_AATCACGTCCGACGGT-1	SeuratProject	1664	1053	0.0114183	0	0	0	0	0	0	E028	E12+4days	E16	E12	Inhibitory	E12+4daysCFSE	CFSE				1.14183	-0.154411	-0.138506	G1	11	-0.0159051	12	1667	1053	0	0	25.691	Tcf4_Nr2f2	Nr2f2	Interneurons	no	no	no	no	No	No	Nr2f2	Tcf4_Nr2f2
F_AATCGTGGTCACCCTT-1	SeuratProject	1447	948	0.00967519	0	0	0	0	0	0	E028	E12+4days	E16	E12	Inhibitory	E12+4daysCFSE	CFSE				0.967519	-0.122997	-0.146645	G1	5	0.0236482	4	1521	946	0	0	29.0239	Maf_Sst	Maf	Interneurons	no	no	no	no	No	No	Maf	Maf_Sst
F_AATCGTGTCTGCGGAC-1	SeuratProject	1055	758	0.0388626	0	0	0	0	0	0	E028	E12+4days	E16	E12	Inhibitory	E12+4daysCFSE	CFSE				3.88626	-0.125657	0.0558717	G2M	5	-0.181529	4	1360	783	0	0	30.4781	Maf_Sst	Maf	Interneurons	no	no	no	no	No	No	Maf	Maf_Sst
F_AATGACCGTGTAAATG-1	SeuratProject	1350	910	0.0155556	0	0	0	0	0	0	E028	E12+4days	E16	E12	Inhibitory	E12+4daysCFSE	CFSE				1.55556	-0.116809	-0.180302	G1	5	0.0634924	4	1476	909	0	0	30.4769	Maf_Sst	Maf	Interneurons	no	no	no	no	No	No	Maf	Maf_Sst
F_AATGCCACAGCGCGTT-1	SeuratProject	2000	1180	0.0115	0	0	0	0	0	0	E028	E12+4days	E16	E12	Inhibitory	E12+4daysCFSE	CFSE				1.15	-0.163305	-0.129713	G1	7	-0.0335913	11	1901	1179	0	0	30.4017	Six3_Gucy1a3	No	Projections	no	no	no	no	No	No	No	Six3_Gucy1a3
F_AATGCCAGTCTCCCTA-1	SeuratProject	2238	1321	0.0218945	0	0	0	0	0	0	E028	E12+4days	E16	E12	Inhibitory	E12+4daysCFSE	CFSE				2.18945	-0.153295	-0.114568	G1	5	-0.0387264	4	2027	1315	0	0	30.484	Maf_Sst	Maf	Interneurons	no	no	no	no	No	No	Maf	Maf_Sst
F_AATTCCTAGACTCCGC-1	SeuratProject	750	565	0.0173333	0	0	0	0	0	0	E028	E12+4days	E16	E12	Inhibitory	E12+4daysCFSE	CFSE				1.73333	-0.074924	-0.0945799	G1	5	0.0196559	4	1469	657	0	0	30.1213	Maf_Sst	Maf	Interneurons	no	no	no	no	No	No	Maf	Maf_Sst
F_AATTTCCCATGGAATA-1	SeuratProject	1598	1014	0.0262829	0	0	0	0	0	0	E028	E12+4days	E16	E12	Inhibitory	E12+4daysCFSE	CFSE				2.62829	-0.12287	-0.160628	G1	5	0.0377577	4	1608	1012	0	0	30.1267	Maf_Sst	Maf	Interneurons	no	no	no	no	No	No	Maf	Maf_Sst
F_AATTTCCTCCCTTGTG-1	SeuratProject	2259	1311	0.0123949	0	0	0	0	0	0	E028	E12+4days	E16	E12	Inhibitory	E12+4daysCFSE	CFSE				1.23949	-0.131904	-0.0471055	G1	1	-0.0847982	3	2044	1309	0	0	35.3254	Ebf1_Isl1	Ebf1_Isl1	Projections	no	no	no	no	No	No	Ebf1_Isl1	Ebf1_Isl1
F_ACAAAGATCTGGCCAG-1	SeuratProject	1889	1224	0.0190577	0	0	0	0	0	0	E028	E12+4days	E16	E12	Inhibitory	E12+4daysCFSE	CFSE				1.90577	-0.083513	-0.183465	G1	5	0.0999519	4	1861	1222	0	0	29.4095	Maf_Sst	Maf	Interneurons	no	no	no	no	No	No	Maf	Maf_Sst
F_ACAACCACAGACCATT-1	SeuratProject	2006	1244	0.0174477	0	0	0	0	0	0	E028	E12+4days	E16	E12	Inhibitory	E12+4daysCFSE	CFSE				1.74477	-0.20958	-0.0453167	G1	5	-0.164263	4	1914	1240	0	0	29.1977	Maf_Sst	Maf	Interneurons	no	no	no	no	No	No	Maf	Maf_Sst
F_ACAACCAGTGCAGATG-1	SeuratProject	1949	1235	0.0153925	0	0	0	0	0	0	E028	E12+4days	E16	E12	Inhibitory	E12+4daysCFSE	CFSE				1.53925	-0.0212136	-0.106722	G1	5	0.085508	4	1883	1232	0	0	29.3715	Maf_Sst	Maf	Interneurons	no	no	no	no	No	No	Maf	Maf_Sst
F_ACAACCAGTGCCCAGT-1	SeuratProject	1832	1058	0.0289301	0	0	0	0	0	0	E028	E12+4days	E16	E12	Inhibitory	E12+4daysCFSE	CFSE				2.89301	-0.092595	-0.193967	G1	5	0.101372	4	1812	1056	0	0	30.1582	Maf_Sst	Maf	Interneurons	no	no	no	no	No	No	Maf	Maf_Sst
F_ACAAGCTGTGTTATCG-1	SeuratProject	1615	1013	0.0198142	0	0	0	0	0	0	E028	E12+4days	E16	E12	Inhibitory	E12+4daysCFSE	CFSE				1.98142	-0.111883	-0.223732	G1	11	0.111848	12	1623	1012	0	0	25.2633	Tcf4_Nr2f2	Nr2f2	Interneurons	no	no	no	no	No	No	Nr2f2	Tcf4_Nr2f2
F_ACACAGTGTTGGATCT-1	SeuratProject	1680	1079	0.0238095	0	0	0	0	0	0	E028	E12+4days	E16	E12	Inhibitory	E12+4daysCFSE	CFSE				2.38095	-0.0920296	-0.117018	G1	11	0.0249888	12	1679	1078	0	0	26.1338	Tcf4_Nr2f2	Nr2f2	Interneurons	no	no	no	no	No	No	Nr2f2	Tcf4_Nr2f2
F_ACACCAATCCATTTAC-1	SeuratProject	1743	1051	0.00917958	0	0	0	0	0	0	E028	E12+4days	E16	E12	Inhibitory	E12+4daysCFSE	CFSE				0.917958	-0.122409	-0.236459	G1	11	0.11405	12	1742	1050	0	0	26.2331	Tcf4_Nr2f2	Nr2f2	Interneurons	no	no	no	no	No	No	Nr2f2	Tcf4_Nr2f2
F_ACACGCGTCATATGGC-1	SeuratProject	1189	855	0.0176619	0	0	0	0	0	0	E028	E12+4days	E16	E12	Inhibitory	E12+4daysCFSE	CFSE				1.76619	-0.0716382	-0.219554	G1	5	0.147915	4	1400	860	0	0	29.0239	Maf_Sst	Maf	Interneurons	no	no	no	no	No	No	Maf	Maf_Sst
F_ACACTGAAGCGTTGTT-1	SeuratProject	1727	1055	0.0312681	0	0	0	0	0	0	E028	E12+4days	E16	E12	Inhibitory	E12+4daysCFSE	CFSE				3.12681	-0.16347	-0.231932	G1	5	0.0684614	4	1724	1052	0	0	29.3198	Maf_Sst	Maf	Interneurons	no	no	no	no	No	No	Maf	Maf_Sst
F_ACACTGAGTTGCATCA-1	SeuratProject	1558	943	0.0320924	0	0	0	0	0	0	E028	E12+4days	E16	E12	Inhibitory	E12+4daysCFSE	CFSE				3.20924	-0.176802	-0.234592	G1	5	0.05779	4	1592	941	0	0	29.6989	Maf_Sst	Maf	Interneurons	no	no	no	no	No	No	Maf	Maf_Sst
F_ACACTGATCCTTATCA-1	SeuratProject	863	636	0.0289687	0	0	0	0	0	0	E028	E12+4days	E16	E12	Inhibitory	E12+4daysCFSE	CFSE				2.89687	-0.108089	-0.0962465	G1	5	-0.0118421	4	1348	699	0	0	29.6258	Maf_Sst	Maf	Interneurons	no	no	no	no	No	No	Maf	Maf_Sst
F_ACAGAAAGTATCATGC-1	SeuratProject	2834	1655	0.0264644	0	0	0	0	0	0	E028	E12+4days	E16	E12	Inhibitory	E12+4daysCFSE	CFSE				2.64644	-0.234051	-0.145989	G1	8	-0.0880616	7	2186	1619	0	0	35.7947	Snhg11_Lhx8	Snhg11	Interneurons	no	no	no	no	No	No	Snhg11	Snhg11
F_ACAGAAAGTATGCGGA-1	SeuratProject	1812	1086	0.0226269	0	0	0	0	0	0	E028	E12+4days	E16	E12	Inhibitory	E12+4daysCFSE	CFSE				2.26269	0.0621683	-0.139741	S	3	0.201909	1	1800	1082	0	0	19.3351	Tshz1	No	Projections	no	no	no	no	No	No	No	Tshz1
F_ACAGAAAGTCTTACAG-1	SeuratProject	3433	1798	0.016021	0	0	0	0	0	0	E028	E12+4days	E16	E12	Inhibitory	E12+4daysCFSE	CFSE				1.6021	0.3897	0.884005	G2M	2	-0.494305	2	2303	1691	0	0	9.02504	Top2a	Mitotic	Mitotic	no	no	no	no	No	No	No	Mitotic
F_ACAGAAAGTGCACGCT-1	SeuratProject	1917	1192	0.0245175	0	0	0	0	0	0	E028	E12+4days	E16	E12	Inhibitory	E12+4daysCFSE	CFSE				2.45175	-0.147206	-0.201719	G1	5	0.0545133	4	1873	1190	0	0	29.0326	Maf_Sst	Maf	Interneurons	no	no	no	no	No	No	Maf	Maf_Sst
F_ACAGCCGGTGTATCCA-1	SeuratProject	1681	1076	0.0291493	0	0	0	0	0	0	E028	E12+4days	E16	E12	Inhibitory	E12+4daysCFSE	CFSE				2.91493	-0.0989507	-0.185627	G1	11	0.0866767	12	1679	1074	0	0	25.894	Tcf4_Nr2f2	Nr2f2	Interneurons	no	no	no	no	No	No	Nr2f2	Tcf4_Nr2f2
F_ACATCCCAGCCGATCC-1	SeuratProject	3052	1649	0.0278506	0	0	0	0	0	0	E028	E12+4days	E16	E12	Inhibitory	E12+4daysCFSE	CFSE				2.78506	-0.123552	-0.132519	G1	7	0.00896648	8	2207	1600	0	0	30.6821	Gucy1a3	Gucy1a3	Projections	no	no	no	no	No	No	Gucy1a3	Gucy1a3
F_ACATGCAGTCGTTGGC-1	SeuratProject	1379	882	0.0188542	0	0	0	0	0	0	E028	E12+4days	E16	E12	Inhibitory	E12+4daysCFSE	CFSE				1.88542	-0.172413	0.0668791	G2M	3	-0.239292	16	1495	878	0	0	19.3351	Abracl	No	Projections	no	no	no	no	No	No	No	Abracl
F_ACATTTCGTTTCGATG-1	SeuratProject	811	628	0.0234279	0	0	0	0	0	0	E028	E12+4days	E16	E12	Inhibitory	E12+4daysCFSE	CFSE				2.34279	-0.107099	-0.217231	G1	11	0.110131	12	1394	688	0	0	26.1785	Tcf4_Nr2f2	Nr2f2	Interneurons	no	no	no	no	No	No	Nr2f2	Tcf4_Nr2f2
F_ACATTTCTCAAAGCCT-1	SeuratProject	2729	1604	0.0164896	0	0	0	0	0	0	E028	E12+4days	E16	E12	Inhibitory	E12+4daysCFSE	CFSE				1.64896	-0.210422	-0.197718	G1	1	-0.0127041	8	2175	1571	0	0	34.2562	Gucy1a3	Gucy1a3	Projections	no	no	no	no	No	No	Gucy1a3	Gucy1a3
F_ACCAACATCTCTCAAT-1	SeuratProject	2326	1438	0.0103181	0	0	0	0	0	0	E028	E12+4days	E16	E12	Inhibitory	E12+4daysCFSE	CFSE				1.03181	-0.171749	-0.144036	G1	5	-0.0277131	4	2073	1427	0	0	29.587	Maf_Sst	Maf	Interneurons	no	no	no	no	No	No	Maf	Maf_Sst
F_ACCACAACAACGGCTC-1	SeuratProject	2724	1539	0.030837	0	0	0	0	0	0	E028	E12+4days	E16	E12	Inhibitory	E12+4daysCFSE	CFSE				3.0837	-0.207061	-0.128456	G1	5	-0.0786054	4	2147	1511	0	0	30.589	Maf_Sst	Maf	Interneurons	no	no	no	no	No	No	Maf	Maf_Sst
F_ACCACAACATGGCCCA-1	SeuratProject	828	592	0.0350242	0	0	0	0	0	0	E028	E12+4days	E16	E12	Inhibitory	E12+4daysCFSE	CFSE				3.50242	-0.102761	-0.198145	G1	5	0.0953845	4	1398	671	0	0	30.2804	Maf_Sst	Maf	Interneurons	no	no	no	no	No	No	Maf	Maf_Sst
F_ACCATTTCAAGATGGC-1	SeuratProject	1591	991	0.027027	0	0	0	0	0	0	E028	E12+4days	E16	E12	Inhibitory	E12+4daysCFSE	CFSE				2.7027	-0.184654	-0.200602	G1	5	0.0159482	4	1609	991	0	0	29.5971	Maf_Sst	Maf	Interneurons	no	no	no	no	No	No	Maf	Maf_Sst
F_ACCATTTTCTGTCTCG-1	SeuratProject	1954	1142	0.0204708	0	0	0	0	0	0	E028	E12+4days	E16	E12	Inhibitory	E12+4daysCFSE	CFSE				2.04708	-0.104175	-0.212191	G1	1	0.108016	3	1878	1141	0	0	34.8102	Ebf1_Isl1	Ebf1_Isl1	Projections	no	no	no	no	No	No	Ebf1_Isl1	Ebf1_Isl1
F_ACCCAAACACTATGTG-1	SeuratProject	1638	1026	0.0115995	0	0	0	0	0	0	E028	E12+4days	E16	E12	Inhibitory	E12+4daysCFSE	CFSE				1.15995	-0.100941	-0.096188	G1	1	-0.00475339	3	1640	1024	0	0	33.7764	Ebf1_Isl1	Ebf1_Isl1	Projections	no	no	no	no	No	No	Ebf1_Isl1	Ebf1_Isl1
F_ACCCAAACAGCTCTGG-1	SeuratProject	2228	1288	0.024237	0	0	0	0	0	0	E028	E12+4days	E16	E12	Inhibitory	E12+4daysCFSE	CFSE				2.4237	-0.17131	-0.19373	G1	5	0.0224199	4	2023	1282	0	0	30.1115	Maf_Sst	Maf	Interneurons	no	no	no	no	No	No	Maf	Maf_Sst
F_ACCCTCAAGCTGAAGC-1	SeuratProject	2895	1667	0.0307427	0	0	0	0	0	0	E028	E12+4days	E16	E12	Inhibitory	E12+4daysCFSE	CFSE				3.07427	-0.129528	-0.188871	G1	5	0.0593424	4	2199	1624	0	0	30.6618	Maf_Sst	Maf	Interneurons	no	no	no	no	No	No	Maf	Maf_Sst
F_ACCCTCAAGTAGAATC-1	SeuratProject	2160	1282	0.0356481	0	0	0	0	0	0	E028	E12+4days	E16	E12	Inhibitory	E12+4daysCFSE	CFSE				3.56481	-0.24014	-0.126879	G1	5	-0.113261	4	1990	1281	0	0	30.6618	Maf_Sst	Maf	Interneurons	no	no	no	no	No	No	Maf	Maf_Sst
F_ACCCTCAGTCTAGGTT-1	SeuratProject	2310	1324	0.025974	0	0	0	0	0	0	E028	E12+4days	E16	E12	Inhibitory	E12+4daysCFSE	CFSE				2.5974	-0.214064	-0.153341	G1	10	-0.0607229	10	2045	1314	0	0	38.1309	Ebf1_Isl1	Ebf1_Isl1	Projections	no	no	no	no	No	No	Ebf1_Isl1	Ebf1_Isl1
F_ACCGTTCCAACCTATG-1	SeuratProject	1853	1208	0.0107933	0	0	0	0	0	0	E028	E12+4days	E16	E12	Inhibitory	E12+4daysCFSE	CFSE				1.07933	-0.0882808	-0.199691	G1	5	0.11141	4	1836	1206	0	0	29.9415	Maf_Sst	Maf	Interneurons	no	no	no	no	No	No	Maf	Maf_Sst
F_ACCGTTCCACACCTGG-1	SeuratProject	1042	735	0.0566219	0	0	0	0	0	0	E028	E12+4days	E16	E12	Inhibitory	E12+4daysCFSE	CFSE				5.66219	-0.176083	-0.0338245	G1	12	-0.142259	8	1330	771	0	0	34.2562	Gucy1a3	Gucy1a3	Projections	no	no	no	no	No	No	Gucy1a3	Gucy1a3
F_ACCGTTCCATGAATCC-1	SeuratProject	703	563	0.027027	0	0	0	0	0	0	E028	E12+4days	E16	E12	Inhibitory	E12+4daysCFSE	CFSE				2.7027	-0.0611371	0.0068177	G2M	5	-0.0679548	4	1500	644	0	0	30.6618	Maf_Sst	Maf	Interneurons	no	no	no	no	No	No	Maf	Maf_Sst
F_ACCGTTCGTCGGAAAC-1	SeuratProject	1213	863	0.00906843	0	0	0	0	0	0	E028	E12+4days	E16	E12	Inhibitory	E12+4daysCFSE	CFSE				0.906843	-0.162015	-0.189859	G1	7	0.0278432	1	1405	862	0	0	27.2859	Tshz1	No	Projections	no	no	no	no	No	No	No	Tshz1
F_ACCTACCAGGCTTCCG-1	SeuratProject	725	537	0.0331034	0	0	0	0	0	0	E028	E12+4days	E16	E12	Inhibitory	E12+4daysCFSE	CFSE				3.31034	-0.156098	-0.173502	G1	5	0.0174038	4	1493	615	0	0	30.0812	Maf_Sst	Maf	Interneurons	no	no	no	no	No	No	Maf	Maf_Sst
F_ACCTGAAGTTGTGGCC-1	SeuratProject	1440	999	0.0319444	0	0	0	0	0	0	E028	E12+4days	E16	E12	Inhibitory	E12+4daysCFSE	CFSE				3.19444	-0.103697	-0.194899	G1	11	0.0912024	12	1512	996	0	0	26.3625	Tcf4_Nr2f2	Nr2f2	Interneurons	no	no	no	no	No	No	Nr2f2	Tcf4_Nr2f2
F_ACCTGTCAGAAGGCTC-1	SeuratProject	1318	840	0.016692	0	0	0	0	0	0	E028	E12+4days	E16	E12	Inhibitory	E12+4daysCFSE	CFSE				1.6692	-0.056421	-0.177956	G1	7	0.121535	11	1485	840	0	0	29.8879	Six3_Gucy1a3	No	Projections	no	no	no	no	No	No	No	Six3_Gucy1a3
F_ACCTGTCGTGCTCGTG-1	SeuratProject	1183	755	0.021978	0	0	0	0	0	0	E028	E12+4days	E16	E12	Inhibitory	E12+4daysCFSE	CFSE				2.1978	-0.0972856	-0.125142	G1	7	0.0278562	11	1423	756	0	0	29.3671	Six3_Gucy1a3	No	Projections	no	no	no	no	No	No	No	Six3_Gucy1a3
F_ACGATCACAGAGAAAG-1	SeuratProject	2194	1342	0.0369189	0	0	0	0	0	0	E028	E12+4days	E16	E12	Inhibitory	E12+4daysCFSE	CFSE				3.69189	-0.180045	-0.0637319	G1	11	-0.116313	12	2020	1336	0	0	26.1778	Tcf4_Nr2f2	Nr2f2	Interneurons	no	no	no	no	No	No	Nr2f2	Tcf4_Nr2f2
F_ACGATGTGTAGTTACC-1	SeuratProject	1763	1054	0.0141804	0	0	0	0	0	0	E028	E12+4days	E16	E12	Inhibitory	E12+4daysCFSE	CFSE				1.41804	-0.0335075	-0.0841936	G1	7	0.0506861	11	1760	1053	0	0	29.3671	Six3_Gucy1a3	No	Projections	no	no	no	no	No	No	No	Six3_Gucy1a3
F_ACGATGTGTCTTGGTA-1	SeuratProject	1638	1006	0.025641	0	0	0	0	0	0	E028	E12+4days	E16	E12	Inhibitory	E12+4daysCFSE	CFSE				2.5641	-0.170287	-0.15941	G1	11	-0.0108771	12	1639	1001	0	0	26.1729	Tcf4_Nr2f2	Nr2f2	Interneurons	no	no	no	no	No	No	Nr2f2	Tcf4_Nr2f2
F_ACGGAAGGTGTGCCTG-1	SeuratProject	1155	824	0.0277056	0	0	0	0	0	0	E028	E12+4days	E16	E12	Inhibitory	E12+4daysCFSE	CFSE				2.77056	-0.110908	-0.15851	G1	5	0.0476013	4	1402	825	0	0	29.918	Maf_Sst	Maf	Interneurons	no	no	no	no	No	No	Maf	Maf_Sst
F_ACGGGTCGTTGAGAGC-1	SeuratProject	2207	1252	0.0226552	0	0	0	0	0	0	E028	E12+4days	E16	E12	Inhibitory	E12+4daysCFSE	CFSE				2.26552	-0.159339	-0.00944873	G1	11	-0.14989	12	1997	1246	0	0	26.1729	Tcf4_Nr2f2	Nr2f2	Interneurons	no	no	no	no	No	No	Nr2f2	Tcf4_Nr2f2
F_ACGGGTCTCTTCTTCC-1	SeuratProject	1666	1127	0.0222089	0	0	0	0	0	0	E028	E12+4days	E16	E12	Inhibitory	E12+4daysCFSE	CFSE				2.22089	-0.196901	-0.168679	G1	11	-0.028222	12	1666	1126	0	0	26.1729	Tcf4_Nr2f2	Nr2f2	Interneurons	no	no	no	no	No	No	Nr2f2	Tcf4_Nr2f2
F_ACGGTCGAGAGGACTC-1	SeuratProject	2090	1246	0.0258373	0	0	0	0	0	0	E028	E12+4days	E16	E12	Inhibitory	E12+4daysCFSE	CFSE				2.58373	-0.20417	-0.121473	G1	5	-0.0826971	4	1949	1244	0	0	30.0209	Maf_Sst	Maf	Interneurons	no	no	no	no	No	No	Maf	Maf_Sst
F_ACGGTCGCAATCGAAA-1	SeuratProject	1149	759	0.0165361	0	0	0	0	0	0	E028	E12+4days	E16	E12	Inhibitory	E12+4daysCFSE	CFSE				1.65361	-0.0223043	-0.110389	G1	5	0.0880847	4	1423	759	0	0	27.9722	Maf_Sst	Maf	Interneurons	no	no	no	no	No	No	Maf	Maf_Sst
F_ACGGTCGTCCGACAGC-1	SeuratProject	1635	1067	0.0250765	0	0	0	0	0	0	E028	E12+4days	E16	E12	Inhibitory	E12+4daysCFSE	CFSE				2.50765	-0.182343	-0.18234	G1	5	-3.81246e-06	4	1633	1063	0	0	30.6618	Maf_Sst	Maf	Interneurons	no	no	no	no	No	No	Maf	Maf_Sst
F_ACGTAACCACGCTGTG-1	SeuratProject	1740	1086	0.012069	0	0	0	0	0	0	E028	E12+4days	E16	E12	Inhibitory	E12+4daysCFSE	CFSE				1.2069	-0.152628	-0.186934	G1	6	0.0343061	5	1738	1084	0	0	26.8172	Npy	No	Interneurons	no	no	no	no	No	No	No	Npy
F_ACGTACACAGTCTCTC-1	SeuratProject	1553	1096	0.0231809	0	0	0	0	0	0	E028	E12+4days	E16	E12	Inhibitory	E12+4daysCFSE	CFSE				2.31809	-0.118735	-0.217762	G1	5	0.0990266	4	1567	1093	0	0	30.6618	Maf_Sst	Maf	Interneurons	no	no	no	no	No	No	Maf	Maf_Sst
F_ACGTACACATGACCCG-1	SeuratProject	1565	1073	0.0134185	0	0	0	0	0	0	E028	E12+4days	E16	E12	Inhibitory	E12+4daysCFSE	CFSE				1.34185	-0.10467	-0.257407	G1	3	0.152737	1	1579	1070	0	0	24.8242	Tshz1	No	Projections	no	no	no	no	No	No	No	Tshz1
F_ACGTACAGTTGTTGCA-1	SeuratProject	1981	1195	0.0176678	0	0	0	0	0	0	E028	E12+4days	E16	E12	Inhibitory	E12+4daysCFSE	CFSE				1.76678	-0.122332	-0.0733361	G1	5	-0.0489958	4	1897	1194	0	0	29.8226	Maf_Sst	Maf	Interneurons	no	no	no	no	No	No	Maf	Maf_Sst
F_ACGTCCTCAGTTCACA-1	SeuratProject	1568	993	0.0274235	0	0	0	0	0	0	E028	E12+4days	E16	E12	Inhibitory	E12+4daysCFSE	CFSE				2.74235	-0.187873	-0.128905	G1	11	-0.0589677	12	1597	991	0	0	25.894	Tcf4_Nr2f2	Nr2f2	Interneurons	no	no	no	no	No	No	Nr2f2	Tcf4_Nr2f2
F_ACGTCCTGTTAGCTAC-1	SeuratProject	1883	1145	0.0323951	0	0	0	0	0	0	E028	E12+4days	E16	E12	Inhibitory	E12+4daysCFSE	CFSE				3.23951	-0.0689473	-0.146845	G1	5	0.0778976	4	1844	1143	0	0	30.6618	Maf_Sst	Maf	Interneurons	no	no	no	no	No	No	Maf	Maf_Sst
F_ACGTCCTTCTATCGGA-1	SeuratProject	926	671	0.0302376	0	0	0	0	0	0	E028	E12+4days	E16	E12	Inhibitory	E12+4daysCFSE	CFSE				3.02376	-0.158763	-0.140561	G1	5	-0.018202	4	1313	707	0	0	30.1402	Maf_Sst	Maf	Interneurons	no	no	no	no	No	No	Maf	Maf_Sst
F_ACGTTCCCAACAGCTT-1	SeuratProject	798	592	0.0363409	0	0	0	0	0	0	E028	E12+4days	E16	E12	Inhibitory	E12+4daysCFSE	CFSE				3.63409	-0.0829499	-0.104315	G1	5	0.0213655	4	1434	658	0	0	30.6618	Maf_Sst	Maf	Interneurons	no	no	no	no	No	No	Maf	Maf_Sst
F_ACGTTCCCATTATGCG-1	SeuratProject	1738	1088	0.018412	0	0	0	0	0	0	E028	E12+4days	E16	E12	Inhibitory	E12+4daysCFSE	CFSE				1.8412	-0.123729	-0.224155	G1	5	0.100426	4	1736	1086	0	0	29.3441	Maf_Sst	Maf	Interneurons	no	no	no	no	No	No	Maf	Maf_Sst
F_ACGTTCCGTCTTCCGT-1	SeuratProject	1520	922	0.0157895	0	0	0	0	0	0	E028	E12+4days	E16	E12	Inhibitory	E12+4daysCFSE	CFSE				1.57895	-0.110773	-0.140819	G1	11	0.0300457	12	1577	922	0	0	25.6778	Tcf4_Nr2f2	Nr2f2	Interneurons	no	no	no	no	No	No	Nr2f2	Tcf4_Nr2f2
F_ACTACGAGTTGAAGTA-1	SeuratProject	1271	806	0.0165224	0	0	0	0	0	0	E028	E12+4days	E16	E12	Inhibitory	E12+4daysCFSE	CFSE				1.65224	0.00302531	-0.0500539	S	3	0.0530792	1	1450	805	0	0	23.2658	Tshz1	No	Projections	no	no	no	no	No	No	No	Tshz1
F_ACTATCTGTAACTGCT-1	SeuratProject	1654	1053	0.00665054	0	0	0	0	0	0	E028	E12+4days	E16	E12	Inhibitory	E12+4daysCFSE	CFSE				0.665054	-0.185978	-0.148366	G1	5	-0.0376114	4	1654	1051	0	0	30.1435	Maf_Sst	Maf	Interneurons	no	no	no	no	No	No	Maf	Maf_Sst
F_ACTATGGGTCCCGGTA-1	SeuratProject	2826	1605	0.0268931	0	0	0	0	0	0	E028	E12+4days	E16	E12	Inhibitory	E12+4daysCFSE	CFSE				2.68931	-0.202279	-0.174461	G1	12	-0.027818	8	2204	1570	0	0	34.2562	Gucy1a3	Gucy1a3	Projections	no	no	no	no	No	No	Gucy1a3	Gucy1a3
F_ACTATGGTCGCTCCTA-1	SeuratProject	3524	1774	0.0175936	0	0	0	0	0	0	E028	E12+4days	E16	E12	Inhibitory	E12+4daysCFSE	CFSE				1.75936	0.0193561	0.942052	G2M	9	-0.922696	13	2293	1619	0	0	13.6534	Ube2c	Mitotic	Mitotic	no	no	no	no	No	No	No	Mitotic
F_ACTATTCAGAGCAAGA-1	SeuratProject	969	665	0.0288958	0	0	0	0	0	0	E028	E12+4days	E16	E12	Inhibitory	E12+4daysCFSE	CFSE				2.88958	-0.0825119	-0.0780032	G1	5	-0.00450873	4	1336	693	0	0	30.6618	Maf_Sst	Maf	Interneurons	no	no	no	no	No	No	Maf	Maf_Sst
F_ACTCCCACAGTATGAA-1	SeuratProject	1208	850	0.0380795	0	0	0	0	0	0	E028	E12+4days	E16	E12	Inhibitory	E12+4daysCFSE	CFSE				3.80795	-0.195246	-0.177747	G1	11	-0.0174994	12	1385	853	0	0	26.1729	Tcf4_Nr2f2	Nr2f2	Interneurons	no	no	no	no	No	No	Nr2f2	Tcf4_Nr2f2
F_ACTCCCAGTAAGTAGT-1	SeuratProject	1353	816	0.0125647	0	0	0	0	0	0	E028	E12+4days	E16	E12	Inhibitory	E12+4daysCFSE	CFSE				1.25647	-0.146246	-0.0242298	G1	7	-0.122017	1	1496	816	0	0	26.2857	Tshz1	No	Projections	no	no	no	no	No	No	No	Tshz1
F_ACTCTCGAGGTAACTA-1	SeuratProject	1702	1116	0.0199765	0	0	0	0	0	0	E028	E12+4days	E16	E12	Inhibitory	E12+4daysCFSE	CFSE				1.99765	-0.212458	-0.156436	G1	5	-0.0560223	4	1702	1116	0	0	30.5454	Maf_Sst	Maf	Interneurons	no	no	no	no	No	No	Maf	Maf_Sst
F_ACTCTCGCATCCGCGA-1	SeuratProject	2835	1698	0.0335097	0	0	0	0	0	0	E028	E12+4days	E16	E12	Inhibitory	E12+4daysCFSE	CFSE				3.35097	-0.190854	-0.173842	G1	5	-0.017011	4	2212	1660	0	0	30.6618	Maf_Sst	Maf	Interneurons	no	no	no	no	No	No	Maf	Maf_Sst
F_ACTGCAAAGGCATGCA-1	SeuratProject	1370	854	0.020438	0	0	0	0	0	0	E028	E12+4days	E16	E12	Inhibitory	E12+4daysCFSE	CFSE				2.0438	-0.167941	-0.163116	G1	5	-0.00482438	4	1501	853	0	0	29.88	Maf_Sst	Maf	Interneurons	no	no	no	no	No	No	Maf	Maf_Sst
F_ACTGCAAGTACACGTT-1	SeuratProject	1357	971	0.0250553	0	0	0	0	0	0	E028	E12+4days	E16	E12	Inhibitory	E12+4daysCFSE	CFSE				2.50553	-0.141649	-0.177904	G1	11	0.0362552	12	1458	970	0	0	26.1729	Tcf4_Nr2f2	Nr2f2	Interneurons	no	no	no	no	No	No	Nr2f2	Tcf4_Nr2f2
F_ACTGTCCAGAGCCCAA-1	SeuratProject	1569	1029	0.0350542	0	0	0	0	0	0	E028	E12+4days	E16	E12	Inhibitory	E12+4daysCFSE	CFSE				3.50542	-0.134391	-0.0479591	G1	5	-0.0864318	4	1591	1028	0	0	29.6077	Maf_Sst	Maf	Interneurons	no	no	no	no	No	No	Maf	Maf_Sst
F_ACTGTCCAGTCCGCCA-1	SeuratProject	3094	1721	0.0326438	0	0	0	0	0	0	E028	E12+4days	E16	E12	Inhibitory	E12+4daysCFSE	CFSE				3.26438	-0.221208	-0.123468	G1	5	-0.0977405	4	2219	1667	0	0	30.6618	Maf_Sst	Maf	Interneurons	no	no	no	no	No	No	Maf	Maf_Sst
F_ACTGTCCCATTGACCA-1	SeuratProject	2324	1347	0.0318417	0	0	0	0	0	0	E028	E12+4days	E16	E12	Inhibitory	E12+4daysCFSE	CFSE				3.18417	-0.186828	-0.267268	G1	5	0.0804402	4	2066	1341	0	0	30.6618	Maf_Sst	Maf	Interneurons	no	no	no	no	No	No	Maf	Maf_Sst
F_ACTGTGACATGTGGTT-1	SeuratProject	736	523	0.0706522	0	0	0	0	0	0	E028	E12+4days	E16	E12	Inhibitory	E12+4daysCFSE	CFSE				7.06522	-0.0124172	-0.140541	G1	5	0.128124	4	1499	589	0	0	30.6618	Maf_Sst	Maf	Interneurons	no	no	no	no	No	No	Maf	Maf_Sst
F_ACTGTGATCGGTGTTA-1	SeuratProject	1661	1004	0.0373269	0	0	0	0	0	0	E028	E12+4days	E16	E12	Inhibitory	E12+4daysCFSE	CFSE				3.73269	-0.132668	-0.14656	G1	5	0.0138918	4	1662	1002	0	0	30.7425	Maf_Sst	Maf	Interneurons	no	no	no	no	No	No	Maf	Maf_Sst
F_AGAAATGAGACTCGAG-1	SeuratProject	1667	1018	0.034793	0	0	0	0	0	0	E028	E12+4days	E16	E12	Inhibitory	E12+4daysCFSE	CFSE				3.4793	-0.136532	-0.15487	G1	5	0.0183387	4	1667	1017	0	0	30.6618	Maf_Sst	Maf	Interneurons	no	no	no	no	No	No	Maf	Maf_Sst
F_AGAAATGGTAGGAGGG-1	SeuratProject	1380	844	0.015942	0	0	0	0	0	0	E028	E12+4days	E16	E12	Inhibitory	E12+4daysCFSE	CFSE				1.5942	-0.106797	-0.141058	G1	3	0.0342611	1	1504	842	0	0	24.8242	Tshz1	No	Projections	no	no	no	no	No	No	No	Tshz1
F_AGAAATGTCGGCACTG-1	SeuratProject	1711	970	0.0233781	0	0	0	0	0	0	E028	E12+4days	E16	E12	Inhibitory	E12+4daysCFSE	CFSE				2.33781	-0.122906	-0.0804191	G1	7	-0.0424869	11	1711	970	0	0	29.3671	Six3_Gucy1a3	No	Projections	no	no	no	no	No	No	No	Six3_Gucy1a3
F_AGAACAAGTCGCATGC-1	SeuratProject	972	718	0.0308642	0	0	0	0	0	0	E028	E12+4days	E16	E12	Inhibitory	E12+4daysCFSE	CFSE				3.08642	-0.108269	-0.0285831	G1	5	-0.0796856	4	1309	749	0	0	30.0812	Maf_Sst	Maf	Interneurons	no	no	no	no	No	No	Maf	Maf_Sst
F_AGAAGCGAGATGATTG-1	SeuratProject	1722	1072	0.0336818	0	0	0	0	0	0	E028	E12+4days	E16	E12	Inhibitory	E12+4daysCFSE	CFSE				3.36818	-0.142271	-0.178519	G1	5	0.0362481	4	1720	1070	0	0	30.7017	Maf_Sst	Maf	Interneurons	no	no	no	no	No	No	Maf	Maf_Sst
F_AGAAGCGCAATTCACG-1	SeuratProject	1993	1208	0.0250878	0	0	0	0	0	0	E028	E12+4days	E16	E12	Inhibitory	E12+4daysCFSE	CFSE				2.50878	-0.227199	-0.229246	G1	5	0.00204717	4	1910	1207	0	0	29.9408	Maf_Sst	Maf	Interneurons	no	no	no	no	No	No	Maf	Maf_Sst
F_AGACCCGCACGGTCTG-1	SeuratProject	1938	1141	0.0257998	0	0	0	0	0	0	E028	E12+4days	E16	E12	Inhibitory	E12+4daysCFSE	CFSE				2.57998	-0.16194	-0.137237	G1	7	-0.0247038	11	1874	1140	0	0	30.3285	Six3_Gucy1a3	No	Projections	no	no	no	no	No	No	No	Six3_Gucy1a3
F_AGAGAATTCGTCGCTT-1	SeuratProject	1371	940	0.0211524	0	0	0	0	0	0	E028	E12+4days	E16	E12	Inhibitory	E12+4daysCFSE	CFSE				2.11524	-0.0949881	-0.0659953	G1	5	-0.0289929	4	1485	939	0	0	29.5808	Maf_Sst	Maf	Interneurons	no	no	no	no	No	No	Maf	Maf_Sst
F_AGAGAATTCTTTCCAA-1	SeuratProject	1777	1116	0.0275746	0	0	0	0	0	0	E028	E12+4days	E16	E12	Inhibitory	E12+4daysCFSE	CFSE				2.75746	-0.146497	-0.230134	G1	5	0.0836377	4	1769	1111	0	0	30.6618	Maf_Sst	Maf	Interneurons	no	no	no	no	No	No	Maf	Maf_Sst
F_AGAGAGCTCATCTGTT-1	SeuratProject	1570	1001	0.022293	0	0	0	0	0	0	E028	E12+4days	E16	E12	Inhibitory	E12+4daysCFSE	CFSE				2.2293	-0.0896437	-0.0988392	G1	11	0.00919551	12	1594	999	0	0	25.8722	Tcf4_Nr2f2	Nr2f2	Interneurons	no	no	no	no	No	No	Nr2f2	Tcf4_Nr2f2
F_AGATAGATCAGCAGAG-1	SeuratProject	1006	749	0.0417495	0	0	0	0	0	0	E028	E12+4days	E16	E12	Inhibitory	E12+4daysCFSE	CFSE				4.17495	-0.182599	-0.0277688	G1	5	-0.15483	4	1315	772	0	0	30.6618	Maf_Sst	Maf	Interneurons	no	no	no	no	No	No	Maf	Maf_Sst
F_AGATCCATCCTCATAT-1	SeuratProject	2082	1289	0.0172911	0	0	0	0	0	0	E028	E12+4days	E16	E12	Inhibitory	E12+4daysCFSE	CFSE				1.72911	-0.0945585	-0.138776	G1	5	0.0442174	4	1965	1287	0	0	30.0108	Maf_Sst	Maf	Interneurons	no	no	no	no	No	No	Maf	Maf_Sst
F_AGATCGTAGCACTCAT-1	SeuratProject	2043	1200	0.0166422	0	0	0	0	0	0	E028	E12+4days	E16	E12	Inhibitory	E12+4daysCFSE	CFSE				1.66422	-0.21399	-0.174595	G1	12	-0.0393947	8	1923	1198	0	0	33.9979	Gucy1a3	Gucy1a3	Projections	no	no	no	no	No	No	Gucy1a3	Gucy1a3
F_AGATCGTAGTGATTCC-1	SeuratProject	2177	1214	0.0257235	0	0	0	0	0	0	E028	E12+4days	E16	E12	Inhibitory	E12+4daysCFSE	CFSE				2.57235	-0.191714	-0.164047	G1	7	-0.0276672	8	1985	1211	0	0	33.2198	Gucy1a3	Gucy1a3	Projections	no	no	no	no	No	No	Gucy1a3	Gucy1a3
F_AGATGAATCTAGACAC-1	SeuratProject	1168	806	0.0111301	0	0	0	0	0	0	E028	E12+4days	E16	E12	Inhibitory	E12+4daysCFSE	CFSE				1.11301	-0.0452639	-0.163246	G1	6	0.117982	4	1403	808	0	0	28.1536	Maf_Sst	Maf	Interneurons	no	no	no	no	No	No	Maf	Maf_Sst
F_AGCATCATCGGTCTGG-1	SeuratProject	1909	1183	0.0261917	0	0	0	0	0	0	E028	E12+4days	E16	E12	Inhibitory	E12+4daysCFSE	CFSE				2.61917	-0.128083	-0.144228	G1	5	0.016145	4	1870	1182	0	0	29.88	Maf_Sst	Maf	Interneurons	no	no	no	no	No	No	Maf	Maf_Sst
F_AGCCAATGTTATCTGG-1	SeuratProject	2238	1377	0.0214477	0	0	0	0	0	0	E028	E12+4days	E16	E12	Inhibitory	E12+4daysCFSE	CFSE				2.14477	-0.0756212	-0.207714	G1	5	0.132093	4	2043	1371	0	0	29.5602	Maf_Sst	Maf	Interneurons	no	no	no	no	No	No	Maf	Maf_Sst
F_AGCCAATTCTCTCGAC-1	SeuratProject	1258	909	0.00556439	0	0	0	0	0	0	E028	E12+4days	E16	E12	Inhibitory	E12+4daysCFSE	CFSE				0.556439	-0.123183	-0.188942	G1	5	0.0657589	4	1408	908	0	0	29.8967	Maf_Sst	Maf	Interneurons	no	no	no	no	No	No	Maf	Maf_Sst
F_AGCCAGCCACCTGTCT-1	SeuratProject	2928	1598	0.0198087	0	0	0	0	0	0	E028	E12+4days	E16	E12	Inhibitory	E12+4daysCFSE	CFSE				1.98087	-0.0676828	-0.172068	G1	8	0.104385	7	2199	1563	0	0	35.7947	Snhg11_Lhx8	Snhg11	Interneurons	no	no	no	no	No	No	Snhg11	Snhg11
F_AGCGATTCACCTGATA-1	SeuratProject	1151	817	0.0443093	0	0	0	0	0	0	E028	E12+4days	E16	E12	Inhibitory	E12+4daysCFSE	CFSE				4.43093	-0.0698964	-0.0594545	G1	5	-0.0104419	4	1396	826	0	0	30.6618	Maf_Sst	Maf	Interneurons	no	no	no	no	No	No	Maf	Maf_Sst
F_AGCGATTCATATCGGT-1	SeuratProject	2763	1559	0.0332971	0	0	0	0	0	0	E028	E12+4days	E16	E12	Inhibitory	E12+4daysCFSE	CFSE				3.32971	-0.191396	-0.112509	G1	5	-0.0788871	4	2159	1529	0	0	30.6618	Maf_Sst	Maf	Interneurons	no	no	no	no	No	No	Maf	Maf_Sst
F_AGCGCCAGTCCTGTTC-1	SeuratProject	687	514	0.0713246	0	0	0	0	0	0	E028	E12+4days	E16	E12	Inhibitory	E12+4daysCFSE	CFSE				7.13246	-0.12303	-0.114925	G1	5	-0.00810562	4	1448	598	0	0	30.6618	Maf_Sst	Maf	Interneurons	no	no	no	no	No	No	Maf	Maf_Sst
F_AGCGCCATCAAACCCA-1	SeuratProject	2198	1285	0.0100091	0	0	0	0	0	0	E028	E12+4days	E16	E12	Inhibitory	E12+4daysCFSE	CFSE				1.00091	-0.168236	-0.20472	G1	12	0.0364836	8	2002	1278	0	0	33.8188	Gucy1a3	Gucy1a3	Projections	no	no	no	no	No	No	Gucy1a3	Gucy1a3
F_AGCGCTGAGACTCATC-1	SeuratProject	1569	1042	0.0325048	0	0	0	0	0	0	E028	E12+4days	E16	E12	Inhibitory	E12+4daysCFSE	CFSE				3.25048	-0.0946627	-0.136273	G1	1	0.0416099	10	1577	1036	0	0	37.8155	Ebf1_Isl1	Ebf1_Isl1	Projections	no	no	no	no	No	No	Ebf1_Isl1	Ebf1_Isl1
F_AGCGCTGCAGCGATTT-1	SeuratProject	1221	834	0.00819001	0	0	0	0	0	0	E028	E12+4days	E16	E12	Inhibitory	E12+4daysCFSE	CFSE				0.819001	0.0429737	-0.103144	S	5	0.146117	4	1405	835	0	0	29.4208	Maf_Sst	Maf	Interneurons	no	no	no	no	No	No	Maf	Maf_Sst
F_AGCTACAAGAACTCCT-1	SeuratProject	1526	988	0.008519	0	0	0	0	0	0	E028	E12+4days	E16	E12	Inhibitory	E12+4daysCFSE	CFSE				0.8519	-0.0947705	-0.111678	G1	3	0.0169071	1	1576	987	0	0	26.7666	Tshz1	No	Projections	no	no	no	no	No	No	No	Tshz1
F_AGCTACACAACGACTT-1	SeuratProject	1946	1202	0.00924974	0	0	0	0	0	0	E028	E12+4days	E16	E12	Inhibitory	E12+4daysCFSE	CFSE				0.924974	-0.209978	-0.157735	G1	5	-0.0522432	4	1884	1200	0	0	28.9511	Maf_Sst	Maf	Interneurons	no	no	no	no	No	No	Maf	Maf_Sst
F_AGCTACACACAAAGCG-1	SeuratProject	1561	1014	0.0140935	0	0	0	0	0	0	E028	E12+4days	E16	E12	Inhibitory	E12+4daysCFSE	CFSE				1.40935	-0.114375	-0.102369	G1	5	-0.0120064	4	1587	1013	0	0	29.8731	Maf_Sst	Maf	Interneurons	no	no	no	no	No	No	Maf	Maf_Sst
F_AGCTACATCTCTGGTC-1	SeuratProject	1305	900	0.0613027	0	0	0	0	0	0	E028	E12+4days	E16	E12	Inhibitory	E12+4daysCFSE	CFSE				6.13027	-0.163491	-0.146972	G1	5	-0.0165188	4	1411	900	0	0	30.6618	Maf_Sst	Maf	Interneurons	no	no	no	no	No	No	Maf	Maf_Sst
F_AGCTCAACAACCACGC-1	SeuratProject	2681	1454	0.0208877	0	0	0	0	0	0	E028	E12+4days	E16	E12	Inhibitory	E12+4daysCFSE	CFSE				2.08877	-0.226091	-0.249519	G1	5	0.0234276	4	2138	1436	0	0	30.3787	Maf_Sst	Maf	Interneurons	no	no	no	no	No	No	Maf	Maf_Sst
F_AGCTTCCCAGCACGAA-1	SeuratProject	2040	1155	0.0215686	0	0	0	0	0	0	E028	E12+4days	E16	E12	Inhibitory	E12+4daysCFSE	CFSE				2.15686	-0.11285	-0.146714	G1	12	0.0338644	8	1916	1153	0	0	34.2562	Gucy1a3	Gucy1a3	Projections	no	no	no	no	No	No	Gucy1a3	Gucy1a3
F_AGGAAATAGCACACCC-1	SeuratProject	2014	1233	0.0129096	0	0	0	0	0	0	E028	E12+4days	E16	E12	Inhibitory	E12+4daysCFSE	CFSE				1.29096	-0.178039	-0.206871	G1	5	0.0288313	4	1919	1229	0	0	29.6077	Maf_Sst	Maf	Interneurons	no	no	no	no	No	No	Maf	Maf_Sst
F_AGGAATAGTAGGTAGC-1	SeuratProject	1530	988	0.00588235	0	0	0	0	0	0	E028	E12+4days	E16	E12	Inhibitory	E12+4daysCFSE	CFSE				0.588235	-0.0855807	-0.109145	G1	5	0.0235646	4	1566	985	0	0	28.8915	Maf_Sst	Maf	Interneurons	no	no	no	no	No	No	Maf	Maf_Sst
F_AGGACGAAGAAACACT-1	SeuratProject	2712	1532	0.0394543	0	0	0	0	0	0	E028	E12+4days	E16	E12	Inhibitory	E12+4daysCFSE	CFSE				3.94543	0.148084	0.224173	G2M	4	-0.0760885	6	2152	1497	0	0	3.39931	Fabp7	Mitotic	Mitotic	no	no	no	no	No	No	No	Mitotic
F_AGGACGAAGAATGTTG-1	SeuratProject	2333	1348	0.029147	0	0	0	0	0	0	E028	E12+4days	E16	E12	Inhibitory	E12+4daysCFSE	CFSE				2.9147	-0.231647	-0.172341	G1	5	-0.059306	4	2057	1343	0	0	30.7072	Maf_Sst	Maf	Interneurons	no	no	no	no	No	No	Maf	Maf_Sst
F_AGGACGAAGTCCGCCA-1	SeuratProject	2125	1328	0.0136471	0	0	0	0	0	0	E028	E12+4days	E16	E12	Inhibitory	E12+4daysCFSE	CFSE				1.36471	-0.0561916	-0.0871983	G1	5	0.0310067	4	1982	1322	0	0	30.6618	Maf_Sst	Maf	Interneurons	no	no	no	no	No	No	Maf	Maf_Sst
F_AGGACGACAAAGCGTG-1	SeuratProject	1142	870	0.0113835	0	0	0	0	0	0	E028	E12+4days	E16	E12	Inhibitory	E12+4daysCFSE	CFSE				1.13835	-0.0264585	-0.0938584	G1	3	0.0673998	1	1361	874	0	0	24.8242	Tshz1	No	Projections	no	no	no	no	No	No	No	Tshz1
F_AGGAGGTAGCATGTTC-1	SeuratProject	1494	954	0.0100402	0	0	0	0	0	0	E028	E12+4days	E16	E12	Inhibitory	E12+4daysCFSE	CFSE				1.00402	-0.124477	-0.156259	G1	5	0.031782	4	1562	954	0	0	29.5352	Maf_Sst	Maf	Interneurons	no	no	no	no	No	No	Maf	Maf_Sst
F_AGGATAACATATGCGT-1	SeuratProject	733	555	0.0641201	0	0	0	0	0	0	E028	E12+4days	E16	E12	Inhibitory	E12+4daysCFSE	CFSE				6.41201	-0.162222	-0.190484	G1	5	0.0282619	4	1508	629	0	0	30.6618	Maf_Sst	Maf	Interneurons	no	no	no	no	No	No	Maf	Maf_Sst
F_AGGATAAGTTCCGCTT-1	SeuratProject	756	577	0.0251323	0	0	0	0	0	0	E028	E12+4days	E16	E12	Inhibitory	E12+4daysCFSE	CFSE				2.51323	-0.101817	-0.167298	G1	5	0.0654812	4	1469	643	0	0	30.0812	Maf_Sst	Maf	Interneurons	no	no	no	no	No	No	Maf	Maf_Sst
F_AGGATCTGTATACCCA-1	SeuratProject	1915	1119	0.0146214	0	0	0	0	0	0	E028	E12+4days	E16	E12	Inhibitory	E12+4daysCFSE	CFSE				1.46214	-0.148608	-0.173182	G1	7	0.0245736	11	1864	1118	0	0	30.4843	Six3_Gucy1a3	No	Projections	no	no	no	no	No	No	No	Six3_Gucy1a3
F_AGGCCACAGCAATAAC-1	SeuratProject	2252	1279	0.0412966	0	0	0	0	0	0	E028	E12+4days	E16	E12	Inhibitory	E12+4daysCFSE	CFSE				4.12966	-0.0779291	-0.184028	G1	5	0.106098	4	2012	1271	0	0	30.698	Maf_Sst	Maf	Interneurons	no	no	no	no	No	No	Maf	Maf_Sst
F_AGGCCACGTAGGTAGC-1	SeuratProject	2506	1318	0.0155626	0	0	0	0	0	0	E028	E12+4days	E16	E12	Inhibitory	E12+4daysCFSE	CFSE				1.55626	-0.170886	-0.158136	G1	12	-0.0127503	8	2085	1299	0	0	34.2562	Gucy1a3	Gucy1a3	Projections	no	no	no	no	No	No	Gucy1a3	Gucy1a3
F_AGGCTGCAGTTGAAGT-1	SeuratProject	1166	816	0.0506003	0	0	0	0	0	0	E028	E12+4days	E16	E12	Inhibitory	E12+4daysCFSE	CFSE				5.06003	-0.119533	-0.0508909	G1	5	-0.0686424	4	1378	828	0	0	30.6618	Maf_Sst	Maf	Interneurons	no	no	no	no	No	No	Maf	Maf_Sst
F_AGGGCCTCACCTTCCA-1	SeuratProject	2119	1288	0.024068	0	0	0	0	0	0	E028	E12+4days	E16	E12	Inhibitory	E12+4daysCFSE	CFSE				2.4068	-0.141406	-0.177941	G1	5	0.0365352	4	1972	1285	0	0	30.7505	Maf_Sst	Maf	Interneurons	no	no	no	no	No	No	Maf	Maf_Sst
F_AGGGCTCAGCCTTTGA-1	SeuratProject	1949	1211	0.0225757	0	0	0	0	0	0	E028	E12+4days	E16	E12	Inhibitory	E12+4daysCFSE	CFSE				2.25757	-0.111952	-0.243517	G1	5	0.131565	4	1885	1208	0	0	29.1737	Maf_Sst	Maf	Interneurons	no	no	no	no	No	No	Maf	Maf_Sst
F_AGGGCTCGTCGGCTAC-1	SeuratProject	1597	972	0.0281778	0	0	0	0	0	0	E028	E12+4days	E16	E12	Inhibitory	E12+4daysCFSE	CFSE				2.81778	-0.107125	-0.15799	G1	5	0.0508642	4	1610	970	0	0	29.7151	Maf_Sst	Maf	Interneurons	no	no	no	no	No	No	Maf	Maf_Sst
F_AGGGCTCTCATTGTGG-1	SeuratProject	2839	1514	0.0292356	0	0	0	0	0	0	E028	E12+4days	E16	E12	Inhibitory	E12+4daysCFSE	CFSE				2.92356	-0.137187	-0.1976	G1	12	0.0604127	8	2146	1477	0	0	34.2562	Gucy1a3	Gucy1a3	Projections	no	no	no	no	No	No	Gucy1a3	Gucy1a3
F_AGGGCTCTCTGGGCGT-1	SeuratProject	1832	1159	0.0272926	0	0	0	0	0	0	E028	E12+4days	E16	E12	Inhibitory	E12+4daysCFSE	CFSE				2.72926	-0.15555	-0.268856	G1	11	0.113306	12	1820	1156	0	0	26.1792	Tcf4_Nr2f2	Nr2f2	Interneurons	no	no	no	no	No	No	Nr2f2	Tcf4_Nr2f2
F_AGGGTCCAGATGCTTC-1	SeuratProject	1631	1023	0.0337216	0	0	0	0	0	0	E028	E12+4days	E16	E12	Inhibitory	E12+4daysCFSE	CFSE				3.37216	-0.178714	-0.201447	G1	5	0.0227333	4	1632	1019	0	0	29.6077	Maf_Sst	Maf	Interneurons	no	no	no	no	No	No	Maf	Maf_Sst
F_AGGGTCCGTGCCTAAT-1	SeuratProject	1387	914	0.0201875	0	0	0	0	0	0	E028	E12+4days	E16	E12	Inhibitory	E12+4daysCFSE	CFSE				2.01875	-0.12739	-0.080983	G1	5	-0.0464068	4	1506	911	0	0	29.8787	Maf_Sst	Maf	Interneurons	no	no	no	no	No	No	Maf	Maf_Sst
F_AGGGTGAGTGGACCAA-1	SeuratProject	1656	1017	0.022343	0	0	0	0	0	0	E028	E12+4days	E16	E12	Inhibitory	E12+4daysCFSE	CFSE				2.2343	-0.0351117	-0.183444	G1	5	0.148333	4	1654	1013	0	0	29.6272	Maf_Sst	Maf	Interneurons	no	no	no	no	No	No	Maf	Maf_Sst
F_AGGTAGGAGCGACTTT-1	SeuratProject	2476	1348	0.0274637	0	0	0	0	0	0	E028	E12+4days	E16	E12	Inhibitory	E12+4daysCFSE	CFSE				2.74637	-0.19773	-0.101217	G1	7	-0.0965131	8	2102	1336	0	0	31.4007	Gucy1a3	Gucy1a3	Projections	no	no	no	no	No	No	Gucy1a3	Gucy1a3
F_AGGTAGGCATATCTGG-1	SeuratProject	1671	1113	0.021544	0	0	0	0	0	0	E028	E12+4days	E16	E12	Inhibitory	E12+4daysCFSE	CFSE				2.1544	-0.161178	-0.195488	G1	11	0.0343097	12	1669	1111	0	0	26.2284	Tcf4_Nr2f2	Nr2f2	Interneurons	no	no	no	no	No	No	Nr2f2	Tcf4_Nr2f2
F_AGGTAGGTCCAACCGG-1	SeuratProject	1927	1258	0.0280228	0	0	0	0	0	0	E028	E12+4days	E16	E12	Inhibitory	E12+4daysCFSE	CFSE				2.80228	-0.122078	-0.172476	G1	5	0.0503982	4	1877	1255	0	0	29.9928	Maf_Sst	Maf	Interneurons	no	no	no	no	No	No	Maf	Maf_Sst
F_AGGTAGGTCCTTCTGG-1	SeuratProject	1937	1168	0.0211668	0	0	0	0	0	0	E028	E12+4days	E16	E12	Inhibitory	E12+4daysCFSE	CFSE				2.11668	-0.206494	-0.208976	G1	5	0.00248144	4	1866	1164	0	0	30.7148	Maf_Sst	Maf	Interneurons	no	no	no	no	No	No	Maf	Maf_Sst
F_AGGTCATAGAGACAAG-1	SeuratProject	1268	835	0.0102524	0	0	0	0	0	0	E028	E12+4days	E16	E12	Inhibitory	E12+4daysCFSE	CFSE				1.02524	-0.11061	-0.135645	G1	5	0.0250348	4	1448	834	0	0	28.6287	Maf_Sst	Maf	Interneurons	no	no	no	no	No	No	Maf	Maf_Sst
F_AGGTCTATCCAGCAAT-1	SeuratProject	2632	1417	0.0239362	0	0	0	0	0	0	E028	E12+4days	E16	E12	Inhibitory	E12+4daysCFSE	CFSE				2.39362	-0.183894	-0.233508	G1	12	0.0496132	8	2148	1393	0	0	34.2562	Gucy1a3	Gucy1a3	Projections	no	no	no	no	No	No	Gucy1a3	Gucy1a3
F_AGGTTGTAGGGAGTGG-1	SeuratProject	1525	997	0.0209836	0	0	0	0	0	0	E028	E12+4days	E16	E12	Inhibitory	E12+4daysCFSE	CFSE				2.09836	-0.139366	-0.219396	G1	5	0.0800299	4	1570	996	0	0	28.4563	Maf_Sst	Maf	Interneurons	no	no	no	no	No	No	Maf	Maf_Sst
F_AGGTTGTCAAATCGGG-1	SeuratProject	1079	772	0.0139018	0	0	0	0	0	0	E028	E12+4days	E16	E12	Inhibitory	E12+4daysCFSE	CFSE				1.39018	-0.155451	-0.0623429	G1	5	-0.0931082	4	1366	785	0	0	29.6258	Maf_Sst	Maf	Interneurons	no	no	no	no	No	No	Maf	Maf_Sst
F_AGTAACCAGTACTGTC-1	SeuratProject	1850	1185	0.0124324	0	0	0	0	0	0	E028	E12+4days	E16	E12	Inhibitory	E12+4daysCFSE	CFSE				1.24324	-0.167613	-0.219602	G1	5	0.051989	4	1834	1184	0	0	29.8148	Maf_Sst	Maf	Interneurons	no	no	no	no	No	No	Maf	Maf_Sst
F_AGTACCAGTTGCATCA-1	SeuratProject	1597	972	0.00688791	0	0	0	0	0	0	E028	E12+4days	E16	E12	Inhibitory	E12+4daysCFSE	CFSE				0.688791	-0.189	-0.0981451	G1	11	-0.090855	12	1611	971	0	0	25.2633	Tcf4_Nr2f2	Nr2f2	Interneurons	no	no	no	no	No	No	Nr2f2	Tcf4_Nr2f2
F_AGTACCATCCGTGTGG-1	SeuratProject	1346	923	0.0163447	0	0	0	0	0	0	E028	E12+4days	E16	E12	Inhibitory	E12+4daysCFSE	CFSE				1.63447	-0.173843	-0.153078	G1	1	-0.0207651	1	1468	921	0	0	26.9719	Tshz1	No	Projections	no	no	no	no	No	No	No	Tshz1
F_AGTACTGCATGAGATA-1	SeuratProject	2484	1445	0.0285829	0	0	0	0	0	0	E028	E12+4days	E16	E12	Inhibitory	E12+4daysCFSE	CFSE				2.85829	-0.115554	-0.117947	G1	3	0.00239211	1	2101	1423	0	0	26.7666	Tshz1	No	Projections	no	no	no	no	No	No	No	Tshz1
F_AGTACTGTCTCTCTTC-1	SeuratProject	679	512	0.0706922	0	0	0	0	0	0	E028	E12+4days	E16	E12	Inhibitory	E12+4daysCFSE	CFSE				7.06922	-0.0755527	0.0368457	G2M	5	-0.112398	4	1439	601	0	0	30.6618	Maf_Sst	Maf	Interneurons	no	no	no	no	No	No	Maf	Maf_Sst
F_AGTAGCTAGTATAGAC-1	SeuratProject	1088	763	0.0202206	0	0	0	0	0	0	E028	E12+4days	E16	E12	Inhibitory	E12+4daysCFSE	CFSE				2.02206	-0.108077	-0.16347	G1	11	0.055393	12	1391	773	0	0	25.8237	Tcf4_Nr2f2	Nr2f2	Interneurons	no	no	no	no	No	No	Nr2f2	Tcf4_Nr2f2
F_AGTAGCTTCCGGTAGC-1	SeuratProject	794	581	0.0314861	0	0	0	0	0	0	E028	E12+4days	E16	E12	Inhibitory	E12+4daysCFSE	CFSE				3.14861	-0.153974	-0.0937899	G1	5	-0.0601842	4	1436	636	0	0	29.679	Maf_Sst	Maf	Interneurons	no	no	no	no	No	No	Maf	Maf_Sst
F_AGTAGTCGTGTCTAAC-1	SeuratProject	874	643	0.00800915	0	0	0	0	0	0	E028	E12+4days	E16	E12	Inhibitory	E12+4daysCFSE	CFSE				0.800915	-0.143819	-0.135974	G1	5	-0.00784471	4	1358	668	0	0	29.0239	Maf_Sst	Maf	Interneurons	no	no	no	no	No	No	Maf	Maf_Sst
F_AGTCAACAGCTGCGAA-1	SeuratProject	1515	956	0.0145215	0	0	0	0	0	0	E028	E12+4days	E16	E12	Inhibitory	E12+4daysCFSE	CFSE				1.45215	-0.128286	-0.128013	G1	6	-0.000272974	4	1553	955	0	0	28.7912	Maf_Sst	Maf	Interneurons	no	no	no	no	No	No	Maf	Maf_Sst
F_AGTCAACCACTATCGA-1	SeuratProject	3713	1944	0.0131969	0	0	0	0	0	0	E028	E12+4days	E16	E12	Inhibitory	E12+4daysCFSE	CFSE				1.31969	-0.191962	-0.170327	G1	11	-0.0216345	7	2370	1779	0	0	35.7947	Snhg11_Lhx8	Snhg11	Interneurons	no	no	no	no	No	No	Snhg11	Snhg11
F_AGTCAACCAGAGTGAC-1	SeuratProject	1922	1157	0.0234131	0	0	0	0	0	0	E028	E12+4days	E16	E12	Inhibitory	E12+4daysCFSE	CFSE				2.34131	-0.0789395	-0.196817	G1	5	0.117877	4	1864	1151	0	0	29.6081	Maf_Sst	Maf	Interneurons	no	no	no	no	No	No	Maf	Maf_Sst
F_AGTCAACGTTACAGCT-1	SeuratProject	2098	1305	0.0262154	0	0	0	0	0	0	E028	E12+4days	E16	E12	Inhibitory	E12+4daysCFSE	CFSE				2.62154	-0.183647	-0.133145	G1	5	-0.0505024	4	1966	1301	0	0	30.6618	Maf_Sst	Maf	Interneurons	no	no	no	no	No	No	Maf	Maf_Sst
F_AGTCATGGTGACTGAG-1	SeuratProject	2123	1296	0.0207254	0	0	0	0	0	0	E028	E12+4days	E16	E12	Inhibitory	E12+4daysCFSE	CFSE				2.07254	-0.231389	-0.183499	G1	11	-0.0478899	12	1969	1295	0	0	26.1729	Tcf4_Nr2f2	Nr2f2	Interneurons	no	no	no	no	No	No	Nr2f2	Tcf4_Nr2f2
F_AGTCATGGTGATTAGA-1	SeuratProject	2082	1259	0.0273775	0	0	0	0	0	0	E028	E12+4days	E16	E12	Inhibitory	E12+4daysCFSE	CFSE				2.73775	-0.0466848	-0.158575	G1	5	0.11189	4	1952	1256	0	0	30.7741	Maf_Sst	Maf	Interneurons	no	no	no	no	No	No	Maf	Maf_Sst
F_AGTCTCCGTCGTCAGC-1	SeuratProject	1557	1032	0.00642261	0	0	0	0	0	0	E028	E12+4days	E16	E12	Inhibitory	E12+4daysCFSE	CFSE				0.642261	-0.0931533	-0.142705	G1	8	0.0495514	7	1576	1029	0	0	35.7947	Snhg11_Lhx8	Snhg11	Interneurons	no	no	no	no	No	No	Snhg11	Snhg11
F_AGTCTCCTCATTTGCT-1	SeuratProject	1512	1037	0.0132275	0	0	0	0	0	0	E028	E12+4days	E16	E12	Inhibitory	E12+4daysCFSE	CFSE				1.32275	-0.0693789	-0.13986	G1	11	0.0704814	12	1551	1036	0	0	25.3779	Tcf4_Nr2f2	Nr2f2	Interneurons	no	no	no	no	No	No	Nr2f2	Tcf4_Nr2f2
F_AGTGATCTCTAGTTCT-1	SeuratProject	1809	1190	0.0414594	0	0	0	0	0	0	E028	E12+4days	E16	E12	Inhibitory	E12+4daysCFSE	CFSE				4.14594	-0.0964354	-0.164977	G1	5	0.0685413	4	1800	1188	0	0	29.5447	Maf_Sst	Maf	Interneurons	no	no	no	no	No	No	Maf	Maf_Sst
F_AGTGCCGAGTCACAGG-1	SeuratProject	1394	987	0.0200861	0	0	0	0	0	0	E028	E12+4days	E16	E12	Inhibitory	E12+4daysCFSE	CFSE				2.00861	-0.0834547	-0.244681	G1	5	0.161226	4	1468	985	0	0	30.0812	Maf_Sst	Maf	Interneurons	no	no	no	no	No	No	Maf	Maf_Sst
F_AGTGCCGCAGCGCTTG-1	SeuratProject	1960	1220	0.0219388	0	0	0	0	0	0	E028	E12+4days	E16	E12	Inhibitory	E12+4daysCFSE	CFSE				2.19388	-0.0865743	-0.200671	G1	5	0.114097	4	1890	1215	0	0	29.9067	Maf_Sst	Maf	Interneurons	no	no	no	no	No	No	Maf	Maf_Sst
F_AGTTCCCAGAGGATGA-1	SeuratProject	3355	1857	0.0247392	0	0	0	0	0	0	E028	E12+4days	E16	E12	Inhibitory	E12+4daysCFSE	CFSE				2.47392	-0.224734	-0.15817	G1	7	-0.0665634	1	2298	1758	0	0	26.8865	Tshz1	No	Projections	no	no	no	no	No	No	No	Tshz1
F_AGTTCCCCAGATCATC-1	SeuratProject	1487	971	0.0242098	0	0	0	0	0	0	E028	E12+4days	E16	E12	Inhibitory	E12+4daysCFSE	CFSE				2.42098	-0.0878219	-0.217141	G1	5	0.129319	4	1552	971	0	0	28.8667	Maf_Sst	Maf	Interneurons	no	no	no	no	No	No	Maf	Maf_Sst
F_AGTTCGATCTGAGGTT-1	SeuratProject	1787	1130	0.0134303	0	0	0	0	0	0	E028	E12+4days	E16	E12	Inhibitory	E12+4daysCFSE	CFSE				1.34303	-0.11574	-0.12818	G1	5	0.0124404	4	1780	1128	0	0	30.4206	Maf_Sst	Maf	Interneurons	no	no	no	no	No	No	Maf	Maf_Sst
F_ATACCGAAGCAACTTC-1	SeuratProject	2278	1372	0.0201932	0	0	0	0	0	0	E028	E12+4days	E16	E12	Inhibitory	E12+4daysCFSE	CFSE				2.01932	-0.142172	-0.160737	G1	5	0.0185652	4	2046	1366	0	0	30.4839	Maf_Sst	Maf	Interneurons	no	no	no	no	No	No	Maf	Maf_Sst
F_ATACCGAGTGTAGTGG-1	SeuratProject	1096	710	0.024635	0	0	0	0	0	0	E028	E12+4days	E16	E12	Inhibitory	E12+4daysCFSE	CFSE				2.4635	-0.0354222	-0.138211	G1	3	0.102789	1	1402	713	0	0	22.4522	Tshz1	No	Projections	no	no	no	no	No	No	No	Tshz1
F_ATACCGATCAAGATAG-1	SeuratProject	1322	880	0.0151286	0	0	0	0	0	0	E028	E12+4days	E16	E12	Inhibitory	E12+4daysCFSE	CFSE				1.51286	-0.132304	-0.0776899	G1	5	-0.0546144	4	1467	880	0	0	29.2664	Maf_Sst	Maf	Interneurons	no	no	no	no	No	No	Maf	Maf_Sst
F_ATACCTTGTTGTGGCC-1	SeuratProject	2558	1420	0.0144644	0	0	0	0	0	0	E028	E12+4days	E16	E12	Inhibitory	E12+4daysCFSE	CFSE				1.44644	-0.114884	-0.146804	G1	5	0.0319201	4	2127	1397	0	0	30.6618	Maf_Sst	Maf	Interneurons	no	no	no	no	No	No	Maf	Maf_Sst
F_ATACTTCCACGGCTAC-1	SeuratProject	1918	1213	0.012513	0	0	0	0	0	0	E028	E12+4days	E16	E12	Inhibitory	E12+4daysCFSE	CFSE				1.2513	-0.186848	-0.0986681	G1	5	-0.0881797	4	1866	1210	0	0	30.004	Maf_Sst	Maf	Interneurons	no	no	no	no	No	No	Maf	Maf_Sst
F_ATAGAGATCCTTCTAA-1	SeuratProject	1814	1132	0.0374862	0	0	0	0	0	0	E028	E12+4days	E16	E12	Inhibitory	E12+4daysCFSE	CFSE				3.74862	-0.17068	-0.0951735	G1	5	-0.0755062	4	1799	1126	0	0	30.5649	Maf_Sst	Maf	Interneurons	no	no	no	no	No	No	Maf	Maf_Sst
F_ATAGGCTAGAAGGGAT-1	SeuratProject	2026	1218	0.0399803	0	0	0	0	0	0	E028	E12+4days	E16	E12	Inhibitory	E12+4daysCFSE	CFSE				3.99803	-0.151548	-0.160243	G1	5	0.00869418	4	1916	1212	0	0	30.6618	Maf_Sst	Maf	Interneurons	no	no	no	no	No	No	Maf	Maf_Sst
F_ATATCCTCAGAGGACT-1	SeuratProject	724	546	0.0290055	0	0	0	0	0	0	E028	E12+4days	E16	E12	Inhibitory	E12+4daysCFSE	CFSE				2.90055	-0.075457	-0.147758	G1	11	0.0723011	12	1489	621	0	0	26.1729	Tcf4_Nr2f2	Nr2f2	Interneurons	no	no	no	no	No	No	Nr2f2	Tcf4_Nr2f2
F_ATCACTTAGAAACTCA-1	SeuratProject	2495	1582	0.0332665	0	0	0	0	0	0	E028	E12+4days	E16	E12	Inhibitory	E12+4daysCFSE	CFSE				3.32665	-0.12352	-0.219219	G1	5	0.0956996	4	2167	1556	0	0	30.6618	Maf_Sst	Maf	Interneurons	no	no	no	no	No	No	Maf	Maf_Sst
F_ATCACTTAGTATGTAG-1	SeuratProject	699	525	0.0257511	0	0	0	0	0	0	E028	E12+4days	E16	E12	Inhibitory	E12+4daysCFSE	CFSE				2.57511	-0.144557	-0.097633	G1	5	-0.0469242	4	1460	603	0	0	29.8466	Maf_Sst	Maf	Interneurons	no	no	no	no	No	No	Maf	Maf_Sst
F_ATCACTTCAGCCTTCT-1	SeuratProject	1490	1025	0.0114094	0	0	0	0	0	0	E028	E12+4days	E16	E12	Inhibitory	E12+4daysCFSE	CFSE				1.14094	-0.0494301	-0.164741	G1	5	0.115311	4	1533	1024	0	0	29.0239	Maf_Sst	Maf	Interneurons	no	no	no	no	No	No	Maf	Maf_Sst
F_ATCACTTGTGCCTAAT-1	SeuratProject	1720	1075	0.0133721	0	0	0	0	0	0	E028	E12+4days	E16	E12	Inhibitory	E12+4daysCFSE	CFSE				1.33721	-0.151148	-0.136749	G1	11	-0.0143985	12	1718	1073	0	0	25.3963	Tcf4_Nr2f2	Nr2f2	Interneurons	no	no	no	no	No	No	Nr2f2	Tcf4_Nr2f2
F_ATCAGGTAGACCTCAT-1	SeuratProject	2070	1221	0.0275362	0	0	0	0	0	0	E028	E12+4days	E16	E12	Inhibitory	E12+4daysCFSE	CFSE				2.75362	-0.188345	-0.164899	G1	5	-0.0234465	4	1949	1219	0	0	30.6618	Maf_Sst	Maf	Interneurons	no	no	no	no	No	No	Maf	Maf_Sst
F_ATCAGGTAGTGATTCC-1	SeuratProject	1517	918	0.0316414	0	0	0	0	0	0	E028	E12+4days	E16	E12	Inhibitory	E12+4daysCFSE	CFSE				3.16414	-0.067007	-0.206919	G1	3	0.139912	12	1567	917	0	0	23.8024	Tcf4_Nr2f2	Nr2f2	Interneurons	no	no	no	no	No	No	Nr2f2	Tcf4_Nr2f2
F_ATCATTCTCTCGAACA-1	SeuratProject	2306	1418	0.00867303	0	0	0	0	0	0	E028	E12+4days	E16	E12	Inhibitory	E12+4daysCFSE	CFSE				0.867303	-0.241924	-0.170099	G1	5	-0.0718255	4	2072	1399	0	0	30.6618	Maf_Sst	Maf	Interneurons	no	no	no	no	No	No	Maf	Maf_Sst
F_ATCCATTCATGGGTCC-1	SeuratProject	720	506	0.0194444	0	0	0	0	0	0	E028	E12+4days	E16	E12	Inhibitory	E12+4daysCFSE	CFSE				1.94444	-0.0561688	-0.0365355	G1	10	-0.0196333	10	1465	591	0	0	38.4543	Ebf1_Isl1	Ebf1_Isl1	Projections	no	no	no	no	No	No	Ebf1_Isl1	Ebf1_Isl1
F_ATCCATTCATTCAGGT-1	SeuratProject	1345	846	0.0141264	0	0	0	0	0	0	E028	E12+4days	E16	E12	Inhibitory	E12+4daysCFSE	CFSE				1.41264	-0.182591	-0.216325	G1	5	0.0337335	4	1475	844	0	0	29.0239	Maf_Sst	Maf	Interneurons	no	no	no	no	No	No	Maf	Maf_Sst
F_ATCCCTGTCAGCTTCC-1	SeuratProject	3255	1714	0.0208909	0	0	0	0	0	0	E028	E12+4days	E16	E12	Inhibitory	E12+4daysCFSE	CFSE				2.08909	-0.154009	-0.226835	G1	10	0.0728266	10	2264	1629	0	0	38.3172	Ebf1_Isl1	Ebf1_Isl1	Projections	no	no	no	no	No	No	Ebf1_Isl1	Ebf1_Isl1
F_ATCCCTGTCTCTAGGA-1	SeuratProject	3496	1734	0.0294622	0	0	0	0	0	0	E028	E12+4days	E16	E12	Inhibitory	E12+4daysCFSE	CFSE				2.94622	-0.162889	-0.198548	G1	10	0.0356585	10	2265	1601	0	0	39.4125	Ebf1_Isl1	Ebf1_Isl1	Projections	no	no	no	no	No	No	Ebf1_Isl1	Ebf1_Isl1
F_ATCCGTCCAAGTACCT-1	SeuratProject	1472	1012	0.00815217	0	0	0	0	0	0	E028	E12+4days	E16	E12	Inhibitory	E12+4daysCFSE	CFSE				0.815217	-0.117305	-0.0826952	G1	11	-0.0346099	12	1521	1010	0	0	25.7414	Tcf4_Nr2f2	Nr2f2	Interneurons	no	no	no	no	No	No	Nr2f2	Tcf4_Nr2f2
F_ATCCGTCCAGGAAGTC-1	SeuratProject	1491	948	0.0261569	0	0	0	0	0	0	E028	E12+4days	E16	E12	Inhibitory	E12+4daysCFSE	CFSE				2.61569	-0.177611	-0.240074	G1	7	0.062463	1	1551	945	0	0	26.2105	Tshz1	No	Projections	no	no	no	no	No	No	No	Tshz1
F_ATCCGTCTCGCTTGAA-1	SeuratProject	1276	849	0.0462382	0	0	0	0	0	0	E028	E12+4days	E16	E12	Inhibitory	E12+4daysCFSE	CFSE				4.62382	-0.0800923	-0.17104	G1	5	0.0909476	4	1442	848	0	0	30.6618	Maf_Sst	Maf	Interneurons	no	no	no	no	No	No	Maf	Maf_Sst
F_ATCCTATCAAACTAGA-1	SeuratProject	750	502	0.0186667	0	0	0	0	0	0	E028	E12+4days	E16	E12	Inhibitory	E12+4daysCFSE	CFSE				1.86667	-0.0573491	-0.0883871	G1	7	0.031038	11	1487	536	0	0	29.7087	Six3_Gucy1a3	No	Projections	no	no	no	no	No	No	No	Six3_Gucy1a3
F_ATCGATGAGCCTTGAT-1	SeuratProject	1779	1135	0.034851	0	0	0	0	0	0	E028	E12+4days	E16	E12	Inhibitory	E12+4daysCFSE	CFSE				3.4851	-0.15935	-0.177692	G1	11	0.018342	4	1771	1128	0	0	30.6795	Maf_Sst	Maf	Interneurons	no	no	no	no	No	No	Maf	Maf_Sst
F_ATCGCCTGTTCCGCGA-1	SeuratProject	2672	1559	0.0340569	0	0	0	0	0	0	E028	E12+4days	E16	E12	Inhibitory	E12+4daysCFSE	CFSE				3.40569	-0.217855	-0.226163	G1	5	0.00830789	4	2161	1529	0	0	30.6618	Maf_Sst	Maf	Interneurons	no	no	no	no	No	No	Maf	Maf_Sst
F_ATCGGATAGAGTTGAT-1	SeuratProject	1212	801	0.0156766	0	0	0	0	0	0	E028	E12+4days	E16	E12	Inhibitory	E12+4daysCFSE	CFSE				1.56766	0.0839685	-0.0524814	S	7	0.13645	11	1425	803	0	0	28.2947	Six3_Gucy1a3	No	Projections	no	no	no	no	No	No	No	Six3_Gucy1a3
F_ATCGGCGCAGCTCTGG-1	SeuratProject	2496	1502	0.0140224	0	0	0	0	0	0	E028	E12+4days	E16	E12	Inhibitory	E12+4daysCFSE	CFSE				1.40224	-0.20223	-0.221386	G1	8	0.0191557	7	2125	1480	0	0	35.7947	Snhg11_Lhx8	Snhg11	Interneurons	no	no	no	no	No	No	Snhg11	Snhg11
F_ATCGTCCAGCCATTTG-1	SeuratProject	2215	1268	0.0194131	0	0	0	0	0	0	E028	E12+4days	E16	E12	Inhibitory	E12+4daysCFSE	CFSE				1.94131	-0.0919646	-0.234233	G1	12	0.142269	8	1999	1259	0	0	34.0397	Gucy1a3	Gucy1a3	Projections	no	no	no	no	No	No	Gucy1a3	Gucy1a3
F_ATCGTCCCACGACCTG-1	SeuratProject	848	587	0.0212264	0	0	0	0	0	0	E028	E12+4days	E16	E12	Inhibitory	E12+4daysCFSE	CFSE				2.12264	0.332375	0.0829154	S	4	0.249459	6	1415	608	0	0	4.52204	Fabp7	Mitotic	Mitotic	no	no	no	no	No	No	No	Mitotic
F_ATCTCTAAGAAGTCCG-1	SeuratProject	1806	1123	0.0204873	0	0	0	0	0	0	E028	E12+4days	E16	E12	Inhibitory	E12+4daysCFSE	CFSE				2.04873	-0.2084	-0.0180512	G1	5	-0.190349	4	1800	1122	0	0	30.2472	Maf_Sst	Maf	Interneurons	no	no	no	no	No	No	Maf	Maf_Sst
F_ATCTTCAGTTTACTTC-1	SeuratProject	1026	737	0.0272904	0	0	0	0	0	0	E028	E12+4days	E16	E12	Inhibitory	E12+4daysCFSE	CFSE				2.72904	-0.179117	-0.104409	G1	5	-0.074708	4	1342	768	0	0	29.9357	Maf_Sst	Maf	Interneurons	no	no	no	no	No	No	Maf	Maf_Sst
F_ATGAAAGAGTCTGGAG-1	SeuratProject	1522	958	0.0256242	0	0	0	0	0	0	E028	E12+4days	E16	E12	Inhibitory	E12+4daysCFSE	CFSE				2.56242	-0.0842633	-0.237378	G1	11	0.153115	12	1568	956	0	0	26.3432	Tcf4_Nr2f2	Nr2f2	Interneurons	no	no	no	no	No	No	Nr2f2	Tcf4_Nr2f2
F_ATGAAAGTCTTACGTT-1	SeuratProject	2034	1157	0.0221239	0	0	0	0	0	0	E028	E12+4days	E16	E12	Inhibitory	E12+4daysCFSE	CFSE				2.21239	-0.120867	-0.145911	G1	11	0.0250444	12	1923	1156	0	0	26.0678	Tcf4_Nr2f2	Nr2f2	Interneurons	no	no	no	no	No	No	Nr2f2	Tcf4_Nr2f2
F_ATGACCAAGCTCATAC-1	SeuratProject	2955	1577	0.0162437	0	0	0	0	0	0	E028	E12+4days	E16	E12	Inhibitory	E12+4daysCFSE	CFSE				1.62437	-0.172206	-0.142121	G1	10	-0.0300854	10	2204	1542	0	0	37.8155	Ebf1_Isl1	Ebf1_Isl1	Projections	no	no	no	no	No	No	Ebf1_Isl1	Ebf1_Isl1
F_ATGAGTCGTGGATACG-1	SeuratProject	670	521	0.00895522	0	0	0	0	0	0	E028	E12+4days	E16	E12	Inhibitory	E12+4daysCFSE	CFSE				0.895522	0.00751113	-0.094258	S	5	0.101769	4	1459	599	0	0	29.5814	Maf_Sst	Maf	Interneurons	no	no	no	no	No	No	Maf	Maf_Sst
F_ATGAGTCTCCACGAAT-1	SeuratProject	730	524	0.0835616	0	0	0	0	0	0	E028	E12+4days	E16	E12	Inhibitory	E12+4daysCFSE	CFSE				8.35616	-0.145137	-0.187238	G1	5	0.042101	4	1499	613	0	0	30.6618	Maf_Sst	Maf	Interneurons	no	no	no	no	No	No	Maf	Maf_Sst
F_ATGCATGAGATGCCGA-1	SeuratProject	1431	974	0.0265549	0	0	0	0	0	0	E028	E12+4days	E16	E12	Inhibitory	E12+4daysCFSE	CFSE				2.65549	-0.208015	-0.182536	G1	5	-0.0254789	4	1506	974	0	0	30.1542	Maf_Sst	Maf	Interneurons	no	no	no	no	No	No	Maf	Maf_Sst
F_ATGCATGAGTTCCATG-1	SeuratProject	917	677	0.0567067	0	0	0	0	0	0	E028	E12+4days	E16	E12	Inhibitory	E12+4daysCFSE	CFSE				5.67067	-0.110289	-0.169855	G1	5	0.0595668	4	1278	723	0	0	30.6618	Maf_Sst	Maf	Interneurons	no	no	no	no	No	No	Maf	Maf_Sst
F_ATGCATGGTTCCTTGC-1	SeuratProject	2421	1467	0.0198265	0	0	0	0	0	0	E028	E12+4days	E16	E12	Inhibitory	E12+4daysCFSE	CFSE				1.98265	-0.21228	-0.149492	G1	8	-0.0627887	7	2100	1453	0	0	35.7947	Snhg11_Lhx8	Snhg11	Interneurons	no	no	no	no	No	No	Snhg11	Snhg11
F_ATGCATGGTTCGATTG-1	SeuratProject	2231	1370	0.0304796	0	0	0	0	0	0	E028	E12+4days	E16	E12	Inhibitory	E12+4daysCFSE	CFSE				3.04796	-0.0550699	-0.226912	G1	5	0.171842	4	2043	1362	0	0	30.504	Maf_Sst	Maf	Interneurons	no	no	no	no	No	No	Maf	Maf_Sst
F_ATGCATGTCAAGGACG-1	SeuratProject	2854	1473	0.0234758	0	0	0	0	0	0	E028	E12+4days	E16	E12	Inhibitory	E12+4daysCFSE	CFSE				2.34758	-0.205439	-0.162369	G1	5	-0.0430697	4	2139	1448	0	0	30.5649	Maf_Sst	Maf	Interneurons	no	no	no	no	No	No	Maf	Maf_Sst
F_ATGCCTCGTATAATGG-1	SeuratProject	1822	1099	0.0241493	0	0	0	0	0	0	E028	E12+4days	E16	E12	Inhibitory	E12+4daysCFSE	CFSE				2.41493	-0.146374	-0.12824	G1	5	-0.0181338	4	1811	1099	0	0	29.338	Maf_Sst	Maf	Interneurons	no	no	no	no	No	No	Maf	Maf_Sst
F_ATGCGATTCGATTGAC-1	SeuratProject	723	559	0.0677732	0	0	0	0	0	0	E028	E12+4days	E16	E12	Inhibitory	E12+4daysCFSE	CFSE				6.77732	-0.107552	-0.114465	G1	5	0.0069137	4	1509	626	0	0	30.6618	Maf_Sst	Maf	Interneurons	no	no	no	no	No	No	Maf	Maf_Sst
F_ATGGAGGGTACAGAAT-1	SeuratProject	1657	993	0.0150875	0	0	0	0	0	0	E028	E12+4days	E16	E12	Inhibitory	E12+4daysCFSE	CFSE				1.50875	-0.164091	-0.163947	G1	3	-0.000144433	1	1659	992	0	0	23.5939	Tshz1	No	Projections	no	no	no	no	No	No	No	Tshz1
F_ATGGAGGGTAGTCACT-1	SeuratProject	2228	1375	0.0318671	0	0	0	0	0	0	E028	E12+4days	E16	E12	Inhibitory	E12+4daysCFSE	CFSE				3.18671	-0.243467	-0.165264	G1	5	-0.0782024	4	2033	1370	0	0	30.6618	Maf_Sst	Maf	Interneurons	no	no	no	no	No	No	Maf	Maf_Sst
F_ATGGATCAGTCCGCCA-1	SeuratProject	2167	1320	0.0161514	0	0	0	0	0	0	E028	E12+4days	E16	E12	Inhibitory	E12+4daysCFSE	CFSE				1.61514	-0.0935195	-0.154966	G1	5	0.0614466	4	2006	1318	0	0	30.6618	Maf_Sst	Maf	Interneurons	no	no	no	no	No	No	Maf	Maf_Sst
F_ATGGGTTGTGGTCTCG-1	SeuratProject	1374	913	0.0203785	0	0	0	0	0	0	E028	E12+4days	E16	E12	Inhibitory	E12+4daysCFSE	CFSE				2.03785	-0.0988867	-0.0525198	G1	5	-0.0463669	4	1490	913	0	0	30.0845	Maf_Sst	Maf	Interneurons	no	no	no	no	No	No	Maf	Maf_Sst
F_ATGGTTGCAGGTCAAG-1	SeuratProject	1625	1046	0.0233846	0	0	0	0	0	0	E028	E12+4days	E16	E12	Inhibitory	E12+4daysCFSE	CFSE				2.33846	-0.0668751	-0.143732	G1	5	0.0768573	4	1628	1046	0	0	30.0205	Maf_Sst	Maf	Interneurons	no	no	no	no	No	No	Maf	Maf_Sst
F_ATGGTTGTCCATTTGT-1	SeuratProject	2684	1484	0.0376304	0	0	0	0	0	0	E028	E12+4days	E16	E12	Inhibitory	E12+4daysCFSE	CFSE				3.76304	-0.107229	-0.236313	G1	5	0.129084	4	2139	1458	0	0	30.6618	Maf_Sst	Maf	Interneurons	no	no	no	no	No	No	Maf	Maf_Sst
F_ATGTCCCCAGGAGGTT-1	SeuratProject	1251	896	0.019984	0	0	0	0	0	0	E028	E12+4days	E16	E12	Inhibitory	E12+4daysCFSE	CFSE				1.9984	-0.0354193	-0.123357	G1	5	0.0879372	4	1406	893	0	0	30.0812	Maf_Sst	Maf	Interneurons	no	no	no	no	No	No	Maf	Maf_Sst
F_ATGTCCCCATTGTAGC-1	SeuratProject	2357	1368	0.023759	0	0	0	0	0	0	E028	E12+4days	E16	E12	Inhibitory	E12+4daysCFSE	CFSE				2.3759	-0.194482	-0.0966082	G1	5	-0.0978739	4	2065	1354	0	0	30.6618	Maf_Sst	Maf	Interneurons	no	no	no	no	No	No	Maf	Maf_Sst
F_ATGTCTTGTTACGCCG-1	SeuratProject	2116	1275	0.0222117	0	0	0	0	0	0	E028	E12+4days	E16	E12	Inhibitory	E12+4daysCFSE	CFSE				2.22117	-0.133748	-0.255211	G1	5	0.121463	4	1967	1272	0	0	30.6618	Maf_Sst	Maf	Interneurons	no	no	no	no	No	No	Maf	Maf_Sst
F_ATTACCTCAGTATTCG-1	SeuratProject	1501	941	0.0153231	0	0	0	0	0	0	E028	E12+4days	E16	E12	Inhibitory	E12+4daysCFSE	CFSE				1.53231	-0.0839817	-0.17285	G1	7	0.088868	8	1558	941	0	0	33.1864	Gucy1a3	Gucy1a3	Projections	no	no	no	no	No	No	Gucy1a3	Gucy1a3
F_ATTACCTCATGAAAGT-1	SeuratProject	1606	1026	0.0180573	0	0	0	0	0	0	E028	E12+4days	E16	E12	Inhibitory	E12+4daysCFSE	CFSE				1.80573	-0.0896179	-0.258851	G1	5	0.169233	4	1616	1026	0	0	30.4999	Maf_Sst	Maf	Interneurons	no	no	no	no	No	No	Maf	Maf_Sst
F_ATTACTCAGCTGGAGT-1	SeuratProject	1736	1095	0.0264977	0	0	0	0	0	0	E028	E12+4days	E16	E12	Inhibitory	E12+4daysCFSE	CFSE				2.64977	-0.087774	-0.111737	G1	5	0.0239631	4	1731	1090	0	0	30.7257	Maf_Sst	Maf	Interneurons	no	no	no	no	No	No	Maf	Maf_Sst
F_ATTCCATGTCTACAGT-1	SeuratProject	1321	866	0.012112	0	0	0	0	0	0	E028	E12+4days	E16	E12	Inhibitory	E12+4daysCFSE	CFSE				1.2112	-0.0867894	-0.287806	G1	5	0.201016	4	1472	865	0	0	29.5602	Maf_Sst	Maf	Interneurons	no	no	no	no	No	No	Maf	Maf_Sst
F_ATTCCATTCAATCGGT-1	SeuratProject	2395	1453	0.0283925	0	0	0	0	0	0	E028	E12+4days	E16	E12	Inhibitory	E12+4daysCFSE	CFSE				2.83925	-0.0708879	-0.213492	G1	5	0.142604	4	2091	1436	0	0	30.6618	Maf_Sst	Maf	Interneurons	no	no	no	no	No	No	Maf	Maf_Sst
F_ATTCCCGCAACGTAAA-1	SeuratProject	2074	1246	0.0178399	0	0	0	0	0	0	E028	E12+4days	E16	E12	Inhibitory	E12+4daysCFSE	CFSE				1.78399	0.442415	-0.138631	S	9	0.581046	13	1950	1237	0	0	12.2832	Ube2c	Mitotic	Mitotic	no	no	no	no	No	No	No	Mitotic
F_ATTCCCGCAAGTCCAT-1	SeuratProject	1618	1063	0.0092707	0	0	0	0	0	0	E028	E12+4days	E16	E12	Inhibitory	E12+4daysCFSE	CFSE				0.92707	-0.117609	-0.194897	G1	11	0.0772878	12	1619	1059	0	0	26.3596	Tcf4_Nr2f2	Nr2f2	Interneurons	no	no	no	no	No	No	Nr2f2	Tcf4_Nr2f2
F_ATTCCCGCATGGCGCT-1	SeuratProject	1720	1088	0.0232558	0	0	0	0	0	0	E028	E12+4days	E16	E12	Inhibitory	E12+4daysCFSE	CFSE				2.32558	-0.14368	-0.0652408	G1	3	-0.078439	1	1715	1084	0	0	26.7666	Tshz1	No	Projections	no	no	no	no	No	No	No	Tshz1
F_ATTCCTACAGACCCGT-1	SeuratProject	1463	941	0.0902256	0	0	0	0	0	0	E028	E12+4days	E16	E12	Inhibitory	E12+4daysCFSE	CFSE				9.02256	-0.107621	-0.154248	G1	5	0.046627	4	1510	939	0	0	30.6618	Maf_Sst	Maf	Interneurons	no	no	no	no	No	No	Maf	Maf_Sst
F_ATTCCTATCAGCACCG-1	SeuratProject	2292	1368	0.0178883	0	0	0	0	0	0	E028	E12+4days	E16	E12	Inhibitory	E12+4daysCFSE	CFSE				1.78883	-0.163876	-0.124284	G1	11	-0.0395915	12	2049	1355	0	0	25.7148	Tcf4_Nr2f2	Nr2f2	Interneurons	no	no	no	no	No	No	Nr2f2	Tcf4_Nr2f2
F_ATTCCTATCGCTAATG-1	SeuratProject	1818	1130	0.0346535	0	0	0	0	0	0	E028	E12+4days	E16	E12	Inhibitory	E12+4daysCFSE	CFSE				3.46535	-0.16869	-0.109407	G1	5	-0.0592834	4	1808	1128	0	0	30.435	Maf_Sst	Maf	Interneurons	no	no	no	no	No	No	Maf	Maf_Sst
F_ATTCTACCAGAAGCTG-1	SeuratProject	1953	1191	0.0281618	0	0	0	0	0	0	E028	E12+4days	E16	E12	Inhibitory	E12+4daysCFSE	CFSE				2.81618	-0.156694	-0.190101	G1	5	0.0334074	4	1887	1191	0	0	30.7245	Maf_Sst	Maf	Interneurons	no	no	no	no	No	No	Maf	Maf_Sst
F_ATTCTTGGTACACGTT-1	SeuratProject	1954	1113	0.0189355	0	0	0	0	0	0	E028	E12+4days	E16	E12	Inhibitory	E12+4daysCFSE	CFSE				1.89355	-0.144087	-0.234577	G1	12	0.0904895	8	1874	1111	0	0	34.2562	Gucy1a3	Gucy1a3	Projections	no	no	no	no	No	No	Gucy1a3	Gucy1a3
F_ATTCTTGGTTGGTGTT-1	SeuratProject	1167	717	0.0162811	0	0	0	0	0	0	E028	E12+4days	E16	E12	Inhibitory	E12+4daysCFSE	CFSE				1.62811	-0.127575	-0.209434	G1	3	0.0818587	1	1428	722	0	0	22.4314	Tshz1	No	Projections	no	no	no	no	No	No	No	Tshz1
F_ATTGGGTCACGACGAA-1	SeuratProject	1662	1070	0.021059	0	0	0	0	0	0	E028	E12+4days	E16	E12	Inhibitory	E12+4daysCFSE	CFSE				2.1059	-0.101288	-0.272981	G1	5	0.171693	4	1661	1067	0	0	29.3445	Maf_Sst	Maf	Interneurons	no	no	no	no	No	No	Maf	Maf_Sst
F_ATTGGGTTCTATTGTC-1	SeuratProject	1984	1304	0.0226815	0	0	0	0	0	0	E028	E12+4days	E16	E12	Inhibitory	E12+4daysCFSE	CFSE				2.26815	-0.239469	-0.199531	G1	6	-0.0399388	4	1911	1301	0	0	27.7307	Maf_Sst	Maf	Interneurons	no	no	no	no	No	No	Maf	Maf_Sst
F_ATTGTTCTCTGCGGCA-1	SeuratProject	1549	961	0.0174306	0	0	0	0	0	0	E028	E12+4days	E16	E12	Inhibitory	E12+4daysCFSE	CFSE				1.74306	-0.0763924	0.41191	G2M	9	-0.488303	16	1578	960	0	0	16.1275	Abracl	No	Projections	no	no	no	no	No	No	No	Abracl
F_ATTTCACCACTGGCGT-1	SeuratProject	1584	1025	0.0176768	0	0	0	0	0	0	E028	E12+4days	E16	E12	Inhibitory	E12+4daysCFSE	CFSE				1.76768	0.00912361	-0.203587	S	5	0.21271	4	1598	1024	0	0	29.7024	Maf_Sst	Maf	Interneurons	no	no	no	no	No	No	Maf	Maf_Sst
F_ATTTCACCATTGCAAC-1	SeuratProject	856	677	0.0163551	0	0	0	0	0	0	E028	E12+4days	E16	E12	Inhibitory	E12+4daysCFSE	CFSE				1.63551	-0.0421413	-0.198481	G1	7	0.156339	1	1362	708	0	0	26.9	Tshz1	No	Projections	no	no	no	no	No	No	No	Tshz1
F_ATTTCACTCAAGCTGT-1	SeuratProject	936	677	0.0566239	0	0	0	0	0	0	E028	E12+4days	E16	E12	Inhibitory	E12+4daysCFSE	CFSE				5.66239	0.00278766	-0.176051	S	5	0.178839	4	1296	714	0	0	30.6618	Maf_Sst	Maf	Interneurons	no	no	no	no	No	No	Maf	Maf_Sst
F_ATTTCTGCATACATCG-1	SeuratProject	1379	907	0.00507614	0	0	0	0	0	0	E028	E12+4days	E16	E12	Inhibitory	E12+4daysCFSE	CFSE				0.507614	-0.00632271	0.499162	G2M	9	-0.505485	16	1492	907	0	0	17.6348	Abracl	No	Projections	no	no	no	no	No	No	No	Abracl
F_CAACAGTGTAGCGAGT-1	SeuratProject	1471	948	0.0149558	0	0	0	0	0	0	E028	E12+4days	E16	E12	Inhibitory	E12+4daysCFSE	CFSE				1.49558	-0.186576	-0.179238	G1	5	-0.00733723	4	1539	945	0	0	30.1783	Maf_Sst	Maf	Interneurons	no	no	no	no	No	No	Maf	Maf_Sst
F_CAACCAATCCTTCTGG-1	SeuratProject	714	553	0.0420168	0	0	0	0	0	0	E028	E12+4days	E16	E12	Inhibitory	E12+4daysCFSE	CFSE				4.20168	-0.147051	-0.235969	G1	5	0.0889182	4	1484	635	0	0	30.6618	Maf_Sst	Maf	Interneurons	no	no	no	no	No	No	Maf	Maf_Sst
F_CAACCTCAGAGATTCA-1	SeuratProject	1281	880	0.0202966	0	0	0	0	0	0	E028	E12+4days	E16	E12	Inhibitory	E12+4daysCFSE	CFSE				2.02966	0.0753463	-0.171535	S	11	0.246881	12	1436	880	0	0	26.1729	Tcf4_Nr2f2	Nr2f2	Interneurons	no	no	no	no	No	No	Nr2f2	Tcf4_Nr2f2
F_CAACCTCGTTACCCTC-1	SeuratProject	1222	831	0.0548282	0	0	0	0	0	0	E028	E12+4days	E16	E12	Inhibitory	E12+4daysCFSE	CFSE				5.48282	-0.0492487	-0.148967	G1	5	0.099718	4	1373	836	0	0	30.6618	Maf_Sst	Maf	Interneurons	no	no	no	no	No	No	Maf	Maf_Sst
F_CAACGATTCCTAAGTG-1	SeuratProject	1553	1002	0.0289762	0	0	0	0	0	0	E028	E12+4days	E16	E12	Inhibitory	E12+4daysCFSE	CFSE				2.89762	-0.0983531	-0.149612	G1	11	0.051259	12	1583	998	0	0	26.1737	Tcf4_Nr2f2	Nr2f2	Interneurons	no	no	no	no	No	No	Nr2f2	Tcf4_Nr2f2
F_CAACGGCAGTCTGCGC-1	SeuratProject	1127	745	0.0239574	0	0	0	0	0	0	E028	E12+4days	E16	E12	Inhibitory	E12+4daysCFSE	CFSE				2.39574	-0.0191958	-0.132482	G1	5	0.113286	4	1408	749	0	0	28.7604	Maf_Sst	Maf	Interneurons	no	no	no	no	No	No	Maf	Maf_Sst
F_CAACGGCCACTGAATC-1	SeuratProject	2143	1335	0.0149323	0	0	0	0	0	0	E028	E12+4days	E16	E12	Inhibitory	E12+4daysCFSE	CFSE				1.49323	-0.137879	-0.15432	G1	5	0.0164412	4	1993	1329	0	0	29.627	Maf_Sst	Maf	Interneurons	no	no	no	no	No	No	Maf	Maf_Sst
F_CAACGGCTCACAGAGG-1	SeuratProject	1866	1191	0.0278671	0	0	0	0	0	0	E028	E12+4days	E16	E12	Inhibitory	E12+4daysCFSE	CFSE				2.78671	-0.131481	-0.131198	G1	5	-0.000283387	4	1841	1190	0	0	29.883	Maf_Sst	Maf	Interneurons	no	no	no	no	No	No	Maf	Maf_Sst
F_CAACGGCTCTGACAGT-1	SeuratProject	2079	1187	0.021645	0	0	0	0	0	0	E028	E12+4days	E16	E12	Inhibitory	E12+4daysCFSE	CFSE				2.1645	-0.0213921	-0.196317	G1	12	0.174925	8	1939	1184	0	0	34.2562	Gucy1a3	Gucy1a3	Projections	no	no	no	no	No	No	Gucy1a3	Gucy1a3
F_CAAGACTAGTCTGGAG-1	SeuratProject	872	628	0.0412844	0	0	0	0	0	0	E028	E12+4days	E16	E12	Inhibitory	E12+4daysCFSE	CFSE				4.12844	-0.155353	-0.179994	G1	5	0.0246411	4	1350	675	0	0	30.4454	Maf_Sst	Maf	Interneurons	no	no	no	no	No	No	Maf	Maf_Sst
F_CAAGACTTCTCTATGT-1	SeuratProject	1905	1230	0.0115486	0	0	0	0	0	0	E028	E12+4days	E16	E12	Inhibitory	E12+4daysCFSE	CFSE				1.15486	-0.0436657	-0.142232	G1	11	0.0985664	12	1870	1225	0	0	26.2331	Tcf4_Nr2f2	Nr2f2	Interneurons	no	no	no	no	No	No	Nr2f2	Tcf4_Nr2f2
F_CAAGAGGCATTAAGCC-1	SeuratProject	1075	746	0.0167442	0	0	0	0	0	0	E028	E12+4days	E16	E12	Inhibitory	E12+4daysCFSE	CFSE				1.67442	-0.112643	-0.198029	G1	5	0.0853862	4	1360	775	0	0	30.0812	Maf_Sst	Maf	Interneurons	no	no	no	no	No	No	Maf	Maf_Sst
F_CAAGCTAAGCAAGCCA-1	SeuratProject	2179	1332	0.0156035	0	0	0	0	0	0	E028	E12+4days	E16	E12	Inhibitory	E12+4daysCFSE	CFSE				1.56035	-0.116994	-0.235723	G1	7	0.11873	1	1996	1326	0	0	26.8865	Tshz1	No	Projections	no	no	no	no	No	No	No	Tshz1
F_CAAGCTATCCGCCTAT-1	SeuratProject	1105	784	0.0371041	0	0	0	0	0	0	E028	E12+4days	E16	E12	Inhibitory	E12+4daysCFSE	CFSE				3.71041	-0.0891625	-0.0432268	G1	1	-0.0459356	3	1371	805	0	0	33.7764	Ebf1_Isl1	Ebf1_Isl1	Projections	no	no	no	no	No	No	Ebf1_Isl1	Ebf1_Isl1
F_CAAGGGACAAGATCCT-1	SeuratProject	2104	1230	0.0323194	0	0	0	0	0	0	E028	E12+4days	E16	E12	Inhibitory	E12+4daysCFSE	CFSE				3.23194	-0.162565	-0.200429	G1	1	0.0378643	3	1957	1228	0	0	33.7764	Ebf1_Isl1	Ebf1_Isl1	Projections	no	no	no	no	No	No	Ebf1_Isl1	Ebf1_Isl1
F_CAATACGCAGTCTCTC-1	SeuratProject	1785	1125	0.0151261	0	0	0	0	0	0	E028	E12+4days	E16	E12	Inhibitory	E12+4daysCFSE	CFSE				1.51261	-0.157222	-0.203256	G1	5	0.046034	4	1778	1123	0	0	28.5178	Maf_Sst	Maf	Interneurons	no	no	no	no	No	No	Maf	Maf_Sst
F_CACACAACATTGCAAC-1	SeuratProject	2323	1385	0.0249677	0	0	0	0	0	0	E028	E12+4days	E16	E12	Inhibitory	E12+4daysCFSE	CFSE				2.49677	-0.176388	-0.20003	G1	5	0.0236424	4	2072	1375	0	0	30.509	Maf_Sst	Maf	Interneurons	no	no	no	no	No	No	Maf	Maf_Sst
F_CACAGATGTTGTCTAG-1	SeuratProject	1550	1037	0.0225806	0	0	0	0	0	0	E028	E12+4days	E16	E12	Inhibitory	E12+4daysCFSE	CFSE				2.25806	-0.123263	-0.146918	G1	11	0.0236546	12	1573	1035	0	0	26.1729	Tcf4_Nr2f2	Nr2f2	Interneurons	no	no	no	no	No	No	Nr2f2	Tcf4_Nr2f2
F_CACCAAATCGTCGACG-1	SeuratProject	743	552	0.0551817	0	0	0	0	0	0	E028	E12+4days	E16	E12	Inhibitory	E12+4daysCFSE	CFSE				5.51817	-0.08193	-0.195339	G1	5	0.113409	4	1500	630	0	0	30.6618	Maf_Sst	Maf	Interneurons	no	no	no	no	No	No	Maf	Maf_Sst
F_CACCGTTCAACCGGAA-1	SeuratProject	2472	1431	0.02589	0	0	0	0	0	0	E028	E12+4days	E16	E12	Inhibitory	E12+4daysCFSE	CFSE				2.589	-0.191312	-0.135686	G1	5	-0.0556263	4	2110	1412	0	0	30.6618	Maf_Sst	Maf	Interneurons	no	no	no	no	No	No	Maf	Maf_Sst
F_CACGGGTAGACGATAT-1	SeuratProject	1774	1130	0.024239	0	0	0	0	0	0	E028	E12+4days	E16	E12	Inhibitory	E12+4daysCFSE	CFSE				2.4239	-0.210573	-0.127853	G1	5	-0.0827198	4	1770	1127	0	0	30.1106	Maf_Sst	Maf	Interneurons	no	no	no	no	No	No	Maf	Maf_Sst
F_CACTAAGAGACAAGCC-1	SeuratProject	2314	1304	0.0324114	0	0	0	0	0	0	E028	E12+4days	E16	E12	Inhibitory	E12+4daysCFSE	CFSE				3.24114	-0.174601	-0.188642	G1	5	0.0140402	4	2040	1298	0	0	30.6618	Maf_Sst	Maf	Interneurons	no	no	no	no	No	No	Maf	Maf_Sst
F_CACTAAGAGTGTACCT-1	SeuratProject	985	658	0.0263959	0	0	0	0	0	0	E028	E12+4days	E16	E12	Inhibitory	E12+4daysCFSE	CFSE				2.63959	-0.122976	-0.179605	G1	3	0.0566291	1	1351	669	0	0	24.8242	Tshz1	No	Projections	no	no	no	no	No	No	No	Tshz1
F_CACTGAAAGACGGTTG-1	SeuratProject	1310	840	0.0198473	0	0	0	0	0	0	E028	E12+4days	E16	E12	Inhibitory	E12+4daysCFSE	CFSE				1.98473	-0.174153	-0.0750064	G1	7	-0.0991469	1	1466	839	0	0	24.9763	Tshz1	No	Projections	no	no	no	no	No	No	No	Tshz1
F_CACTGAACAACACGTT-1	SeuratProject	2019	1205	0.0163447	0	0	0	0	0	0	E028	E12+4days	E16	E12	Inhibitory	E12+4daysCFSE	CFSE				1.63447	-0.117928	-0.205138	G1	11	0.0872097	12	1908	1202	0	0	25.4512	Tcf4_Nr2f2	Nr2f2	Interneurons	no	no	no	no	No	No	Nr2f2	Tcf4_Nr2f2
F_CACTGGGAGACGACTG-1	SeuratProject	1390	869	0.00719424	0	0	0	0	0	0	E028	E12+4days	E16	E12	Inhibitory	E12+4daysCFSE	CFSE				0.719424	-0.172834	-0.158873	G1	3	-0.0139608	12	1509	868	0	0	25.371	Tcf4_Nr2f2	Nr2f2	Interneurons	no	no	no	no	No	No	Nr2f2	Tcf4_Nr2f2
F_CACTGTCGTCCAGTTA-1	SeuratProject	1562	1002	0.021767	0	0	0	0	0	0	E028	E12+4days	E16	E12	Inhibitory	E12+4daysCFSE	CFSE				2.1767	-0.188293	-0.240263	G1	5	0.0519695	4	1584	1000	0	0	29.8704	Maf_Sst	Maf	Interneurons	no	no	no	no	No	No	Maf	Maf_Sst
F_CACTGTCTCCTCAGAA-1	SeuratProject	1154	803	0.0103986	0	0	0	0	0	0	E028	E12+4days	E16	E12	Inhibitory	E12+4daysCFSE	CFSE				1.03986	-0.118391	-0.146355	G1	5	0.0279638	4	1402	804	0	0	29.0239	Maf_Sst	Maf	Interneurons	no	no	no	no	No	No	Maf	Maf_Sst
F_CACTTCGAGACCAGAC-1	SeuratProject	1926	1179	0.0109034	0	0	0	0	0	0	E028	E12+4days	E16	E12	Inhibitory	E12+4daysCFSE	CFSE				1.09034	-0.0550824	-0.0164672	G1	5	-0.0386152	4	1872	1177	0	0	30.0977	Maf_Sst	Maf	Interneurons	no	no	no	no	No	No	Maf	Maf_Sst
F_CAGATACTCCAATCTT-1	SeuratProject	1880	1169	0.0117021	0	0	0	0	0	0	E028	E12+4days	E16	E12	Inhibitory	E12+4daysCFSE	CFSE				1.17021	-0.0711364	-0.0546087	G1	6	-0.0165277	5	1846	1167	0	0	25.2053	Npy	No	Interneurons	no	no	no	no	No	No	No	Npy
F_CAGATCAGTCAAGTTC-1	SeuratProject	3198	1764	0.0121951	0	0	0	0	0	0	E028	E12+4days	E16	E12	Inhibitory	E12+4daysCFSE	CFSE				1.21951	0.435049	0.398094	S	4	0.0369555	6	2272	1670	0	0	0.0109491	Fabp7	Mitotic	Mitotic	no	no	no	no	No	No	No	Mitotic
F_CAGATCAGTCGATTTG-1	SeuratProject	1191	797	0.0478589	0	0	0	0	0	0	E028	E12+4days	E16	E12	Inhibitory	E12+4daysCFSE	CFSE				4.78589	-0.108974	-0.0756581	G1	5	-0.0333157	4	1378	806	0	0	30.6618	Maf_Sst	Maf	Interneurons	no	no	no	no	No	No	Maf	Maf_Sst
F_CAGATCATCGTAATGC-1	SeuratProject	1323	863	0.0143613	0	0	0	0	0	0	E028	E12+4days	E16	E12	Inhibitory	E12+4daysCFSE	CFSE				1.43613	-0.0160482	-0.0107427	G1	11	-0.00530558	12	1473	862	0	0	25.2633	Tcf4_Nr2f2	Nr2f2	Interneurons	no	no	no	no	No	No	Nr2f2	Tcf4_Nr2f2
F_CAGATTGGTCGGCTAC-1	SeuratProject	695	536	0.0791367	0	0	0	0	0	0	E028	E12+4days	E16	E12	Inhibitory	E12+4daysCFSE	CFSE				7.91367	-0.151213	-0.00151834	G1	5	-0.149694	4	1480	628	0	0	30.6618	Maf_Sst	Maf	Interneurons	no	no	no	no	No	No	Maf	Maf_Sst
F_CAGATTGTCGTCTACC-1	SeuratProject	1063	761	0.0310442	0	0	0	0	0	0	E028	E12+4days	E16	E12	Inhibitory	E12+4daysCFSE	CFSE				3.10442	-0.153318	-0.134857	G1	5	-0.0184613	4	1358	776	0	0	28.9748	Maf_Sst	Maf	Interneurons	no	no	no	no	No	No	Maf	Maf_Sst
F_CAGCAATCACACCGCA-1	SeuratProject	1617	1054	0.0204082	0	0	0	0	0	0	E028	E12+4days	E16	E12	Inhibitory	E12+4daysCFSE	CFSE				2.04082	-0.207676	-0.140945	G1	5	-0.0667303	4	1623	1053	0	0	29.0142	Maf_Sst	Maf	Interneurons	no	no	no	no	No	No	Maf	Maf_Sst
F_CAGCACGGTCATACCA-1	SeuratProject	2065	1292	0.00871671	0	0	0	0	0	0	E028	E12+4days	E16	E12	Inhibitory	E12+4daysCFSE	CFSE				0.871671	-0.12625	-0.214674	G1	5	0.0884242	4	1959	1290	0	0	29.9415	Maf_Sst	Maf	Interneurons	no	no	no	no	No	No	Maf	Maf_Sst
F_CAGCAGCAGTCATTGC-1	SeuratProject	1787	1143	0.0134303	0	0	0	0	0	0	E028	E12+4days	E16	E12	Inhibitory	E12+4daysCFSE	CFSE				1.34303	-0.0159049	-0.134399	G1	5	0.118494	4	1781	1140	0	0	30.0812	Maf_Sst	Maf	Interneurons	no	no	no	no	No	No	Maf	Maf_Sst
F_CAGCCAGGTCATACCA-1	SeuratProject	1967	1206	0.0233859	0	0	0	0	0	0	E028	E12+4days	E16	E12	Inhibitory	E12+4daysCFSE	CFSE				2.33859	-0.0345529	-0.18689	G1	11	0.152337	12	1891	1205	0	0	26.1729	Tcf4_Nr2f2	Nr2f2	Interneurons	no	no	no	no	No	No	Nr2f2	Tcf4_Nr2f2
F_CAGCGTGAGACTTGTC-1	SeuratProject	2068	1294	0.0183752	0	0	0	0	0	0	E028	E12+4days	E16	E12	Inhibitory	E12+4daysCFSE	CFSE				1.83752	-0.186398	-0.14491	G1	5	-0.0414884	4	1955	1292	0	0	30.4846	Maf_Sst	Maf	Interneurons	no	no	no	no	No	No	Maf	Maf_Sst
F_CAGCGTGGTCTAGGTT-1	SeuratProject	2429	1447	0.0263483	0	0	0	0	0	0	E028	E12+4days	E16	E12	Inhibitory	E12+4daysCFSE	CFSE				2.63483	-0.187099	-0.0899005	G1	8	-0.0971988	7	2106	1434	0	0	35.7947	Snhg11_Lhx8	Snhg11	Interneurons	no	no	no	no	No	No	Snhg11	Snhg11
F_CAGGCCACAACGATCT-1	SeuratProject	1815	1113	0.0115702	0	0	0	0	0	0	E028	E12+4days	E16	E12	Inhibitory	E12+4daysCFSE	CFSE				1.15702	-0.0215404	-0.111654	G1	7	0.0901138	11	1803	1109	0	0	29.9278	Six3_Gucy1a3	No	Projections	no	no	no	no	No	No	No	Six3_Gucy1a3
F_CAGTGCGCAGGCTACC-1	SeuratProject	3305	1699	0.0239032	0	0	0	0	0	0	E028	E12+4days	E16	E12	Inhibitory	E12+4daysCFSE	CFSE				2.39032	-0.133151	-0.134682	G1	12	0.00153111	8	2271	1618	0	0	34.2562	Gucy1a3	Gucy1a3	Projections	no	no	no	no	No	No	Gucy1a3	Gucy1a3
F_CAGTGCGGTCAGGCAA-1	SeuratProject	708	523	0.0663842	0	0	0	0	0	0	E028	E12+4days	E16	E12	Inhibitory	E12+4daysCFSE	CFSE				6.63842	-0.155434	-0.0926091	G1	5	-0.0628252	4	1472	614	0	0	30.2804	Maf_Sst	Maf	Interneurons	no	no	no	no	No	No	Maf	Maf_Sst
F_CAGTGCGTCGGAGTAG-1	SeuratProject	637	505	0.0172684	0	0	0	0	0	0	E028	E12+4days	E16	E12	Inhibitory	E12+4daysCFSE	CFSE				1.72684	-0.0636475	-0.0687404	G1	5	0.00509284	4	1419	563	0	0	29.6258	Maf_Sst	Maf	Interneurons	no	no	no	no	No	No	Maf	Maf_Sst
F_CAGTTCCGTGCATACT-1	SeuratProject	2043	1279	0.0279001	0	0	0	0	0	0	E028	E12+4days	E16	E12	Inhibitory	E12+4daysCFSE	CFSE				2.79001	-0.221649	-0.199249	G1	5	-0.0223996	4	1947	1277	0	0	30.6618	Maf_Sst	Maf	Interneurons	no	no	no	no	No	No	Maf	Maf_Sst
F_CAGTTCCGTGTCATGT-1	SeuratProject	1355	925	0.00664207	0	0	0	0	0	0	E028	E12+4days	E16	E12	Inhibitory	E12+4daysCFSE	CFSE				0.664207	-0.186468	-0.205621	G1	11	0.0191532	12	1464	923	0	0	26.1819	Tcf4_Nr2f2	Nr2f2	Interneurons	no	no	no	no	No	No	Nr2f2	Tcf4_Nr2f2
F_CATAAGCTCTCATTGT-1	SeuratProject	777	578	0.021879	0	0	0	0	0	0	E028	E12+4days	E16	E12	Inhibitory	E12+4daysCFSE	CFSE				2.1879	-0.17654	-0.107699	G1	5	-0.0688408	4	1423	664	0	0	30.0812	Maf_Sst	Maf	Interneurons	no	no	no	no	No	No	Maf	Maf_Sst
F_CATACAGAGTTCCGGC-1	SeuratProject	2088	1294	0.0148467	0	0	0	0	0	0	E028	E12+4days	E16	E12	Inhibitory	E12+4daysCFSE	CFSE				1.48467	-0.13445	-0.0888407	G1	5	-0.0456097	4	1958	1291	0	0	30.6618	Maf_Sst	Maf	Interneurons	no	no	no	no	No	No	Maf	Maf_Sst
F_CATACAGCACGCCAGT-1	SeuratProject	1894	1159	0.0190074	0	0	0	0	0	0	E028	E12+4days	E16	E12	Inhibitory	E12+4daysCFSE	CFSE				1.90074	-0.150384	-0.132509	G1	5	-0.0178746	4	1848	1157	0	0	30.6618	Maf_Sst	Maf	Interneurons	no	no	no	no	No	No	Maf	Maf_Sst
F_CATACAGGTGCTGTCG-1	SeuratProject	2348	1227	0.0144804	0	0	0	0	0	0	E028	E12+4days	E16	E12	Inhibitory	E12+4daysCFSE	CFSE				1.44804	-0.0294286	-0.224856	G1	1	0.195428	3	2024	1218	0	0	36.1387	Ebf1_Isl1	Ebf1_Isl1	Projections	no	no	no	no	No	No	Ebf1_Isl1	Ebf1_Isl1
F_CATACCCAGGGTCACA-1	SeuratProject	2028	1238	0.0167653	0	0	0	0	0	0	E028	E12+4days	E16	E12	Inhibitory	E12+4daysCFSE	CFSE				1.67653	-0.0928971	-0.159721	G1	7	0.066824	11	1924	1233	0	0	30.4443	Six3_Gucy1a3	No	Projections	no	no	no	no	No	No	No	Six3_Gucy1a3
F_CATACCCGTGAGTAGC-1	SeuratProject	872	641	0.0355505	0	0	0	0	0	0	E028	E12+4days	E16	E12	Inhibitory	E12+4daysCFSE	CFSE				3.55505	-0.161633	-0.0424391	G1	5	-0.119194	4	1332	679	0	0	30.0812	Maf_Sst	Maf	Interneurons	no	no	no	no	No	No	Maf	Maf_Sst
F_CATACCCGTTGACTGT-1	SeuratProject	972	683	0.031893	0	0	0	0	0	0	E028	E12+4days	E16	E12	Inhibitory	E12+4daysCFSE	CFSE				3.1893	-0.155413	-0.0809504	G1	12	-0.0744626	8	1314	709	0	0	34.2562	Gucy1a3	Gucy1a3	Projections	no	no	no	no	No	No	Gucy1a3	Gucy1a3
F_CATACCCTCCGCGAGT-1	SeuratProject	2507	1482	0.0327084	0	0	0	0	0	0	E028	E12+4days	E16	E12	Inhibitory	E12+4daysCFSE	CFSE				3.27084	-0.137068	-0.224788	G1	5	0.0877204	4	2124	1458	0	0	30.6618	Maf_Sst	Maf	Interneurons	no	no	no	no	No	No	Maf	Maf_Sst
F_CATACTTCATATGAAG-1	SeuratProject	1441	890	0.0229008	0	0	0	0	0	0	E028	E12+4days	E16	E12	Inhibitory	E12+4daysCFSE	CFSE				2.29008	-0.0136403	-0.185585	G1	5	0.171945	4	1531	888	0	0	30.1858	Maf_Sst	Maf	Interneurons	no	no	no	no	No	No	Maf	Maf_Sst
F_CATAGACGTCTCCTGT-1	SeuratProject	924	677	0.034632	0	0	0	0	0	0	E028	E12+4days	E16	E12	Inhibitory	E12+4daysCFSE	CFSE				3.4632	-0.111854	-0.106039	G1	5	-0.00581502	4	1293	722	0	0	30.0812	Maf_Sst	Maf	Interneurons	no	no	no	no	No	No	Maf	Maf_Sst
F_CATCGCTCACTAACGT-1	SeuratProject	1519	980	0.0125082	0	0	0	0	0	0	E028	E12+4days	E16	E12	Inhibitory	E12+4daysCFSE	CFSE				1.25082	-0.115624	-0.197713	G1	5	0.0820892	4	1562	977	0	0	29.8466	Maf_Sst	Maf	Interneurons	no	no	no	no	No	No	Maf	Maf_Sst
F_CATCGGGAGTGGAAAG-1	SeuratProject	1361	877	0.0213079	0	0	0	0	0	0	E028	E12+4days	E16	E12	Inhibitory	E12+4daysCFSE	CFSE				2.13079	-0.13017	-0.199229	G1	5	0.0690592	4	1481	876	0	0	29.7119	Maf_Sst	Maf	Interneurons	no	no	no	no	No	No	Maf	Maf_Sst
F_CATCGTCAGGTGATCG-1	SeuratProject	1159	769	0.0129422	0	0	0	0	0	0	E028	E12+4days	E16	E12	Inhibitory	E12+4daysCFSE	CFSE				1.29422	-0.0991631	-0.151801	G1	5	0.052638	4	1425	772	0	0	28.0668	Maf_Sst	Maf	Interneurons	no	no	no	no	No	No	Maf	Maf_Sst
F_CATCGTCTCGGACCAC-1	SeuratProject	1446	932	0.0228216	0	0	0	0	0	0	E028	E12+4days	E16	E12	Inhibitory	E12+4daysCFSE	CFSE				2.28216	-0.108955	-0.240541	G1	5	0.131586	4	1524	929	0	0	29.6186	Maf_Sst	Maf	Interneurons	no	no	no	no	No	No	Maf	Maf_Sst
F_CATGAGTCAAAGAACT-1	SeuratProject	1910	1211	0.0141361	0	0	0	0	0	0	E028	E12+4days	E16	E12	Inhibitory	E12+4daysCFSE	CFSE				1.41361	-0.131179	-0.246306	G1	5	0.115127	4	1869	1209	0	0	30.0812	Maf_Sst	Maf	Interneurons	no	no	no	no	No	No	Maf	Maf_Sst
F_CATGAGTTCCACATAG-1	SeuratProject	2103	1305	0.0199715	0	0	0	0	0	0	E028	E12+4days	E16	E12	Inhibitory	E12+4daysCFSE	CFSE				1.99715	-0.12541	-0.16695	G1	5	0.0415399	4	1975	1303	0	0	30.6618	Maf_Sst	Maf	Interneurons	no	no	no	no	No	No	Maf	Maf_Sst
F_CATGCAAAGGGAGTTC-1	SeuratProject	2023	1269	0.0252101	0	0	0	0	0	0	E028	E12+4days	E16	E12	Inhibitory	E12+4daysCFSE	CFSE				2.52101	-0.165834	-0.187629	G1	5	0.0217952	4	1919	1267	0	0	30.6618	Maf_Sst	Maf	Interneurons	no	no	no	no	No	No	Maf	Maf_Sst
F_CATGCGGGTATGTCAC-1	SeuratProject	1568	1075	0.0223214	0	0	0	0	0	0	E028	E12+4days	E16	E12	Inhibitory	E12+4daysCFSE	CFSE				2.23214	-0.2397	-0.192026	G1	5	-0.0476745	4	1584	1073	0	0	30.0812	Maf_Sst	Maf	Interneurons	no	no	no	no	No	No	Maf	Maf_Sst
F_CATGGATCAGGCACAA-1	SeuratProject	2695	1487	0.0304267	0	0	0	0	0	0	E028	E12+4days	E16	E12	Inhibitory	E12+4daysCFSE	CFSE				3.04267	-0.0890025	-0.148934	G1	5	0.0599311	4	2140	1465	0	0	30.6618	Maf_Sst	Maf	Interneurons	no	no	no	no	No	No	Maf	Maf_Sst
F_CATGGTAGTCATCCGG-1	SeuratProject	2088	1240	0.0167625	0	0	0	0	0	0	E028	E12+4days	E16	E12	Inhibitory	E12+4daysCFSE	CFSE				1.67625	-0.209775	-0.108867	G1	5	-0.100908	4	1952	1236	0	0	30.4447	Maf_Sst	Maf	Interneurons	no	no	no	no	No	No	Maf	Maf_Sst
F_CATGGTATCCCGTTCA-1	SeuratProject	755	549	0.0198675	0	0	0	0	0	0	E028	E12+4days	E16	E12	Inhibitory	E12+4daysCFSE	CFSE				1.98675	-0.0440819	-0.19918	G1	5	0.155098	4	1445	612	0	0	29.5602	Maf_Sst	Maf	Interneurons	no	no	no	no	No	No	Maf	Maf_Sst
F_CATTCCGTCTATCGGA-1	SeuratProject	1104	791	0.0108696	0	0	0	0	0	0	E028	E12+4days	E16	E12	Inhibitory	E12+4daysCFSE	CFSE				1.08696	-0.0890841	-0.202671	G1	5	0.113587	4	1372	800	0	0	29.5602	Maf_Sst	Maf	Interneurons	no	no	no	no	No	No	Maf	Maf_Sst
F_CATTCTAGTGATATAG-1	SeuratProject	1903	1150	0.0178665	0	0	0	0	0	0	E028	E12+4days	E16	E12	Inhibitory	E12+4daysCFSE	CFSE				1.78665	-0.125344	-0.122524	G1	7	-0.00281982	8	1852	1146	0	0	33.1972	Gucy1a3	Gucy1a3	Projections	no	no	no	no	No	No	Gucy1a3	Gucy1a3
F_CATTCTATCAATCCAG-1	SeuratProject	777	573	0.03861	0	0	0	0	0	0	E028	E12+4days	E16	E12	Inhibitory	E12+4daysCFSE	CFSE				3.861	-0.0456757	-0.035435	G1	11	-0.0102406	12	1444	645	0	0	26.1729	Tcf4_Nr2f2	Nr2f2	Interneurons	no	no	no	no	No	No	Nr2f2	Tcf4_Nr2f2
F_CATTGAGCAGACCTGC-1	SeuratProject	1584	1077	0.010101	0	0	0	0	0	0	E028	E12+4days	E16	E12	Inhibitory	E12+4daysCFSE	CFSE				1.0101	-0.162759	-0.189856	G1	5	0.027097	4	1591	1075	0	0	29.6206	Maf_Sst	Maf	Interneurons	no	no	no	no	No	No	Maf	Maf_Sst
F_CATTGAGGTGGGATTG-1	SeuratProject	752	535	0.0970745	0	0	0	0	0	0	E028	E12+4days	E16	E12	Inhibitory	E12+4daysCFSE	CFSE				9.70745	0.313717	-0.0878031	S	2	0.40152	13	1484	591	0	0	10.0572	Ube2c	Mitotic	Mitotic	no	no	no	no	No	No	No	Mitotic
F_CATTGTTCACTGTGTA-1	SeuratProject	2251	1369	0.0199911	0	0	0	0	0	0	E028	E12+4days	E16	E12	Inhibitory	E12+4daysCFSE	CFSE				1.99911	-0.113711	-0.197593	G1	8	0.0838823	7	2039	1361	0	0	33.0514	Snhg11_Lhx8	Snhg11	Interneurons	no	no	no	no	No	No	Snhg11	Snhg11
F_CCAAGCGTCATAGGCT-1	SeuratProject	1169	753	0.0359281	0	0	0	0	0	0	E028	E12+4days	E16	E12	Inhibitory	E12+4daysCFSE	CFSE				3.59281	-0.0610534	-0.121981	G1	5	0.0609279	4	1419	755	0	0	28.9439	Maf_Sst	Maf	Interneurons	no	no	no	no	No	No	Maf	Maf_Sst
F_CCAATGACATGGCTGC-1	SeuratProject	808	595	0.0643564	0	0	0	0	0	0	E028	E12+4days	E16	E12	Inhibitory	E12+4daysCFSE	CFSE				6.43564	-0.0662102	-0.161599	G1	5	0.0953892	4	1404	645	0	0	30.6618	Maf_Sst	Maf	Interneurons	no	no	no	no	No	No	Maf	Maf_Sst
F_CCAATTTAGGAACTCG-1	SeuratProject	2511	1399	0.0270808	0	0	0	0	0	0	E028	E12+4days	E16	E12	Inhibitory	E12+4daysCFSE	CFSE				2.70808	-0.100702	-0.211634	G1	12	0.110932	8	2110	1379	0	0	34.2562	Gucy1a3	Gucy1a3	Projections	no	no	no	no	No	No	Gucy1a3	Gucy1a3
F_CCAATTTTCGTCAACA-1	SeuratProject	794	604	0.0403023	0	0	0	0	0	0	E028	E12+4days	E16	E12	Inhibitory	E12+4daysCFSE	CFSE				4.03023	-0.0110281	-0.161688	G1	11	0.15066	12	1440	689	0	0	26.1729	Tcf4_Nr2f2	Nr2f2	Interneurons	no	no	no	no	No	No	Nr2f2	Tcf4_Nr2f2
F_CCACAAAAGGCCTGAA-1	SeuratProject	862	616	0.0638051	0	0	0	0	0	0	E028	E12+4days	E16	E12	Inhibitory	E12+4daysCFSE	CFSE				6.38051	-0.0808626	-0.122838	G1	5	0.0419751	4	1362	651	0	0	30.2804	Maf_Sst	Maf	Interneurons	no	no	no	no	No	No	Maf	Maf_Sst
F_CCACACTCAGATAAAC-1	SeuratProject	1229	841	0.0610252	0	0	0	0	0	0	E028	E12+4days	E16	E12	Inhibitory	E12+4daysCFSE	CFSE				6.10252	-0.0645532	-0.196509	G1	5	0.131955	4	1389	839	0	0	30.6618	Maf_Sst	Maf	Interneurons	no	no	no	no	No	No	Maf	Maf_Sst
F_CCACACTTCGGAGTGA-1	SeuratProject	2072	1246	0.0352317	0	0	0	0	0	0	E028	E12+4days	E16	E12	Inhibitory	E12+4daysCFSE	CFSE				3.52317	-0.147364	-0.158514	G1	5	0.0111504	4	1953	1243	0	0	30.6618	Maf_Sst	Maf	Interneurons	no	no	no	no	No	No	Maf	Maf_Sst
F_CCACCATGTGCGGTAA-1	SeuratProject	750	545	0.0893333	0	0	0	0	0	0	E028	E12+4days	E16	E12	Inhibitory	E12+4daysCFSE	CFSE				8.93333	-0.00755724	-0.136513	G1	5	0.128956	4	1475	604	0	0	30.6618	Maf_Sst	Maf	Interneurons	no	no	no	no	No	No	Maf	Maf_Sst
F_CCACCATGTTGGCCTG-1	SeuratProject	1539	1056	0.0123457	0	0	0	0	0	0	E028	E12+4days	E16	E12	Inhibitory	E12+4daysCFSE	CFSE				1.23457	-0.172206	-0.178341	G1	5	0.00613478	4	1563	1051	0	0	29.6708	Maf_Sst	Maf	Interneurons	no	no	no	no	No	No	Maf	Maf_Sst
F_CCACGAGTCGTCCATC-1	SeuratProject	767	593	0.0182529	0	0	0	0	0	0	E028	E12+4days	E16	E12	Inhibitory	E12+4daysCFSE	CFSE				1.82529	-0.132343	-0.0725508	G1	5	-0.0597918	4	1464	643	0	0	29.4352	Maf_Sst	Maf	Interneurons	no	no	no	no	No	No	Maf	Maf_Sst
F_CCACGTTCATTGCCGG-1	SeuratProject	2325	1427	0.0167742	0	0	0	0	0	0	E028	E12+4days	E16	E12	Inhibitory	E12+4daysCFSE	CFSE				1.67742	-0.100526	-0.170907	G1	7	0.0703804	1	2077	1417	0	0	26.8865	Tshz1	No	Projections	no	no	no	no	No	No	No	Tshz1
F_CCATAAGGTGTCCTAA-1	SeuratProject	1541	1013	0.0253082	0	0	0	0	0	0	E028	E12+4days	E16	E12	Inhibitory	E12+4daysCFSE	CFSE				2.53082	-0.205139	-0.110867	G1	5	-0.0942718	4	1575	1012	0	0	30.2404	Maf_Sst	Maf	Interneurons	no	no	no	no	No	No	Maf	Maf_Sst
F_CCATCACGTCACTCTC-1	SeuratProject	1863	1219	0.0155663	0	0	0	0	0	0	E028	E12+4days	E16	E12	Inhibitory	E12+4daysCFSE	CFSE				1.55663	-0.180437	-0.0928918	G1	5	-0.0875448	4	1847	1216	0	0	30.0845	Maf_Sst	Maf	Interneurons	no	no	no	no	No	No	Maf	Maf_Sst
F_CCATCACTCTCCAAGA-1	SeuratProject	1311	892	0.0129672	0	0	0	0	0	0	E028	E12+4days	E16	E12	Inhibitory	E12+4daysCFSE	CFSE				1.29672	-0.163307	-0.12368	G1	5	-0.0396266	4	1444	892	0	0	28.6982	Maf_Sst	Maf	Interneurons	no	no	no	no	No	No	Maf	Maf_Sst
F_CCCAACTAGAGGGTAA-1	SeuratProject	1824	1146	0.0175439	0	0	0	0	0	0	E028	E12+4days	E16	E12	Inhibitory	E12+4daysCFSE	CFSE				1.75439	-0.115712	-0.157209	G1	11	0.0414973	12	1813	1143	0	0	26.1729	Tcf4_Nr2f2	Nr2f2	Interneurons	no	no	no	no	No	No	Nr2f2	Tcf4_Nr2f2
F_CCCAACTAGGCTCCCA-1	SeuratProject	1815	1161	0.015978	0	0	0	0	0	0	E028	E12+4days	E16	E12	Inhibitory	E12+4daysCFSE	CFSE				1.5978	-0.189369	-0.0634379	G1	11	-0.125931	12	1804	1159	0	0	25.2633	Tcf4_Nr2f2	Nr2f2	Interneurons	no	no	no	no	No	No	Nr2f2	Tcf4_Nr2f2
F_CCCAACTCAGAAGTTA-1	SeuratProject	1944	1254	0.029321	0	0	0	0	0	0	E028	E12+4days	E16	E12	Inhibitory	E12+4daysCFSE	CFSE				2.9321	-0.0925156	-0.170716	G1	5	0.0782004	4	1889	1252	0	0	29.7842	Maf_Sst	Maf	Interneurons	no	no	no	no	No	No	Maf	Maf_Sst
F_CCCAACTTCCACTTTA-1	SeuratProject	1668	1143	0.0557554	0	0	0	0	0	0	E028	E12+4days	E16	E12	Inhibitory	E12+4daysCFSE	CFSE				5.57554	-0.190374	-0.222899	G1	5	0.0325244	4	1663	1137	0	0	30.6618	Maf_Sst	Maf	Interneurons	no	no	no	no	No	No	Maf	Maf_Sst
F_CCCATTGAGAACAGGA-1	SeuratProject	1307	846	0.0260138	0	0	0	0	0	0	E028	E12+4days	E16	E12	Inhibitory	E12+4daysCFSE	CFSE				2.60138	-0.168164	-0.129408	G1	5	-0.0387567	4	1474	845	0	0	28.874	Maf_Sst	Maf	Interneurons	no	no	no	no	No	No	Maf	Maf_Sst
F_CCCATTGAGTTCCATG-1	SeuratProject	2238	1395	0.0192136	0	0	0	0	0	0	E028	E12+4days	E16	E12	Inhibitory	E12+4daysCFSE	CFSE				1.92136	-0.138652	-0.224489	G1	5	0.0858363	4	2042	1391	0	0	30.6618	Maf_Sst	Maf	Interneurons	no	no	no	no	No	No	Maf	Maf_Sst
F_CCCGAAGAGCACTCGC-1	SeuratProject	966	710	0.0383023	0	0	0	0	0	0	E028	E12+4days	E16	E12	Inhibitory	E12+4daysCFSE	CFSE				3.83023	-0.152808	-0.0760013	G1	5	-0.0768068	4	1320	728	0	0	30.1124	Maf_Sst	Maf	Interneurons	no	no	no	no	No	No	Maf	Maf_Sst
F_CCCGAAGGTCTCACGG-1	SeuratProject	1319	868	0.0174375	0	0	0	0	0	0	E028	E12+4days	E16	E12	Inhibitory	E12+4daysCFSE	CFSE				1.74375	-0.0837053	-0.195981	G1	5	0.112275	4	1461	867	0	0	28.7226	Maf_Sst	Maf	Interneurons	no	no	no	no	No	No	Maf	Maf_Sst
F_CCCTCAACAGGATGAC-1	SeuratProject	1232	833	0.0178571	0	0	0	0	0	0	E028	E12+4days	E16	E12	Inhibitory	E12+4daysCFSE	CFSE				1.78571	-0.116319	-0.13957	G1	11	0.0232504	12	1424	831	0	0	26.2331	Tcf4_Nr2f2	Nr2f2	Interneurons	no	no	no	no	No	No	Nr2f2	Tcf4_Nr2f2
F_CCCTCTCCAAGGGCAT-1	SeuratProject	887	653	0.0101466	0	0	0	0	0	0	E028	E12+4days	E16	E12	Inhibitory	E12+4daysCFSE	CFSE				1.01466	-0.188794	-0.139068	G1	5	-0.0497258	4	1282	725	0	0	30.0812	Maf_Sst	Maf	Interneurons	no	no	no	no	No	No	Maf	Maf_Sst
F_CCCTCTCTCATTATCC-1	SeuratProject	749	511	0.0974633	0	0	0	0	0	0	E028	E12+4days	E16	E12	Inhibitory	E12+4daysCFSE	CFSE				9.74633	-0.0659957	-0.0767874	G1	10	0.0107917	10	1446	586	0	0	39.4125	Ebf1_Isl1	Ebf1_Isl1	Projections	no	no	no	no	No	No	Ebf1_Isl1	Ebf1_Isl1
F_CCCTGATCAAAGACGC-1	SeuratProject	1232	870	0.0178571	0	0	0	0	0	0	E028	E12+4days	E16	E12	Inhibitory	E12+4daysCFSE	CFSE				1.78571	-0.0132907	-0.149677	G1	5	0.136386	4	1417	870	0	0	30.1092	Maf_Sst	Maf	Interneurons	no	no	no	no	No	No	Maf	Maf_Sst
F_CCGATCTAGCACTCAT-1	SeuratProject	1729	1125	0.0121457	0	0	0	0	0	0	E028	E12+4days	E16	E12	Inhibitory	E12+4daysCFSE	CFSE				1.21457	-0.125298	-0.138644	G1	5	0.0133459	4	1729	1125	0	0	30.0812	Maf_Sst	Maf	Interneurons	no	no	no	no	No	No	Maf	Maf_Sst
F_CCGATGGTCAGCTTCC-1	SeuratProject	1592	1027	0.0157035	0	0	0	0	0	0	E028	E12+4days	E16	E12	Inhibitory	E12+4daysCFSE	CFSE				1.57035	-0.141197	-0.149243	G1	7	0.00804678	1	1608	1026	0	0	27.2617	Tshz1	No	Projections	no	no	no	no	No	No	No	Tshz1
F_CCGGACACATGCAGGA-1	SeuratProject	2253	1333	0.0328451	0	0	0	0	0	0	E028	E12+4days	E16	E12	Inhibitory	E12+4daysCFSE	CFSE				3.28451	-0.228722	-0.247174	G1	5	0.018452	4	2014	1323	0	0	30.6618	Maf_Sst	Maf	Interneurons	no	no	no	no	No	No	Maf	Maf_Sst
F_CCGGGTACAGGACAGT-1	SeuratProject	1416	911	0.0176554	0	0	0	0	0	0	E028	E12+4days	E16	E12	Inhibitory	E12+4daysCFSE	CFSE				1.76554	-0.0742105	-0.115286	G1	5	0.0410753	5	1512	911	0	0	26.8133	Npy	No	Interneurons	no	no	no	no	No	No	No	Npy
F_CCGGTAGCATAAGCAA-1	SeuratProject	2151	1303	0.037192	0	0	0	0	0	0	E028	E12+4days	E16	E12	Inhibitory	E12+4daysCFSE	CFSE				3.7192	-0.18724	-0.174911	G1	5	-0.012329	4	1984	1302	0	0	30.6618	Maf_Sst	Maf	Interneurons	no	no	no	no	No	No	Maf	Maf_Sst
F_CCGGTAGGTGGATCAG-1	SeuratProject	2421	1328	0.0132177	0	0	0	0	0	0	E028	E12+4days	E16	E12	Inhibitory	E12+4daysCFSE	CFSE				1.32177	-0.138022	-0.198271	G1	10	0.060249	10	2067	1317	0	0	37.9832	Ebf1_Isl1	Ebf1_Isl1	Projections	no	no	no	no	No	No	Ebf1_Isl1	Ebf1_Isl1
F_CCGGTGAGTAGACACG-1	SeuratProject	3074	1514	0.0230969	0	0	0	0	0	0	E028	E12+4days	E16	E12	Inhibitory	E12+4daysCFSE	CFSE				2.30969	-0.13906	-0.165629	G1	10	0.0265689	10	2153	1466	0	0	37.782	Ebf1_Isl1	Ebf1_Isl1	Projections	no	no	no	no	No	No	Ebf1_Isl1	Ebf1_Isl1
F_CCGGTGAGTTGCATGT-1	SeuratProject	2375	1396	0.0122105	0	0	0	0	0	0	E028	E12+4days	E16	E12	Inhibitory	E12+4daysCFSE	CFSE				1.22105	-0.151828	-0.242067	G1	5	0.0902392	4	2068	1388	0	0	30.492	Maf_Sst	Maf	Interneurons	no	no	no	no	No	No	Maf	Maf_Sst
F_CCGTAGGGTTAACCTG-1	SeuratProject	1307	862	0.0160673	0	0	0	0	0	0	E028	E12+4days	E16	E12	Inhibitory	E12+4daysCFSE	CFSE				1.60673	-0.0749223	-0.0954154	G1	11	0.0204932	12	1462	857	0	0	25.2633	Tcf4_Nr2f2	Nr2f2	Interneurons	no	no	no	no	No	No	Nr2f2	Tcf4_Nr2f2
F_CCGTGAGCATGCACTA-1	SeuratProject	1432	981	0.0195531	0	0	0	0	0	0	E028	E12+4days	E16	E12	Inhibitory	E12+4daysCFSE	CFSE				1.95531	-0.145761	-0.163017	G1	5	0.0172561	4	1509	980	0	0	30.4212	Maf_Sst	Maf	Interneurons	no	no	no	no	No	No	Maf	Maf_Sst
F_CCGTGAGGTGGTGATG-1	SeuratProject	1447	968	0.0276434	0	0	0	0	0	0	E028	E12+4days	E16	E12	Inhibitory	E12+4daysCFSE	CFSE				2.76434	-0.122671	-0.253308	G1	5	0.130638	4	1522	967	0	0	30.6618	Maf_Sst	Maf	Interneurons	no	no	no	no	No	No	Maf	Maf_Sst
F_CCGTTCACACGTTGGC-1	SeuratProject	1562	1003	0.0262484	0	0	0	0	0	0	E028	E12+4days	E16	E12	Inhibitory	E12+4daysCFSE	CFSE				2.62484	-0.0369464	-0.162053	G1	5	0.125107	4	1587	1003	0	0	30.2804	Maf_Sst	Maf	Interneurons	no	no	no	no	No	No	Maf	Maf_Sst
F_CCGTTCACATGTTCGA-1	SeuratProject	2186	1331	0.0114364	0	0	0	0	0	0	E028	E12+4days	E16	E12	Inhibitory	E12+4daysCFSE	CFSE				1.14364	-0.187067	-0.248991	G1	5	0.0619237	4	2013	1325	0	0	30.3565	Maf_Sst	Maf	Interneurons	no	no	no	no	No	No	Maf	Maf_Sst
F_CCGTTCATCTACGGTA-1	SeuratProject	1536	1000	0.015625	0	0	0	0	0	0	E028	E12+4days	E16	E12	Inhibitory	E12+4daysCFSE	CFSE				1.5625	-0.00578918	-0.0897701	G1	11	0.0839809	12	1572	1000	0	0	25.7315	Tcf4_Nr2f2	Nr2f2	Interneurons	no	no	no	no	No	No	Nr2f2	Tcf4_Nr2f2
F_CCTAAGAAGGCGTTGA-1	SeuratProject	2445	1367	0.0323108	0	0	0	0	0	0	E028	E12+4days	E16	E12	Inhibitory	E12+4daysCFSE	CFSE				3.23108	-0.0548031	-0.10039	G1	12	0.0455866	8	2090	1360	0	0	34.2562	Gucy1a3	Gucy1a3	Projections	no	no	no	no	No	No	Gucy1a3	Gucy1a3
F_CCTAAGACAGCTACTA-1	SeuratProject	1859	1193	0.00860678	0	0	0	0	0	0	E028	E12+4days	E16	E12	Inhibitory	E12+4daysCFSE	CFSE				0.860678	-0.148024	-0.243086	G1	5	0.0950619	4	1846	1192	0	0	28.7908	Maf_Sst	Maf	Interneurons	no	no	no	no	No	No	Maf	Maf_Sst
F_CCTAAGACATGTCTAG-1	SeuratProject	1437	972	0.0153097	0	0	0	0	0	0	E028	E12+4days	E16	E12	Inhibitory	E12+4daysCFSE	CFSE				1.53097	-0.126378	-0.167033	G1	11	0.0406548	12	1512	972	0	0	26.2331	Tcf4_Nr2f2	Nr2f2	Interneurons	no	no	no	no	No	No	Nr2f2	Tcf4_Nr2f2
F_CCTAAGATCCAGCTCT-1	SeuratProject	2238	1279	0.0294906	0	0	0	0	0	0	E028	E12+4days	E16	E12	Inhibitory	E12+4daysCFSE	CFSE				2.94906	-0.0455612	-0.0845716	G1	12	0.0390104	8	2023	1269	0	0	34.2562	Gucy1a3	Gucy1a3	Projections	no	no	no	no	No	No	Gucy1a3	Gucy1a3
F_CCTACGTTCAAACTGC-1	SeuratProject	2534	1448	0.0248619	0	0	0	0	0	0	E028	E12+4days	E16	E12	Inhibitory	E12+4daysCFSE	CFSE				2.48619	-0.206163	-0.26007	G1	5	0.0539074	4	2138	1434	0	0	30.6618	Maf_Sst	Maf	Interneurons	no	no	no	no	No	No	Maf	Maf_Sst
F_CCTATCGAGGGAGGTG-1	SeuratProject	986	712	0.020284	0	0	0	0	0	0	E028	E12+4days	E16	E12	Inhibitory	E12+4daysCFSE	CFSE				2.0284	-0.0375634	-0.201638	G1	11	0.164075	12	1323	732	0	0	26.1639	Tcf4_Nr2f2	Nr2f2	Interneurons	no	no	no	no	No	No	Nr2f2	Tcf4_Nr2f2
F_CCTATCGGTGCATGTT-1	SeuratProject	1330	807	0.00827068	0	0	0	0	0	0	E028	E12+4days	E16	E12	Inhibitory	E12+4daysCFSE	CFSE				0.827068	0.00862568	0.142264	G2M	3	-0.133639	16	1483	805	0	0	19.188	Abracl	No	Projections	no	no	no	no	No	No	No	Abracl
F_CCTCACACAACTGGTT-1	SeuratProject	1784	1108	0.0229821	0	0	0	0	0	0	E028	E12+4days	E16	E12	Inhibitory	E12+4daysCFSE	CFSE				2.29821	-0.0715494	-0.140554	G1	5	0.0690041	4	1781	1107	0	0	30.0316	Maf_Sst	Maf	Interneurons	no	no	no	no	No	No	Maf	Maf_Sst
F_CCTCACACAAGGTCGA-1	SeuratProject	2374	1416	0.0412805	0	0	0	0	0	0	E028	E12+4days	E16	E12	Inhibitory	E12+4daysCFSE	CFSE				4.12805	-0.129309	-0.162394	G1	5	0.0330855	4	2071	1406	0	0	30.6618	Maf_Sst	Maf	Interneurons	no	no	no	no	No	No	Maf	Maf_Sst
F_CCTCAGTTCGACACCG-1	SeuratProject	2241	1347	0.0232039	0	0	0	0	0	0	E028	E12+4days	E16	E12	Inhibitory	E12+4daysCFSE	CFSE				2.32039	-0.133741	-0.297078	G1	5	0.163337	4	2029	1339	0	0	30.2804	Maf_Sst	Maf	Interneurons	no	no	no	no	No	No	Maf	Maf_Sst
F_CCTCATGTCACATTGG-1	SeuratProject	1617	1050	0.017316	0	0	0	0	0	0	E028	E12+4days	E16	E12	Inhibitory	E12+4daysCFSE	CFSE				1.7316	-0.147713	-0.0948582	G1	5	-0.0528547	4	1617	1047	0	0	29.3285	Maf_Sst	Maf	Interneurons	no	no	no	no	No	No	Maf	Maf_Sst
F_CCTCATGTCTACCTTA-1	SeuratProject	1724	1174	0.0156613	0	0	0	0	0	0	E028	E12+4days	E16	E12	Inhibitory	E12+4daysCFSE	CFSE				1.56613	-0.219103	-0.150896	G1	7	-0.0682074	1	1722	1172	0	0	27.247	Tshz1	No	Projections	no	no	no	no	No	No	No	Tshz1
F_CCTCATGTCTAGGCAT-1	SeuratProject	1391	916	0.0222861	0	0	0	0	0	0	E028	E12+4days	E16	E12	Inhibitory	E12+4daysCFSE	CFSE				2.22861	-0.160139	-0.165343	G1	5	0.00520342	4	1491	912	0	0	29.9303	Maf_Sst	Maf	Interneurons	no	no	no	no	No	No	Maf	Maf_Sst
F_CCTCCTCCAATAACGA-1	SeuratProject	1845	1185	0.0227642	0	0	0	0	0	0	E028	E12+4days	E16	E12	Inhibitory	E12+4daysCFSE	CFSE				2.27642	-0.112092	-0.231639	G1	5	0.119548	4	1830	1183	0	0	30.2804	Maf_Sst	Maf	Interneurons	no	no	no	no	No	No	Maf	Maf_Sst
F_CCTCCTCCACTAGAGG-1	SeuratProject	2322	1378	0.0271318	0	0	0	0	0	0	E028	E12+4days	E16	E12	Inhibitory	E12+4daysCFSE	CFSE				2.71318	-0.144995	-0.164057	G1	5	0.0190614	4	2061	1366	0	0	30.6618	Maf_Sst	Maf	Interneurons	no	no	no	no	No	No	Maf	Maf_Sst
F_CCTCCTCCATTACGGT-1	SeuratProject	2054	1267	0.0150925	0	0	0	0	0	0	E028	E12+4days	E16	E12	Inhibitory	E12+4daysCFSE	CFSE				1.50925	-0.185597	-0.241355	G1	5	0.0557574	4	1947	1265	0	0	30.3672	Maf_Sst	Maf	Interneurons	no	no	no	no	No	No	Maf	Maf_Sst
F_CCTCCTCGTAGTACGG-1	SeuratProject	1838	1169	0.0348205	0	0	0	0	0	0	E028	E12+4days	E16	E12	Inhibitory	E12+4daysCFSE	CFSE				3.48205	-0.194721	-0.222764	G1	5	0.0280428	4	1822	1165	0	0	30.6618	Maf_Sst	Maf	Interneurons	no	no	no	no	No	No	Maf	Maf_Sst
F_CCTCCTCTCGGTAAGG-1	SeuratProject	1526	1007	0.0144168	0	0	0	0	0	0	E028	E12+4days	E16	E12	Inhibitory	E12+4daysCFSE	CFSE				1.44168	-0.148459	-0.261735	G1	5	0.113276	4	1556	1005	0	0	29.5602	Maf_Sst	Maf	Interneurons	no	no	no	no	No	No	Maf	Maf_Sst
F_CCTCTAGAGATAGGGA-1	SeuratProject	1800	1074	0.0422222	0	0	0	0	0	0	E028	E12+4days	E16	E12	Inhibitory	E12+4daysCFSE	CFSE				4.22222	-0.15084	-0.168018	G1	5	0.0171781	4	1789	1071	0	0	30.6618	Maf_Sst	Maf	Interneurons	no	no	no	no	No	No	Maf	Maf_Sst
F_CCTCTAGAGCCTAACT-1	SeuratProject	1847	1157	0.0335679	0	0	0	0	0	0	E028	E12+4days	E16	E12	Inhibitory	E12+4daysCFSE	CFSE				3.35679	-0.220629	-0.22348	G1	5	0.00285081	4	1828	1155	0	0	30.0812	Maf_Sst	Maf	Interneurons	no	no	no	no	No	No	Maf	Maf_Sst
F_CCTCTAGTCCCAATAG-1	SeuratProject	917	692	0.0229008	0	0	0	0	0	0	E028	E12+4days	E16	E12	Inhibitory	E12+4daysCFSE	CFSE				2.29008	-0.0733945	-0.146664	G1	5	0.0732697	4	1280	749	0	0	30.0893	Maf_Sst	Maf	Interneurons	no	no	no	no	No	No	Maf	Maf_Sst
F_CCTCTAGTCTGTACAG-1	SeuratProject	1484	885	0.0128032	0	0	0	0	0	0	E028	E12+4days	E16	E12	Inhibitory	E12+4daysCFSE	CFSE				1.28032	-0.0542864	-0.139786	G1	3	0.0854995	1	1563	885	0	0	22.7535	Tshz1	No	Projections	no	no	no	no	No	No	No	Tshz1
F_CCTCTCCAGACAAGCC-1	SeuratProject	1480	959	0.0114865	0	0	0	0	0	0	E028	E12+4days	E16	E12	Inhibitory	E12+4daysCFSE	CFSE				1.14865	-0.127778	-0.121768	G1	3	-0.00600981	1	1545	957	0	0	26.5297	Tshz1	No	Projections	no	no	no	no	No	No	No	Tshz1
F_CCTGCATAGACTAGAT-1	SeuratProject	1850	1189	0.02	0	0	0	0	0	0	E028	E12+4days	E16	E12	Inhibitory	E12+4daysCFSE	CFSE				2	-0.0415013	-0.232083	G1	5	0.190581	4	1829	1187	0	0	28.8337	Maf_Sst	Maf	Interneurons	no	no	no	no	No	No	Maf	Maf_Sst
F_CCTGTTGGTACCGTCG-1	SeuratProject	1045	729	0.00956938	0	0	0	0	0	0	E028	E12+4days	E16	E12	Inhibitory	E12+4daysCFSE	CFSE				0.956938	-0.123705	-0.154398	G1	11	0.0306929	12	1360	741	0	0	25.2633	Tcf4_Nr2f2	Nr2f2	Interneurons	no	no	no	no	No	No	Nr2f2	Tcf4_Nr2f2
F_CCTTCAGTCGAGTACT-1	SeuratProject	1192	797	0.0478188	0	0	0	0	0	0	E028	E12+4days	E16	E12	Inhibitory	E12+4daysCFSE	CFSE				4.78188	-0.104235	-0.0604839	G1	5	-0.043751	4	1412	800	0	0	29.7842	Maf_Sst	Maf	Interneurons	no	no	no	no	No	No	Maf	Maf_Sst
F_CCTTGTGCAATTGAAG-1	SeuratProject	734	531	0.0599455	0	0	0	0	0	0	E028	E12+4days	E16	E12	Inhibitory	E12+4daysCFSE	CFSE				5.99455	-0.123571	-0.119966	G1	5	-0.00360524	4	1509	591	0	0	30.6618	Maf_Sst	Maf	Interneurons	no	no	no	no	No	No	Maf	Maf_Sst
F_CCTTGTGCATTCTCTA-1	SeuratProject	706	531	0.0410765	0	0	0	0	0	0	E028	E12+4days	E16	E12	Inhibitory	E12+4daysCFSE	CFSE				4.10765	-0.0937257	-0.0866559	G1	5	-0.00706986	4	1460	614	0	0	30.0812	Maf_Sst	Maf	Interneurons	no	no	no	no	No	No	Maf	Maf_Sst
F_CCTTGTGTCTTTGCAT-1	SeuratProject	2255	1252	0.0341463	0	0	0	0	0	0	E028	E12+4days	E16	E12	Inhibitory	E12+4daysCFSE	CFSE				3.41463	-0.167274	-0.0758541	G1	12	-0.0914197	8	2019	1246	0	0	34.2562	Gucy1a3	Gucy1a3	Projections	no	no	no	no	No	No	Gucy1a3	Gucy1a3
F_CCTTTGGCAAATCCCA-1	SeuratProject	853	584	0.0832356	0	0	0	0	0	0	E028	E12+4days	E16	E12	Inhibitory	E12+4daysCFSE	CFSE				8.32356	-0.121442	-0.205763	G1	11	0.0843215	12	1385	648	0	0	26.8159	Tcf4_Nr2f2	Nr2f2	Interneurons	no	no	no	no	No	No	Nr2f2	Tcf4_Nr2f2
F_CGAAGGAAGATGAAGG-1	SeuratProject	2092	1138	0.0229446	0	0	0	0	0	0	E028	E12+4days	E16	E12	Inhibitory	E12+4daysCFSE	CFSE				2.29446	-0.189906	-0.151342	G1	7	-0.0385642	8	1929	1136	0	0	30.8112	Gucy1a3	Gucy1a3	Projections	no	no	no	no	No	No	Gucy1a3	Gucy1a3
F_CGAAGGAGTCGGCACT-1	SeuratProject	2038	1253	0.0176644	0	0	0	0	0	0	E028	E12+4days	E16	E12	Inhibitory	E12+4daysCFSE	CFSE				1.76644	-0.158493	-0.223994	G1	5	0.0655004	4	1942	1252	0	0	28.7908	Maf_Sst	Maf	Interneurons	no	no	no	no	No	No	Maf	Maf_Sst
F_CGACAGCAGCCTCTGG-1	SeuratProject	2155	1296	0.0176334	0	0	0	0	0	0	E028	E12+4days	E16	E12	Inhibitory	E12+4daysCFSE	CFSE				1.76334	-0.134436	-0.171925	G1	5	0.0374892	4	1992	1296	0	0	28.7868	Maf_Sst	Maf	Interneurons	no	no	no	no	No	No	Maf	Maf_Sst
F_CGACAGCCAAACACCT-1	SeuratProject	2880	1597	0.0142361	0	0	0	0	0	0	E028	E12+4days	E16	E12	Inhibitory	E12+4daysCFSE	CFSE				1.42361	0.0093781	-0.183061	S	12	0.192439	8	2198	1568	0	0	34.2562	Gucy1a3	Gucy1a3	Projections	no	no	no	no	No	No	Gucy1a3	Gucy1a3
F_CGACAGCCAAGGTCTT-1	SeuratProject	1265	866	0.0150198	0	0	0	0	0	0	E028	E12+4days	E16	E12	Inhibitory	E12+4daysCFSE	CFSE				1.50198	-0.186867	-0.169171	G1	5	-0.0176954	4	1429	867	0	0	29.0239	Maf_Sst	Maf	Interneurons	no	no	no	no	No	No	Maf	Maf_Sst
F_CGACAGCGTCCATACA-1	SeuratProject	2737	1460	0.0263062	0	0	0	0	0	0	E028	E12+4days	E16	E12	Inhibitory	E12+4daysCFSE	CFSE				2.63062	-0.140043	-0.187009	G1	5	0.0469665	4	2102	1434	0	0	30.589	Maf_Sst	Maf	Interneurons	no	no	no	no	No	No	Maf	Maf_Sst
F_CGAGGAACACCAGTTA-1	SeuratProject	1317	907	0.0144267	0	0	0	0	0	0	E028	E12+4days	E16	E12	Inhibitory	E12+4daysCFSE	CFSE				1.44267	-0.202142	-0.116712	G1	3	-0.0854308	1	1447	905	0	0	26.6825	Tshz1	No	Projections	no	no	no	no	No	No	No	Tshz1
F_CGAGTGCTCCAGTACA-1	SeuratProject	2086	1292	0.0172579	0	0	0	0	0	0	E028	E12+4days	E16	E12	Inhibitory	E12+4daysCFSE	CFSE				1.72579	0.0356903	-0.261281	S	5	0.296972	4	1956	1291	0	0	30.687	Maf_Sst	Maf	Interneurons	no	no	no	no	No	No	Maf	Maf_Sst
F_CGATGGCAGCGGGTAT-1	SeuratProject	1344	917	0.0223214	0	0	0	0	0	0	E028	E12+4days	E16	E12	Inhibitory	E12+4daysCFSE	CFSE				2.23214	-0.0248405	-0.132732	G1	5	0.107891	4	1474	916	0	0	29.0137	Maf_Sst	Maf	Interneurons	no	no	no	no	No	No	Maf	Maf_Sst
F_CGATGGCCACGGCGTT-1	SeuratProject	1446	986	0.0262794	0	0	0	0	0	0	E028	E12+4days	E16	E12	Inhibitory	E12+4daysCFSE	CFSE				2.62794	-0.112507	-0.179539	G1	5	0.0670326	4	1517	984	0	0	30.5649	Maf_Sst	Maf	Interneurons	no	no	no	no	No	No	Maf	Maf_Sst
F_CGCAGGTGTCTACAAC-1	SeuratProject	1155	794	0.00779221	0	0	0	0	0	0	E028	E12+4days	E16	E12	Inhibitory	E12+4daysCFSE	CFSE				0.779221	-0.0998131	-0.0513889	G1	12	-0.0484242	8	1401	805	0	0	34.2853	Gucy1a3	Gucy1a3	Projections	no	no	no	no	No	No	Gucy1a3	Gucy1a3
F_CGCCAGATCTCCAAGA-1	SeuratProject	1001	677	0.027972	0	0	0	0	0	0	E028	E12+4days	E16	E12	Inhibitory	E12+4daysCFSE	CFSE				2.7972	-0.138194	-0.0394877	G1	3	-0.0987064	1	1368	686	0	0	23.2658	Tshz1	No	Projections	no	no	no	no	No	No	No	Tshz1
F_CGCCATTCACTACCCT-1	SeuratProject	1410	976	0.0475177	0	0	0	0	0	0	E028	E12+4days	E16	E12	Inhibitory	E12+4daysCFSE	CFSE				4.75177	-0.195769	-0.165462	G1	5	-0.0303067	4	1477	973	0	0	30.6618	Maf_Sst	Maf	Interneurons	no	no	no	no	No	No	Maf	Maf_Sst
F_CGCGTGACACGCACCA-1	SeuratProject	1812	1186	0.00993377	0	0	0	0	0	0	E028	E12+4days	E16	E12	Inhibitory	E12+4daysCFSE	CFSE				0.993377	-0.189499	-0.147889	G1	3	-0.04161	1	1803	1183	0	0	26.7666	Tshz1	No	Projections	no	no	no	no	No	No	No	Tshz1
F_CGCGTGATCGTCGGGT-1	SeuratProject	947	670	0.0158395	0	0	0	0	0	0	E028	E12+4days	E16	E12	Inhibitory	E12+4daysCFSE	CFSE				1.58395	-0.138277	-0.0601025	G1	5	-0.0781747	4	1331	686	0	0	28.7702	Maf_Sst	Maf	Interneurons	no	no	no	no	No	No	Maf	Maf_Sst
F_CGGAACCAGGTACAAT-1	SeuratProject	2067	1247	0.0241896	0	0	0	0	0	0	E028	E12+4days	E16	E12	Inhibitory	E12+4daysCFSE	CFSE				2.41896	-0.170921	-0.160705	G1	11	-0.0102162	12	1947	1247	0	0	26.165	Tcf4_Nr2f2	Nr2f2	Interneurons	no	no	no	no	No	No	Nr2f2	Tcf4_Nr2f2
F_CGGAACCCACGGTAGA-1	SeuratProject	1842	1132	0.0206298	0	0	0	0	0	0	E028	E12+4days	E16	E12	Inhibitory	E12+4daysCFSE	CFSE				2.06298	-0.177091	-0.180339	G1	5	0.00324847	4	1826	1132	0	0	28.8044	Maf_Sst	Maf	Interneurons	no	no	no	no	No	No	Maf	Maf_Sst
F_CGGAACCTCGAACGCC-1	SeuratProject	2528	1455	0.0221519	0	0	0	0	0	0	E028	E12+4days	E16	E12	Inhibitory	E12+4daysCFSE	CFSE				2.21519	-0.1275	-0.119296	G1	5	-0.00820373	4	2147	1440	0	0	30.6618	Maf_Sst	Maf	Interneurons	no	no	no	no	No	No	Maf	Maf_Sst
F_CGGAATTTCGGAGTGA-1	SeuratProject	940	722	0.0457447	0	0	0	0	0	0	E028	E12+4days	E16	E12	Inhibitory	E12+4daysCFSE	CFSE				4.57447	-0.0672268	-0.166336	G1	5	0.0991089	4	1295	767	0	0	30.1905	Maf_Sst	Maf	Interneurons	no	no	no	no	No	No	Maf	Maf_Sst
F_CGGAGAAAGCTACTGT-1	SeuratProject	1078	692	0.0630798	0	0	0	0	0	0	E028	E12+4days	E16	E12	Inhibitory	E12+4daysCFSE	CFSE				6.30798	-0.060384	-0.10658	G1	12	0.046196	8	1383	697	0	0	34.2562	Gucy1a3	Gucy1a3	Projections	no	no	no	no	No	No	Gucy1a3	Gucy1a3
F_CGGCAGTGTTTCCAAG-1	SeuratProject	3437	1686	0.0389875	0	0	0	0	0	0	E028	E12+4days	E16	E12	Inhibitory	E12+4daysCFSE	CFSE				3.89875	-0.0608269	-0.167404	G1	12	0.106577	8	2265	1569	0	0	34.2562	Gucy1a3	Gucy1a3	Projections	no	no	no	no	No	No	Gucy1a3	Gucy1a3
F_CGGCAGTTCGGAAACG-1	SeuratProject	1030	767	0.0485437	0	0	0	0	0	0	E028	E12+4days	E16	E12	Inhibitory	E12+4daysCFSE	CFSE				4.85437	-0.0808712	-0.222625	G1	5	0.141754	4	1324	794	0	0	30.6618	Maf_Sst	Maf	Interneurons	no	no	no	no	No	No	Maf	Maf_Sst
F_CGGCAGTTCTGGCCAG-1	SeuratProject	1933	1211	0.0165546	0	0	0	0	0	0	E028	E12+4days	E16	E12	Inhibitory	E12+4daysCFSE	CFSE				1.65546	-0.16563	-0.273008	G1	5	0.107378	4	1879	1209	0	0	30.7069	Maf_Sst	Maf	Interneurons	no	no	no	no	No	No	Maf	Maf_Sst
F_CGGGCATCAAGACGGT-1	SeuratProject	1779	1156	0.0258572	0	0	0	0	0	0	E028	E12+4days	E16	E12	Inhibitory	E12+4daysCFSE	CFSE				2.58572	-0.160295	-0.103074	G1	5	-0.0572216	4	1774	1153	0	0	30.7362	Maf_Sst	Maf	Interneurons	no	no	no	no	No	No	Maf	Maf_Sst
F_CGGGTCAGTGTCCCTT-1	SeuratProject	1711	1026	0.0134424	0	0	0	0	0	0	E028	E12+4days	E16	E12	Inhibitory	E12+4daysCFSE	CFSE				1.34424	-0.0913348	-0.161581	G1	5	0.0702464	4	1710	1025	0	0	30.6618	Maf_Sst	Maf	Interneurons	no	no	no	no	No	No	Maf	Maf_Sst
F_CGGTCAGTCACCCTGT-1	SeuratProject	2017	1208	0.0198314	0	0	0	0	0	0	E028	E12+4days	E16	E12	Inhibitory	E12+4daysCFSE	CFSE				1.98314	-0.0420878	-0.186847	G1	7	0.144759	11	1912	1206	0	0	29.6075	Six3_Gucy1a3	No	Projections	no	no	no	no	No	No	No	Six3_Gucy1a3
F_CGGTCAGTCCTGTACC-1	SeuratProject	1272	871	0.0196541	0	0	0	0	0	0	E028	E12+4days	E16	E12	Inhibitory	E12+4daysCFSE	CFSE				1.96541	-0.0854731	-0.133295	G1	11	0.047822	12	1442	869	0	0	26.1783	Tcf4_Nr2f2	Nr2f2	Interneurons	no	no	no	no	No	No	Nr2f2	Tcf4_Nr2f2
F_CGTAGTATCGCTTAAG-1	SeuratProject	2155	1216	0.0468677	0	0	0	0	0	0	E028	E12+4days	E16	E12	Inhibitory	E12+4daysCFSE	CFSE				4.68677	-0.16057	-0.135694	G1	12	-0.024876	8	1975	1211	0	0	34.2562	Gucy1a3	Gucy1a3	Projections	no	no	no	no	No	No	Gucy1a3	Gucy1a3
F_CGTCAAAGTACGATGG-1	SeuratProject	2085	1200	0.018705	0	0	0	0	0	0	E028	E12+4days	E16	E12	Inhibitory	E12+4daysCFSE	CFSE				1.8705	-0.157498	-0.128505	G1	12	-0.0289934	8	1936	1195	0	0	33.282	Gucy1a3	Gucy1a3	Projections	no	no	no	no	No	No	Gucy1a3	Gucy1a3
F_CGTCAAATCCCTTGGT-1	SeuratProject	2065	1232	0.0319613	0	0	0	0	0	0	E028	E12+4days	E16	E12	Inhibitory	E12+4daysCFSE	CFSE				3.19613	-0.11092	-0.101128	G1	5	-0.00979177	4	1944	1230	0	0	30.6618	Maf_Sst	Maf	Interneurons	no	no	no	no	No	No	Maf	Maf_Sst
F_CGTCCATAGCTAGAGC-1	SeuratProject	1350	898	0.022963	0	0	0	0	0	0	E028	E12+4days	E16	E12	Inhibitory	E12+4daysCFSE	CFSE				2.2963	-0.160598	-0.109027	G1	5	-0.0515717	4	1475	898	0	0	30.5586	Maf_Sst	Maf	Interneurons	no	no	no	no	No	No	Maf	Maf_Sst
F_CGTCCATTCCACGGGT-1	SeuratProject	1352	879	0.00591716	0	0	0	0	0	0	E028	E12+4days	E16	E12	Inhibitory	E12+4daysCFSE	CFSE				0.591716	-0.136226	-0.203673	G1	5	0.0674472	4	1470	877	0	0	28.6097	Maf_Sst	Maf	Interneurons	no	no	no	no	No	No	Maf	Maf_Sst
F_CGTGAATAGTTAACGA-1	SeuratProject	811	596	0.00986436	0	0	0	0	0	0	E028	E12+4days	E16	E12	Inhibitory	E12+4daysCFSE	CFSE				0.986436	-0.0856004	-0.12684	G1	5	0.0412399	4	1450	632	0	0	28.2763	Maf_Sst	Maf	Interneurons	no	no	no	no	No	No	Maf	Maf_Sst
F_CGTGAATGTATGGAGC-1	SeuratProject	1172	699	0.0264505	0	0	0	0	0	0	E028	E12+4days	E16	E12	Inhibitory	E12+4daysCFSE	CFSE				2.64505	-0.142816	-0.159253	G1	7	0.0164367	11	1433	700	0	0	30.4017	Six3_Gucy1a3	No	Projections	no	no	no	no	No	No	No	Six3_Gucy1a3
F_CGTGATACAGAATGTA-1	SeuratProject	1180	778	0.029661	0	0	0	0	0	0	E028	E12+4days	E16	E12	Inhibitory	E12+4daysCFSE	CFSE				2.9661	-0.0895984	-0.209211	G1	11	0.119613	12	1409	778	0	0	25.8802	Tcf4_Nr2f2	Nr2f2	Interneurons	no	no	no	no	No	No	Nr2f2	Tcf4_Nr2f2
F_CGTGATACAGCTCTGG-1	SeuratProject	1592	1029	0.031407	0	0	0	0	0	0	E028	E12+4days	E16	E12	Inhibitory	E12+4daysCFSE	CFSE				3.1407	-0.172652	-0.104657	G1	5	-0.0679943	4	1608	1026	0	0	30.6618	Maf_Sst	Maf	Interneurons	no	no	no	no	No	No	Maf	Maf_Sst
F_CGTGATACAGGGAGAG-1	SeuratProject	1023	701	0.0293255	0	0	0	0	0	0	E028	E12+4days	E16	E12	Inhibitory	E12+4daysCFSE	CFSE				2.93255	-0.0833856	-0.104192	G1	5	0.0208065	4	1377	705	0	0	29.5259	Maf_Sst	Maf	Interneurons	no	no	no	no	No	No	Maf	Maf_Sst
F_CGTGTCTAGTGCGACA-1	SeuratProject	982	658	0.0376782	0	0	0	0	0	0	E028	E12+4days	E16	E12	Inhibitory	E12+4daysCFSE	CFSE				3.76782	-0.125411	-0.131504	G1	7	0.00609354	8	1358	668	0	0	33.2876	Gucy1a3	Gucy1a3	Projections	no	no	no	no	No	No	Gucy1a3	Gucy1a3
F_CTAACCCTCCGTGTAA-1	SeuratProject	2119	1372	0.0184049	0	0	0	0	0	0	E028	E12+4days	E16	E12	Inhibitory	E12+4daysCFSE	CFSE				1.84049	-0.205859	-0.203913	G1	5	-0.00194577	4	1992	1371	0	0	30.6618	Maf_Sst	Maf	Interneurons	no	no	no	no	No	No	Maf	Maf_Sst
F_CTAAGTGAGATGCTAA-1	SeuratProject	1364	896	0.0285924	0	0	0	0	0	0	E028	E12+4days	E16	E12	Inhibitory	E12+4daysCFSE	CFSE				2.85924	-0.0895181	-0.21955	G1	5	0.130032	4	1489	895	0	0	29.3942	Maf_Sst	Maf	Interneurons	no	no	no	no	No	No	Maf	Maf_Sst
F_CTAAGTGCACAGACGA-1	SeuratProject	821	615	0.0742996	0	0	0	0	0	0	E028	E12+4days	E16	E12	Inhibitory	E12+4daysCFSE	CFSE				7.42996	-0.156517	-0.10143	G1	5	-0.0550869	4	1435	673	0	0	30.6618	Maf_Sst	Maf	Interneurons	no	no	no	no	No	No	Maf	Maf_Sst
F_CTAAGTGCAGACCGCT-1	SeuratProject	2293	1387	0.0165722	0	0	0	0	0	0	E028	E12+4days	E16	E12	Inhibitory	E12+4daysCFSE	CFSE				1.65722	-0.0677499	-0.250416	G1	5	0.182666	4	2059	1378	0	0	30.6618	Maf_Sst	Maf	Interneurons	no	no	no	no	No	No	Maf	Maf_Sst
F_CTAAGTGGTATCAGGG-1	SeuratProject	2020	1159	0.0311881	0	0	0	0	0	0	E028	E12+4days	E16	E12	Inhibitory	E12+4daysCFSE	CFSE				3.11881	-0.11212	-0.133628	G1	5	0.0215078	4	1910	1157	0	0	30.6618	Maf_Sst	Maf	Interneurons	no	no	no	no	No	No	Maf	Maf_Sst
F_CTACAGAAGACTCCGC-1	SeuratProject	1381	865	0.019551	0	0	0	0	0	0	E028	E12+4days	E16	E12	Inhibitory	E12+4daysCFSE	CFSE				1.9551	-0.169714	-0.0848088	G1	11	-0.0849053	12	1493	862	0	0	25.7189	Tcf4_Nr2f2	Nr2f2	Interneurons	no	no	no	no	No	No	Nr2f2	Tcf4_Nr2f2
F_CTACAGATCCGTGGTG-1	SeuratProject	656	510	0.0685976	0	0	0	0	0	0	E028	E12+4days	E16	E12	Inhibitory	E12+4daysCFSE	CFSE				6.85976	-0.140061	-0.0851455	G1	5	-0.054916	4	1422	591	0	0	30.6618	Maf_Sst	Maf	Interneurons	no	no	no	no	No	No	Maf	Maf_Sst
F_CTACATTCACGACGAA-1	SeuratProject	1247	838	0.0224539	0	0	0	0	0	0	E028	E12+4days	E16	E12	Inhibitory	E12+4daysCFSE	CFSE				2.24539	-0.116201	-0.230484	G1	1	0.114283	3	1430	837	0	0	33.2482	Ebf1_Isl1	Ebf1_Isl1	Projections	no	no	no	no	No	No	Ebf1_Isl1	Ebf1_Isl1
F_CTACCCACAACGACAG-1	SeuratProject	2296	1294	0.0235192	0	0	0	0	0	0	E028	E12+4days	E16	E12	Inhibitory	E12+4daysCFSE	CFSE				2.35192	-0.137929	-0.202974	G1	5	0.0650452	4	2019	1287	0	0	30.6618	Maf_Sst	Maf	Interneurons	no	no	no	no	No	No	Maf	Maf_Sst
F_CTACCCAGTCGCTTAA-1	SeuratProject	1035	743	0.010628	0	0	0	0	0	0	E028	E12+4days	E16	E12	Inhibitory	E12+4daysCFSE	CFSE				1.0628	-0.0494443	-0.201876	G1	5	0.152431	4	1355	754	0	0	29.8466	Maf_Sst	Maf	Interneurons	no	no	no	no	No	No	Maf	Maf_Sst
F_CTACTATCATCCCACT-1	SeuratProject	2182	1287	0.0169569	0	0	0	0	0	0	E028	E12+4days	E16	E12	Inhibitory	E12+4daysCFSE	CFSE				1.69569	-0.0688063	-0.2452	G1	12	0.176394	8	2004	1281	0	0	33.8162	Gucy1a3	Gucy1a3	Projections	no	no	no	no	No	No	Gucy1a3	Gucy1a3
F_CTACTATGTAGCGCTC-1	SeuratProject	1662	1102	0.0198556	0	0	0	0	0	0	E028	E12+4days	E16	E12	Inhibitory	E12+4daysCFSE	CFSE				1.98556	-0.116285	-0.133324	G1	5	0.0170382	4	1662	1101	0	0	29.3458	Maf_Sst	Maf	Interneurons	no	no	no	no	No	No	Maf	Maf_Sst
F_CTAGACACAGTTAAAG-1	SeuratProject	2308	1401	0.029896	0	0	0	0	0	0	E028	E12+4days	E16	E12	Inhibitory	E12+4daysCFSE	CFSE				2.9896	-0.214588	-0.112384	G1	5	-0.102204	4	2062	1387	0	0	30.7622	Maf_Sst	Maf	Interneurons	no	no	no	no	No	No	Maf	Maf_Sst
F_CTAGGTACATGAGATA-1	SeuratProject	827	501	0.0532044	0	0	0	0	0	0	E028	E12+4days	E16	E12	Inhibitory	E12+4daysCFSE	CFSE				5.32044	-0.0369903	-0.0853474	G1	1	0.0483571	3	1479	526	0	0	36.1131	Ebf1_Isl1	Ebf1_Isl1	Projections	no	no	no	no	No	No	Ebf1_Isl1	Ebf1_Isl1
F_CTAGGTAGTGAGCAGT-1	SeuratProject	1970	1225	0.0375635	0	0	0	0	0	0	E028	E12+4days	E16	E12	Inhibitory	E12+4daysCFSE	CFSE				3.75635	-0.215456	-0.0891518	G1	5	-0.126304	4	1896	1221	0	0	30.6618	Maf_Sst	Maf	Interneurons	no	no	no	no	No	No	Maf	Maf_Sst
F_CTAGGTATCCCGTTCA-1	SeuratProject	687	504	0.0436681	0	0	0	0	0	0	E028	E12+4days	E16	E12	Inhibitory	E12+4daysCFSE	CFSE				4.36681	-0.135361	-0.195209	G1	5	0.0598477	4	1439	603	0	0	30.6618	Maf_Sst	Maf	Interneurons	no	no	no	no	No	No	Maf	Maf_Sst
F_CTATCTATCTGGCCGA-1	SeuratProject	912	696	0.0307018	0	0	0	0	0	0	E028	E12+4days	E16	E12	Inhibitory	E12+4daysCFSE	CFSE				3.07018	-0.0676796	-0.0454125	G1	5	-0.022267	4	1277	740	0	0	30.6618	Maf_Sst	Maf	Interneurons	no	no	no	no	No	No	Maf	Maf_Sst
F_CTCAATTAGCTACGTT-1	SeuratProject	1336	971	0.0194611	0	0	0	0	0	0	E028	E12+4days	E16	E12	Inhibitory	E12+4daysCFSE	CFSE				1.94611	-0.0469331	-0.0894862	G1	5	0.0425531	4	1446	968	0	0	30.0812	Maf_Sst	Maf	Interneurons	no	no	no	no	No	No	Maf	Maf_Sst
F_CTCACTGCAACACAAA-1	SeuratProject	1691	1118	0.0183323	0	0	0	0	0	0	E028	E12+4days	E16	E12	Inhibitory	E12+4daysCFSE	CFSE				1.83323	-0.0869036	-0.206088	G1	11	0.119184	12	1688	1115	0	0	26.2331	Tcf4_Nr2f2	Nr2f2	Interneurons	no	no	no	no	No	No	Nr2f2	Tcf4_Nr2f2
F_CTCACTGTCTTCTAAC-1	SeuratProject	3037	1665	0.0256832	0	0	0	0	0	0	E028	E12+4days	E16	E12	Inhibitory	E12+4daysCFSE	CFSE				2.56832	-0.114908	-0.223351	G1	5	0.108442	4	2194	1612	0	0	30.6618	Maf_Sst	Maf	Interneurons	no	no	no	no	No	No	Maf	Maf_Sst
F_CTCAGAAGTGCGGATA-1	SeuratProject	1702	1045	0.0152761	0	0	0	0	0	0	E028	E12+4days	E16	E12	Inhibitory	E12+4daysCFSE	CFSE				1.52761	-0.178904	-0.206141	G1	5	0.0272362	4	1702	1045	0	0	28.7159	Maf_Sst	Maf	Interneurons	no	no	no	no	No	No	Maf	Maf_Sst
F_CTCATGCGTACCGTGC-1	SeuratProject	1690	1096	0.0289941	0	0	0	0	0	0	E028	E12+4days	E16	E12	Inhibitory	E12+4daysCFSE	CFSE				2.89941	-0.119963	-0.199378	G1	5	0.0794155	4	1687	1093	0	0	29.8311	Maf_Sst	Maf	Interneurons	no	no	no	no	No	No	Maf	Maf_Sst
F_CTCATTAGTGATACCT-1	SeuratProject	1837	1178	0.0114317	0	0	0	0	0	0	E028	E12+4days	E16	E12	Inhibitory	E12+4daysCFSE	CFSE				1.14317	-0.167168	-0.196047	G1	11	0.0288791	12	1821	1171	0	0	25.7375	Tcf4_Nr2f2	Nr2f2	Interneurons	no	no	no	no	No	No	Nr2f2	Tcf4_Nr2f2
F_CTCATTATCGTCACCT-1	SeuratProject	2518	1539	0.0234313	0	0	0	0	0	0	E028	E12+4days	E16	E12	Inhibitory	E12+4daysCFSE	CFSE				2.34313	-0.177496	-0.237556	G1	5	0.0600601	4	2156	1515	0	0	30.6618	Maf_Sst	Maf	Interneurons	no	no	no	no	No	No	Maf	Maf_Sst
F_CTCCACAAGTGCGCTC-1	SeuratProject	1889	1149	0.0201165	0	0	0	0	0	0	E028	E12+4days	E16	E12	Inhibitory	E12+4daysCFSE	CFSE				2.01165	-0.137809	-0.100959	G1	5	-0.0368496	4	1862	1149	0	0	30.6618	Maf_Sst	Maf	Interneurons	no	no	no	no	No	No	Maf	Maf_Sst
F_CTCCATGCATGAAGGC-1	SeuratProject	710	518	0.0253521	0	0	0	0	0	0	E028	E12+4days	E16	E12	Inhibitory	E12+4daysCFSE	CFSE				2.53521	-0.0698548	-0.154843	G1	5	0.084988	4	1468	603	0	0	29.6026	Maf_Sst	Maf	Interneurons	no	no	no	no	No	No	Maf	Maf_Sst
F_CTCCCAACAACCTAAC-1	SeuratProject	1634	978	0.0177479	0	0	0	0	0	0	E028	E12+4days	E16	E12	Inhibitory	E12+4daysCFSE	CFSE				1.77479	-0.101476	-0.207673	G1	11	0.106197	12	1635	973	0	0	25.3018	Tcf4_Nr2f2	Nr2f2	Interneurons	no	no	no	no	No	No	Nr2f2	Tcf4_Nr2f2
F_CTCCCAATCCGGACTG-1	SeuratProject	1574	976	0.0108005	0	0	0	0	0	0	E028	E12+4days	E16	E12	Inhibitory	E12+4daysCFSE	CFSE				1.08005	-0.113136	-0.260573	G1	6	0.147436	5	1595	973	0	0	26.2939	Npy	No	Interneurons	no	no	no	no	No	No	No	Npy
F_CTCCCTCGTATCAGCT-1	SeuratProject	2907	1664	0.00894393	0	0	0	0	0	0	E028	E12+4days	E16	E12	Inhibitory	E12+4daysCFSE	CFSE				0.894393	0.0104886	0.767272	G2M	4	-0.756783	6	2204	1611	0	0	0.0109491	Fabp7	Mitotic	Mitotic	no	no	no	no	No	No	No	Mitotic
F_CTCCCTCGTCTCGGGT-1	SeuratProject	2984	1619	0.0318365	0	0	0	0	0	0	E028	E12+4days	E16	E12	Inhibitory	E12+4daysCFSE	CFSE				3.18365	-0.179348	-0.201079	G1	5	0.0217315	4	2191	1582	0	0	30.6618	Maf_Sst	Maf	Interneurons	no	no	no	no	No	No	Maf	Maf_Sst
F_CTCTCAGAGACGCCCT-1	SeuratProject	1579	986	0.0183661	0	0	0	0	0	0	E028	E12+4days	E16	E12	Inhibitory	E12+4daysCFSE	CFSE				1.83661	-0.181036	-0.207137	G1	7	0.0261014	1	1594	982	0	0	26.8865	Tshz1	No	Projections	no	no	no	no	No	No	No	Tshz1
F_CTCTCAGCAAACACGG-1	SeuratProject	2680	1542	0.0309701	0	0	0	0	0	0	E028	E12+4days	E16	E12	Inhibitory	E12+4daysCFSE	CFSE				3.09701	-0.0981857	-0.196506	G1	5	0.0983202	4	2171	1516	0	0	30.6618	Maf_Sst	Maf	Interneurons	no	no	no	no	No	No	Maf	Maf_Sst
F_CTCTGGTAGCGTGCCT-1	SeuratProject	1854	1124	0.0237325	0	0	0	0	0	0	E028	E12+4days	E16	E12	Inhibitory	E12+4daysCFSE	CFSE				2.37325	-0.150436	-0.163186	G1	5	0.0127501	4	1829	1123	0	0	30.6618	Maf_Sst	Maf	Interneurons	no	no	no	no	No	No	Maf	Maf_Sst
F_CTCTGGTAGTCGCCCA-1	SeuratProject	2351	1281	0.0331774	0	0	0	0	0	0	E028	E12+4days	E16	E12	Inhibitory	E12+4daysCFSE	CFSE				3.31774	-0.225554	-0.134749	G1	12	-0.0908054	8	2045	1278	0	0	33.7204	Gucy1a3	Gucy1a3	Projections	no	no	no	no	No	No	Gucy1a3	Gucy1a3
F_CTGAATGTCTTCCCAG-1	SeuratProject	2127	1284	0.0267983	0	0	0	0	0	0	E028	E12+4days	E16	E12	Inhibitory	E12+4daysCFSE	CFSE				2.67983	-0.101799	-0.164553	G1	5	0.0627539	4	1976	1283	0	0	30.6618	Maf_Sst	Maf	Interneurons	no	no	no	no	No	No	Maf	Maf_Sst
F_CTGAGCGCAGCTGTTA-1	SeuratProject	1700	1050	0.0147059	0	0	0	0	0	0	E028	E12+4days	E16	E12	Inhibitory	E12+4daysCFSE	CFSE				1.47059	-0.0938428	-0.185277	G1	5	0.091434	4	1696	1046	0	0	30.479	Maf_Sst	Maf	Interneurons	no	no	no	no	No	No	Maf	Maf_Sst
F_CTGAGCGGTGGTCCCA-1	SeuratProject	1721	1098	0.0267286	0	0	0	0	0	0	E028	E12+4days	E16	E12	Inhibitory	E12+4daysCFSE	CFSE				2.67286	-0.151858	-0.146088	G1	7	-0.00576994	1	1718	1095	0	0	26.8865	Tshz1	No	Projections	no	no	no	no	No	No	No	Tshz1
F_CTGAGGCAGTAAACTG-1	SeuratProject	630	505	0.0269841	0	0	0	0	0	0	E028	E12+4days	E16	E12	Inhibitory	E12+4daysCFSE	CFSE				2.69841	-0.116251	-0.0974295	G1	1	-0.0188219	3	1410	580	0	0	33.2999	Ebf1_Isl1	Ebf1_Isl1	Projections	no	no	no	no	No	No	Ebf1_Isl1	Ebf1_Isl1
F_CTGCAGGCACTACCGG-1	SeuratProject	1990	1209	0.0190955	0	0	0	0	0	0	E028	E12+4days	E16	E12	Inhibitory	E12+4daysCFSE	CFSE				1.90955	-0.152195	-0.156474	G1	11	0.00427926	12	1908	1208	0	0	26.0652	Tcf4_Nr2f2	Nr2f2	Interneurons	no	no	no	no	No	No	Nr2f2	Tcf4_Nr2f2
F_CTGCAGGTCAACCCGG-1	SeuratProject	1888	1163	0.0153602	0	0	0	0	0	0	E028	E12+4days	E16	E12	Inhibitory	E12+4daysCFSE	CFSE				1.53602	-0.214756	-0.220269	G1	5	0.00551276	4	1853	1161	0	0	29.3177	Maf_Sst	Maf	Interneurons	no	no	no	no	No	No	Maf	Maf_Sst
F_CTGCAGGTCTGGAAGG-1	SeuratProject	1099	681	0.0100091	0	0	0	0	0	0	E028	E12+4days	E16	E12	Inhibitory	E12+4daysCFSE	CFSE				1.00091	-0.0488787	-0.130208	G1	11	0.0813296	12	1421	683	0	0	25.2633	Tcf4_Nr2f2	Nr2f2	Interneurons	no	no	no	no	No	No	Nr2f2	Tcf4_Nr2f2
F_CTGCATCAGCTGGTGA-1	SeuratProject	2891	1456	0.0145278	0	0	0	0	0	0	E028	E12+4days	E16	E12	Inhibitory	E12+4daysCFSE	CFSE				1.45278	0.141797	1.45408	G2M	9	-1.31228	13	2152	1428	0	0	11.9734	Ube2c	Mitotic	Mitotic	no	no	no	no	No	No	No	Mitotic
F_CTGCCATGTCGTCATA-1	SeuratProject	864	661	0.00810185	0	0	0	0	0	0	E028	E12+4days	E16	E12	Inhibitory	E12+4daysCFSE	CFSE				0.810185	-0.157397	-0.211751	G1	5	0.0543536	4	1318	713	0	0	29.9415	Maf_Sst	Maf	Interneurons	no	no	no	no	No	No	Maf	Maf_Sst
F_CTGGCAGGTAGACGTG-1	SeuratProject	1365	882	0.0161172	0	0	0	0	0	0	E028	E12+4days	E16	E12	Inhibitory	E12+4daysCFSE	CFSE				1.61172	-0.0961587	0.00852537	G2M	5	-0.104684	4	1487	880	0	0	28.8915	Maf_Sst	Maf	Interneurons	no	no	no	no	No	No	Maf	Maf_Sst
F_CTGGTCTGTCTGCGCA-1	SeuratProject	2135	1295	0.0220141	0	0	0	0	0	0	E028	E12+4days	E16	E12	Inhibitory	E12+4daysCFSE	CFSE				2.20141	-0.100421	-0.230952	G1	5	0.130531	4	1980	1293	0	0	28.6229	Maf_Sst	Maf	Interneurons	no	no	no	no	No	No	Maf	Maf_Sst
F_CTGTCGTAGATTGCGG-1	SeuratProject	1139	786	0.0131694	0	0	0	0	0	0	E028	E12+4days	E16	E12	Inhibitory	E12+4daysCFSE	CFSE				1.31694	-0.161257	-0.104064	G1	5	-0.0571929	4	1410	789	0	0	29.289	Maf_Sst	Maf	Interneurons	no	no	no	no	No	No	Maf	Maf_Sst
F_CTGTGAAGTACGAGTG-1	SeuratProject	687	521	0.0611354	0	0	0	0	0	0	E028	E12+4days	E16	E12	Inhibitory	E12+4daysCFSE	CFSE				6.11354	-0.0636915	-0.181153	G1	5	0.117462	4	1451	603	0	0	30.6618	Maf_Sst	Maf	Interneurons	no	no	no	no	No	No	Maf	Maf_Sst
F_CTGTGGGCAGTTCTAG-1	SeuratProject	1564	1031	0.0268542	0	0	0	0	0	0	E028	E12+4days	E16	E12	Inhibitory	E12+4daysCFSE	CFSE				2.68542	-0.0995133	-0.14141	G1	5	0.0418965	4	1589	1029	0	0	30.199	Maf_Sst	Maf	Interneurons	no	no	no	no	No	No	Maf	Maf_Sst
F_CTTACCGGTTGGGTAG-1	SeuratProject	1263	859	0.04038	0	0	0	0	0	0	E028	E12+4days	E16	E12	Inhibitory	E12+4daysCFSE	CFSE				4.038	-0.0873368	-0.109193	G1	5	0.0218564	4	1445	857	0	0	30.6618	Maf_Sst	Maf	Interneurons	no	no	no	no	No	No	Maf	Maf_Sst
F_CTTAGGATCCATCTAT-1	SeuratProject	1693	1084	0.0271707	0	0	0	0	0	0	E028	E12+4days	E16	E12	Inhibitory	E12+4daysCFSE	CFSE				2.71707	-0.159618	-0.0944017	G1	5	-0.0652167	4	1693	1084	0	0	29.9212	Maf_Sst	Maf	Interneurons	no	no	no	no	No	No	Maf	Maf_Sst
F_CTTCAATAGAACAGGA-1	SeuratProject	2034	1238	0.0235988	0	0	0	0	0	0	E028	E12+4days	E16	E12	Inhibitory	E12+4daysCFSE	CFSE				2.35988	-0.170267	-0.219455	G1	5	0.0491881	4	1919	1237	0	0	30.6706	Maf_Sst	Maf	Interneurons	no	no	no	no	No	No	Maf	Maf_Sst
F_CTTCCTTAGAAACCCG-1	SeuratProject	698	509	0.030086	0	0	0	0	0	0	E028	E12+4days	E16	E12	Inhibitory	E12+4daysCFSE	CFSE				3.0086	-0.15456	-0.088318	G1	5	-0.0662418	4	1463	595	0	0	29.6708	Maf_Sst	Maf	Interneurons	no	no	no	no	No	No	Maf	Maf_Sst
F_CTTCCTTCACCGTCGA-1	SeuratProject	1220	834	0.0122951	0	0	0	0	0	0	E028	E12+4days	E16	E12	Inhibitory	E12+4daysCFSE	CFSE				1.22951	4.62639e-05	-0.195145	S	11	0.195191	12	1406	832	0	0	25.3963	Tcf4_Nr2f2	Nr2f2	Interneurons	no	no	no	no	No	No	Nr2f2	Tcf4_Nr2f2
F_CTTCCTTCAGTATTCG-1	SeuratProject	1797	1188	0.0261547	0	0	0	0	0	0	E028	E12+4days	E16	E12	Inhibitory	E12+4daysCFSE	CFSE				2.61547	-0.225942	-0.225891	G1	5	-5.11056e-05	4	1794	1186	0	0	30.1159	Maf_Sst	Maf	Interneurons	no	no	no	no	No	No	Maf	Maf_Sst
F_CTTCCTTCATCCGTGG-1	SeuratProject	1549	992	0.0225952	0	0	0	0	0	0	E028	E12+4days	E16	E12	Inhibitory	E12+4daysCFSE	CFSE				2.25952	-0.127638	-0.155314	G1	7	0.0276765	11	1580	989	0	0	30.0491	Six3_Gucy1a3	No	Projections	no	no	no	no	No	No	No	Six3_Gucy1a3
F_CTTCGGTGTCTTGAAC-1	SeuratProject	695	532	0.0115108	0	0	0	0	0	0	E028	E12+4days	E16	E12	Inhibitory	E12+4daysCFSE	CFSE				1.15108	-0.133915	-0.148498	G1	5	0.0145834	4	1474	598	0	0	29.6768	Maf_Sst	Maf	Interneurons	no	no	no	no	No	No	Maf	Maf_Sst
F_CTTCTAAAGCCGGATA-1	SeuratProject	1655	1028	0.0241692	0	0	0	0	0	0	E028	E12+4days	E16	E12	Inhibitory	E12+4daysCFSE	CFSE				2.41692	-0.176146	-0.0935384	G1	5	-0.0826079	4	1653	1025	0	0	30.6618	Maf_Sst	Maf	Interneurons	no	no	no	no	No	No	Maf	Maf_Sst
F_CTTCTAACATGGCACC-1	SeuratProject	1544	1024	0.0291451	0	0	0	0	0	0	E028	E12+4days	E16	E12	Inhibitory	E12+4daysCFSE	CFSE				2.91451	-0.102013	-0.0799421	G1	11	-0.022071	12	1572	1024	0	0	26.1923	Tcf4_Nr2f2	Nr2f2	Interneurons	no	no	no	no	No	No	Nr2f2	Tcf4_Nr2f2
F_CTTCTAAGTAACATAG-1	SeuratProject	712	550	0.0224719	0	0	0	0	0	0	E028	E12+4days	E16	E12	Inhibitory	E12+4daysCFSE	CFSE				2.24719	-0.153307	-0.149031	G1	5	-0.00427523	4	1503	614	0	0	30.0905	Maf_Sst	Maf	Interneurons	no	no	no	no	No	No	Maf	Maf_Sst
F_CTTGATTGTTGGTAGG-1	SeuratProject	864	628	0.0150463	0	0	0	0	0	0	E028	E12+4days	E16	E12	Inhibitory	E12+4daysCFSE	CFSE				1.50463	-0.152462	-0.106681	G1	11	-0.0457813	12	1395	654	0	0	26.1729	Tcf4_Nr2f2	Nr2f2	Interneurons	no	no	no	no	No	No	Nr2f2	Tcf4_Nr2f2
F_CTTTCAAAGCCACCGT-1	SeuratProject	2499	1438	0.0152061	0	0	0	0	0	0	E028	E12+4days	E16	E12	Inhibitory	E12+4daysCFSE	CFSE				1.52061	-0.0963735	-0.207343	G1	12	0.11097	8	2132	1425	0	0	34.2562	Gucy1a3	Gucy1a3	Projections	no	no	no	no	No	No	Gucy1a3	Gucy1a3
F_GAAATGAAGGCAGGGA-1	SeuratProject	1809	1146	0.0281924	0	0	0	0	0	0	E028	E12+4days	E16	E12	Inhibitory	E12+4daysCFSE	CFSE				2.81924	-0.153056	-0.0953496	G1	5	-0.0577061	4	1799	1142	0	0	30.3492	Maf_Sst	Maf	Interneurons	no	no	no	no	No	No	Maf	Maf_Sst
F_GAACGTTTCTACTTCA-1	SeuratProject	990	665	0.0616162	0	0	0	0	0	0	E028	E12+4days	E16	E12	Inhibitory	E12+4daysCFSE	CFSE				6.16162	-0.100065	-0.152607	G1	3	0.0525416	1	1334	699	0	0	26.7666	Tshz1	No	Projections	no	no	no	no	No	No	No	Tshz1
F_GAAGCGACATCCGCGA-1	SeuratProject	1743	1114	0.0126219	0	0	0	0	0	0	E028	E12+4days	E16	E12	Inhibitory	E12+4daysCFSE	CFSE				1.26219	0.041594	-0.142551	S	5	0.184144	4	1742	1113	0	0	29.6712	Maf_Sst	Maf	Interneurons	no	no	no	no	No	No	Maf	Maf_Sst
F_GAAGGACCAGCTCATA-1	SeuratProject	1704	1066	0.0164319	0	0	0	0	0	0	E028	E12+4days	E16	E12	Inhibitory	E12+4daysCFSE	CFSE				1.64319	-0.184427	-0.192352	G1	11	0.0079242	12	1702	1064	0	0	25.2633	Tcf4_Nr2f2	Nr2f2	Interneurons	no	no	no	no	No	No	Nr2f2	Tcf4_Nr2f2
F_GAAGGACTCCCTATTA-1	SeuratProject	2079	1259	0.02886	0	0	0	0	0	0	E028	E12+4days	E16	E12	Inhibitory	E12+4daysCFSE	CFSE				2.886	-0.078356	-0.171567	G1	5	0.093211	4	1950	1259	0	0	29.4193	Maf_Sst	Maf	Interneurons	no	no	no	no	No	No	Maf	Maf_Sst
F_GAATAGAAGGCGTTAG-1	SeuratProject	807	601	0.0607187	0	0	0	0	0	0	E028	E12+4days	E16	E12	Inhibitory	E12+4daysCFSE	CFSE				6.07187	-0.0892378	-0.15309	G1	5	0.0638523	4	1440	657	0	0	30.6618	Maf_Sst	Maf	Interneurons	no	no	no	no	No	No	Maf	Maf_Sst
F_GAATCACAGATCGACG-1	SeuratProject	1432	904	0.0209497	0	0	0	0	0	0	E028	E12+4days	E16	E12	Inhibitory	E12+4daysCFSE	CFSE				2.09497	-0.105926	-0.192839	G1	11	0.0869131	12	1528	902	0	0	25.2633	Tcf4_Nr2f2	Nr2f2	Interneurons	no	no	no	no	No	No	Nr2f2	Tcf4_Nr2f2
F_GAATCACCAGCAGGAT-1	SeuratProject	2508	1471	0.0243222	0	0	0	0	0	0	E028	E12+4days	E16	E12	Inhibitory	E12+4daysCFSE	CFSE				2.43222	-0.0711298	-0.22381	G1	5	0.15268	4	2133	1451	0	0	30.6618	Maf_Sst	Maf	Interneurons	no	no	no	no	No	No	Maf	Maf_Sst
F_GAATCACTCGTACACA-1	SeuratProject	1957	1236	0.0229944	0	0	0	0	0	0	E028	E12+4days	E16	E12	Inhibitory	E12+4daysCFSE	CFSE				2.29944	-0.173757	-0.131596	G1	3	-0.0421608	1	1884	1232	0	0	24.3796	Tshz1	No	Projections	no	no	no	no	No	No	No	Tshz1
F_GAATCACTCGTTCCTG-1	SeuratProject	2773	1597	0.0219978	0	0	0	0	0	0	E028	E12+4days	E16	E12	Inhibitory	E12+4daysCFSE	CFSE				2.19978	-0.170721	-0.213928	G1	5	0.0432071	4	2170	1573	0	0	30.6618	Maf_Sst	Maf	Interneurons	no	no	no	no	No	No	Maf	Maf_Sst
F_GACACGCGTACCGGAA-1	SeuratProject	1758	1134	0.0187713	0	0	0	0	0	0	E028	E12+4days	E16	E12	Inhibitory	E12+4daysCFSE	CFSE				1.87713	-0.0323512	-0.296333	G1	5	0.263982	4	1755	1132	0	0	30.0133	Maf_Sst	Maf	Interneurons	no	no	no	no	No	No	Maf	Maf_Sst
F_GACACGCTCAGAGTGG-1	SeuratProject	1466	932	0.0150068	0	0	0	0	0	0	E028	E12+4days	E16	E12	Inhibitory	E12+4daysCFSE	CFSE				1.50068	-0.160701	-0.176804	G1	6	0.0161028	5	1543	931	0	0	26.7625	Npy	No	Interneurons	no	no	no	no	No	No	No	Npy
F_GACAGCCCACAATGCT-1	SeuratProject	2608	1470	0.0195552	0	0	0	0	0	0	E028	E12+4days	E16	E12	Inhibitory	E12+4daysCFSE	CFSE				1.95552	-0.164041	-0.162965	G1	5	-0.00107614	4	2148	1451	0	0	30.6893	Maf_Sst	Maf	Interneurons	no	no	no	no	No	No	Maf	Maf_Sst
F_GACATCATCGGTCGAC-1	SeuratProject	1061	732	0.0141376	0	0	0	0	0	0	E028	E12+4days	E16	E12	Inhibitory	E12+4daysCFSE	CFSE				1.41376	-0.102263	-0.00817366	G1	5	-0.0940892	4	1365	742	0	0	29.0239	Maf_Sst	Maf	Interneurons	no	no	no	no	No	No	Maf	Maf_Sst
F_GACCCAGTCGTCACCT-1	SeuratProject	2249	1358	0.0240107	0	0	0	0	0	0	E028	E12+4days	E16	E12	Inhibitory	E12+4daysCFSE	CFSE				2.40107	-0.148653	-0.0962225	G1	5	-0.0524304	4	2033	1353	0	0	30.4472	Maf_Sst	Maf	Interneurons	no	no	no	no	No	No	Maf	Maf_Sst
F_GACCCTTGTGGACCTC-1	SeuratProject	3054	1720	0.0288147	0	0	0	0	0	0	E028	E12+4days	E16	E12	Inhibitory	E12+4daysCFSE	CFSE				2.88147	-0.128202	-0.211259	G1	5	0.083057	4	2217	1655	0	0	30.6618	Maf_Sst	Maf	Interneurons	no	no	no	no	No	No	Maf	Maf_Sst
F_GACCCTTTCCCATAGA-1	SeuratProject	1025	745	0.00487805	0	0	0	0	0	0	E028	E12+4days	E16	E12	Inhibitory	E12+4daysCFSE	CFSE				0.487805	-0.129504	-0.185665	G1	5	0.0561612	4	1318	794	0	0	30.0812	Maf_Sst	Maf	Interneurons	no	no	no	no	No	No	Maf	Maf_Sst
F_GACCGTGTCCACTTCG-1	SeuratProject	2303	1313	0.0195397	0	0	0	0	0	0	E028	E12+4days	E16	E12	Inhibitory	E12+4daysCFSE	CFSE				1.95397	-0.208246	-0.120408	G1	5	-0.087838	4	2052	1308	0	0	30.6618	Maf_Sst	Maf	Interneurons	no	no	no	no	No	No	Maf	Maf_Sst
F_GACCTTCGTAAGGAGA-1	SeuratProject	862	601	0.0301624	0	0	0	0	0	0	E028	E12+4days	E16	E12	Inhibitory	E12+4daysCFSE	CFSE				3.01624	0.072777	-0.0961173	S	5	0.168894	4	1408	622	0	0	28.2673	Maf_Sst	Maf	Interneurons	no	no	no	no	No	No	Maf	Maf_Sst
F_GACTATGGTTGGGTTT-1	SeuratProject	1393	851	0.022972	0	0	0	0	0	0	E028	E12+4days	E16	E12	Inhibitory	E12+4daysCFSE	CFSE				2.2972	0.0167395	-0.163462	S	11	0.180202	12	1521	849	0	0	25.3987	Tcf4_Nr2f2	Nr2f2	Interneurons	no	no	no	no	No	No	Nr2f2	Tcf4_Nr2f2
F_GACTCTCTCGCCAGTG-1	SeuratProject	912	691	0.0471491	0	0	0	0	0	0	E028	E12+4days	E16	E12	Inhibitory	E12+4daysCFSE	CFSE				4.71491	-0.123178	-0.123022	G1	11	-0.000155932	12	1282	737	0	0	26.1729	Tcf4_Nr2f2	Nr2f2	Interneurons	no	no	no	no	No	No	Nr2f2	Tcf4_Nr2f2
F_GACTGATCAGCCGGTT-1	SeuratProject	925	646	0.00648649	0	0	0	0	0	0	E028	E12+4days	E16	E12	Inhibitory	E12+4daysCFSE	CFSE				0.648649	-0.154159	-0.116806	G1	5	-0.0373522	4	1346	667	0	0	29.0239	Maf_Sst	Maf	Interneurons	no	no	no	no	No	No	Maf	Maf_Sst
F_GACTGATTCGCCCAGA-1	SeuratProject	778	568	0.0437018	0	0	0	0	0	0	E028	E12+4days	E16	E12	Inhibitory	E12+4daysCFSE	CFSE				4.37018	-0.0487461	-0.216068	G1	5	0.167322	4	1446	641	0	0	30.6618	Maf_Sst	Maf	Interneurons	no	no	no	no	No	No	Maf	Maf_Sst
F_GACTGATTCTGGAGAG-1	SeuratProject	1189	848	0.0176619	0	0	0	0	0	0	E028	E12+4days	E16	E12	Inhibitory	E12+4daysCFSE	CFSE				1.76619	-0.0893499	-0.166598	G1	5	0.0772479	4	1400	850	0	0	28.8915	Maf_Sst	Maf	Interneurons	no	no	no	no	No	No	Maf	Maf_Sst
F_GACTTCCGTTCTCCTG-1	SeuratProject	2623	1556	0.0175372	0	0	0	0	0	0	E028	E12+4days	E16	E12	Inhibitory	E12+4daysCFSE	CFSE				1.75372	-0.18156	-0.215803	G1	5	0.0342439	4	2181	1526	0	0	30.6618	Maf_Sst	Maf	Interneurons	no	no	no	no	No	No	Maf	Maf_Sst
F_GAGACCCTCTTGCAAG-1	SeuratProject	2269	1379	0.0334949	0	0	0	0	0	0	E028	E12+4days	E16	E12	Inhibitory	E12+4daysCFSE	CFSE				3.34949	-0.147063	-0.143438	G1	5	-0.00362469	4	2045	1369	0	0	30.6618	Maf_Sst	Maf	Interneurons	no	no	no	no	No	No	Maf	Maf_Sst
F_GAGACTTCATCTTAGG-1	SeuratProject	1258	810	0.0349762	0	0	0	0	0	0	E028	E12+4days	E16	E12	Inhibitory	E12+4daysCFSE	CFSE				3.49762	-0.169161	-0.106409	G1	5	-0.0627516	4	1445	807	0	0	29.2974	Maf_Sst	Maf	Interneurons	no	no	no	no	No	No	Maf	Maf_Sst
F_GAGACTTGTCGACTTA-1	SeuratProject	897	654	0.0512821	0	0	0	0	0	0	E028	E12+4days	E16	E12	Inhibitory	E12+4daysCFSE	CFSE				5.12821	-0.06903	-0.17826	G1	5	0.10923	4	1293	703	0	0	30.6618	Maf_Sst	Maf	Interneurons	no	no	no	no	No	No	Maf	Maf_Sst
F_GAGACTTGTGTTGATC-1	SeuratProject	1130	760	0.0230088	0	0	0	0	0	0	E028	E12+4days	E16	E12	Inhibitory	E12+4daysCFSE	CFSE				2.30088	-0.165912	-0.115618	G1	5	-0.0502941	4	1401	762	0	0	29.5897	Maf_Sst	Maf	Interneurons	no	no	no	no	No	No	Maf	Maf_Sst
F_GAGACTTTCGACACTA-1	SeuratProject	1610	1026	0.010559	0	0	0	0	0	0	E028	E12+4days	E16	E12	Inhibitory	E12+4daysCFSE	CFSE				1.0559	-0.139063	-0.212064	G1	6	0.0730004	5	1620	1024	0	0	27.7463	Npy	No	Interneurons	no	no	no	no	No	No	No	Npy
F_GAGAGGTCACGTACAT-1	SeuratProject	2159	1321	0.0490968	0	0	0	0	0	0	E028	E12+4days	E16	E12	Inhibitory	E12+4daysCFSE	CFSE				4.90968	-0.174934	-0.218449	G1	5	0.0435153	4	2003	1316	0	0	30.6618	Maf_Sst	Maf	Interneurons	no	no	no	no	No	No	Maf	Maf_Sst
F_GAGCTGCCAAGCCTGC-1	SeuratProject	2286	1302	0.0161855	0	0	0	0	0	0	E028	E12+4days	E16	E12	Inhibitory	E12+4daysCFSE	CFSE				1.61855	-0.125922	-0.15407	G1	5	0.0281472	4	2035	1292	0	0	30.6618	Maf_Sst	Maf	Interneurons	no	no	no	no	No	No	Maf	Maf_Sst
F_GAGGCCTCACCGTGCA-1	SeuratProject	2343	1336	0.0157917	0	0	0	0	0	0	E028	E12+4days	E16	E12	Inhibitory	E12+4daysCFSE	CFSE				1.57917	-0.141408	-0.18618	G1	7	0.0447719	11	2064	1326	0	0	30.439	Six3_Gucy1a3	No	Projections	no	no	no	no	No	No	No	Six3_Gucy1a3
F_GAGGGTAAGAATACAC-1	SeuratProject	1159	809	0.0129422	0	0	0	0	0	0	E028	E12+4days	E16	E12	Inhibitory	E12+4daysCFSE	CFSE				1.29422	-0.0513113	-0.202426	G1	5	0.151115	4	1408	813	0	0	28.5983	Maf_Sst	Maf	Interneurons	no	no	no	no	No	No	Maf	Maf_Sst
F_GAGGGTATCAGCGGAA-1	SeuratProject	1533	983	0.0215264	0	0	0	0	0	0	E028	E12+4days	E16	E12	Inhibitory	E12+4daysCFSE	CFSE				2.15264	-0.146223	-0.219114	G1	5	0.0728915	4	1585	983	0	0	29.9755	Maf_Sst	Maf	Interneurons	no	no	no	no	No	No	Maf	Maf_Sst
F_GAGTCATAGTCAACAA-1	SeuratProject	2233	1292	0.0304523	0	0	0	0	0	0	E028	E12+4days	E16	E12	Inhibitory	E12+4daysCFSE	CFSE				3.04523	-0.137025	-0.19308	G1	12	0.0560549	8	2028	1285	0	0	34.2562	Gucy1a3	Gucy1a3	Projections	no	no	no	no	No	No	Gucy1a3	Gucy1a3
F_GAGTCTACACCATATG-1	SeuratProject	2051	1238	0.0238908	0	0	0	0	0	0	E028	E12+4days	E16	E12	Inhibitory	E12+4daysCFSE	CFSE				2.38908	-0.0862165	-0.231571	G1	11	0.145354	12	1937	1236	0	0	25.0191	Tcf4_Nr2f2	Nr2f2	Interneurons	no	no	no	no	No	No	Nr2f2	Tcf4_Nr2f2
F_GAGTCTAGTGGCAGAT-1	SeuratProject	753	574	0.0332005	0	0	0	0	0	0	E028	E12+4days	E16	E12	Inhibitory	E12+4daysCFSE	CFSE				3.32005	-0.0854896	-0.0193593	G1	11	-0.0661303	12	1490	631	0	0	26.1729	Tcf4_Nr2f2	Nr2f2	Interneurons	no	no	no	no	No	No	Nr2f2	Tcf4_Nr2f2
F_GAGTGAGCACCGGTCA-1	SeuratProject	1660	1004	0.0168675	0	0	0	0	0	0	E028	E12+4days	E16	E12	Inhibitory	E12+4daysCFSE	CFSE				1.68675	-0.114371	0.786775	G2M	9	-0.901146	13	1660	1002	0	0	12.2491	Ube2c	Mitotic	Mitotic	no	no	no	no	No	No	No	Mitotic
F_GAGTGTTTCACCGGTG-1	SeuratProject	3435	1783	0.0174672	0	0	0	0	0	0	E028	E12+4days	E16	E12	Inhibitory	E12+4daysCFSE	CFSE				1.74672	-0.160059	-0.219266	G1	12	0.0592064	8	2304	1680	0	0	34.2562	Gucy1a3	Gucy1a3	Projections	no	no	no	no	No	No	Gucy1a3	Gucy1a3
F_GAGTTACCATCGGCCA-1	SeuratProject	1773	1137	0.0265087	0	0	0	0	0	0	E028	E12+4days	E16	E12	Inhibitory	E12+4daysCFSE	CFSE				2.65087	-0.118732	-0.145279	G1	5	0.0265468	4	1766	1133	0	0	29.9475	Maf_Sst	Maf	Interneurons	no	no	no	no	No	No	Maf	Maf_Sst
F_GAGTTGTCAAATCAAG-1	SeuratProject	1577	988	0.0190235	0	0	0	0	0	0	E028	E12+4days	E16	E12	Inhibitory	E12+4daysCFSE	CFSE				1.90235	-0.106475	-0.140781	G1	5	0.0343054	4	1594	984	0	0	30.5687	Maf_Sst	Maf	Interneurons	no	no	no	no	No	No	Maf	Maf_Sst
F_GAGTTGTGTATTCCGA-1	SeuratProject	1784	1146	0.0162556	0	0	0	0	0	0	E028	E12+4days	E16	E12	Inhibitory	E12+4daysCFSE	CFSE				1.62556	-0.219411	-0.198234	G1	5	-0.021177	4	1779	1145	0	0	28.713	Maf_Sst	Maf	Interneurons	no	no	no	no	No	No	Maf	Maf_Sst
F_GAGTTGTTCTCCGAGG-1	SeuratProject	1649	1077	0.0291086	0	0	0	0	0	0	E028	E12+4days	E16	E12	Inhibitory	E12+4daysCFSE	CFSE				2.91086	-0.193664	-0.159486	G1	7	-0.0341772	1	1651	1075	0	0	26.8865	Tshz1	No	Projections	no	no	no	no	No	No	No	Tshz1
F_GATAGAACAAACGTGG-1	SeuratProject	1717	1073	0.0221316	0	0	0	0	0	0	E028	E12+4days	E16	E12	Inhibitory	E12+4daysCFSE	CFSE				2.21316	-0.137263	-0.109583	G1	5	-0.02768	4	1717	1073	0	0	30.6618	Maf_Sst	Maf	Interneurons	no	no	no	no	No	No	Maf	Maf_Sst
F_GATAGAATCCCAATAG-1	SeuratProject	1326	851	0.0105581	0	0	0	0	0	0	E028	E12+4days	E16	E12	Inhibitory	E12+4daysCFSE	CFSE				1.05581	-0.106478	-0.159943	G1	5	0.0534645	4	1474	850	0	0	28.5661	Maf_Sst	Maf	Interneurons	no	no	no	no	No	No	Maf	Maf_Sst
F_GATAGCTAGCTGGTGA-1	SeuratProject	2077	1160	0.0365912	0	0	0	0	0	0	E028	E12+4days	E16	E12	Inhibitory	E12+4daysCFSE	CFSE				3.65912	-0.0551633	-0.124306	G1	12	0.0691432	8	1936	1158	0	0	33.8561	Gucy1a3	Gucy1a3	Projections	no	no	no	no	No	No	Gucy1a3	Gucy1a3
F_GATAGCTAGGACAGTC-1	SeuratProject	2403	1494	0.0262172	0	0	0	0	0	0	E028	E12+4days	E16	E12	Inhibitory	E12+4daysCFSE	CFSE				2.62172	-0.08183	-0.211701	G1	5	0.129871	4	2118	1478	0	0	30.6618	Maf_Sst	Maf	Interneurons	no	no	no	no	No	No	Maf	Maf_Sst
F_GATAGCTCAGGAATAT-1	SeuratProject	1663	1009	0.0108238	0	0	0	0	0	0	E028	E12+4days	E16	E12	Inhibitory	E12+4daysCFSE	CFSE				1.08238	-0.0846302	-0.169394	G1	5	0.0847637	4	1667	1009	0	0	30.0237	Maf_Sst	Maf	Interneurons	no	no	no	no	No	No	Maf	Maf_Sst
F_GATAGCTGTTCATCTT-1	SeuratProject	1833	1210	0.0125477	0	0	0	0	0	0	E028	E12+4days	E16	E12	Inhibitory	E12+4daysCFSE	CFSE				1.25477	-0.125254	-0.162868	G1	11	0.0376145	12	1817	1207	0	0	25.857	Tcf4_Nr2f2	Nr2f2	Interneurons	no	no	no	no	No	No	Nr2f2	Tcf4_Nr2f2
F_GATCACACACCCTAGG-1	SeuratProject	2194	1243	0.0159526	0	0	0	0	0	0	E028	E12+4days	E16	E12	Inhibitory	E12+4daysCFSE	CFSE				1.59526	-0.190385	-0.193465	G1	5	0.00307968	4	1996	1242	0	0	30.6618	Maf_Sst	Maf	Interneurons	no	no	no	no	No	No	Maf	Maf_Sst
F_GATCAGTCAAGTGGCA-1	SeuratProject	748	552	0.0227273	0	0	0	0	0	0	E028	E12+4days	E16	E12	Inhibitory	E12+4daysCFSE	CFSE				2.27273	-0.0646013	-0.131164	G1	12	0.0665627	8	1467	610	0	0	34.2562	Gucy1a3	Gucy1a3	Projections	no	no	no	no	No	No	Gucy1a3	Gucy1a3
F_GATCAGTTCTTAGCTT-1	SeuratProject	1916	1177	0.0203549	0	0	0	0	0	0	E028	E12+4days	E16	E12	Inhibitory	E12+4daysCFSE	CFSE				2.03549	-0.199958	-0.183375	G1	5	-0.0165834	4	1864	1175	0	0	30.6618	Maf_Sst	Maf	Interneurons	no	no	no	no	No	No	Maf	Maf_Sst
F_GATCATGCAACACGAG-1	SeuratProject	1834	1142	0.0299891	0	0	0	0	0	0	E028	E12+4days	E16	E12	Inhibitory	E12+4daysCFSE	CFSE				2.99891	-0.157866	-0.16324	G1	5	0.00537447	4	1820	1140	0	0	30.5649	Maf_Sst	Maf	Interneurons	no	no	no	no	No	No	Maf	Maf_Sst
F_GATCATGCAGTCCGTG-1	SeuratProject	1196	813	0.0183946	0	0	0	0	0	0	E028	E12+4days	E16	E12	Inhibitory	E12+4daysCFSE	CFSE				1.83946	-0.119266	-0.203771	G1	11	0.0845049	12	1403	818	0	0	25.6893	Tcf4_Nr2f2	Nr2f2	Interneurons	no	no	no	no	No	No	Nr2f2	Tcf4_Nr2f2
F_GATCCCTCACTTTATC-1	SeuratProject	899	629	0.054505	0	0	0	0	0	0	E028	E12+4days	E16	E12	Inhibitory	E12+4daysCFSE	CFSE				5.4505	-0.174163	-0.0202156	G1	5	-0.153947	4	1319	671	0	0	30.6618	Maf_Sst	Maf	Interneurons	no	no	no	no	No	No	Maf	Maf_Sst
F_GATCCCTGTATCCTCC-1	SeuratProject	2019	1279	0.01684	0	0	0	0	0	0	E028	E12+4days	E16	E12	Inhibitory	E12+4daysCFSE	CFSE				1.684	-0.15146	-0.111149	G1	11	-0.0403117	12	1922	1274	0	0	25.7361	Tcf4_Nr2f2	Nr2f2	Interneurons	no	no	no	no	No	No	Nr2f2	Tcf4_Nr2f2
F_GATCCCTGTGATTAGA-1	SeuratProject	1528	1043	0.0222513	0	0	0	0	0	0	E028	E12+4days	E16	E12	Inhibitory	E12+4daysCFSE	CFSE				2.22513	-0.0528143	-0.153075	G1	5	0.10026	4	1555	1041	0	0	30.1015	Maf_Sst	Maf	Interneurons	no	no	no	no	No	No	Maf	Maf_Sst
F_GATCGTAGTCAACACT-1	SeuratProject	2166	1246	0.0106187	0	0	0	0	0	0	E028	E12+4days	E16	E12	Inhibitory	E12+4daysCFSE	CFSE				1.06187	-0.200287	-0.215169	G1	12	0.0148817	8	1973	1239	0	0	33.6637	Gucy1a3	Gucy1a3	Projections	no	no	no	no	No	No	Gucy1a3	Gucy1a3
F_GATGACTTCATGCCCT-1	SeuratProject	2163	1316	0.0134073	0	0	0	0	0	0	E028	E12+4days	E16	E12	Inhibitory	E12+4daysCFSE	CFSE				1.34073	-0.144409	-0.257227	G1	5	0.112818	4	2001	1309	0	0	28.963	Maf_Sst	Maf	Interneurons	no	no	no	no	No	No	Maf	Maf_Sst
F_GATGAGGCAAAGCACG-1	SeuratProject	1433	906	0.0244243	0	0	0	0	0	0	E028	E12+4days	E16	E12	Inhibitory	E12+4daysCFSE	CFSE				2.44243	-0.126207	-0.206713	G1	11	0.080506	12	1537	906	0	0	26.0838	Tcf4_Nr2f2	Nr2f2	Interneurons	no	no	no	no	No	No	Nr2f2	Tcf4_Nr2f2
F_GATGAGGGTTATCTTC-1	SeuratProject	1903	1131	0.0294272	0	0	0	0	0	0	E028	E12+4days	E16	E12	Inhibitory	E12+4daysCFSE	CFSE				2.94272	-0.130261	-0.179756	G1	12	0.0494951	8	1844	1127	0	0	34.2562	Gucy1a3	Gucy1a3	Projections	no	no	no	no	No	No	Gucy1a3	Gucy1a3
F_GATGAGGTCAGTGGGA-1	SeuratProject	1519	1003	0.0230415	0	0	0	0	0	0	E028	E12+4days	E16	E12	Inhibitory	E12+4daysCFSE	CFSE				2.30415	-0.0353699	-0.201786	G1	5	0.166416	4	1564	1003	0	0	29.7422	Maf_Sst	Maf	Interneurons	no	no	no	no	No	No	Maf	Maf_Sst
F_GATGAGGTCATCACTT-1	SeuratProject	1476	931	0.0311653	0	0	0	0	0	0	E028	E12+4days	E16	E12	Inhibitory	E12+4daysCFSE	CFSE				3.11653	-0.0275117	-0.111654	G1	5	0.0841422	4	1548	931	0	0	30.3746	Maf_Sst	Maf	Interneurons	no	no	no	no	No	No	Maf	Maf_Sst
F_GATGATCGTCTACGAT-1	SeuratProject	800	570	0.02375	0	0	0	0	0	0	E028	E12+4days	E16	E12	Inhibitory	E12+4daysCFSE	CFSE				2.375	-0.0725232	-0.0959838	G1	12	0.0234606	8	1422	617	0	0	34.2562	Gucy1a3	Gucy1a3	Projections	no	no	no	no	No	No	Gucy1a3	Gucy1a3
F_GATGGAGGTGTCATCA-1	SeuratProject	910	659	0.0153846	0	0	0	0	0	0	E028	E12+4days	E16	E12	Inhibitory	E12+4daysCFSE	CFSE				1.53846	-0.0797272	-0.0640523	G1	1	-0.0156749	3	1306	683	0	0	33.3034	Ebf1_Isl1	Ebf1_Isl1	Projections	no	no	no	no	No	No	Ebf1_Isl1	Ebf1_Isl1
F_GATGTTGGTTCGGCGT-1	SeuratProject	1463	966	0.038961	0	0	0	0	0	0	E028	E12+4days	E16	E12	Inhibitory	E12+4daysCFSE	CFSE				3.8961	-0.189932	-0.134353	G1	5	-0.0555787	4	1543	964	0	0	30.6618	Maf_Sst	Maf	Interneurons	no	no	no	no	No	No	Maf	Maf_Sst
F_GATTCGAGTGTAGTGG-1	SeuratProject	649	516	0.0246533	0	0	0	0	0	0	E028	E12+4days	E16	E12	Inhibitory	E12+4daysCFSE	CFSE				2.46533	-0.061451	-0.0315195	G1	11	-0.0299315	12	1419	597	0	0	26.1729	Tcf4_Nr2f2	Nr2f2	Interneurons	no	no	no	no	No	No	Nr2f2	Tcf4_Nr2f2
F_GATTCTTCAGAAACCG-1	SeuratProject	2455	1481	0.0252546	0	0	0	0	0	0	E028	E12+4days	E16	E12	Inhibitory	E12+4daysCFSE	CFSE				2.52546	-0.206032	-0.160398	G1	5	-0.0456334	4	2123	1468	0	0	30.6618	Maf_Sst	Maf	Interneurons	no	no	no	no	No	No	Maf	Maf_Sst
F_GATTCTTGTAACAAGT-1	SeuratProject	1580	1019	0.0227848	0	0	0	0	0	0	E028	E12+4days	E16	E12	Inhibitory	E12+4daysCFSE	CFSE				2.27848	-0.149505	-0.106548	G1	5	-0.0429565	4	1597	1019	0	0	30.7188	Maf_Sst	Maf	Interneurons	no	no	no	no	No	No	Maf	Maf_Sst
F_GATTGGTGTTGGCCTG-1	SeuratProject	902	628	0.0898004	0	0	0	0	0	0	E028	E12+4days	E16	E12	Inhibitory	E12+4daysCFSE	CFSE				8.98004	-0.096937	-0.112014	G1	5	0.0150767	4	1289	690	0	0	30.6618	Maf_Sst	Maf	Interneurons	no	no	no	no	No	No	Maf	Maf_Sst
F_GCAACATTCTGGACTA-1	SeuratProject	714	553	0.0434174	0	0	0	0	0	0	E028	E12+4days	E16	E12	Inhibitory	E12+4daysCFSE	CFSE				4.34174	0.234306	-0.126149	S	5	0.360455	4	1497	618	0	0	30.2584	Maf_Sst	Maf	Interneurons	no	no	no	no	No	No	Maf	Maf_Sst
F_GCAACCGTCGCATAGT-1	SeuratProject	1649	1007	0.0473014	0	0	0	0	0	0	E028	E12+4days	E16	E12	Inhibitory	E12+4daysCFSE	CFSE				4.73014	-0.151549	-0.16583	G1	10	0.0142809	10	1652	1005	0	0	37.5098	Ebf1_Isl1	Ebf1_Isl1	Projections	no	no	no	no	No	No	Ebf1_Isl1	Ebf1_Isl1
F_GCACATAAGAGCTGCA-1	SeuratProject	1373	953	0.0145666	0	0	0	0	0	0	E028	E12+4days	E16	E12	Inhibitory	E12+4daysCFSE	CFSE				1.45666	-0.139969	-0.16587	G1	11	0.0259017	12	1470	953	0	0	25.9027	Tcf4_Nr2f2	Nr2f2	Interneurons	no	no	no	no	No	No	Nr2f2	Tcf4_Nr2f2
F_GCAGCCATCGACATTG-1	SeuratProject	2688	1445	0.0126488	0	0	0	0	0	0	E028	E12+4days	E16	E12	Inhibitory	E12+4daysCFSE	CFSE				1.26488	-0.104593	-0.207265	G1	12	0.102672	8	2155	1417	0	0	34.2562	Gucy1a3	Gucy1a3	Projections	no	no	no	no	No	No	Gucy1a3	Gucy1a3
F_GCAGCTGAGACCGCCT-1	SeuratProject	2036	1250	0.0147348	0	0	0	0	0	0	E028	E12+4days	E16	E12	Inhibitory	E12+4daysCFSE	CFSE				1.47348	-0.145456	-0.163399	G1	5	0.0179432	4	1931	1250	0	0	29.7422	Maf_Sst	Maf	Interneurons	no	no	no	no	No	No	Maf	Maf_Sst
F_GCAGCTGAGTGTTCCA-1	SeuratProject	1226	812	0.0138662	0	0	0	0	0	0	E028	E12+4days	E16	E12	Inhibitory	E12+4daysCFSE	CFSE				1.38662	-0.159068	-0.17384	G1	5	0.0147721	4	1428	813	0	0	28.974	Maf_Sst	Maf	Interneurons	no	no	no	no	No	No	Maf	Maf_Sst
F_GCAGCTGGTACCTATG-1	SeuratProject	1937	1173	0.0191017	0	0	0	0	0	0	E028	E12+4days	E16	E12	Inhibitory	E12+4daysCFSE	CFSE				1.91017	-0.144698	-0.217297	G1	5	0.0725987	4	1876	1172	0	0	30.6618	Maf_Sst	Maf	Interneurons	no	no	no	no	No	No	Maf	Maf_Sst
F_GCAGCTGTCGTCAGAT-1	SeuratProject	1454	961	0.0165062	0	0	0	0	0	0	E028	E12+4days	E16	E12	Inhibitory	E12+4daysCFSE	CFSE				1.65062	-0.0364032	-0.254364	G1	5	0.21796	4	1534	961	0	0	30.4564	Maf_Sst	Maf	Interneurons	no	no	no	no	No	No	Maf	Maf_Sst
F_GCAGGCTAGAGTGGCT-1	SeuratProject	2069	1282	0.0144998	0	0	0	0	0	0	E028	E12+4days	E16	E12	Inhibitory	E12+4daysCFSE	CFSE				1.44998	0.0140787	-0.19614	S	5	0.210219	4	1950	1277	0	0	28.7908	Maf_Sst	Maf	Interneurons	no	no	no	no	No	No	Maf	Maf_Sst
F_GCAGTTAGTATTGCCA-1	SeuratProject	1973	1262	0.0207805	0	0	0	0	0	0	E028	E12+4days	E16	E12	Inhibitory	E12+4daysCFSE	CFSE				2.07805	-0.166299	-0.300124	G1	11	0.133825	12	1904	1260	0	0	25.9309	Tcf4_Nr2f2	Nr2f2	Interneurons	no	no	no	no	No	No	Nr2f2	Tcf4_Nr2f2
F_GCATCTCTCTATACTC-1	SeuratProject	1070	730	0.00654206	0	0	0	0	0	0	E028	E12+4days	E16	E12	Inhibitory	E12+4daysCFSE	CFSE				0.654206	-0.158208	-0.111784	G1	11	-0.046424	12	1373	748	0	0	25.7141	Tcf4_Nr2f2	Nr2f2	Interneurons	no	no	no	no	No	No	Nr2f2	Tcf4_Nr2f2
F_GCATCTCTCTGTGTGA-1	SeuratProject	1611	997	0.0248293	0	0	0	0	0	0	E028	E12+4days	E16	E12	Inhibitory	E12+4daysCFSE	CFSE				2.48293	-0.036947	-0.166102	G1	5	0.129155	4	1621	996	0	0	30.5676	Maf_Sst	Maf	Interneurons	no	no	no	no	No	No	Maf	Maf_Sst
F_GCATGATGTAGTCACT-1	SeuratProject	1910	1193	0.0246073	0	0	0	0	0	0	E028	E12+4days	E16	E12	Inhibitory	E12+4daysCFSE	CFSE				2.46073	-0.16891	-0.154383	G1	5	-0.0145271	4	1868	1192	0	0	29.964	Maf_Sst	Maf	Interneurons	no	no	no	no	No	No	Maf	Maf_Sst
F_GCCAGCAAGTTCTACG-1	SeuratProject	1667	1023	0.0263947	0	0	0	0	0	0	E028	E12+4days	E16	E12	Inhibitory	E12+4daysCFSE	CFSE				2.63947	-0.108104	-0.1292	G1	11	0.0210953	12	1669	1023	0	0	26.1729	Tcf4_Nr2f2	Nr2f2	Interneurons	no	no	no	no	No	No	Nr2f2	Tcf4_Nr2f2
F_GCCAGGTAGTCAGCGA-1	SeuratProject	2284	1278	0.0315236	0	0	0	0	0	0	E028	E12+4days	E16	E12	Inhibitory	E12+4daysCFSE	CFSE				3.15236	-0.170431	-0.179305	G1	5	0.00887411	4	2018	1270	0	0	30.5649	Maf_Sst	Maf	Interneurons	no	no	no	no	No	No	Maf	Maf_Sst
F_GCCAGTGGTCGCTGCA-1	SeuratProject	2399	1327	0.0200083	0	0	0	0	0	0	E028	E12+4days	E16	E12	Inhibitory	E12+4daysCFSE	CFSE				2.00083	0.66456	0.572889	S	2	0.0916715	2	2061	1315	0	0	10.7105	Top2a	Mitotic	Mitotic	no	no	no	no	No	No	No	Mitotic
F_GCCATGGGTCGACTGC-1	SeuratProject	1772	1109	0.0124153	0	0	0	0	0	0	E028	E12+4days	E16	E12	Inhibitory	E12+4daysCFSE	CFSE				1.24153	-0.154554	-0.116876	G1	11	-0.0376784	12	1767	1108	0	0	25.0179	Tcf4_Nr2f2	Nr2f2	Interneurons	no	no	no	no	No	No	Nr2f2	Tcf4_Nr2f2
F_GCCCAGAAGGAAAGGT-1	SeuratProject	1294	901	0.00695518	0	0	0	0	0	0	E028	E12+4days	E16	E12	Inhibitory	E12+4daysCFSE	CFSE				0.695518	-0.160227	-0.236066	G1	8	0.0758385	7	1448	900	0	0	35.7947	Snhg11_Lhx8	Snhg11	Interneurons	no	no	no	no	No	No	Snhg11	Snhg11
F_GCCCAGACATGAGATA-1	SeuratProject	1281	876	0.019516	0	0	0	0	0	0	E028	E12+4days	E16	E12	Inhibitory	E12+4daysCFSE	CFSE				1.9516	0.022086	-0.199736	S	5	0.221822	4	1456	876	0	0	29.7203	Maf_Sst	Maf	Interneurons	no	no	no	no	No	No	Maf	Maf_Sst
F_GCCCGAAAGCAGATAT-1	SeuratProject	800	544	0.07125	0	0	0	0	0	0	E028	E12+4days	E16	E12	Inhibitory	E12+4daysCFSE	CFSE				7.125	-0.160494	-0.13619	G1	5	-0.0243039	4	1426	607	0	0	30.6618	Maf_Sst	Maf	Interneurons	no	no	no	no	No	No	Maf	Maf_Sst
F_GCCCGAACAGCGTGAA-1	SeuratProject	1590	1022	0.0188679	0	0	0	0	0	0	E028	E12+4days	E16	E12	Inhibitory	E12+4daysCFSE	CFSE				1.88679	-0.133558	-0.128524	G1	11	-0.00503393	12	1605	1020	0	0	26.2331	Tcf4_Nr2f2	Nr2f2	Interneurons	no	no	no	no	No	No	Nr2f2	Tcf4_Nr2f2
F_GCCGTGACATCGGATT-1	SeuratProject	1150	775	0.0217391	0	0	0	0	0	0	E028	E12+4days	E16	E12	Inhibitory	E12+4daysCFSE	CFSE				2.17391	-0.0909833	-0.151534	G1	5	0.0605507	4	1435	779	0	0	29.9285	Maf_Sst	Maf	Interneurons	no	no	no	no	No	No	Maf	Maf_Sst
F_GCGAGAAGTGCAAGAC-1	SeuratProject	1687	1120	0.0148192	0	0	0	0	0	0	E028	E12+4days	E16	E12	Inhibitory	E12+4daysCFSE	CFSE				1.48192	-0.0872406	-0.242926	G1	5	0.155685	4	1685	1118	0	0	30.094	Maf_Sst	Maf	Interneurons	no	no	no	no	No	No	Maf	Maf_Sst
F_GCGATCGCATCGGATT-1	SeuratProject	1675	1088	0.0173134	0	0	0	0	0	0	E028	E12+4days	E16	E12	Inhibitory	E12+4daysCFSE	CFSE				1.73134	-0.201593	-0.168531	G1	5	-0.0330618	4	1673	1086	0	0	29.9389	Maf_Sst	Maf	Interneurons	no	no	no	no	No	No	Maf	Maf_Sst
F_GCGGATCGTCATTGCA-1	SeuratProject	1579	1033	0.0246992	0	0	0	0	0	0	E028	E12+4days	E16	E12	Inhibitory	E12+4daysCFSE	CFSE				2.46992	-0.151939	-0.119363	G1	5	-0.0325758	4	1599	1033	0	0	30.4609	Maf_Sst	Maf	Interneurons	no	no	no	no	No	No	Maf	Maf_Sst
F_GCGGATCGTGCAACGA-1	SeuratProject	1418	813	0.0197461	0	0	0	0	0	0	E028	E12+4days	E16	E12	Inhibitory	E12+4daysCFSE	CFSE				1.97461	-0.106989	-0.0914535	G1	11	-0.0155358	12	1536	812	0	0	25.2633	Tcf4_Nr2f2	Nr2f2	Interneurons	no	no	no	no	No	No	Nr2f2	Tcf4_Nr2f2
F_GCGGATCTCCCGTTGT-1	SeuratProject	2246	1311	0.024488	0	0	0	0	0	0	E028	E12+4days	E16	E12	Inhibitory	E12+4daysCFSE	CFSE				2.4488	-0.136915	-0.13304	G1	5	-0.00387462	4	2027	1299	0	0	30.6618	Maf_Sst	Maf	Interneurons	no	no	no	no	No	No	Maf	Maf_Sst
F_GCGTTTCAGCATGTTC-1	SeuratProject	1397	913	0.0100215	0	0	0	0	0	0	E028	E12+4days	E16	E12	Inhibitory	E12+4daysCFSE	CFSE				1.00215	-0.0620304	-0.151157	G1	5	0.0891263	4	1501	910	0	0	29.0777	Maf_Sst	Maf	Interneurons	no	no	no	no	No	No	Maf	Maf_Sst
F_GCGTTTCAGGAAAGAC-1	SeuratProject	1562	968	0.028169	0	0	0	0	0	0	E028	E12+4days	E16	E12	Inhibitory	E12+4daysCFSE	CFSE				2.8169	-0.176368	-0.158378	G1	11	-0.0179902	12	1591	967	0	0	25.2633	Tcf4_Nr2f2	Nr2f2	Interneurons	no	no	no	no	No	No	Nr2f2	Tcf4_Nr2f2
F_GCTACAAAGCTGAGTG-1	SeuratProject	2382	1341	0.0348447	0	0	0	0	0	0	E028	E12+4days	E16	E12	Inhibitory	E12+4daysCFSE	CFSE				3.48447	-0.123908	-0.196382	G1	12	0.0724742	8	2061	1331	0	0	34.2562	Gucy1a3	Gucy1a3	Projections	no	no	no	no	No	No	Gucy1a3	Gucy1a3
F_GCTACAACACATTCGA-1	SeuratProject	1903	1130	0.0152391	0	0	0	0	0	0	E028	E12+4days	E16	E12	Inhibitory	E12+4daysCFSE	CFSE				1.52391	-0.113551	-0.158282	G1	11	0.0447303	12	1850	1128	0	0	25.7067	Tcf4_Nr2f2	Nr2f2	Interneurons	no	no	no	no	No	No	Nr2f2	Tcf4_Nr2f2
F_GCTACCTGTCCACATA-1	SeuratProject	998	677	0.0531062	0	0	0	0	0	0	E028	E12+4days	E16	E12	Inhibitory	E12+4daysCFSE	CFSE				5.31062	-0.175214	-0.218351	G1	12	0.043137	8	1322	719	0	0	34.2562	Gucy1a3	Gucy1a3	Projections	no	no	no	no	No	No	Gucy1a3	Gucy1a3
F_GCTACCTGTCCCGTGA-1	SeuratProject	2299	1312	0.0260983	0	0	0	0	0	0	E028	E12+4days	E16	E12	Inhibitory	E12+4daysCFSE	CFSE				2.60983	-0.0885764	-0.121969	G1	5	0.0333928	4	2046	1308	0	0	29.8242	Maf_Sst	Maf	Interneurons	no	no	no	no	No	No	Maf	Maf_Sst
F_GCTACCTGTTAGGCTT-1	SeuratProject	2196	1274	0.0159381	0	0	0	0	0	0	E028	E12+4days	E16	E12	Inhibitory	E12+4daysCFSE	CFSE				1.59381	-0.173356	-0.16025	G1	7	-0.0131062	8	2001	1270	0	0	33.2876	Gucy1a3	Gucy1a3	Projections	no	no	no	no	No	No	Gucy1a3	Gucy1a3
F_GCTCAAACAGCTACCG-1	SeuratProject	1776	1172	0.036036	0	0	0	0	0	0	E028	E12+4days	E16	E12	Inhibitory	E12+4daysCFSE	CFSE				3.6036	-0.100627	-0.066011	G1	5	-0.0346165	4	1771	1169	0	0	30.6618	Maf_Sst	Maf	Interneurons	no	no	no	no	No	No	Maf	Maf_Sst
F_GCTGCAGGTTTACTGG-1	SeuratProject	2992	1660	0.0230615	0	0	0	0	0	0	E028	E12+4days	E16	E12	Inhibitory	E12+4daysCFSE	CFSE				2.30615	-0.130855	-0.199388	G1	5	0.0685339	4	2191	1613	0	0	30.6618	Maf_Sst	Maf	Interneurons	no	no	no	no	No	No	Maf	Maf_Sst
F_GCTTGGGGTTTGGAGG-1	SeuratProject	1704	1097	0.0299296	0	0	0	0	0	0	E028	E12+4days	E16	E12	Inhibitory	E12+4daysCFSE	CFSE				2.99296	-0.112846	-0.217068	G1	5	0.104222	4	1704	1097	0	0	29.7279	Maf_Sst	Maf	Interneurons	no	no	no	no	No	No	Maf	Maf_Sst
F_GCTTTCGGTGGACTAG-1	SeuratProject	1698	1102	0.0188457	0	0	0	0	0	0	E028	E12+4days	E16	E12	Inhibitory	E12+4daysCFSE	CFSE				1.88457	-0.112938	-0.188099	G1	11	0.0751608	12	1695	1099	0	0	26.2284	Tcf4_Nr2f2	Nr2f2	Interneurons	no	no	no	no	No	No	Nr2f2	Tcf4_Nr2f2
F_GGAACCCCAGCGGATA-1	SeuratProject	2292	1395	0.0209424	0	0	0	0	0	0	E028	E12+4days	E16	E12	Inhibitory	E12+4daysCFSE	CFSE				2.09424	-0.162078	-0.218217	G1	10	0.0561388	10	2064	1381	0	0	39.0953	Ebf1_Isl1	Ebf1_Isl1	Projections	no	no	no	no	No	No	Ebf1_Isl1	Ebf1_Isl1
F_GGAAGTGCACGTTCGG-1	SeuratProject	1872	1212	0.0267094	0	0	0	0	0	0	E028	E12+4days	E16	E12	Inhibitory	E12+4daysCFSE	CFSE				2.67094	-0.0297167	-0.171174	G1	5	0.141458	4	1843	1209	0	0	30.435	Maf_Sst	Maf	Interneurons	no	no	no	no	No	No	Maf	Maf_Sst
F_GGACGTCTCAACCTTT-1	SeuratProject	1645	1037	0.018845	0	0	0	0	0	0	E028	E12+4days	E16	E12	Inhibitory	E12+4daysCFSE	CFSE				1.8845	-0.0869489	-0.228694	G1	7	0.141745	1	1648	1035	0	0	27.294	Tshz1	No	Projections	no	no	no	no	No	No	No	Tshz1
F_GGACGTCTCGTCTACC-1	SeuratProject	1285	876	0.0568093	0	0	0	0	0	0	E028	E12+4days	E16	E12	Inhibitory	E12+4daysCFSE	CFSE				5.68093	-0.132847	-0.21705	G1	5	0.0842035	4	1416	873	0	0	30.6618	Maf_Sst	Maf	Interneurons	no	no	no	no	No	No	Maf	Maf_Sst
F_GGAGAACAGCCTTTGA-1	SeuratProject	2368	1358	0.0278716	0	0	0	0	0	0	E028	E12+4days	E16	E12	Inhibitory	E12+4daysCFSE	CFSE				2.78716	-0.168215	-0.15564	G1	5	-0.012575	4	2066	1348	0	0	30.6618	Maf_Sst	Maf	Interneurons	no	no	no	no	No	No	Maf	Maf_Sst
F_GGAGATGAGTTTGGCT-1	SeuratProject	1506	1048	0.0112882	0	0	0	0	0	0	E028	E12+4days	E16	E12	Inhibitory	E12+4daysCFSE	CFSE				1.12882	-0.220561	-0.15711	G1	5	-0.0634506	4	1537	1048	0	0	30.0812	Maf_Sst	Maf	Interneurons	no	no	no	no	No	No	Maf	Maf_Sst
F_GGAGATGCAAGTATCC-1	SeuratProject	863	625	0.0347625	0	0	0	0	0	0	E028	E12+4days	E16	E12	Inhibitory	E12+4daysCFSE	CFSE				3.47625	-0.158286	-0.173012	G1	5	0.0147261	4	1365	665	0	0	29.6945	Maf_Sst	Maf	Interneurons	no	no	no	no	No	No	Maf	Maf_Sst
F_GGAGGATTCGGATACT-1	SeuratProject	2032	1243	0.0290354	0	0	0	0	0	0	E028	E12+4days	E16	E12	Inhibitory	E12+4daysCFSE	CFSE				2.90354	-0.0169202	-0.161932	G1	5	0.145012	4	1929	1240	0	0	30.373	Maf_Sst	Maf	Interneurons	no	no	no	no	No	No	Maf	Maf_Sst
F_GGAGGTAGTGTCTTCC-1	SeuratProject	1966	1261	0.0233978	0	0	0	0	0	0	E028	E12+4days	E16	E12	Inhibitory	E12+4daysCFSE	CFSE				2.33978	-0.129396	-0.220006	G1	5	0.0906095	4	1901	1257	0	0	30.6618	Maf_Sst	Maf	Interneurons	no	no	no	no	No	No	Maf	Maf_Sst
F_GGATCTAGTTGCATCA-1	SeuratProject	1418	951	0.0246827	0	0	0	0	0	0	E028	E12+4days	E16	E12	Inhibitory	E12+4daysCFSE	CFSE				2.46827	-0.183909	-0.138399	G1	5	-0.0455104	4	1512	950	0	0	29.5794	Maf_Sst	Maf	Interneurons	no	no	no	no	No	No	Maf	Maf_Sst
F_GGATGTTTCCAGCTCT-1	SeuratProject	721	549	0.0707351	0	0	0	0	0	0	E028	E12+4days	E16	E12	Inhibitory	E12+4daysCFSE	CFSE				7.07351	-0.0556704	-0.102378	G1	5	0.0467077	4	1512	627	0	0	30.6618	Maf_Sst	Maf	Interneurons	no	no	no	no	No	No	Maf	Maf_Sst
F_GGATGTTTCGGACTTA-1	SeuratProject	2702	1603	0.0177646	0	0	0	0	0	0	E028	E12+4days	E16	E12	Inhibitory	E12+4daysCFSE	CFSE				1.77646	-0.126461	-0.254714	G1	5	0.128253	4	2202	1575	0	0	30.6618	Maf_Sst	Maf	Interneurons	no	no	no	no	No	No	Maf	Maf_Sst
F_GGCACGTAGCCGTAAG-1	SeuratProject	1015	728	0.0167488	0	0	0	0	0	0	E028	E12+4days	E16	E12	Inhibitory	E12+4daysCFSE	CFSE				1.67488	-0.151263	-0.0917344	G1	5	-0.0595289	4	1337	758	0	0	30.1061	Maf_Sst	Maf	Interneurons	no	no	no	no	No	No	Maf	Maf_Sst
F_GGCACGTCAGTCTTCC-1	SeuratProject	1775	1115	0.0101408	0	0	0	0	0	0	E028	E12+4days	E16	E12	Inhibitory	E12+4daysCFSE	CFSE				1.01408	-0.144067	-0.276042	G1	11	0.131976	12	1771	1115	0	0	25.8121	Tcf4_Nr2f2	Nr2f2	Interneurons	no	no	no	no	No	No	Nr2f2	Tcf4_Nr2f2
F_GGCACGTCATCCGGCA-1	SeuratProject	2085	1250	0.0201439	0	0	0	0	0	0	E028	E12+4days	E16	E12	Inhibitory	E12+4daysCFSE	CFSE				2.01439	-0.165302	-0.124568	G1	5	-0.0407342	4	1949	1249	0	0	30.226	Maf_Sst	Maf	Interneurons	no	no	no	no	No	No	Maf	Maf_Sst
F_GGCACGTGTCAGATTC-1	SeuratProject	2165	1233	0.0189376	0	0	0	0	0	0	E028	E12+4days	E16	E12	Inhibitory	E12+4daysCFSE	CFSE				1.89376	0.307153	0.823393	G2M	2	-0.51624	2	1973	1226	0	0	10.7105	Top2a	Mitotic	Mitotic	no	no	no	no	No	No	No	Mitotic
F_GGCGTCACACGACTAT-1	SeuratProject	1363	877	0.0161409	0	0	0	0	0	0	E028	E12+4days	E16	E12	Inhibitory	E12+4daysCFSE	CFSE				1.61409	-0.00367362	-0.0324927	G1	11	0.0288191	12	1493	876	0	0	25.4224	Tcf4_Nr2f2	Nr2f2	Interneurons	no	no	no	no	No	No	Nr2f2	Tcf4_Nr2f2
F_GGCGTCAGTTCTCCAC-1	SeuratProject	937	622	0.0192102	0	0	0	0	0	0	E028	E12+4days	E16	E12	Inhibitory	E12+4daysCFSE	CFSE				1.92102	-0.120636	-0.1511	G1	6	0.0304644	5	1364	639	0	0	26.9716	Npy	No	Interneurons	no	no	no	no	No	No	No	Npy
F_GGCTGTGCACCACATA-1	SeuratProject	2211	1318	0.0176391	0	0	0	0	0	0	E028	E12+4days	E16	E12	Inhibitory	E12+4daysCFSE	CFSE				1.76391	-0.159189	-0.232118	G1	12	0.0729288	8	2020	1314	0	0	34.0692	Gucy1a3	Gucy1a3	Projections	no	no	no	no	No	No	Gucy1a3	Gucy1a3
F_GGCTGTGCAGAATGTA-1	SeuratProject	1906	1156	0.0183631	0	0	0	0	0	0	E028	E12+4days	E16	E12	Inhibitory	E12+4daysCFSE	CFSE				1.83631	-0.163513	-0.137694	G1	5	-0.0258192	4	1856	1153	0	0	30.6618	Maf_Sst	Maf	Interneurons	no	no	no	no	No	No	Maf	Maf_Sst
F_GGCTTGGGTGCCGGTT-1	SeuratProject	2824	1464	0.0400142	0	0	0	0	0	0	E028	E12+4days	E16	E12	Inhibitory	E12+4daysCFSE	CFSE				4.00142	-0.184905	-0.109869	G1	10	-0.0750361	10	2148	1440	0	0	38.7008	Ebf1_Isl1	Ebf1_Isl1	Projections	no	no	no	no	No	No	Ebf1_Isl1	Ebf1_Isl1
F_GGCTTTCAGACTCCGC-1	SeuratProject	924	672	0.0422078	0	0	0	0	0	0	E028	E12+4days	E16	E12	Inhibitory	E12+4daysCFSE	CFSE				4.22078	-0.154311	-0.169357	G1	5	0.0150463	4	1289	721	0	0	30.6618	Maf_Sst	Maf	Interneurons	no	no	no	no	No	No	Maf	Maf_Sst
F_GGCTTTCCAGAAGTGC-1	SeuratProject	822	617	0.0389294	0	0	0	0	0	0	E028	E12+4days	E16	E12	Inhibitory	E12+4daysCFSE	CFSE				3.89294	-0.173895	0.0285967	G2M	5	-0.202492	4	1421	683	0	0	30.6618	Maf_Sst	Maf	Interneurons	no	no	no	no	No	No	Maf	Maf_Sst
F_GGCTTTCTCGTGGTAT-1	SeuratProject	1147	807	0.016565	0	0	0	0	0	0	E028	E12+4days	E16	E12	Inhibitory	E12+4daysCFSE	CFSE				1.6565	-0.180192	-0.0651795	G1	5	-0.115012	7	1376	808	0	0	35.7947	Snhg11_Lhx8	Snhg11	Interneurons	no	no	no	no	No	No	Snhg11	Snhg11
F_GGGAAGTTCACCGCTT-1	SeuratProject	1552	1009	0.0457474	0	0	0	0	0	0	E028	E12+4days	E16	E12	Inhibitory	E12+4daysCFSE	CFSE				4.57474	-0.138961	-0.156377	G1	5	0.0174157	4	1578	1008	0	0	30.6618	Maf_Sst	Maf	Interneurons	no	no	no	no	No	No	Maf	Maf_Sst
F_GGGACCTTCAAATGAG-1	SeuratProject	2095	1252	0.0343675	0	0	0	0	0	0	E028	E12+4days	E16	E12	Inhibitory	E12+4daysCFSE	CFSE				3.43675	-0.118896	-0.136654	G1	5	0.017758	4	1947	1247	0	0	30.6618	Maf_Sst	Maf	Interneurons	no	no	no	no	No	No	Maf	Maf_Sst
F_GGGACTCAGAAGTCCG-1	SeuratProject	2551	1477	0.0176401	0	0	0	0	0	0	E028	E12+4days	E16	E12	Inhibitory	E12+4daysCFSE	CFSE				1.76401	-0.202766	-0.246175	G1	5	0.0434086	4	2136	1455	0	0	30.6618	Maf_Sst	Maf	Interneurons	no	no	no	no	No	No	Maf	Maf_Sst
F_GGGACTCCATTCATCT-1	SeuratProject	2018	1194	0.0237859	0	0	0	0	0	0	E028	E12+4days	E16	E12	Inhibitory	E12+4daysCFSE	CFSE				2.37859	-0.175869	-0.107605	G1	5	-0.0682643	4	1908	1191	0	0	30.0893	Maf_Sst	Maf	Interneurons	no	no	no	no	No	No	Maf	Maf_Sst
F_GGGAGATAGCTCGGCT-1	SeuratProject	1142	778	0.0113835	0	0	0	0	0	0	E028	E12+4days	E16	E12	Inhibitory	E12+4daysCFSE	CFSE				1.13835	-0.0936622	-0.123557	G1	3	0.0298944	1	1416	783	0	0	22.8873	Tshz1	No	Projections	no	no	no	no	No	No	No	Tshz1
F_GGGAGATGTCTTTATC-1	SeuratProject	1054	749	0.0246679	0	0	0	0	0	0	E028	E12+4days	E16	E12	Inhibitory	E12+4daysCFSE	CFSE				2.46679	-0.0635296	-0.107805	G1	11	0.0442755	12	1358	763	0	0	25.2633	Tcf4_Nr2f2	Nr2f2	Interneurons	no	no	no	no	No	No	Nr2f2	Tcf4_Nr2f2
F_GGGATCCCACAATGTC-1	SeuratProject	1870	1137	0.031016	0	0	0	0	0	0	E028	E12+4days	E16	E12	Inhibitory	E12+4daysCFSE	CFSE				3.1016	-0.156545	-0.193258	G1	5	0.0367126	4	1843	1136	0	0	30.4963	Maf_Sst	Maf	Interneurons	no	no	no	no	No	No	Maf	Maf_Sst
F_GGGATGACACCCAATA-1	SeuratProject	2733	1484	0.0237834	0	0	0	0	0	0	E028	E12+4days	E16	E12	Inhibitory	E12+4daysCFSE	CFSE				2.37834	-0.0586508	-0.217592	G1	12	0.158941	8	2139	1451	0	0	34.2562	Gucy1a3	Gucy1a3	Projections	no	no	no	no	No	No	Gucy1a3	Gucy1a3
F_GGGCCATTCGGATACT-1	SeuratProject	1199	856	0.0125104	0	0	0	0	0	0	E028	E12+4days	E16	E12	Inhibitory	E12+4daysCFSE	CFSE				1.25104	-0.175387	-0.208769	G1	5	0.0333824	4	1357	861	0	0	30.1486	Maf_Sst	Maf	Interneurons	no	no	no	no	No	No	Maf	Maf_Sst
F_GGGCTACCAGCCTTCT-1	SeuratProject	1210	867	0.0297521	0	0	0	0	0	0	E028	E12+4days	E16	E12	Inhibitory	E12+4daysCFSE	CFSE				2.97521	0.0285044	-0.232904	S	5	0.261408	4	1377	868	0	0	30.1914	Maf_Sst	Maf	Interneurons	no	no	no	no	No	No	Maf	Maf_Sst
F_GGGCTCAAGCTCTGTA-1	SeuratProject	1551	1015	0.0257898	0	0	0	0	0	0	E028	E12+4days	E16	E12	Inhibitory	E12+4daysCFSE	CFSE				2.57898	0.0606124	-0.247687	S	5	0.308299	4	1578	1015	0	0	29.5883	Maf_Sst	Maf	Interneurons	no	no	no	no	No	No	Maf	Maf_Sst
F_GGGTAGAAGATGTAGT-1	SeuratProject	1400	882	0.0285714	0	0	0	0	0	0	E028	E12+4days	E16	E12	Inhibitory	E12+4daysCFSE	CFSE				2.85714	-0.0985177	-0.0857414	G1	5	-0.0127764	4	1520	881	0	0	30.3317	Maf_Sst	Maf	Interneurons	no	no	no	no	No	No	Maf	Maf_Sst
F_GGGTATTAGGAAGTAG-1	SeuratProject	1731	1095	0.028885	0	0	0	0	0	0	E028	E12+4days	E16	E12	Inhibitory	E12+4daysCFSE	CFSE				2.8885	0.467165	-0.00103825	S	2	0.468203	13	1726	1090	0	0	10.3709	Ube2c	Mitotic	Mitotic	no	no	no	no	No	No	No	Mitotic
F_GGGTATTAGTGGACGT-1	SeuratProject	2239	1326	0.022778	0	0	0	0	0	0	E028	E12+4days	E16	E12	Inhibitory	E12+4daysCFSE	CFSE				2.2778	-0.204579	-0.163665	G1	5	-0.0409142	4	2020	1318	0	0	30.6618	Maf_Sst	Maf	Interneurons	no	no	no	no	No	No	Maf	Maf_Sst
F_GGGTATTCAAGGTCTT-1	SeuratProject	1424	906	0.0280899	0	0	0	0	0	0	E028	E12+4days	E16	E12	Inhibitory	E12+4daysCFSE	CFSE				2.80899	-0.0477993	-0.15449	G1	5	0.106691	4	1521	904	0	0	29.5103	Maf_Sst	Maf	Interneurons	no	no	no	no	No	No	Maf	Maf_Sst
F_GGGTCACTCGTCACCT-1	SeuratProject	1657	1084	0.0175015	0	0	0	0	0	0	E028	E12+4days	E16	E12	Inhibitory	E12+4daysCFSE	CFSE				1.75015	-0.118923	-0.18427	G1	5	0.0653468	4	1656	1081	0	0	28.8023	Maf_Sst	Maf	Interneurons	no	no	no	no	No	No	Maf	Maf_Sst
F_GGGTCTGGTACGACTT-1	SeuratProject	1655	1096	0.0138973	0	0	0	0	0	0	E028	E12+4days	E16	E12	Inhibitory	E12+4daysCFSE	CFSE				1.38973	-0.197309	-0.160197	G1	5	-0.0371118	4	1658	1096	0	0	30.0812	Maf_Sst	Maf	Interneurons	no	no	no	no	No	No	Maf	Maf_Sst
F_GGGTTTACACGTAGAG-1	SeuratProject	1358	866	0.0220913	0	0	0	0	0	0	E028	E12+4days	E16	E12	Inhibitory	E12+4daysCFSE	CFSE				2.20913	0.0010728	-0.0319073	S	5	0.0329801	4	1485	864	0	0	28.2965	Maf_Sst	Maf	Interneurons	no	no	no	no	No	No	Maf	Maf_Sst
F_GGGTTTAGTCACCTTC-1	SeuratProject	1836	1167	0.0119826	0	0	0	0	0	0	E028	E12+4days	E16	E12	Inhibitory	E12+4daysCFSE	CFSE				1.19826	-0.162629	-0.0822653	G1	5	-0.0803639	4	1819	1164	0	0	30.4455	Maf_Sst	Maf	Interneurons	no	no	no	no	No	No	Maf	Maf_Sst
F_GGGTTTAGTTCGGCTG-1	SeuratProject	1377	866	0.0152505	0	0	0	0	0	0	E028	E12+4days	E16	E12	Inhibitory	E12+4daysCFSE	CFSE				1.52505	-0.126929	-0.141068	G1	11	0.0141394	12	1500	866	0	0	25.2633	Tcf4_Nr2f2	Nr2f2	Interneurons	no	no	no	no	No	No	Nr2f2	Tcf4_Nr2f2
F_GGTAGAGGTGAATATG-1	SeuratProject	1629	1089	0.0227133	0	0	0	0	0	0	E028	E12+4days	E16	E12	Inhibitory	E12+4daysCFSE	CFSE				2.27133	-0.0975255	-0.179327	G1	5	0.0818015	4	1632	1088	0	0	30.6618	Maf_Sst	Maf	Interneurons	no	no	no	no	No	No	Maf	Maf_Sst
F_GGTCACGAGCTAAACA-1	SeuratProject	1102	782	0.0263158	0	0	0	0	0	0	E028	E12+4days	E16	E12	Inhibitory	E12+4daysCFSE	CFSE				2.63158	-0.163446	-0.0960743	G1	5	-0.0673715	4	1377	796	0	0	30.104	Maf_Sst	Maf	Interneurons	no	no	no	no	No	No	Maf	Maf_Sst
F_GGTCACGTCAATCGGT-1	SeuratProject	1650	1089	0.0145455	0	0	0	0	0	0	E028	E12+4days	E16	E12	Inhibitory	E12+4daysCFSE	CFSE				1.45455	-0.212366	-0.0589908	G1	7	-0.153375	1	1652	1088	0	0	26.8865	Tshz1	No	Projections	no	no	no	no	No	No	No	Tshz1
F_GGTGAAGCAATTGAAG-1	SeuratProject	1473	967	0.0217244	0	0	0	0	0	0	E028	E12+4days	E16	E12	Inhibitory	E12+4daysCFSE	CFSE				2.17244	-0.0876251	0.0152806	G2M	5	-0.102906	4	1543	964	0	0	30.6618	Maf_Sst	Maf	Interneurons	no	no	no	no	No	No	Maf	Maf_Sst
F_GGTGAAGGTATCAGGG-1	SeuratProject	1469	948	0.0176991	0	0	0	0	0	0	E028	E12+4days	E16	E12	Inhibitory	E12+4daysCFSE	CFSE				1.76991	-0.12327	-0.0848057	G1	5	-0.0384639	4	1541	948	0	0	28.7912	Maf_Sst	Maf	Interneurons	no	no	no	no	No	No	Maf	Maf_Sst
F_GGTGAAGTCACTGTCC-1	SeuratProject	786	570	0.0852417	0	0	0	0	0	0	E028	E12+4days	E16	E12	Inhibitory	E12+4daysCFSE	CFSE				8.52417	-0.128951	-0.155637	G1	5	0.0266861	4	1457	628	0	0	30.6618	Maf_Sst	Maf	Interneurons	no	no	no	no	No	No	Maf	Maf_Sst
F_GGTGAAGTCGTCTCAC-1	SeuratProject	2114	1278	0.0307474	0	0	0	0	0	0	E028	E12+4days	E16	E12	Inhibitory	E12+4daysCFSE	CFSE				3.07474	-0.142027	-0.144663	G1	5	0.00263579	4	1965	1276	0	0	30.5649	Maf_Sst	Maf	Interneurons	no	no	no	no	No	No	Maf	Maf_Sst
F_GGTGGCTAGGGACTGT-1	SeuratProject	888	654	0.0506757	0	0	0	0	0	0	E028	E12+4days	E16	E12	Inhibitory	E12+4daysCFSE	CFSE				5.06757	-0.145737	-0.119142	G1	11	-0.0265953	4	1298	706	0	0	30.6618	Maf_Sst	Maf	Interneurons	no	no	no	no	No	No	Maf	Maf_Sst
F_GGTGGCTTCTCAAAGC-1	SeuratProject	1788	1123	0.0296421	0	0	0	0	0	0	E028	E12+4days	E16	E12	Inhibitory	E12+4daysCFSE	CFSE				2.96421	-0.204977	-0.167656	G1	5	-0.0373208	4	1784	1122	0	0	30.6618	Maf_Sst	Maf	Interneurons	no	no	no	no	No	No	Maf	Maf_Sst
F_GGTGTCGGTTCGCGTG-1	SeuratProject	1868	1125	0.0294433	0	0	0	0	0	0	E028	E12+4days	E16	E12	Inhibitory	E12+4daysCFSE	CFSE				2.94433	-0.143823	-0.156769	G1	5	0.0129467	4	1837	1124	0	0	30.6618	Maf_Sst	Maf	Interneurons	no	no	no	no	No	No	Maf	Maf_Sst
F_GGTGTTAAGTTAGTAG-1	SeuratProject	1155	787	0.012987	0	0	0	0	0	0	E028	E12+4days	E16	E12	Inhibitory	E12+4daysCFSE	CFSE				1.2987	-0.0895524	-0.121816	G1	7	0.0322637	1	1425	789	0	0	26.5897	Tshz1	No	Projections	no	no	no	no	No	No	No	Tshz1
F_GGTGTTACAACGCATT-1	SeuratProject	1790	1169	0.0240223	0	0	0	0	0	0	E028	E12+4days	E16	E12	Inhibitory	E12+4daysCFSE	CFSE				2.40223	-0.0549816	-0.202886	G1	11	0.147904	12	1783	1166	0	0	26.1729	Tcf4_Nr2f2	Nr2f2	Interneurons	no	no	no	no	No	No	Nr2f2	Tcf4_Nr2f2
F_GGTTAACTCCAATCCC-1	SeuratProject	2020	1248	0.0123762	0	0	0	0	0	0	E028	E12+4days	E16	E12	Inhibitory	E12+4daysCFSE	CFSE				1.23762	-0.0808293	-0.0294075	G1	5	-0.0514218	4	1928	1248	0	0	29.1917	Maf_Sst	Maf	Interneurons	no	no	no	no	No	No	Maf	Maf_Sst
F_GGTTCTCCATAATGCC-1	SeuratProject	3047	1634	0.0288809	0	0	0	0	0	0	E028	E12+4days	E16	E12	Inhibitory	E12+4daysCFSE	CFSE				2.88809	-0.253414	-0.194852	G1	12	-0.0585616	8	2187	1581	0	0	34.2562	Gucy1a3	Gucy1a3	Projections	no	no	no	no	No	No	Gucy1a3	Gucy1a3
F_GGTTCTCTCAAGATAG-1	SeuratProject	2983	1579	0.014415	0	0	0	0	0	0	E028	E12+4days	E16	E12	Inhibitory	E12+4daysCFSE	CFSE				1.4415	0.309513	0.6462	G2M	4	-0.336686	6	2176	1515	0	0	0.0109491	Fabp7	Mitotic	Mitotic	no	no	no	no	No	No	No	Mitotic
F_GGTTGTACACAACCGC-1	SeuratProject	1789	1114	0.0290665	0	0	0	0	0	0	E028	E12+4days	E16	E12	Inhibitory	E12+4daysCFSE	CFSE				2.90665	-0.218339	-0.126668	G1	5	-0.0916706	4	1781	1109	0	0	30.6618	Maf_Sst	Maf	Interneurons	no	no	no	no	No	No	Maf	Maf_Sst
F_GTAACACGTGAGACGT-1	SeuratProject	1501	962	0.0233178	0	0	0	0	0	0	E028	E12+4days	E16	E12	Inhibitory	E12+4daysCFSE	CFSE				2.33178	-0.0716149	-0.196058	G1	5	0.124443	4	1561	962	0	0	29.7422	Maf_Sst	Maf	Interneurons	no	no	no	no	No	No	Maf	Maf_Sst
F_GTAACCAGTTGCGGAA-1	SeuratProject	2026	1196	0.0167818	0	0	0	0	0	0	E028	E12+4days	E16	E12	Inhibitory	E12+4daysCFSE	CFSE				1.67818	-0.154979	-0.146487	G1	7	-0.00849205	1	1921	1194	0	0	26.8865	Tshz1	No	Projections	no	no	no	no	No	No	No	Tshz1
F_GTAATCGTCACTCACC-1	SeuratProject	1393	996	0.0366116	0	0	0	0	0	0	E028	E12+4days	E16	E12	Inhibitory	E12+4daysCFSE	CFSE				3.66116	-0.126501	-0.144164	G1	5	0.0176634	4	1471	996	0	0	30.6618	Maf_Sst	Maf	Interneurons	no	no	no	no	No	No	Maf	Maf_Sst
F_GTACAACAGGCAGGTT-1	SeuratProject	2293	1251	0.0375055	0	0	0	0	0	0	E028	E12+4days	E16	E12	Inhibitory	E12+4daysCFSE	CFSE				3.75055	-0.129952	-0.19695	G1	12	0.0669977	8	2008	1242	0	0	34.2562	Gucy1a3	Gucy1a3	Projections	no	no	no	no	No	No	Gucy1a3	Gucy1a3
F_GTACAGTCAGTTTCAG-1	SeuratProject	957	680	0.0512017	0	0	0	0	0	0	E028	E12+4days	E16	E12	Inhibitory	E12+4daysCFSE	CFSE				5.12017	-0.0409487	-0.136292	G1	1	0.0953433	3	1310	717	0	0	33.4542	Ebf1_Isl1	Ebf1_Isl1	Projections	no	no	no	no	No	No	Ebf1_Isl1	Ebf1_Isl1
F_GTAGAAACACCAGCCA-1	SeuratProject	763	586	0.0380079	0	0	0	0	0	0	E028	E12+4days	E16	E12	Inhibitory	E12+4daysCFSE	CFSE				3.80079	-0.0225091	-0.199173	G1	5	0.176664	4	1456	636	0	0	30.6618	Maf_Sst	Maf	Interneurons	no	no	no	no	No	No	Maf	Maf_Sst
F_GTAGAAAGTAACGATA-1	SeuratProject	855	612	0.0432749	0	0	0	0	0	0	E028	E12+4days	E16	E12	Inhibitory	E12+4daysCFSE	CFSE				4.32749	0.0403227	-0.226997	S	5	0.26732	4	1401	658	0	0	30.2804	Maf_Sst	Maf	Interneurons	no	no	no	no	No	No	Maf	Maf_Sst
F_GTAGATCTCATCGCAA-1	SeuratProject	1779	1091	0.0252951	0	0	0	0	0	0	E028	E12+4days	E16	E12	Inhibitory	E12+4daysCFSE	CFSE				2.52951	-0.176305	-0.159203	G1	5	-0.0171016	4	1775	1091	0	0	30.6618	Maf_Sst	Maf	Interneurons	no	no	no	no	No	No	Maf	Maf_Sst
F_GTAGCTAGTCAGTCGC-1	SeuratProject	857	559	0.0408401	0	0	0	0	0	0	E028	E12+4days	E16	E12	Inhibitory	E12+4daysCFSE	CFSE				4.08401	-0.0993697	-0.130598	G1	6	0.0312286	5	1434	582	0	0	25.2611	Npy	No	Interneurons	no	no	no	no	No	No	No	Npy
F_GTAGCTAGTCATCCCT-1	SeuratProject	1458	929	0.0246914	0	0	0	0	0	0	E028	E12+4days	E16	E12	Inhibitory	E12+4daysCFSE	CFSE				2.46914	-0.165589	-0.190132	G1	11	0.0245429	12	1545	928	0	0	25.8722	Tcf4_Nr2f2	Nr2f2	Interneurons	no	no	no	no	No	No	Nr2f2	Tcf4_Nr2f2
F_GTAGGAGAGAGAGTGA-1	SeuratProject	1359	802	0.00735835	0	0	0	0	0	0	E028	E12+4days	E16	E12	Inhibitory	E12+4daysCFSE	CFSE				0.735835	-0.0405217	-0.0739022	G1	3	0.0333805	1	1500	800	0	0	22.842	Tshz1	No	Projections	no	no	no	no	No	No	No	Tshz1
F_GTAGGAGAGGACTGGT-1	SeuratProject	990	728	0.0232323	0	0	0	0	0	0	E028	E12+4days	E16	E12	Inhibitory	E12+4daysCFSE	CFSE				2.32323	0.0185235	-0.109122	S	7	0.127645	1	1328	746	0	0	26.8892	Tshz1	No	Projections	no	no	no	no	No	No	No	Tshz1
F_GTAGTACAGGTGCTGA-1	SeuratProject	1716	1117	0.0314685	0	0	0	0	0	0	E028	E12+4days	E16	E12	Inhibitory	E12+4daysCFSE	CFSE				3.14685	-0.1262	-0.224327	G1	5	0.0981272	4	1712	1113	0	0	30.6618	Maf_Sst	Maf	Interneurons	no	no	no	no	No	No	Maf	Maf_Sst
F_GTAGTACGTTGCAAGG-1	SeuratProject	761	546	0.00394218	0	0	0	0	0	0	E028	E12+4days	E16	E12	Inhibitory	E12+4daysCFSE	CFSE				0.394218	-0.0514824	-0.125888	G1	6	0.074406	5	1473	576	0	0	25.2311	Npy	No	Interneurons	no	no	no	no	No	No	No	Npy
F_GTATTGGTCTACACTT-1	SeuratProject	2054	1267	0.0219085	0	0	0	0	0	0	E028	E12+4days	E16	E12	Inhibitory	E12+4daysCFSE	CFSE				2.19085	0.00415173	-0.223296	S	12	0.227447	8	1941	1263	0	0	33.4614	Gucy1a3	Gucy1a3	Projections	no	no	no	no	No	No	Gucy1a3	Gucy1a3
F_GTATTTCAGAAATGGG-1	SeuratProject	964	694	0.0093361	0	0	0	0	0	0	E028	E12+4days	E16	E12	Inhibitory	E12+4daysCFSE	CFSE				0.93361	0.00657577	-0.1584	S	3	0.164976	1	1318	712	0	0	26.6466	Tshz1	No	Projections	no	no	no	no	No	No	No	Tshz1
F_GTATTTCAGTGTTCAC-1	SeuratProject	1041	765	0.0355427	0	0	0	0	0	0	E028	E12+4days	E16	E12	Inhibitory	E12+4daysCFSE	CFSE				3.55427	0.0286901	-0.214188	S	5	0.242878	4	1331	796	0	0	30.6618	Maf_Sst	Maf	Interneurons	no	no	no	no	No	No	Maf	Maf_Sst
F_GTATTTCGTCTCCCTA-1	SeuratProject	1405	862	0.0106762	0	0	0	0	0	0	E028	E12+4days	E16	E12	Inhibitory	E12+4daysCFSE	CFSE				1.06762	-0.17234	-0.114867	G1	1	-0.0574729	3	1529	862	0	0	31.8785	Ebf1_Isl1	Ebf1_Isl1	Projections	no	no	no	no	No	No	Ebf1_Isl1	Ebf1_Isl1
F_GTCAAACCAGCATACT-1	SeuratProject	2804	1509	0.0278174	0	0	0	0	0	0	E028	E12+4days	E16	E12	Inhibitory	E12+4daysCFSE	CFSE				2.78174	-0.161802	-0.267081	G1	5	0.105279	4	2139	1486	0	0	30.6618	Maf_Sst	Maf	Interneurons	no	no	no	no	No	No	Maf	Maf_Sst
F_GTCAAACGTCCACTCT-1	SeuratProject	1638	1060	0.0140415	0	0	0	0	0	0	E028	E12+4days	E16	E12	Inhibitory	E12+4daysCFSE	CFSE				1.40415	-0.123695	-0.0545704	G1	5	-0.0691246	4	1639	1056	0	0	30.0982	Maf_Sst	Maf	Interneurons	no	no	no	no	No	No	Maf	Maf_Sst
F_GTCAAACTCACTCTTA-1	SeuratProject	1429	908	0.026592	0	0	0	0	0	0	E028	E12+4days	E16	E12	Inhibitory	E12+4daysCFSE	CFSE				2.6592	-0.0826283	-0.140274	G1	11	0.0576458	12	1524	907	0	0	26.0688	Tcf4_Nr2f2	Nr2f2	Interneurons	no	no	no	no	No	No	Nr2f2	Tcf4_Nr2f2
F_GTCAAGTCATACGCAT-1	SeuratProject	2263	1320	0.0106054	0	0	0	0	0	0	E028	E12+4days	E16	E12	Inhibitory	E12+4daysCFSE	CFSE				1.06054	-0.0288485	-0.201215	G1	12	0.172366	8	2036	1310	0	0	34.1007	Gucy1a3	Gucy1a3	Projections	no	no	no	no	No	No	Gucy1a3	Gucy1a3
F_GTCACGGAGATGCAGC-1	SeuratProject	1004	696	0.0298805	0	0	0	0	0	0	E028	E12+4days	E16	E12	Inhibitory	E12+4daysCFSE	CFSE				2.98805	-0.0565845	-0.143466	G1	5	0.0868819	4	1339	719	0	0	29.7176	Maf_Sst	Maf	Interneurons	no	no	no	no	No	No	Maf	Maf_Sst
F_GTCACGGCAGTGTGCC-1	SeuratProject	942	625	0.00106157	0	0	0	0	0	0	E028	E12+4days	E16	E12	Inhibitory	E12+4daysCFSE	CFSE				0.106157	-0.094272	-0.0564539	G1	5	-0.0378181	4	1367	647	0	0	28.3365	Maf_Sst	Maf	Interneurons	no	no	no	no	No	No	Maf	Maf_Sst
F_GTCACTCGTCTGGTTA-1	SeuratProject	819	614	0.020757	0	0	0	0	0	0	E028	E12+4days	E16	E12	Inhibitory	E12+4daysCFSE	CFSE				2.0757	-0.0957374	0.00248486	G2M	5	-0.0982223	4	1415	671	0	0	29.5602	Maf_Sst	Maf	Interneurons	no	no	no	no	No	No	Maf	Maf_Sst
F_GTCACTCGTTCCGCAG-1	SeuratProject	2203	1340	0.0344984	0	0	0	0	0	0	E028	E12+4days	E16	E12	Inhibitory	E12+4daysCFSE	CFSE				3.44984	-0.165217	-0.102361	G1	5	-0.0628555	4	2014	1333	0	0	30.6618	Maf_Sst	Maf	Interneurons	no	no	no	no	No	No	Maf	Maf_Sst
F_GTCAGCGAGGGTTTCT-1	SeuratProject	1208	826	0.0190397	0	0	0	0	0	0	E028	E12+4days	E16	E12	Inhibitory	E12+4daysCFSE	CFSE				1.90397	-0.110166	-0.144151	G1	11	0.033985	12	1416	827	0	0	26.2068	Tcf4_Nr2f2	Nr2f2	Interneurons	no	no	no	no	No	No	Nr2f2	Tcf4_Nr2f2
F_GTCAGCGCATGACAGG-1	SeuratProject	1764	1165	0.0294785	0	0	0	0	0	0	E028	E12+4days	E16	E12	Inhibitory	E12+4daysCFSE	CFSE				2.94785	-0.0271829	-0.0827347	G1	5	0.0555517	4	1762	1164	0	0	29.977	Maf_Sst	Maf	Interneurons	no	no	no	no	No	No	Maf	Maf_Sst
F_GTCAGCGGTGCTCTTC-1	SeuratProject	1549	970	0.0342156	0	0	0	0	0	0	E028	E12+4days	E16	E12	Inhibitory	E12+4daysCFSE	CFSE				3.42156	-0.194038	-0.135513	G1	11	-0.0585252	12	1584	968	0	0	26.1744	Tcf4_Nr2f2	Nr2f2	Interneurons	no	no	no	no	No	No	Nr2f2	Tcf4_Nr2f2
F_GTCAGCGGTTAACCTG-1	SeuratProject	1752	1069	0.015411	0	0	0	0	0	0	E028	E12+4days	E16	E12	Inhibitory	E12+4daysCFSE	CFSE				1.5411	-0.0481262	-0.20138	G1	5	0.153253	4	1752	1069	0	0	30.6618	Maf_Sst	Maf	Interneurons	no	no	no	no	No	No	Maf	Maf_Sst
F_GTCATCCTCCACGTAA-1	SeuratProject	1859	1159	0.0274341	0	0	0	0	0	0	E028	E12+4days	E16	E12	Inhibitory	E12+4daysCFSE	CFSE				2.74341	-0.151177	-0.195074	G1	5	0.0438966	4	1831	1154	0	0	30.4361	Maf_Sst	Maf	Interneurons	no	no	no	no	No	No	Maf	Maf_Sst
F_GTCCACTAGGTTCAGG-1	SeuratProject	802	555	0.0723192	0	0	0	0	0	0	E028	E12+4days	E16	E12	Inhibitory	E12+4daysCFSE	CFSE				7.23192	0.000407629	-0.0932433	S	12	0.0936509	8	1453	601	0	0	34.2562	Gucy1a3	Gucy1a3	Projections	no	no	no	no	No	No	Gucy1a3	Gucy1a3
F_GTCCACTCAGATTCGT-1	SeuratProject	815	614	0.0196319	0	0	0	0	0	0	E028	E12+4days	E16	E12	Inhibitory	E12+4daysCFSE	CFSE				1.96319	-0.0607257	-0.0991351	G1	11	0.0384094	12	1434	667	0	0	26.1729	Tcf4_Nr2f2	Nr2f2	Interneurons	no	no	no	no	No	No	Nr2f2	Tcf4_Nr2f2
F_GTCCCATCACATGGTT-1	SeuratProject	1269	926	0.0496454	0	0	0	0	0	0	E028	E12+4days	E16	E12	Inhibitory	E12+4daysCFSE	CFSE				4.96454	-0.149981	-0.163522	G1	5	0.0135412	4	1399	920	0	0	30.6618	Maf_Sst	Maf	Interneurons	no	no	no	no	No	No	Maf	Maf_Sst
F_GTCCCATCACATTACG-1	SeuratProject	2099	1218	0.026203	0	0	0	0	0	0	E028	E12+4days	E16	E12	Inhibitory	E12+4daysCFSE	CFSE				2.6203	-0.0493224	-0.108331	G1	5	0.0590087	4	1955	1218	0	0	30.6618	Maf_Sst	Maf	Interneurons	no	no	no	no	No	No	Maf	Maf_Sst
F_GTCCTCAGTGGCAACA-1	SeuratProject	825	607	0.0363636	0	0	0	0	0	0	E028	E12+4days	E16	E12	Inhibitory	E12+4daysCFSE	CFSE				3.63636	-0.0932304	-0.187169	G1	5	0.0939388	4	1450	649	0	0	29.6724	Maf_Sst	Maf	Interneurons	no	no	no	no	No	No	Maf	Maf_Sst
F_GTCGCGAGTTACGGAG-1	SeuratProject	800	556	0.01375	0	0	0	0	0	0	E028	E12+4days	E16	E12	Inhibitory	E12+4daysCFSE	CFSE				1.375	-0.113815	-0.134005	G1	11	0.0201898	12	1471	589	0	0	25.424	Tcf4_Nr2f2	Nr2f2	Interneurons	no	no	no	no	No	No	Nr2f2	Tcf4_Nr2f2
F_GTCGTTCGTTCCACGG-1	SeuratProject	952	698	0.0273109	0	0	0	0	0	0	E028	E12+4days	E16	E12	Inhibitory	E12+4daysCFSE	CFSE				2.73109	0.0685677	0.00351193	S	5	0.0650558	4	1319	714	0	0	30.6618	Maf_Sst	Maf	Interneurons	no	no	no	no	No	No	Maf	Maf_Sst
F_GTCTACCGTAATCAAG-1	SeuratProject	1510	1006	0.013245	0	0	0	0	0	0	E028	E12+4days	E16	E12	Inhibitory	E12+4daysCFSE	CFSE				1.3245	-0.133912	-0.144985	G1	5	0.0110739	4	1546	1000	0	0	29.9415	Maf_Sst	Maf	Interneurons	no	no	no	no	No	No	Maf	Maf_Sst
F_GTCTACCGTCCTTAAG-1	SeuratProject	1414	930	0.0162659	0	0	0	0	0	0	E028	E12+4days	E16	E12	Inhibitory	E12+4daysCFSE	CFSE				1.62659	-0.171603	-0.195248	G1	11	0.0236456	12	1505	928	0	0	25.2633	Tcf4_Nr2f2	Nr2f2	Interneurons	no	no	no	no	No	No	Nr2f2	Tcf4_Nr2f2
F_GTCTCACTCCATGCAA-1	SeuratProject	974	699	0.00821355	0	0	0	0	0	0	E028	E12+4days	E16	E12	Inhibitory	E12+4daysCFSE	CFSE				0.821355	-0.171776	-0.164232	G1	11	-0.00754374	12	1331	722	0	0	26.2331	Tcf4_Nr2f2	Nr2f2	Interneurons	no	no	no	no	No	No	Nr2f2	Tcf4_Nr2f2
F_GTCTTTACAACTGCTA-1	SeuratProject	1032	740	0.0203488	0	0	0	0	0	0	E028	E12+4days	E16	E12	Inhibitory	E12+4daysCFSE	CFSE				2.03488	-0.110418	-0.08999	G1	11	-0.0204275	12	1352	766	0	0	26.2331	Tcf4_Nr2f2	Nr2f2	Interneurons	no	no	no	no	No	No	Nr2f2	Tcf4_Nr2f2
F_GTCTTTATCTACGCAA-1	SeuratProject	1597	976	0.0363181	0	0	0	0	0	0	E028	E12+4days	E16	E12	Inhibitory	E12+4daysCFSE	CFSE				3.63181	-0.138443	-0.0882401	G1	5	-0.0502026	4	1607	974	0	0	30.5335	Maf_Sst	Maf	Interneurons	no	no	no	no	No	No	Maf	Maf_Sst
F_GTGACGCGTCAAGCCC-1	SeuratProject	651	520	0.00921659	0	0	0	0	0	0	E028	E12+4days	E16	E12	Inhibitory	E12+4daysCFSE	CFSE				0.921659	-0.125246	-0.195913	G1	7	0.0706668	1	1427	605	0	0	27.4575	Tshz1	No	Projections	no	no	no	no	No	No	No	Tshz1
F_GTGAGCCTCGCCTTTG-1	SeuratProject	2092	1265	0.0458891	0	0	0	0	0	0	E028	E12+4days	E16	E12	Inhibitory	E12+4daysCFSE	CFSE				4.58891	-0.099199	-0.136337	G1	5	0.0371385	4	1958	1262	0	0	30.6618	Maf_Sst	Maf	Interneurons	no	no	no	no	No	No	Maf	Maf_Sst
F_GTGAGGAGTACGATCT-1	SeuratProject	1604	1036	0.0261845	0	0	0	0	0	0	E028	E12+4days	E16	E12	Inhibitory	E12+4daysCFSE	CFSE				2.61845	-0.127063	-0.183695	G1	5	0.0566321	4	1618	1036	0	0	30.1268	Maf_Sst	Maf	Interneurons	no	no	no	no	No	No	Maf	Maf_Sst
F_GTGAGGATCGCCAATA-1	SeuratProject	2524	1484	0.0344691	0	0	0	0	0	0	E028	E12+4days	E16	E12	Inhibitory	E12+4daysCFSE	CFSE				3.44691	-0.163015	-0.216429	G1	5	0.0534143	4	2153	1467	0	0	30.6618	Maf_Sst	Maf	Interneurons	no	no	no	no	No	No	Maf	Maf_Sst
F_GTGAGTTCACTATCCC-1	SeuratProject	1699	1068	0.0306062	0	0	0	0	0	0	E028	E12+4days	E16	E12	Inhibitory	E12+4daysCFSE	CFSE				3.06062	-0.149031	-0.166806	G1	3	0.0177748	12	1696	1065	0	0	25.8971	Tcf4_Nr2f2	Nr2f2	Interneurons	no	no	no	no	No	No	Nr2f2	Tcf4_Nr2f2
F_GTGAGTTCAGCAGAAC-1	SeuratProject	1453	906	0.0144529	0	0	0	0	0	0	E028	E12+4days	E16	E12	Inhibitory	E12+4daysCFSE	CFSE				1.44529	-0.129491	-0.104577	G1	5	-0.0249131	4	1539	904	0	0	28.8399	Maf_Sst	Maf	Interneurons	no	no	no	no	No	No	Maf	Maf_Sst
F_GTGAGTTCAGGTGTGA-1	SeuratProject	2047	1223	0.0214949	0	0	0	0	0	0	E028	E12+4days	E16	E12	Inhibitory	E12+4daysCFSE	CFSE				2.14949	-0.116852	-0.167697	G1	5	0.0508444	4	1926	1221	0	0	30.6618	Maf_Sst	Maf	Interneurons	no	no	no	no	No	No	Maf	Maf_Sst
F_GTGCACGAGTTGCTCA-1	SeuratProject	3055	1687	0.0216039	0	0	0	0	0	0	E028	E12+4days	E16	E12	Inhibitory	E12+4daysCFSE	CFSE				2.16039	-0.0643044	-0.232175	G1	12	0.167871	8	2216	1627	0	0	34.2562	Gucy1a3	Gucy1a3	Projections	no	no	no	no	No	No	Gucy1a3	Gucy1a3
F_GTGCGTGTCCAGGACC-1	SeuratProject	1067	757	0.0196813	0	0	0	0	0	0	E028	E12+4days	E16	E12	Inhibitory	E12+4daysCFSE	CFSE				1.96813	-0.0988655	-0.16922	G1	5	0.070355	4	1377	763	0	0	29.6258	Maf_Sst	Maf	Interneurons	no	no	no	no	No	No	Maf	Maf_Sst
F_GTGCTGGTCCTCTCGA-1	SeuratProject	1537	998	0.0214704	0	0	0	0	0	0	E028	E12+4days	E16	E12	Inhibitory	E12+4daysCFSE	CFSE				2.14704	-0.163037	-0.119841	G1	11	-0.0431955	12	1574	998	0	0	25.8622	Tcf4_Nr2f2	Nr2f2	Interneurons	no	no	no	no	No	No	Nr2f2	Tcf4_Nr2f2
F_GTGCTTCCACATACTG-1	SeuratProject	1353	855	0.0184775	0	0	0	0	0	0	E028	E12+4days	E16	E12	Inhibitory	E12+4daysCFSE	CFSE				1.84775	-0.158567	-0.0392156	G1	5	-0.119351	4	1482	855	0	0	29.5847	Maf_Sst	Maf	Interneurons	no	no	no	no	No	No	Maf	Maf_Sst
F_GTGGAAGTCGAGATGG-1	SeuratProject	1951	1186	0.0240902	0	0	0	0	0	0	E028	E12+4days	E16	E12	Inhibitory	E12+4daysCFSE	CFSE				2.40902	-0.164466	-0.115808	G1	10	-0.0486585	10	1884	1184	0	0	38.7035	Ebf1_Isl1	Ebf1_Isl1	Projections	no	no	no	no	No	No	Ebf1_Isl1	Ebf1_Isl1
F_GTGGAGACAATATCCG-1	SeuratProject	1824	1118	0.0246711	0	0	0	0	0	0	E028	E12+4days	E16	E12	Inhibitory	E12+4daysCFSE	CFSE				2.46711	-0.096602	-0.12753	G1	1	0.0309279	3	1813	1115	0	0	33.7764	Ebf1_Isl1	Ebf1_Isl1	Projections	no	no	no	no	No	No	Ebf1_Isl1	Ebf1_Isl1
F_GTGGAGACACATACGT-1	SeuratProject	1860	1219	0.0150538	0	0	0	0	0	0	E028	E12+4days	E16	E12	Inhibitory	E12+4daysCFSE	CFSE				1.50538	-0.0966368	-0.255597	G1	6	0.15896	5	1837	1217	0	0	26.4305	Npy	No	Interneurons	no	no	no	no	No	No	No	Npy
F_GTGGCGTAGGCCCACT-1	SeuratProject	1395	963	0.0121864	0	0	0	0	0	0	E028	E12+4days	E16	E12	Inhibitory	E12+4daysCFSE	CFSE				1.21864	-0.10216	-0.0728281	G1	5	-0.029332	4	1472	960	0	0	29.885	Maf_Sst	Maf	Interneurons	no	no	no	no	No	No	Maf	Maf_Sst
F_GTGGCGTTCGCATTAG-1	SeuratProject	1468	957	0.0286104	0	0	0	0	0	0	E028	E12+4days	E16	E12	Inhibitory	E12+4daysCFSE	CFSE				2.86104	-0.0882324	-0.110331	G1	11	0.0220984	12	1541	953	0	0	26.197	Tcf4_Nr2f2	Nr2f2	Interneurons	no	no	no	no	No	No	Nr2f2	Tcf4_Nr2f2
F_GTGGCGTTCTGGCCAG-1	SeuratProject	2255	1375	0.0186253	0	0	0	0	0	0	E028	E12+4days	E16	E12	Inhibitory	E12+4daysCFSE	CFSE				1.86253	-0.181769	-0.188968	G1	5	0.00719924	4	2033	1366	0	0	30.5246	Maf_Sst	Maf	Interneurons	no	no	no	no	No	No	Maf	Maf_Sst
F_GTGGTTACACATACGT-1	SeuratProject	1745	1047	0.0212034	0	0	0	0	0	0	E028	E12+4days	E16	E12	Inhibitory	E12+4daysCFSE	CFSE				2.12034	-0.0739104	-0.252643	G1	5	0.178733	5	1742	1045	0	0	27.7693	Npy	No	Interneurons	no	no	no	no	No	No	No	Npy
F_GTGTCCTTCAGCTCTC-1	SeuratProject	1230	833	0.0252033	0	0	0	0	0	0	E028	E12+4days	E16	E12	Inhibitory	E12+4daysCFSE	CFSE				2.52033	-0.0236976	-0.198604	G1	5	0.174906	4	1418	833	0	0	28.5868	Maf_Sst	Maf	Interneurons	no	no	no	no	No	No	Maf	Maf_Sst
F_GTGTGATCAATCCTTT-1	SeuratProject	1037	715	0.0144648	0	0	0	0	0	0	E028	E12+4days	E16	E12	Inhibitory	E12+4daysCFSE	CFSE				1.44648	-0.0886567	-0.102042	G1	7	0.0133852	11	1349	737	0	0	29.87	Six3_Gucy1a3	No	Projections	no	no	no	no	No	No	No	Six3_Gucy1a3
F_GTGTGGCAGCTGGTGA-1	SeuratProject	1304	885	0.0191718	0	0	0	0	0	0	E028	E12+4days	E16	E12	Inhibitory	E12+4daysCFSE	CFSE				1.91718	-0.0513553	-0.104355	G1	5	0.0529994	4	1457	885	0	0	29.7184	Maf_Sst	Maf	Interneurons	no	no	no	no	No	No	Maf	Maf_Sst
F_GTGTTAGAGCCAACCC-1	SeuratProject	2004	1126	0.0234531	0	0	0	0	0	0	E028	E12+4days	E16	E12	Inhibitory	E12+4daysCFSE	CFSE				2.34531	-0.0620457	-0.185835	G1	12	0.12379	8	1901	1125	0	0	34.2562	Gucy1a3	Gucy1a3	Projections	no	no	no	no	No	No	Gucy1a3	Gucy1a3
F_GTGTTAGCAATCCTAG-1	SeuratProject	1032	696	0.0184109	0	0	0	0	0	0	E028	E12+4days	E16	E12	Inhibitory	E12+4daysCFSE	CFSE				1.84109	-0.013409	-0.202163	G1	3	0.188754	1	1368	702	0	0	26.6085	Tshz1	No	Projections	no	no	no	no	No	No	No	Tshz1
F_GTGTTAGCACATCCCT-1	SeuratProject	1578	1028	0.0272497	0	0	0	0	0	0	E028	E12+4days	E16	E12	Inhibitory	E12+4daysCFSE	CFSE				2.72497	-0.183322	-0.22025	G1	11	0.036928	12	1596	1027	0	0	26.0674	Tcf4_Nr2f2	Nr2f2	Interneurons	no	no	no	no	No	No	Nr2f2	Tcf4_Nr2f2
F_GTGTTCCAGCACTCAT-1	SeuratProject	1827	1197	0.00930487	0	0	0	0	0	0	E028	E12+4days	E16	E12	Inhibitory	E12+4daysCFSE	CFSE				0.930487	-0.21751	-0.243517	G1	11	0.0260078	12	1813	1192	0	0	26.167	Tcf4_Nr2f2	Nr2f2	Interneurons	no	no	no	no	No	No	Nr2f2	Tcf4_Nr2f2
F_GTGTTCCCAGTGGGTA-1	SeuratProject	1134	825	0.0202822	0	0	0	0	0	0	E028	E12+4days	E16	E12	Inhibitory	E12+4daysCFSE	CFSE				2.02822	-0.0773016	-0.126021	G1	5	0.0487198	4	1384	824	0	0	28.9517	Maf_Sst	Maf	Interneurons	no	no	no	no	No	No	Maf	Maf_Sst
F_GTTACAGCAGGACTTT-1	SeuratProject	1480	957	0.0202703	0	0	0	0	0	0	E028	E12+4days	E16	E12	Inhibitory	E12+4daysCFSE	CFSE				2.02703	-0.0305151	-0.189154	G1	7	0.158639	11	1547	957	0	0	29.3671	Six3_Gucy1a3	No	Projections	no	no	no	no	No	No	No	Six3_Gucy1a3
F_GTTACCCCAGCTAACT-1	SeuratProject	1847	1097	0.0157011	0	0	0	0	0	0	E028	E12+4days	E16	E12	Inhibitory	E12+4daysCFSE	CFSE				1.57011	-0.12026	-0.248004	G1	5	0.127744	4	1830	1097	0	0	29.6258	Maf_Sst	Maf	Interneurons	no	no	no	no	No	No	Maf	Maf_Sst
F_GTTACCCGTCATGCAT-1	SeuratProject	1866	1150	0.0230439	0	0	0	0	0	0	E028	E12+4days	E16	E12	Inhibitory	E12+4daysCFSE	CFSE				2.30439	-0.063902	-0.17685	G1	3	0.112948	1	1838	1148	0	0	23.0261	Tshz1	No	Projections	no	no	no	no	No	No	No	Tshz1
F_GTTACGAAGGTTTACC-1	SeuratProject	1089	738	0.0165289	0	0	0	0	0	0	E028	E12+4days	E16	E12	Inhibitory	E12+4daysCFSE	CFSE				1.65289	-0.159744	-0.127224	G1	5	-0.0325203	4	1378	743	0	0	29.9323	Maf_Sst	Maf	Interneurons	no	no	no	no	No	No	Maf	Maf_Sst
F_GTTACGACAACACGTT-1	SeuratProject	1320	869	0.019697	0	0	0	0	0	0	E028	E12+4days	E16	E12	Inhibitory	E12+4daysCFSE	CFSE				1.9697	-0.113552	-0.224859	G1	5	0.111306	4	1468	866	0	0	29.0239	Maf_Sst	Maf	Interneurons	no	no	no	no	No	No	Maf	Maf_Sst
F_GTTACGATCAACACGT-1	SeuratProject	1279	861	0.039093	0	0	0	0	0	0	E028	E12+4days	E16	E12	Inhibitory	E12+4daysCFSE	CFSE				3.9093	-0.0755355	-0.142387	G1	5	0.0668511	4	1443	858	0	0	30.6618	Maf_Sst	Maf	Interneurons	no	no	no	no	No	No	Maf	Maf_Sst
F_GTTAGTGAGTGATGGC-1	SeuratProject	1461	940	0.028063	0	0	0	0	0	0	E028	E12+4days	E16	E12	Inhibitory	E12+4daysCFSE	CFSE				2.8063	-0.122782	-0.172343	G1	5	0.0495612	4	1537	938	0	0	30.4485	Maf_Sst	Maf	Interneurons	no	no	no	no	No	No	Maf	Maf_Sst
F_GTTATGGGTGGGACAT-1	SeuratProject	1253	836	0.028731	0	0	0	0	0	0	E028	E12+4days	E16	E12	Inhibitory	E12+4daysCFSE	CFSE				2.8731	-0.0627621	-0.109659	G1	5	0.0468967	4	1437	834	0	0	30.4599	Maf_Sst	Maf	Interneurons	no	no	no	no	No	No	Maf	Maf_Sst
F_GTTATGGTCTCTGGTC-1	SeuratProject	1537	1021	0.0364346	0	0	0	0	0	0	E028	E12+4days	E16	E12	Inhibitory	E12+4daysCFSE	CFSE				3.64346	-0.0394361	-0.159124	G1	5	0.119688	4	1560	1016	0	0	30.6618	Maf_Sst	Maf	Interneurons	no	no	no	no	No	No	Maf	Maf_Sst
F_GTTCCGTTCTGGAAGG-1	SeuratProject	713	525	0.056101	0	0	0	0	0	0	E028	E12+4days	E16	E12	Inhibitory	E12+4daysCFSE	CFSE				5.6101	-0.131586	-0.099215	G1	10	-0.0323705	10	1482	600	0	0	39.0021	Ebf1_Isl1	Ebf1_Isl1	Projections	no	no	no	no	No	No	Ebf1_Isl1	Ebf1_Isl1
F_GTTCGCTCATAGCACT-1	SeuratProject	3060	1548	0.0104575	0	0	0	0	0	0	E028	E12+4days	E16	E12	Inhibitory	E12+4daysCFSE	CFSE				1.04575	-0.174491	-0.177225	G1	3	0.00273322	1	2201	1495	0	0	22.2452	Tshz1	No	Projections	no	no	no	no	No	No	No	Tshz1
F_GTTCTATGTACGCTAT-1	SeuratProject	1905	1180	0.0246719	0	0	0	0	0	0	E028	E12+4days	E16	E12	Inhibitory	E12+4daysCFSE	CFSE				2.46719	-0.18773	-0.251419	G1	5	0.0636896	4	1858	1175	0	0	30.6618	Maf_Sst	Maf	Interneurons	no	no	no	no	No	No	Maf	Maf_Sst
F_GTTGAACAGAGGACTC-1	SeuratProject	1761	1139	0.0244179	0	0	0	0	0	0	E028	E12+4days	E16	E12	Inhibitory	E12+4daysCFSE	CFSE				2.44179	-0.205024	-0.20198	G1	11	-0.00304411	12	1756	1135	0	0	26.1729	Tcf4_Nr2f2	Nr2f2	Interneurons	no	no	no	no	No	No	Nr2f2	Tcf4_Nr2f2
F_GTTGAACTCCACGGAC-1	SeuratProject	843	611	0.0272835	0	0	0	0	0	0	E028	E12+4days	E16	E12	Inhibitory	E12+4daysCFSE	CFSE				2.72835	-0.156254	-0.142696	G1	5	-0.0135582	4	1423	658	0	0	30.6618	Maf_Sst	Maf	Interneurons	no	no	no	no	No	No	Maf	Maf_Sst
F_GTTGAACTCCGAGTGC-1	SeuratProject	1984	1191	0.0171371	0	0	0	0	0	0	E028	E12+4days	E16	E12	Inhibitory	E12+4daysCFSE	CFSE				1.71371	-0.138721	-0.213556	G1	5	0.0748358	4	1897	1188	0	0	29.8093	Maf_Sst	Maf	Interneurons	no	no	no	no	No	No	Maf	Maf_Sst
F_GTTGCTCGTGTCTCCT-1	SeuratProject	1440	983	0.0263889	0	0	0	0	0	0	E028	E12+4days	E16	E12	Inhibitory	E12+4daysCFSE	CFSE				2.63889	-0.0957502	-0.143664	G1	11	0.0479139	12	1520	981	0	0	26.1729	Tcf4_Nr2f2	Nr2f2	Interneurons	no	no	no	no	No	No	Nr2f2	Tcf4_Nr2f2
F_GTTGCTCGTTACCGTA-1	SeuratProject	1419	938	0.02537	0	0	0	0	0	0	E028	E12+4days	E16	E12	Inhibitory	E12+4daysCFSE	CFSE				2.537	-0.140999	-0.207012	G1	5	0.0660135	4	1511	937	0	0	29.1609	Maf_Sst	Maf	Interneurons	no	no	no	no	No	No	Maf	Maf_Sst
F_GTTGTAGTCGCCTTGT-1	SeuratProject	1353	938	0.0177384	0	0	0	0	0	0	E028	E12+4days	E16	E12	Inhibitory	E12+4daysCFSE	CFSE				1.77384	-0.0911362	-0.159274	G1	5	0.0681382	4	1467	935	0	0	29.5602	Maf_Sst	Maf	Interneurons	no	no	no	no	No	No	Maf	Maf_Sst
F_GTTGTCCCAACTTGCA-1	SeuratProject	1985	1242	0.00503778	0	0	0	0	0	0	E028	E12+4days	E16	E12	Inhibitory	E12+4daysCFSE	CFSE				0.503778	-0.0217995	-0.163575	G1	5	0.141776	4	1909	1241	0	0	30.016	Maf_Sst	Maf	Interneurons	no	no	no	no	No	No	Maf	Maf_Sst
F_GTTGTGACACCGCTGA-1	SeuratProject	1444	920	0.0152355	0	0	0	0	0	0	E028	E12+4days	E16	E12	Inhibitory	E12+4daysCFSE	CFSE				1.52355	-0.182019	-0.0804699	G1	5	-0.10155	4	1537	919	0	0	29.7082	Maf_Sst	Maf	Interneurons	no	no	no	no	No	No	Maf	Maf_Sst
F_GTTTACTGTTGGGAAC-1	SeuratProject	1403	905	0.0135424	0	0	0	0	0	0	E028	E12+4days	E16	E12	Inhibitory	E12+4daysCFSE	CFSE				1.35424	-0.178034	-0.0961564	G1	5	-0.0818775	4	1505	903	0	0	30.0965	Maf_Sst	Maf	Interneurons	no	no	no	no	No	No	Maf	Maf_Sst
F_GTTTACTGTTGTCTAG-1	SeuratProject	1052	745	0.0209125	0	0	0	0	0	0	E028	E12+4days	E16	E12	Inhibitory	E12+4daysCFSE	CFSE				2.09125	-0.159446	-0.152984	G1	11	-0.00646172	12	1356	765	0	0	26.1735	Tcf4_Nr2f2	Nr2f2	Interneurons	no	no	no	no	No	No	Nr2f2	Tcf4_Nr2f2
F_GTTTACTTCCACATAG-1	SeuratProject	1134	788	0.0282187	0	0	0	0	0	0	E028	E12+4days	E16	E12	Inhibitory	E12+4daysCFSE	CFSE				2.82187	-0.166896	-0.103992	G1	5	-0.0629042	4	1391	807	0	0	29.6708	Maf_Sst	Maf	Interneurons	no	no	no	no	No	No	Maf	Maf_Sst
F_TAACACGCAAGTATAG-1	SeuratProject	1273	833	0.0149254	0	0	0	0	0	0	E028	E12+4days	E16	E12	Inhibitory	E12+4daysCFSE	CFSE				1.49254	-0.10366	-0.0891801	G1	5	-0.0144799	4	1441	830	0	0	28.7802	Maf_Sst	Maf	Interneurons	no	no	no	no	No	No	Maf	Maf_Sst
F_TAACACGGTCTGCCTT-1	SeuratProject	2577	1507	0.0166861	0	0	0	0	0	0	E028	E12+4days	E16	E12	Inhibitory	E12+4daysCFSE	CFSE				1.66861	-0.148774	-0.222228	G1	5	0.0734542	4	2148	1488	0	0	30.6618	Maf_Sst	Maf	Interneurons	no	no	no	no	No	No	Maf	Maf_Sst
F_TAACACGTCTGAGAGG-1	SeuratProject	2039	1182	0.0299166	0	0	0	0	0	0	E028	E12+4days	E16	E12	Inhibitory	E12+4daysCFSE	CFSE				2.99166	-0.143825	-0.179804	G1	12	0.0359789	8	1907	1179	0	0	34.2562	Gucy1a3	Gucy1a3	Projections	no	no	no	no	No	No	Gucy1a3	Gucy1a3
F_TAACCAGCACATATGC-1	SeuratProject	1904	1153	0.0672269	0	0	0	0	0	0	E028	E12+4days	E16	E12	Inhibitory	E12+4daysCFSE	CFSE				6.72269	-0.0713894	-0.14892	G1	5	0.0775308	4	1859	1149	0	0	30.6618	Maf_Sst	Maf	Interneurons	no	no	no	no	No	No	Maf	Maf_Sst
F_TAACGACGTGGGTTGA-1	SeuratProject	1290	884	0.0147287	0	0	0	0	0	0	E028	E12+4days	E16	E12	Inhibitory	E12+4daysCFSE	CFSE				1.47287	-0.00387946	-0.128103	G1	5	0.124223	4	1452	883	0	0	28.8327	Maf_Sst	Maf	Interneurons	no	no	no	no	No	No	Maf	Maf_Sst
F_TAACGACGTTGGACTT-1	SeuratProject	1559	923	0.0256575	0	0	0	0	0	0	E028	E12+4days	E16	E12	Inhibitory	E12+4daysCFSE	CFSE				2.56575	-0.0717642	-0.0703462	G1	5	-0.001418	4	1596	922	0	0	29.6774	Maf_Sst	Maf	Interneurons	no	no	no	no	No	No	Maf	Maf_Sst
F_TAACTTCTCGAACGCC-1	SeuratProject	2025	1303	0.0232099	0	0	0	0	0	0	E028	E12+4days	E16	E12	Inhibitory	E12+4daysCFSE	CFSE				2.32099	-0.0235093	-0.17489	G1	5	0.151381	4	1937	1302	0	0	29.967	Maf_Sst	Maf	Interneurons	no	no	no	no	No	No	Maf	Maf_Sst
F_TAAGCACTCAAACGAA-1	SeuratProject	2503	1484	0.0271674	0	0	0	0	0	0	E028	E12+4days	E16	E12	Inhibitory	E12+4daysCFSE	CFSE				2.71674	-0.160654	-0.269069	G1	5	0.108415	4	2143	1468	0	0	30.6618	Maf_Sst	Maf	Interneurons	no	no	no	no	No	No	Maf	Maf_Sst
F_TAAGCCAGTCACAGAG-1	SeuratProject	738	561	0.0216802	0	0	0	0	0	0	E028	E12+4days	E16	E12	Inhibitory	E12+4daysCFSE	CFSE				2.16802	-0.0649169	-0.110989	G1	5	0.0460719	4	1522	621	0	0	30.0812	Maf_Sst	Maf	Interneurons	no	no	no	no	No	No	Maf	Maf_Sst
F_TAAGCCAGTTTACCAG-1	SeuratProject	1336	834	0.0172156	0	0	0	0	0	0	E028	E12+4days	E16	E12	Inhibitory	E12+4daysCFSE	CFSE				1.72156	-0.0918579	-0.160032	G1	3	0.0681739	1	1489	833	0	0	23.0182	Tshz1	No	Projections	no	no	no	no	No	No	No	Tshz1
F_TAAGTCGCATTCACAG-1	SeuratProject	1881	1210	0.0111643	0	0	0	0	0	0	E028	E12+4days	E16	E12	Inhibitory	E12+4daysCFSE	CFSE				1.11643	-0.128541	-0.174937	G1	5	0.0463962	4	1858	1209	0	0	29.9116	Maf_Sst	Maf	Interneurons	no	no	no	no	No	No	Maf	Maf_Sst
F_TAAGTCGGTGGTCTGC-1	SeuratProject	1459	886	0.0219328	0	0	0	0	0	0	E028	E12+4days	E16	E12	Inhibitory	E12+4daysCFSE	CFSE				2.19328	-0.0687718	-0.156876	G1	7	0.0881038	1	1547	885	0	0	26.6191	Tshz1	No	Projections	no	no	no	no	No	No	No	Tshz1
F_TAAGTCGTCGTAGTCA-1	SeuratProject	1347	873	0.0126206	0	0	0	0	0	0	E028	E12+4days	E16	E12	Inhibitory	E12+4daysCFSE	CFSE				1.26206	-0.118844	-0.0497799	G1	7	-0.0690642	1	1481	871	0	0	27.4226	Tshz1	No	Projections	no	no	no	no	No	No	No	Tshz1
F_TAATCTCGTTCTTGCC-1	SeuratProject	2018	1281	0.0267592	0	0	0	0	0	0	E028	E12+4days	E16	E12	Inhibitory	E12+4daysCFSE	CFSE				2.67592	-0.0518785	-0.161694	G1	5	0.109815	4	1930	1278	0	0	30.4073	Maf_Sst	Maf	Interneurons	no	no	no	no	No	No	Maf	Maf_Sst
F_TACAACGGTATTTCGG-1	SeuratProject	886	607	0.0214447	0	0	0	0	0	0	E028	E12+4days	E16	E12	Inhibitory	E12+4daysCFSE	CFSE				2.14447	-0.107928	-0.0571867	G1	5	-0.0507414	4	1349	617	0	0	29.5632	Maf_Sst	Maf	Interneurons	no	no	no	no	No	No	Maf	Maf_Sst
F_TACAGGTGTGTGTTTG-1	SeuratProject	1227	818	0.0342298	0	0	0	0	0	0	E028	E12+4days	E16	E12	Inhibitory	E12+4daysCFSE	CFSE				3.42298	-0.116927	-0.106948	G1	5	-0.00997841	4	1426	818	0	0	30.6618	Maf_Sst	Maf	Interneurons	no	no	no	no	No	No	Maf	Maf_Sst
F_TACAGGTGTTCGCGTG-1	SeuratProject	1547	1001	0.0148675	0	0	0	0	0	0	E028	E12+4days	E16	E12	Inhibitory	E12+4daysCFSE	CFSE				1.48675	-0.0978819	-0.13846	G1	5	0.040578	4	1571	999	0	0	28.9905	Maf_Sst	Maf	Interneurons	no	no	no	no	No	No	Maf	Maf_Sst
F_TACAGGTGTTGACTGT-1	SeuratProject	2541	1425	0.0125935	0	0	0	0	0	0	E028	E12+4days	E16	E12	Inhibitory	E12+4daysCFSE	CFSE				1.25935	0.116664	1.05361	G2M	2	-0.93695	2	2106	1395	0	0	10.7105	Top2a	Mitotic	Mitotic	no	no	no	no	No	No	No	Mitotic
F_TACCCACAGCTACTGT-1	SeuratProject	698	541	0.034384	0	0	0	0	0	0	E028	E12+4days	E16	E12	Inhibitory	E12+4daysCFSE	CFSE				3.4384	-0.0556934	-0.0444981	G1	1	-0.0111953	3	1489	618	0	0	33.7764	Ebf1_Isl1	Ebf1_Isl1	Projections	no	no	no	no	No	No	Ebf1_Isl1	Ebf1_Isl1
F_TACCCACTCTTCGACC-1	SeuratProject	2299	1338	0.0121792	0	0	0	0	0	0	E028	E12+4days	E16	E12	Inhibitory	E12+4daysCFSE	CFSE				1.21792	-0.173546	-0.223165	G1	5	0.0496189	4	2048	1324	0	0	29.016	Maf_Sst	Maf	Interneurons	no	no	no	no	No	No	Maf	Maf_Sst
F_TACCGAAGTAGCGTAG-1	SeuratProject	1350	889	0.0111111	0	0	0	0	0	0	E028	E12+4days	E16	E12	Inhibitory	E12+4daysCFSE	CFSE				1.11111	-0.0720042	-0.0771909	G1	7	0.0051867	11	1480	883	0	0	30.4017	Six3_Gucy1a3	No	Projections	no	no	no	no	No	No	No	Six3_Gucy1a3
F_TACCGGGAGGTAGCAC-1	SeuratProject	1482	1003	0.0134953	0	0	0	0	0	0	E028	E12+4days	E16	E12	Inhibitory	E12+4daysCFSE	CFSE				1.34953	-0.188626	-0.179528	G1	11	-0.00909754	12	1538	999	0	0	26.2331	Tcf4_Nr2f2	Nr2f2	Interneurons	no	no	no	no	No	No	Nr2f2	Tcf4_Nr2f2
F_TACCGGGAGTACAGAT-1	SeuratProject	1466	1004	0.021146	0	0	0	0	0	0	E028	E12+4days	E16	E12	Inhibitory	E12+4daysCFSE	CFSE				2.1146	-0.159937	-0.0611938	G1	5	-0.0987434	4	1515	1003	0	0	30.435	Maf_Sst	Maf	Interneurons	no	no	no	no	No	No	Maf	Maf_Sst
F_TACCGGGCATGCAGGA-1	SeuratProject	1913	1171	0.0109775	0	0	0	0	0	0	E028	E12+4days	E16	E12	Inhibitory	E12+4daysCFSE	CFSE				1.09775	-0.157673	-0.154251	G1	5	-0.00342213	4	1863	1169	0	0	29.6077	Maf_Sst	Maf	Interneurons	no	no	no	no	No	No	Maf	Maf_Sst
F_TACCGGGGTAGGCTCC-1	SeuratProject	1474	973	0.0162822	0	0	0	0	0	0	E028	E12+4days	E16	E12	Inhibitory	E12+4daysCFSE	CFSE				1.62822	-0.183093	-0.173904	G1	5	-0.00918884	4	1537	973	0	0	30.3787	Maf_Sst	Maf	Interneurons	no	no	no	no	No	No	Maf	Maf_Sst
F_TACCGGGTCCCTCTAG-1	SeuratProject	2611	1547	0.0222137	0	0	0	0	0	0	E028	E12+4days	E16	E12	Inhibitory	E12+4daysCFSE	CFSE				2.22137	-0.151716	-0.190262	G1	5	0.0385466	4	2164	1518	0	0	30.6618	Maf_Sst	Maf	Interneurons	no	no	no	no	No	No	Maf	Maf_Sst
F_TACCTGCCAATTTCTC-1	SeuratProject	1591	1036	0.0087995	0	0	0	0	0	0	E028	E12+4days	E16	E12	Inhibitory	E12+4daysCFSE	CFSE				0.87995	-0.121036	-0.12903	G1	5	0.00799376	4	1601	1034	0	0	29.5697	Maf_Sst	Maf	Interneurons	no	no	no	no	No	No	Maf	Maf_Sst
F_TACGTCCCAATCTAGC-1	SeuratProject	762	560	0.0144357	0	0	0	0	0	0	E028	E12+4days	E16	E12	Inhibitory	E12+4daysCFSE	CFSE				1.44357	-0.149666	-0.195188	G1	5	0.0455219	4	1442	644	0	0	30.6618	Maf_Sst	Maf	Interneurons	no	no	no	no	No	No	Maf	Maf_Sst
F_TACTGCCAGCTAAATG-1	SeuratProject	1882	1171	0.0244421	0	0	0	0	0	0	E028	E12+4days	E16	E12	Inhibitory	E12+4daysCFSE	CFSE				2.44421	-0.19603	-0.13077	G1	5	-0.0652601	4	1850	1166	0	0	30.4794	Maf_Sst	Maf	Interneurons	no	no	no	no	No	No	Maf	Maf_Sst
F_TACTGCCCAAAGCGTG-1	SeuratProject	1972	1212	0.0319473	0	0	0	0	0	0	E028	E12+4days	E16	E12	Inhibitory	E12+4daysCFSE	CFSE				3.19473	-0.218726	-0.24964	G1	5	0.0309141	4	1903	1212	0	0	30.6618	Maf_Sst	Maf	Interneurons	no	no	no	no	No	No	Maf	Maf_Sst
F_TACTTACCATTCCTAT-1	SeuratProject	1513	1040	0.0198282	0	0	0	0	0	0	E028	E12+4days	E16	E12	Inhibitory	E12+4daysCFSE	CFSE				1.98282	-0.153387	-0.135035	G1	5	-0.0183517	4	1544	1038	0	0	30.2804	Maf_Sst	Maf	Interneurons	no	no	no	no	No	No	Maf	Maf_Sst
F_TAGACCATCCGCCTAT-1	SeuratProject	3659	1811	0.0117518	0	0	0	0	0	0	E028	E12+4days	E16	E12	Inhibitory	E12+4daysCFSE	CFSE				1.17518	0.387672	0.503632	G2M	2	-0.11596	2	2358	1660	0	0	9.25755	Top2a	Mitotic	Mitotic	no	no	no	no	No	No	No	Mitotic
F_TAGACTGCACAGACGA-1	SeuratProject	2611	1522	0.0256607	0	0	0	0	0	0	E028	E12+4days	E16	E12	Inhibitory	E12+4daysCFSE	CFSE				2.56607	-0.0427759	-0.155252	G1	5	0.112476	4	2153	1498	0	0	30.6618	Maf_Sst	Maf	Interneurons	no	no	no	no	No	No	Maf	Maf_Sst
F_TAGACTGCAGCAGGAT-1	SeuratProject	2241	1334	0.0174029	0	0	0	0	0	0	E028	E12+4days	E16	E12	Inhibitory	E12+4daysCFSE	CFSE				1.74029	-0.0281113	-0.220686	G1	11	0.192575	12	2026	1332	0	0	25.4512	Tcf4_Nr2f2	Nr2f2	Interneurons	no	no	no	no	No	No	Nr2f2	Tcf4_Nr2f2
F_TAGACTGGTGCGGTAA-1	SeuratProject	1588	1002	0.0207809	0	0	0	0	0	0	E028	E12+4days	E16	E12	Inhibitory	E12+4daysCFSE	CFSE				2.07809	-0.176303	-0.187139	G1	5	0.0108358	4	1606	1001	0	0	29.3913	Maf_Sst	Maf	Interneurons	no	no	no	no	No	No	Maf	Maf_Sst
F_TAGACTGGTTTGGGTT-1	SeuratProject	2048	1189	0.0166016	0	0	0	0	0	0	E028	E12+4days	E16	E12	Inhibitory	E12+4daysCFSE	CFSE				1.66016	0.493865	0.659212	G2M	2	-0.165347	2	1922	1179	0	0	9.2577	Top2a	Mitotic	Mitotic	no	no	no	no	No	No	No	Mitotic
F_TAGCACAGTTCCGCGA-1	SeuratProject	1910	1166	0.0246073	0	0	0	0	0	0	E028	E12+4days	E16	E12	Inhibitory	E12+4daysCFSE	CFSE				2.46073	-0.147597	-0.081908	G1	5	-0.0656886	4	1858	1165	0	0	29.9568	Maf_Sst	Maf	Interneurons	no	no	no	no	No	No	Maf	Maf_Sst
F_TAGGAGGGTTCTCGTC-1	SeuratProject	1375	920	0.0218182	0	0	0	0	0	0	E028	E12+4days	E16	E12	Inhibitory	E12+4daysCFSE	CFSE				2.18182	0.0154787	-0.111038	S	5	0.126516	4	1485	919	0	0	29.88	Maf_Sst	Maf	Interneurons	no	no	no	no	No	No	Maf	Maf_Sst
F_TAGGGTTAGGTGGGTT-1	SeuratProject	1622	1062	0.0345253	0	0	0	0	0	0	E028	E12+4days	E16	E12	Inhibitory	E12+4daysCFSE	CFSE				3.45253	-0.0428306	-0.241003	G1	5	0.198172	4	1631	1062	0	0	29.8544	Maf_Sst	Maf	Interneurons	no	no	no	no	No	No	Maf	Maf_Sst
F_TAGGGTTTCAGAGTTC-1	SeuratProject	1437	930	0.0222686	0	0	0	0	0	0	E028	E12+4days	E16	E12	Inhibitory	E12+4daysCFSE	CFSE				2.22686	-0.180331	-0.0926023	G1	5	-0.0877284	4	1525	928	0	0	28.7908	Maf_Sst	Maf	Interneurons	no	no	no	no	No	No	Maf	Maf_Sst
F_TAGGGTTTCCTACGAA-1	SeuratProject	698	506	0.0386819	0	0	0	0	0	0	E028	E12+4days	E16	E12	Inhibitory	E12+4daysCFSE	CFSE				3.86819	-0.0711052	-0.0191842	G1	5	-0.051921	4	1451	590	0	0	30.6618	Maf_Sst	Maf	Interneurons	no	no	no	no	No	No	Maf	Maf_Sst
F_TAGGTACAGCAAATGT-1	SeuratProject	1606	982	0.0217933	0	0	0	0	0	0	E028	E12+4days	E16	E12	Inhibitory	E12+4daysCFSE	CFSE				2.17933	-0.176384	-0.135522	G1	5	-0.0408624	4	1611	977	0	0	29.0585	Maf_Sst	Maf	Interneurons	no	no	no	no	No	No	Maf	Maf_Sst
F_TATACCTTCCATCTCG-1	SeuratProject	2069	1269	0.0280329	0	0	0	0	0	0	E028	E12+4days	E16	E12	Inhibitory	E12+4daysCFSE	CFSE				2.80329	-0.222607	-0.208243	G1	5	-0.0143642	4	1959	1269	0	0	30.6618	Maf_Sst	Maf	Interneurons	no	no	no	no	No	No	Maf	Maf_Sst
F_TATATCCCAATTGAAG-1	SeuratProject	1756	1058	0.0296128	0	0	0	0	0	0	E028	E12+4days	E16	E12	Inhibitory	E12+4daysCFSE	CFSE				2.96128	-0.151689	-0.078245	G1	5	-0.0734445	4	1755	1058	0	0	29.7842	Maf_Sst	Maf	Interneurons	no	no	no	no	No	No	Maf	Maf_Sst
F_TATATCCGTAGCGATG-1	SeuratProject	1163	771	0.00687876	0	0	0	0	0	0	E028	E12+4days	E16	E12	Inhibitory	E12+4daysCFSE	CFSE				0.687876	-0.167175	-0.157432	G1	11	-0.00974253	12	1413	773	0	0	25.2633	Tcf4_Nr2f2	Nr2f2	Interneurons	no	no	no	no	No	No	Nr2f2	Tcf4_Nr2f2
F_TATCAGGCAAGCGGAT-1	SeuratProject	679	540	0.0206186	0	0	0	0	0	0	E028	E12+4days	E16	E12	Inhibitory	E12+4daysCFSE	CFSE				2.06186	-0.14884	-0.0842378	G1	11	-0.0646027	12	1472	616	0	0	26.2274	Tcf4_Nr2f2	Nr2f2	Interneurons	no	no	no	no	No	No	Nr2f2	Tcf4_Nr2f2
F_TATCTTGAGGCGATAC-1	SeuratProject	1039	755	0.0221367	0	0	0	0	0	0	E028	E12+4days	E16	E12	Inhibitory	E12+4daysCFSE	CFSE				2.21367	-0.0233092	-0.179854	G1	5	0.156545	4	1325	792	0	0	29.6258	Maf_Sst	Maf	Interneurons	no	no	no	no	No	No	Maf	Maf_Sst
F_TATGTTCGTCATCAGT-1	SeuratProject	1930	1239	0.0160622	0	0	0	0	0	0	E028	E12+4days	E16	E12	Inhibitory	E12+4daysCFSE	CFSE				1.60622	-0.129493	-0.171418	G1	11	0.0419253	12	1884	1235	0	0	26.0631	Tcf4_Nr2f2	Nr2f2	Interneurons	no	no	no	no	No	No	Nr2f2	Tcf4_Nr2f2
F_TATTCCAAGAAACACT-1	SeuratProject	2105	1229	0.00997625	0	0	0	0	0	0	E028	E12+4days	E16	E12	Inhibitory	E12+4daysCFSE	CFSE				0.997625	-0.10874	-0.0463479	G1	3	-0.0623921	1	1953	1225	0	0	24.8242	Tshz1	No	Projections	no	no	no	no	No	No	No	Tshz1
F_TATTCCATCAGCGGAA-1	SeuratProject	1977	1178	0.0404654	0	0	0	0	0	0	E028	E12+4days	E16	E12	Inhibitory	E12+4daysCFSE	CFSE				4.04654	-0.0959577	-0.192277	G1	5	0.0963198	4	1893	1174	0	0	30.6618	Maf_Sst	Maf	Interneurons	no	no	no	no	No	No	Maf	Maf_Sst
F_TATTGCTGTCTCGACG-1	SeuratProject	1737	1103	0.0138169	0	0	0	0	0	0	E028	E12+4days	E16	E12	Inhibitory	E12+4daysCFSE	CFSE				1.38169	-0.10758	-0.094882	G1	5	-0.0126978	4	1735	1101	0	0	30.0958	Maf_Sst	Maf	Interneurons	no	no	no	no	No	No	Maf	Maf_Sst
F_TATTTCGAGCATCAGG-1	SeuratProject	1835	1063	0.0217984	0	0	0	0	0	0	E028	E12+4days	E16	E12	Inhibitory	E12+4daysCFSE	CFSE				2.17984	-0.105113	-0.133482	G1	12	0.0283686	8	1814	1059	0	0	34.1262	Gucy1a3	Gucy1a3	Projections	no	no	no	no	No	No	Gucy1a3	Gucy1a3
F_TATTTCGGTACCGGCT-1	SeuratProject	2486	1426	0.0406275	0	0	0	0	0	0	E028	E12+4days	E16	E12	Inhibitory	E12+4daysCFSE	CFSE				4.06275	-0.104199	1.4049	G2M	9	-1.50909	13	2111	1398	0	0	11.4689	Ube2c	Mitotic	Mitotic	no	no	no	no	No	No	No	Mitotic
F_TCAAGACGTTCCGTTC-1	SeuratProject	1730	1055	0.0231214	0	0	0	0	0	0	E028	E12+4days	E16	E12	Inhibitory	E12+4daysCFSE	CFSE				2.31214	-0.188037	-0.159481	G1	11	-0.0285566	12	1725	1050	0	0	26.3755	Tcf4_Nr2f2	Nr2f2	Interneurons	no	no	no	no	No	No	Nr2f2	Tcf4_Nr2f2
F_TCAAGACGTTCTTGCC-1	SeuratProject	913	692	0.033954	0	0	0	0	0	0	E028	E12+4days	E16	E12	Inhibitory	E12+4daysCFSE	CFSE				3.3954	-0.159538	-0.254975	G1	5	0.0954374	4	1287	727	0	0	30.6618	Maf_Sst	Maf	Interneurons	no	no	no	no	No	No	Maf	Maf_Sst
F_TCAAGCATCCGTCAAA-1	SeuratProject	824	608	0.0582524	0	0	0	0	0	0	E028	E12+4days	E16	E12	Inhibitory	E12+4daysCFSE	CFSE				5.82524	0.0029084	-0.221515	S	5	0.224423	4	1416	667	0	0	30.6618	Maf_Sst	Maf	Interneurons	no	no	no	no	No	No	Maf	Maf_Sst
F_TCAAGTGCACAAGCCC-1	SeuratProject	1621	1020	0.0117212	0	0	0	0	0	0	E028	E12+4days	E16	E12	Inhibitory	E12+4daysCFSE	CFSE				1.17212	-0.111896	-0.103877	G1	5	-0.00801936	4	1627	1018	0	0	29.0057	Maf_Sst	Maf	Interneurons	no	no	no	no	No	No	Maf	Maf_Sst
F_TCAAGTGCAGAGGTAC-1	SeuratProject	1418	910	0.0239774	0	0	0	0	0	0	E028	E12+4days	E16	E12	Inhibitory	E12+4daysCFSE	CFSE				2.39774	-0.178329	-0.0983114	G1	5	-0.0800175	4	1516	909	0	0	30.3777	Maf_Sst	Maf	Interneurons	no	no	no	no	No	No	Maf	Maf_Sst
F_TCAAGTGCATGGTACT-1	SeuratProject	920	674	0.048913	0	0	0	0	0	0	E028	E12+4days	E16	E12	Inhibitory	E12+4daysCFSE	CFSE				4.8913	0.00769972	-0.225987	S	5	0.233687	4	1298	729	0	0	30.6618	Maf_Sst	Maf	Interneurons	no	no	no	no	No	No	Maf	Maf_Sst
F_TCAAGTGGTCAGTCCG-1	SeuratProject	1649	1035	0.0206186	0	0	0	0	0	0	E028	E12+4days	E16	E12	Inhibitory	E12+4daysCFSE	CFSE				2.06186	-0.0932613	-0.0713384	G1	5	-0.0219229	4	1650	1032	0	0	28.87	Maf_Sst	Maf	Interneurons	no	no	no	no	No	No	Maf	Maf_Sst
F_TCAATTCTCTCGGCTT-1	SeuratProject	1492	978	0.0241287	0	0	0	0	0	0	E028	E12+4days	E16	E12	Inhibitory	E12+4daysCFSE	CFSE				2.41287	-0.109282	-0.100118	G1	5	-0.00916461	4	1547	978	0	0	30.0812	Maf_Sst	Maf	Interneurons	no	no	no	no	No	No	Maf	Maf_Sst
F_TCACAAGAGAGCAGCT-1	SeuratProject	1233	826	0.0178427	0	0	0	0	0	0	E028	E12+4days	E16	E12	Inhibitory	E12+4daysCFSE	CFSE				1.78427	-0.0438928	-0.0742441	G1	3	0.0303513	1	1426	823	0	0	26.7666	Tshz1	No	Projections	no	no	no	no	No	No	No	Tshz1
F_TCACAAGTCTCCGCAT-1	SeuratProject	1991	1261	0.0281266	0	0	0	0	0	0	E028	E12+4days	E16	E12	Inhibitory	E12+4daysCFSE	CFSE				2.81266	-0.224884	-0.208402	G1	5	-0.0164817	4	1909	1260	0	0	30.6618	Maf_Sst	Maf	Interneurons	no	no	no	no	No	No	Maf	Maf_Sst
F_TCACACCTCTTGGATG-1	SeuratProject	1876	1171	0.0117271	0	0	0	0	0	0	E028	E12+4days	E16	E12	Inhibitory	E12+4daysCFSE	CFSE				1.17271	-0.128476	-0.155877	G1	5	0.0274007	4	1850	1170	0	0	29.289	Maf_Sst	Maf	Interneurons	no	no	no	no	No	No	Maf	Maf_Sst
F_TCACATTAGTTCTACG-1	SeuratProject	1240	864	0.00725806	0	0	0	0	0	0	E028	E12+4days	E16	E12	Inhibitory	E12+4daysCFSE	CFSE				0.725806	-0.12386	-0.183816	G1	11	0.0599567	12	1401	862	0	0	25.6701	Tcf4_Nr2f2	Nr2f2	Interneurons	no	no	no	no	No	No	Nr2f2	Tcf4_Nr2f2
F_TCACATTAGTTTGCTG-1	SeuratProject	729	528	0.0727023	0	0	0	0	0	0	E028	E12+4days	E16	E12	Inhibitory	E12+4daysCFSE	CFSE				7.27023	-0.143459	-0.116571	G1	5	-0.0268883	4	1492	603	0	0	30.6618	Maf_Sst	Maf	Interneurons	no	no	no	no	No	No	Maf	Maf_Sst
F_TCACATTTCCGTGTGG-1	SeuratProject	1226	830	0.0154976	0	0	0	0	0	0	E028	E12+4days	E16	E12	Inhibitory	E12+4daysCFSE	CFSE				1.54976	-0.16612	-0.124662	G1	3	-0.0414589	1	1404	830	0	0	26.7666	Tshz1	No	Projections	no	no	no	no	No	No	No	Tshz1
F_TCACGCTAGACCATGG-1	SeuratProject	766	534	0.0535248	0	0	0	0	0	0	E028	E12+4days	E16	E12	Inhibitory	E12+4daysCFSE	CFSE				5.35248	-0.140689	-0.141751	G1	5	0.00106265	4	1459	557	0	0	30.6618	Maf_Sst	Maf	Interneurons	no	no	no	no	No	No	Maf	Maf_Sst
F_TCACGCTAGCGAACTG-1	SeuratProject	848	648	0.0365566	0	0	0	0	0	0	E028	E12+4days	E16	E12	Inhibitory	E12+4daysCFSE	CFSE				3.65566	-0.171232	-0.17251	G1	5	0.0012777	4	1383	707	0	0	30.0812	Maf_Sst	Maf	Interneurons	no	no	no	no	No	No	Maf	Maf_Sst
F_TCACGCTTCACCACAA-1	SeuratProject	1204	860	0.0207641	0	0	0	0	0	0	E028	E12+4days	E16	E12	Inhibitory	E12+4daysCFSE	CFSE				2.07641	0.0192261	-0.148666	S	5	0.167892	4	1375	861	0	0	30.6618	Maf_Sst	Maf	Interneurons	no	no	no	no	No	No	Maf	Maf_Sst
F_TCACGGGAGGTACCTT-1	SeuratProject	1675	1046	0.0226866	0	0	0	0	0	0	E028	E12+4days	E16	E12	Inhibitory	E12+4daysCFSE	CFSE				2.26866	-0.108668	-0.226769	G1	11	0.118101	12	1676	1045	0	0	25.8881	Tcf4_Nr2f2	Nr2f2	Interneurons	no	no	no	no	No	No	Nr2f2	Tcf4_Nr2f2
F_TCACGGGGTAGTCTTG-1	SeuratProject	822	620	0.0231144	0	0	0	0	0	0	E028	E12+4days	E16	E12	Inhibitory	E12+4daysCFSE	CFSE				2.31144	-0.0558479	-0.130678	G1	3	0.0748296	1	1412	672	0	0	26.7666	Tshz1	No	Projections	no	no	no	no	No	No	No	Tshz1
F_TCACTCGGTACTCCGG-1	SeuratProject	1728	1135	0.0185185	0	0	0	0	0	0	E028	E12+4days	E16	E12	Inhibitory	E12+4daysCFSE	CFSE				1.85185	-0.14884	-0.177009	G1	5	0.0281696	4	1726	1133	0	0	29.9578	Maf_Sst	Maf	Interneurons	no	no	no	no	No	No	Maf	Maf_Sst
F_TCAGCAATCTGCTCTG-1	SeuratProject	1842	1112	0.029316	0	0	0	0	0	0	E028	E12+4days	E16	E12	Inhibitory	E12+4daysCFSE	CFSE				2.9316	-0.0392407	-0.192843	G1	5	0.153602	4	1817	1110	0	0	29.8465	Maf_Sst	Maf	Interneurons	no	no	no	no	No	No	Maf	Maf_Sst
F_TCAGCCTCAAGCGAAC-1	SeuratProject	2406	1445	0.027847	0	0	0	0	0	0	E028	E12+4days	E16	E12	Inhibitory	E12+4daysCFSE	CFSE				2.7847	-0.193291	-0.206224	G1	5	0.0129323	4	2093	1431	0	0	30.6618	Maf_Sst	Maf	Interneurons	no	no	no	no	No	No	Maf	Maf_Sst
F_TCAGGTACATCCGTGG-1	SeuratProject	2632	1566	0.0303951	0	0	0	0	0	0	E028	E12+4days	E16	E12	Inhibitory	E12+4daysCFSE	CFSE				3.03951	-0.194437	-0.154949	G1	5	-0.0394883	4	2180	1537	0	0	30.6618	Maf_Sst	Maf	Interneurons	no	no	no	no	No	No	Maf	Maf_Sst
F_TCAGTCCCACCTCGTT-1	SeuratProject	725	536	0.0413793	0	0	0	0	0	0	E028	E12+4days	E16	E12	Inhibitory	E12+4daysCFSE	CFSE				4.13793	-0.110197	-0.108982	G1	5	-0.00121501	4	1487	625	0	0	30.0812	Maf_Sst	Maf	Interneurons	no	no	no	no	No	No	Maf	Maf_Sst
F_TCAGTGAAGCGACTGA-1	SeuratProject	1511	955	0.0198544	0	0	0	0	0	0	E028	E12+4days	E16	E12	Inhibitory	E12+4daysCFSE	CFSE				1.98544	-0.172104	-0.109567	G1	1	-0.0625366	3	1561	955	0	0	33.1018	Ebf1_Isl1	Ebf1_Isl1	Projections	no	no	no	no	No	No	Ebf1_Isl1	Ebf1_Isl1
F_TCAGTTTAGAGTCTTC-1	SeuratProject	1472	917	0.029212	0	0	0	0	0	0	E028	E12+4days	E16	E12	Inhibitory	E12+4daysCFSE	CFSE				2.9212	-0.168039	-0.160933	G1	11	-0.00710654	12	1547	915	0	0	27.0575	Tcf4_Nr2f2	Nr2f2	Interneurons	no	no	no	no	No	No	Nr2f2	Tcf4_Nr2f2
F_TCAGTTTGTAGATCCT-1	SeuratProject	1480	952	0.0202703	0	0	0	0	0	0	E028	E12+4days	E16	E12	Inhibitory	E12+4daysCFSE	CFSE				2.02703	-0.14639	-0.16497	G1	5	0.0185799	4	1550	952	0	0	29.0105	Maf_Sst	Maf	Interneurons	no	no	no	no	No	No	Maf	Maf_Sst
F_TCAGTTTGTTAAACAG-1	SeuratProject	2328	1461	0.0236254	0	0	0	0	0	0	E028	E12+4days	E16	E12	Inhibitory	E12+4daysCFSE	CFSE				2.36254	-0.0435321	-0.216232	G1	11	0.1727	4	2083	1444	0	0	30.6618	Maf_Sst	Maf	Interneurons	no	no	no	no	No	No	Maf	Maf_Sst
F_TCATACTGTTTGCCGG-1	SeuratProject	695	527	0.0359712	0	0	0	0	0	0	E028	E12+4days	E16	E12	Inhibitory	E12+4daysCFSE	CFSE				3.59712	0.00244578	-0.0872727	S	5	0.0897185	4	1454	611	0	0	30.2777	Maf_Sst	Maf	Interneurons	no	no	no	no	No	No	Maf	Maf_Sst
F_TCATACTTCCTCTAAT-1	SeuratProject	2190	1418	0.0182648	0	0	0	0	0	0	E028	E12+4days	E16	E12	Inhibitory	E12+4daysCFSE	CFSE				1.82648	-0.213676	-0.29104	G1	7	0.077364	1	2038	1409	0	0	26.8865	Tshz1	No	Projections	no	no	no	no	No	No	No	Tshz1
F_TCATATCAGAGCCCAA-1	SeuratProject	1688	973	0.0207346	0	0	0	0	0	0	E028	E12+4days	E16	E12	Inhibitory	E12+4daysCFSE	CFSE				2.07346	-0.126458	-0.186621	G1	11	0.0601634	12	1689	973	0	0	23.955	Tcf4_Nr2f2	Nr2f2	Interneurons	no	no	no	no	No	No	Nr2f2	Tcf4_Nr2f2
F_TCATATCAGTAGTCAA-1	SeuratProject	907	632	0.0154355	0	0	0	0	0	0	E028	E12+4days	E16	E12	Inhibitory	E12+4daysCFSE	CFSE				1.54355	0.0263471	-0.0674495	S	1	0.0937966	3	1331	660	0	0	33.7764	Ebf1_Isl1	Ebf1_Isl1	Projections	no	no	no	no	No	No	Ebf1_Isl1	Ebf1_Isl1
F_TCATATCGTGAATTGA-1	SeuratProject	1222	876	0.0237316	0	0	0	0	0	0	E028	E12+4days	E16	E12	Inhibitory	E12+4daysCFSE	CFSE				2.37316	-0.184189	-0.189374	G1	5	0.00518485	4	1392	871	0	0	30.0886	Maf_Sst	Maf	Interneurons	no	no	no	no	No	No	Maf	Maf_Sst
F_TCATATCGTTAGAAAC-1	SeuratProject	1127	808	0.0266193	0	0	0	0	0	0	E028	E12+4days	E16	E12	Inhibitory	E12+4daysCFSE	CFSE				2.66193	0.00728945	-0.167022	S	5	0.174311	4	1385	823	0	0	29.9142	Maf_Sst	Maf	Interneurons	no	no	no	no	No	No	Maf	Maf_Sst
F_TCATCATCAGGAACCA-1	SeuratProject	2310	1415	0.0285714	0	0	0	0	0	0	E028	E12+4days	E16	E12	Inhibitory	E12+4daysCFSE	CFSE				2.85714	-0.0766582	-0.225159	G1	5	0.1485	4	2064	1409	0	0	30.6618	Maf_Sst	Maf	Interneurons	no	no	no	no	No	No	Maf	Maf_Sst
F_TCATCATTCAAGTCGT-1	SeuratProject	1525	929	0.0268852	0	0	0	0	0	0	E028	E12+4days	E16	E12	Inhibitory	E12+4daysCFSE	CFSE				2.68852	-0.131692	-0.0886879	G1	5	-0.0430045	4	1582	928	0	0	29.8417	Maf_Sst	Maf	Interneurons	no	no	no	no	No	No	Maf	Maf_Sst
F_TCATCCGGTCCCTCAT-1	SeuratProject	2392	1419	0.0129599	0	0	0	0	0	0	E028	E12+4days	E16	E12	Inhibitory	E12+4daysCFSE	CFSE				1.29599	-0.136165	-0.122238	G1	12	-0.0139266	8	2100	1410	0	0	34.2562	Gucy1a3	Gucy1a3	Projections	no	no	no	no	No	No	Gucy1a3	Gucy1a3
F_TCATCCGTCGGTCGGT-1	SeuratProject	751	523	0.0199734	0	0	0	0	0	0	E028	E12+4days	E16	E12	Inhibitory	E12+4daysCFSE	CFSE				1.99734	-0.113266	-0.104599	G1	3	-0.00866749	1	1484	562	0	0	22.7535	Tshz1	No	Projections	no	no	no	no	No	No	No	Tshz1
F_TCATGAGTCTCGTCGT-1	SeuratProject	1466	943	0.03206	0	0	0	0	0	0	E028	E12+4days	E16	E12	Inhibitory	E12+4daysCFSE	CFSE				3.206	-0.07905	-0.130723	G1	5	0.0516725	4	1536	941	0	0	29.8967	Maf_Sst	Maf	Interneurons	no	no	no	no	No	No	Maf	Maf_Sst
F_TCATGAGTCTGAGGTT-1	SeuratProject	819	611	0.004884	0	0	0	0	0	0	E028	E12+4days	E16	E12	Inhibitory	E12+4daysCFSE	CFSE				0.4884	-0.104384	0.0404711	G2M	5	-0.144855	4	1439	673	0	0	29.8702	Maf_Sst	Maf	Interneurons	no	no	no	no	No	No	Maf	Maf_Sst
F_TCATGCCCAGAACTTC-1	SeuratProject	1641	1061	0.00609385	0	0	0	0	0	0	E028	E12+4days	E16	E12	Inhibitory	E12+4daysCFSE	CFSE				0.609385	-0.109742	-0.167063	G1	5	0.0573213	4	1644	1060	0	0	29.0239	Maf_Sst	Maf	Interneurons	no	no	no	no	No	No	Maf	Maf_Sst
F_TCATGCCGTATTCTCT-1	SeuratProject	2238	1266	0.0142985	0	0	0	0	0	0	E028	E12+4days	E16	E12	Inhibitory	E12+4daysCFSE	CFSE				1.42985	-0.133413	-0.190602	G1	11	0.0571886	12	2014	1261	0	0	25.2633	Tcf4_Nr2f2	Nr2f2	Interneurons	no	no	no	no	No	No	Nr2f2	Tcf4_Nr2f2
F_TCATGCCTCGGTGAAG-1	SeuratProject	2194	719	0.0141294	0	0	0	0	0	0	E028	E12+4days	E16	E12	Inhibitory	E12+4daysCFSE	CFSE				1.41294	-0.105377	-0.0649945	G1	5	-0.0403825	4	1739	708	0	0	29.5602	Maf_Sst	Maf	Interneurons	no	no	no	no	No	No	Maf	Maf_Sst
F_TCATGTTTCTAACACG-1	SeuratProject	1323	886	0.0302343	0	0	0	0	0	0	E028	E12+4days	E16	E12	Inhibitory	E12+4daysCFSE	CFSE				3.02343	-0.193343	-0.172018	G1	5	-0.0213249	4	1454	883	0	0	29.8634	Maf_Sst	Maf	Interneurons	no	no	no	no	No	No	Maf	Maf_Sst
F_TCATGTTTCTCATGGA-1	SeuratProject	1231	867	0.0154346	0	0	0	0	0	0	E028	E12+4days	E16	E12	Inhibitory	E12+4daysCFSE	CFSE				1.54346	-0.0393941	-0.166796	G1	5	0.127401	4	1415	866	0	0	29.7261	Maf_Sst	Maf	Interneurons	no	no	no	no	No	No	Maf	Maf_Sst
F_TCATTCAAGCATCAAA-1	SeuratProject	1687	1107	0.00770599	0	0	0	0	0	0	E028	E12+4days	E16	E12	Inhibitory	E12+4daysCFSE	CFSE				0.770599	-0.141933	-0.191861	G1	5	0.0499279	4	1686	1105	0	0	29.8466	Maf_Sst	Maf	Interneurons	no	no	no	no	No	No	Maf	Maf_Sst
F_TCATTCACATTACTCT-1	SeuratProject	2622	1518	0.025553	0	0	0	0	0	0	E028	E12+4days	E16	E12	Inhibitory	E12+4daysCFSE	CFSE				2.5553	-0.147111	-0.167465	G1	5	0.0203547	4	2155	1492	0	0	30.6618	Maf_Sst	Maf	Interneurons	no	no	no	no	No	No	Maf	Maf_Sst
F_TCATTCATCCCATTCG-1	SeuratProject	817	600	0.0599755	0	0	0	0	0	0	E028	E12+4days	E16	E12	Inhibitory	E12+4daysCFSE	CFSE				5.99755	-0.0602836	-0.161462	G1	5	0.101179	4	1418	654	0	0	30.6618	Maf_Sst	Maf	Interneurons	no	no	no	no	No	No	Maf	Maf_Sst
F_TCATTGTTCTGAGTCA-1	SeuratProject	2477	1507	0.022608	0	0	0	0	0	0	E028	E12+4days	E16	E12	Inhibitory	E12+4daysCFSE	CFSE				2.2608	-0.223559	-0.14613	G1	5	-0.0774286	4	2134	1490	0	0	30.6618	Maf_Sst	Maf	Interneurons	no	no	no	no	No	No	Maf	Maf_Sst
F_TCATTTGGTAAGGCTG-1	SeuratProject	808	638	0.039604	0	0	0	0	0	0	E028	E12+4days	E16	E12	Inhibitory	E12+4daysCFSE	CFSE				3.9604	-0.102707	-0.197767	G1	5	0.0950597	4	1439	694	0	0	30.6618	Maf_Sst	Maf	Interneurons	no	no	no	no	No	No	Maf	Maf_Sst
F_TCCACCAAGGTCCAGA-1	SeuratProject	2886	1642	0.0190575	0	0	0	0	0	0	E028	E12+4days	E16	E12	Inhibitory	E12+4daysCFSE	CFSE				1.90575	-0.169962	-0.182827	G1	5	0.0128657	4	2188	1600	0	0	30.4863	Maf_Sst	Maf	Interneurons	no	no	no	no	No	No	Maf	Maf_Sst
F_TCCAGAAGTTGCGGCT-1	SeuratProject	974	676	0.00924025	0	0	0	0	0	0	E028	E12+4days	E16	E12	Inhibitory	E12+4daysCFSE	CFSE				0.924025	-0.0673214	-0.134387	G1	5	0.0670656	4	1341	687	0	0	28.3536	Maf_Sst	Maf	Interneurons	no	no	no	no	No	No	Maf	Maf_Sst
F_TCCATGCAGTTAGTAG-1	SeuratProject	1214	820	0.0164745	0	0	0	0	0	0	E028	E12+4days	E16	E12	Inhibitory	E12+4daysCFSE	CFSE				1.64745	-0.159168	-0.210791	G1	5	0.0516239	4	1407	820	0	0	29.289	Maf_Sst	Maf	Interneurons	no	no	no	no	No	No	Maf	Maf_Sst
F_TCCCACAAGGTCCCTG-1	SeuratProject	1924	1181	0.0119543	0	0	0	0	0	0	E028	E12+4days	E16	E12	Inhibitory	E12+4daysCFSE	CFSE				1.19543	-0.0681171	-0.155339	G1	11	0.0872222	12	1871	1178	0	0	26.1729	Tcf4_Nr2f2	Nr2f2	Interneurons	no	no	no	no	No	No	Nr2f2	Tcf4_Nr2f2
F_TCCCACACACAGTACT-1	SeuratProject	1118	831	0.0286225	0	0	0	0	0	0	E028	E12+4days	E16	E12	Inhibitory	E12+4daysCFSE	CFSE				2.86225	-0.116862	-0.176124	G1	11	0.059262	4	1356	854	0	0	30.0812	Maf_Sst	Maf	Interneurons	no	no	no	no	No	No	Maf	Maf_Sst
F_TCCCACACATTCAGGT-1	SeuratProject	2300	1423	0.0186957	0	0	0	0	0	0	E028	E12+4days	E16	E12	Inhibitory	E12+4daysCFSE	CFSE				1.86957	-0.0397901	-0.2018	G1	5	0.16201	4	2077	1413	0	0	29.8407	Maf_Sst	Maf	Interneurons	no	no	no	no	No	No	Maf	Maf_Sst
F_TCCCACATCTAAGCGT-1	SeuratProject	3594	1825	0.016138	0	0	0	0	0	0	E028	E12+4days	E16	E12	Inhibitory	E12+4daysCFSE	CFSE				1.6138	0.362087	0.673882	G2M	4	-0.311795	6	2359	1686	0	0	3.97642	Fabp7	Mitotic	Mitotic	no	no	no	no	No	No	No	Mitotic
F_TCCCAGTAGGCACCAA-1	SeuratProject	2199	1336	0.0195543	0	0	0	0	0	0	E028	E12+4days	E16	E12	Inhibitory	E12+4daysCFSE	CFSE				1.95543	-0.117926	-0.168399	G1	5	0.0504737	4	2019	1332	0	0	30.2095	Maf_Sst	Maf	Interneurons	no	no	no	no	No	No	Maf	Maf_Sst
F_TCCCATGGTGCAACAG-1	SeuratProject	2423	1417	0.0239373	0	0	0	0	0	0	E028	E12+4days	E16	E12	Inhibitory	E12+4daysCFSE	CFSE				2.39373	-0.204481	-0.250147	G1	5	0.045666	4	2108	1406	0	0	30.6618	Maf_Sst	Maf	Interneurons	no	no	no	no	No	No	Maf	Maf_Sst
F_TCCCATGTCGTAACAC-1	SeuratProject	4028	1963	0.0273088	0	0	0	0	0	0	E028	E12+4days	E16	E12	Inhibitory	E12+4daysCFSE	CFSE				2.73088	-0.184705	-0.224316	G1	8	0.0396111	7	2309	1660	0	0	36.3281	Snhg11_Lhx8	Snhg11	Interneurons	no	no	no	no	No	No	Snhg11	Snhg11
F_TCCGAAAAGAGCTGCA-1	SeuratProject	1727	1081	0.0202664	0	0	0	0	0	0	E028	E12+4days	E16	E12	Inhibitory	E12+4daysCFSE	CFSE				2.02664	-0.100491	-0.235803	G1	5	0.135312	4	1726	1080	0	0	30.6618	Maf_Sst	Maf	Interneurons	no	no	no	no	No	No	Maf	Maf_Sst
F_TCCGAAACATAAGCAA-1	SeuratProject	1679	1063	0.0178678	0	0	0	0	0	0	E028	E12+4days	E16	E12	Inhibitory	E12+4daysCFSE	CFSE				1.78678	-0.101393	-0.158517	G1	11	0.057124	12	1680	1062	0	0	25.6644	Tcf4_Nr2f2	Nr2f2	Interneurons	no	no	no	no	No	No	Nr2f2	Tcf4_Nr2f2
F_TCCTAATCATCATTGG-1	SeuratProject	1508	987	0.0112732	0	0	0	0	0	0	E028	E12+4days	E16	E12	Inhibitory	E12+4daysCFSE	CFSE				1.12732	-0.0561635	-0.133048	G1	5	0.0768849	4	1545	984	0	0	29.9728	Maf_Sst	Maf	Interneurons	no	no	no	no	No	No	Maf	Maf_Sst
F_TCCTAATCATGACTAC-1	SeuratProject	1071	786	0.0261438	0	0	0	0	0	0	E028	E12+4days	E16	E12	Inhibitory	E12+4daysCFSE	CFSE				2.61438	-0.0657547	-0.101968	G1	5	0.0362131	4	1353	815	0	0	30.0812	Maf_Sst	Maf	Interneurons	no	no	no	no	No	No	Maf	Maf_Sst
F_TCCTAATTCCGAGGCT-1	SeuratProject	1796	1103	0.0150334	0	0	0	0	0	0	E028	E12+4days	E16	E12	Inhibitory	E12+4daysCFSE	CFSE				1.50334	-0.232269	-0.177258	G1	5	-0.0550113	4	1790	1102	0	0	30.152	Maf_Sst	Maf	Interneurons	no	no	no	no	No	No	Maf	Maf_Sst
F_TCCTCCCGTGTACGCC-1	SeuratProject	1572	1003	0.0127226	0	0	0	0	0	0	E028	E12+4days	E16	E12	Inhibitory	E12+4daysCFSE	CFSE				1.27226	-0.0656657	-0.145005	G1	5	0.0793398	4	1597	1003	0	0	28.5661	Maf_Sst	Maf	Interneurons	no	no	no	no	No	No	Maf	Maf_Sst
F_TCCTCTTGTCCAGAAG-1	SeuratProject	1892	1163	0.019556	0	0	0	0	0	0	E028	E12+4days	E16	E12	Inhibitory	E12+4daysCFSE	CFSE				1.9556	-0.0874993	-0.138452	G1	11	0.0509527	12	1850	1159	0	0	25.2633	Tcf4_Nr2f2	Nr2f2	Interneurons	no	no	no	no	No	No	Nr2f2	Tcf4_Nr2f2
F_TCCTCTTGTTAAGTCC-1	SeuratProject	2482	1512	0.0273973	0	0	0	0	0	0	E028	E12+4days	E16	E12	Inhibitory	E12+4daysCFSE	CFSE				2.73973	-0.204951	-0.154843	G1	5	-0.0501081	4	2130	1490	0	0	30.6618	Maf_Sst	Maf	Interneurons	no	no	no	no	No	No	Maf	Maf_Sst
F_TCGAACAGTGAGATCG-1	SeuratProject	1623	958	0.0154036	0	0	0	0	0	0	E028	E12+4days	E16	E12	Inhibitory	E12+4daysCFSE	CFSE				1.54036	-0.0749964	-0.138768	G1	12	0.0637717	8	1628	954	0	0	33.4764	Gucy1a3	Gucy1a3	Projections	no	no	no	no	No	No	Gucy1a3	Gucy1a3
F_TCGATTTGTTGTGTTG-1	SeuratProject	1102	770	0.0208711	0	0	0	0	0	0	E028	E12+4days	E16	E12	Inhibitory	E12+4daysCFSE	CFSE				2.08711	-0.154934	-0.0529826	G1	11	-0.101951	12	1381	776	0	0	25.2633	Tcf4_Nr2f2	Nr2f2	Interneurons	no	no	no	no	No	No	Nr2f2	Tcf4_Nr2f2
F_TCGCACTAGGCTCAAG-1	SeuratProject	2680	1553	0.019403	0	0	0	0	0	0	E028	E12+4days	E16	E12	Inhibitory	E12+4daysCFSE	CFSE				1.9403	-0.153089	-0.204733	G1	5	0.0516438	4	2185	1526	0	0	30.6618	Maf_Sst	Maf	Interneurons	no	no	no	no	No	No	Maf	Maf_Sst
F_TCGCAGGTCCAAAGGG-1	SeuratProject	1191	849	0.0260285	0	0	0	0	0	0	E028	E12+4days	E16	E12	Inhibitory	E12+4daysCFSE	CFSE				2.60285	-0.111607	-0.224357	G1	5	0.112751	4	1400	847	0	0	30.6618	Maf_Sst	Maf	Interneurons	no	no	no	no	No	No	Maf	Maf_Sst
F_TCGCTCAGTGAATGAT-1	SeuratProject	1661	1070	0.0156532	0	0	0	0	0	0	E028	E12+4days	E16	E12	Inhibitory	E12+4daysCFSE	CFSE				1.56532	-0.120405	-0.17343	G1	7	0.0530253	1	1658	1066	0	0	26.8865	Tshz1	No	Projections	no	no	no	no	No	No	No	Tshz1
F_TCGCTTGCACTGTCCT-1	SeuratProject	810	641	0.017284	0	0	0	0	0	0	E028	E12+4days	E16	E12	Inhibitory	E12+4daysCFSE	CFSE				1.7284	-0.0752328	-0.120387	G1	5	0.0451546	4	1424	708	0	0	30.0812	Maf_Sst	Maf	Interneurons	no	no	no	no	No	No	Maf	Maf_Sst
F_TCGCTTGTCTTTCTAG-1	SeuratProject	1200	813	0.0308333	0	0	0	0	0	0	E028	E12+4days	E16	E12	Inhibitory	E12+4daysCFSE	CFSE				3.08333	-0.164228	-0.108606	G1	5	-0.0556215	4	1408	814	0	0	29.7353	Maf_Sst	Maf	Interneurons	no	no	no	no	No	No	Maf	Maf_Sst
F_TCGGATAAGTTGCATC-1	SeuratProject	2363	1359	0.0190436	0	0	0	0	0	0	E028	E12+4days	E16	E12	Inhibitory	E12+4daysCFSE	CFSE				1.90436	-0.231585	-0.256984	G1	12	0.0253985	8	2071	1349	0	0	34.2562	Gucy1a3	Gucy1a3	Projections	no	no	no	no	No	No	Gucy1a3	Gucy1a3
F_TCGGGACCAGGACAGT-1	SeuratProject	1146	718	0.017452	0	0	0	0	0	0	E028	E12+4days	E16	E12	Inhibitory	E12+4daysCFSE	CFSE				1.7452	-0.0796701	-0.130949	G1	7	0.051279	1	1425	722	0	0	25.4958	Tshz1	No	Projections	no	no	no	no	No	No	No	Tshz1
F_TCGGGCACAAAGAGTT-1	SeuratProject	1661	1018	0.0186635	0	0	0	0	0	0	E028	E12+4days	E16	E12	Inhibitory	E12+4daysCFSE	CFSE				1.86635	-0.0736856	-0.142016	G1	7	0.0683306	11	1662	1017	0	0	28.3379	Six3_Gucy1a3	No	Projections	no	no	no	no	No	No	No	Six3_Gucy1a3
F_TCGGGCACATCAGCAT-1	SeuratProject	1416	973	0.0141243	0	0	0	0	0	0	E028	E12+4days	E16	E12	Inhibitory	E12+4daysCFSE	CFSE				1.41243	-0.151851	-0.115431	G1	5	-0.0364205	4	1496	972	0	0	29.327	Maf_Sst	Maf	Interneurons	no	no	no	no	No	No	Maf	Maf_Sst
F_TCGGTCTGTTCGGGTC-1	SeuratProject	1866	1165	0.0525188	0	0	0	0	0	0	E028	E12+4days	E16	E12	Inhibitory	E12+4daysCFSE	CFSE				5.25188	-0.0613845	-0.172882	G1	5	0.111498	4	1834	1164	0	0	30.6618	Maf_Sst	Maf	Interneurons	no	no	no	no	No	No	Maf	Maf_Sst
F_TCGTAGAAGAGCCGAT-1	SeuratProject	1000	712	0.029	0	0	0	0	0	0	E028	E12+4days	E16	E12	Inhibitory	E12+4daysCFSE	CFSE				2.9	-0.0226548	-0.0201496	G1	5	-0.00250521	4	1349	725	0	0	28.9996	Maf_Sst	Maf	Interneurons	no	no	no	no	No	No	Maf	Maf_Sst
F_TCGTAGACAGAAATTG-1	SeuratProject	1212	812	0.0165017	0	0	0	0	0	0	E028	E12+4days	E16	E12	Inhibitory	E12+4daysCFSE	CFSE				1.65017	-0.00451767	-0.189384	G1	1	0.184866	3	1426	813	0	0	32.5991	Ebf1_Isl1	Ebf1_Isl1	Projections	no	no	no	no	No	No	Ebf1_Isl1	Ebf1_Isl1
F_TCGTCCATCCGTATGA-1	SeuratProject	1303	869	0.0130468	0	0	0	0	0	0	E028	E12+4days	E16	E12	Inhibitory	E12+4daysCFSE	CFSE				1.30468	-0.0638158	-0.18102	G1	11	0.117204	12	1462	868	0	0	25.4004	Tcf4_Nr2f2	Nr2f2	Interneurons	no	no	no	no	No	No	Nr2f2	Tcf4_Nr2f2
F_TCTAACTCATCGCTCT-1	SeuratProject	1958	1244	0.0168539	0	0	0	0	0	0	E028	E12+4days	E16	E12	Inhibitory	E12+4daysCFSE	CFSE				1.68539	-0.0670149	-0.204465	G1	5	0.13745	4	1892	1242	0	0	29.929	Maf_Sst	Maf	Interneurons	no	no	no	no	No	No	Maf	Maf_Sst
F_TCTACCGGTATACGGG-1	SeuratProject	1746	1089	0.0223368	0	0	0	0	0	0	E028	E12+4days	E16	E12	Inhibitory	E12+4daysCFSE	CFSE				2.23368	-0.114477	-0.163431	G1	5	0.0489539	4	1746	1089	0	0	30.233	Maf_Sst	Maf	Interneurons	no	no	no	no	No	No	Maf	Maf_Sst
F_TCTATCACATGACTTG-1	SeuratProject	2021	1289	0.0217714	0	0	0	0	0	0	E028	E12+4days	E16	E12	Inhibitory	E12+4daysCFSE	CFSE				2.17714	-0.145029	-0.185575	G1	5	0.0405464	4	1926	1286	0	0	30.5371	Maf_Sst	Maf	Interneurons	no	no	no	no	No	No	Maf	Maf_Sst
F_TCTCACGAGACAGCGT-1	SeuratProject	1627	1041	0.0288875	0	0	0	0	0	0	E028	E12+4days	E16	E12	Inhibitory	E12+4daysCFSE	CFSE				2.88875	0.0214102	-0.11775	S	5	0.13916	4	1631	1040	0	0	28.9468	Maf_Sst	Maf	Interneurons	no	no	no	no	No	No	Maf	Maf_Sst
F_TCTCAGCGTCTCGCGA-1	SeuratProject	1411	880	0.00992204	0	0	0	0	0	0	E028	E12+4days	E16	E12	Inhibitory	E12+4daysCFSE	CFSE				0.992204	-0.10089	-0.184596	G1	5	0.0837057	4	1514	879	0	0	30.3892	Maf_Sst	Maf	Interneurons	no	no	no	no	No	No	Maf	Maf_Sst
F_TCTCCGAGTACTCGTA-1	SeuratProject	1793	1023	0.0267708	0	0	0	0	0	0	E028	E12+4days	E16	E12	Inhibitory	E12+4daysCFSE	CFSE				2.67708	-0.0221841	-0.216723	G1	12	0.194539	8	1789	1022	0	0	34.2562	Gucy1a3	Gucy1a3	Projections	no	no	no	no	No	No	Gucy1a3	Gucy1a3
F_TCTCTGGAGGTCGCCT-1	SeuratProject	835	639	0.0143713	0	0	0	0	0	0	E028	E12+4days	E16	E12	Inhibitory	E12+4daysCFSE	CFSE				1.43713	-0.155493	-0.0877117	G1	11	-0.0677814	12	1448	687	0	0	26.0748	Tcf4_Nr2f2	Nr2f2	Interneurons	no	no	no	no	No	No	Nr2f2	Tcf4_Nr2f2
F_TCTCTGGCACCCAAGC-1	SeuratProject	2252	1434	0.00932504	0	0	0	0	0	0	E028	E12+4days	E16	E12	Inhibitory	E12+4daysCFSE	CFSE				0.932504	-0.19769	-0.163144	G1	12	-0.0345459	8	2062	1427	0	0	34.2562	Gucy1a3	Gucy1a3	Projections	no	no	no	no	No	No	Gucy1a3	Gucy1a3
F_TCTCTGGTCCTCGATC-1	SeuratProject	1250	837	0.016	0	0	0	0	0	0	E028	E12+4days	E16	E12	Inhibitory	E12+4daysCFSE	CFSE				1.6	-0.116917	-0.101078	G1	11	-0.0158388	12	1429	834	0	0	25.3963	Tcf4_Nr2f2	Nr2f2	Interneurons	no	no	no	no	No	No	Nr2f2	Tcf4_Nr2f2
F_TCTCTGGTCTCTCTTC-1	SeuratProject	1979	1300	0.0126326	0	0	0	0	0	0	E028	E12+4days	E16	E12	Inhibitory	E12+4daysCFSE	CFSE				1.26326	-0.164628	-0.142075	G1	5	-0.0225538	4	1914	1295	0	0	29.5603	Maf_Sst	Maf	Interneurons	no	no	no	no	No	No	Maf	Maf_Sst
F_TCTGCCATCGTGTTCC-1	SeuratProject	2148	1197	0.0270019	0	0	0	0	0	0	E028	E12+4days	E16	E12	Inhibitory	E12+4daysCFSE	CFSE				2.70019	-0.0613655	-0.202412	G1	12	0.141046	8	1975	1196	0	0	34.1213	Gucy1a3	Gucy1a3	Projections	no	no	no	no	No	No	Gucy1a3	Gucy1a3
F_TCTGGCTTCACCGCTT-1	SeuratProject	2027	1333	0.00937346	0	0	0	0	0	0	E028	E12+4days	E16	E12	Inhibitory	E12+4daysCFSE	CFSE				0.937346	-0.218949	-0.20679	G1	5	-0.0121583	4	1939	1329	0	0	30.1165	Maf_Sst	Maf	Interneurons	no	no	no	no	No	No	Maf	Maf_Sst
F_TCTGTCGTCGATACGT-1	SeuratProject	2061	1233	0.0242601	0	0	0	0	0	0	E028	E12+4days	E16	E12	Inhibitory	E12+4daysCFSE	CFSE				2.42601	-0.114618	-0.184389	G1	5	0.0697707	4	1931	1229	0	0	29.9754	Maf_Sst	Maf	Interneurons	no	no	no	no	No	No	Maf	Maf_Sst
F_TCTTAGTTCAAACCTG-1	SeuratProject	1006	701	0.0367793	0	0	0	0	0	0	E028	E12+4days	E16	E12	Inhibitory	E12+4daysCFSE	CFSE				3.67793	-0.152992	-0.081052	G1	8	-0.0719401	7	1333	737	0	0	35.7947	Snhg11_Lhx8	Snhg11	Interneurons	no	no	no	no	No	No	Snhg11	Snhg11
F_TCTTCCTAGCATCTTG-1	SeuratProject	1317	912	0.00987092	0	0	0	0	0	0	E028	E12+4days	E16	E12	Inhibitory	E12+4daysCFSE	CFSE				0.987092	-0.0780981	-0.0964763	G1	12	0.0183781	8	1448	909	0	0	34.2562	Gucy1a3	Gucy1a3	Projections	no	no	no	no	No	No	Gucy1a3	Gucy1a3
F_TCTTGCGCAGTTAGAA-1	SeuratProject	1171	809	0.00768574	0	0	0	0	0	0	E028	E12+4days	E16	E12	Inhibitory	E12+4daysCFSE	CFSE				0.768574	-0.102544	-0.127804	G1	5	0.0252602	4	1390	809	0	0	29.6258	Maf_Sst	Maf	Interneurons	no	no	no	no	No	No	Maf	Maf_Sst
F_TCTTGCGGTAGACAAT-1	SeuratProject	2144	1349	0.0219216	0	0	0	0	0	0	E028	E12+4days	E16	E12	Inhibitory	E12+4daysCFSE	CFSE				2.19216	-0.162518	-0.0679648	G1	5	-0.0945536	4	1994	1347	0	0	30.6618	Maf_Sst	Maf	Interneurons	no	no	no	no	No	No	Maf	Maf_Sst
F_TCTTGCGGTGTTTCTT-1	SeuratProject	1441	939	0.0333102	0	0	0	0	0	0	E028	E12+4days	E16	E12	Inhibitory	E12+4daysCFSE	CFSE				3.33102	-0.0822582	-0.189182	G1	5	0.106923	4	1519	936	0	0	30.7241	Maf_Sst	Maf	Interneurons	no	no	no	no	No	No	Maf	Maf_Sst
F_TCTTTGAAGGACTAAT-1	SeuratProject	1556	991	0.029563	0	0	0	0	0	0	E028	E12+4days	E16	E12	Inhibitory	E12+4daysCFSE	CFSE				2.9563	-0.169786	-0.199257	G1	5	0.029471	4	1581	987	0	0	30.6618	Maf_Sst	Maf	Interneurons	no	no	no	no	No	No	Maf	Maf_Sst
F_TGAACGTTCTAGCCTC-1	SeuratProject	868	628	0.0449309	0	0	0	0	0	0	E028	E12+4days	E16	E12	Inhibitory	E12+4daysCFSE	CFSE				4.49309	-0.135555	-0.154093	G1	3	0.0185373	1	1327	682	0	0	26.7666	Tshz1	No	Projections	no	no	no	no	No	No	No	Tshz1
F_TGAATCGGTTTACACG-1	SeuratProject	1805	1125	0.0265928	0	0	0	0	0	0	E028	E12+4days	E16	E12	Inhibitory	E12+4daysCFSE	CFSE				2.65928	-0.201148	-0.257936	G1	5	0.0567882	4	1795	1122	0	0	29.9282	Maf_Sst	Maf	Interneurons	no	no	no	no	No	No	Maf	Maf_Sst
F_TGACAGTCACTGGCGT-1	SeuratProject	1585	1014	0.0258675	0	0	0	0	0	0	E028	E12+4days	E16	E12	Inhibitory	E12+4daysCFSE	CFSE				2.58675	-0.0557234	-0.133917	G1	5	0.078194	4	1607	1013	0	0	30.7515	Maf_Sst	Maf	Interneurons	no	no	no	no	No	No	Maf	Maf_Sst
F_TGACAGTCATACACCA-1	SeuratProject	1778	1161	0.0185602	0	0	0	0	0	0	E028	E12+4days	E16	E12	Inhibitory	E12+4daysCFSE	CFSE				1.85602	-0.227752	-0.102345	G1	7	-0.125407	1	1771	1158	0	0	26.3352	Tshz1	No	Projections	no	no	no	no	No	No	No	Tshz1
F_TGACAGTGTGCCGTTG-1	SeuratProject	1333	837	0.0420105	0	0	0	0	0	0	E028	E12+4days	E16	E12	Inhibitory	E12+4daysCFSE	CFSE				4.20105	-0.114044	-0.19512	G1	1	0.081076	3	1480	837	0	0	34.1908	Ebf1_Isl1	Ebf1_Isl1	Projections	no	no	no	no	No	No	Ebf1_Isl1	Ebf1_Isl1
F_TGACAGTGTTGTAAAG-1	SeuratProject	1280	862	0.0226562	0	0	0	0	0	0	E028	E12+4days	E16	E12	Inhibitory	E12+4daysCFSE	CFSE				2.26562	-0.052635	-0.177979	G1	11	0.125344	12	1451	861	0	0	25.3102	Tcf4_Nr2f2	Nr2f2	Interneurons	no	no	no	no	No	No	Nr2f2	Tcf4_Nr2f2
F_TGACGCGAGTGCTAGG-1	SeuratProject	1661	1065	0.025286	0	0	0	0	0	0	E028	E12+4days	E16	E12	Inhibitory	E12+4daysCFSE	CFSE				2.5286	-0.0144114	-0.0904191	G1	5	0.0760077	4	1662	1065	0	0	30.0316	Maf_Sst	Maf	Interneurons	no	no	no	no	No	No	Maf	Maf_Sst
F_TGACTCCGTCTAGGCC-1	SeuratProject	3359	1668	0.031557	0	0	0	0	0	0	E028	E12+4days	E16	E12	Inhibitory	E12+4daysCFSE	CFSE				3.1557	-0.130501	-0.243864	G1	10	0.113362	10	2260	1573	0	0	39.3246	Ebf1_Isl1	Ebf1_Isl1	Projections	no	no	no	no	No	No	Ebf1_Isl1	Ebf1_Isl1
F_TGAGACTCAACAGCTT-1	SeuratProject	2740	1533	0.0233577	0	0	0	0	0	0	E028	E12+4days	E16	E12	Inhibitory	E12+4daysCFSE	CFSE				2.33577	-0.168782	-0.184839	G1	5	0.0160572	4	2147	1511	0	0	30.6618	Maf_Sst	Maf	Interneurons	no	no	no	no	No	No	Maf	Maf_Sst
F_TGAGACTCACGTCATA-1	SeuratProject	2507	1387	0.0183486	0	0	0	0	0	0	E028	E12+4days	E16	E12	Inhibitory	E12+4daysCFSE	CFSE				1.83486	-0.122507	-0.1326	G1	7	0.0100921	8	2121	1375	0	0	33.2876	Gucy1a3	Gucy1a3	Projections	no	no	no	no	No	No	Gucy1a3	Gucy1a3
F_TGAGCATAGCCGATCC-1	SeuratProject	985	703	0.0507614	0	0	0	0	0	0	E028	E12+4days	E16	E12	Inhibitory	E12+4daysCFSE	CFSE				5.07614	-0.101152	-0.0055357	G1	5	-0.0956158	4	1306	741	0	0	30.435	Maf_Sst	Maf	Interneurons	no	no	no	no	No	No	Maf	Maf_Sst
F_TGAGCATAGGTGCGAT-1	SeuratProject	2482	1399	0.0205479	0	0	0	0	0	0	E028	E12+4days	E16	E12	Inhibitory	E12+4daysCFSE	CFSE				2.05479	-0.123277	-0.144294	G1	5	0.0210169	4	2097	1386	0	0	30.6618	Maf_Sst	Maf	Interneurons	no	no	no	no	No	No	Maf	Maf_Sst
F_TGAGCGCTCTCGGGAC-1	SeuratProject	1785	1136	0.027451	0	0	0	0	0	0	E028	E12+4days	E16	E12	Inhibitory	E12+4daysCFSE	CFSE				2.7451	-0.151715	-0.123517	G1	5	-0.0281975	4	1779	1133	0	0	29.9648	Maf_Sst	Maf	Interneurons	no	no	no	no	No	No	Maf	Maf_Sst
F_TGAGGAGCATTGTACG-1	SeuratProject	1421	921	0.0211119	0	0	0	0	0	0	E028	E12+4days	E16	E12	Inhibitory	E12+4daysCFSE	CFSE				2.11119	-0.134762	-0.0561753	G1	5	-0.0785872	4	1514	921	0	0	28.8544	Maf_Sst	Maf	Interneurons	no	no	no	no	No	No	Maf	Maf_Sst
F_TGAGGAGTCTCATGCC-1	SeuratProject	1820	1114	0.0269231	0	0	0	0	0	0	E028	E12+4days	E16	E12	Inhibitory	E12+4daysCFSE	CFSE				2.69231	-0.0699541	-0.0957035	G1	11	0.0257493	12	1805	1110	0	0	26.2064	Tcf4_Nr2f2	Nr2f2	Interneurons	no	no	no	no	No	No	Nr2f2	Tcf4_Nr2f2
F_TGATCAGCACTTCCTG-1	SeuratProject	1440	963	0.0180556	0	0	0	0	0	0	E028	E12+4days	E16	E12	Inhibitory	E12+4daysCFSE	CFSE				1.80556	-0.124479	-0.142713	G1	3	0.0182342	1	1522	963	0	0	26.6325	Tshz1	No	Projections	no	no	no	no	No	No	No	Tshz1
F_TGATCAGTCCGTTTCG-1	SeuratProject	1738	1112	0.0287687	0	0	0	0	0	0	E028	E12+4days	E16	E12	Inhibitory	E12+4daysCFSE	CFSE				2.87687	-0.105095	-0.135622	G1	5	0.0305268	4	1737	1111	0	0	30.0251	Maf_Sst	Maf	Interneurons	no	no	no	no	No	No	Maf	Maf_Sst
F_TGATGCATCCGCGAGT-1	SeuratProject	865	596	0.016185	0	0	0	0	0	0	E028	E12+4days	E16	E12	Inhibitory	E12+4daysCFSE	CFSE				1.6185	-0.0928717	-0.108457	G1	5	0.0155856	4	1365	640	0	0	29.5602	Maf_Sst	Maf	Interneurons	no	no	no	no	No	No	Maf	Maf_Sst
F_TGATTCTCAACTTCTT-1	SeuratProject	2174	1260	0.0317387	0	0	0	0	0	0	E028	E12+4days	E16	E12	Inhibitory	E12+4daysCFSE	CFSE				3.17387	-0.210289	-0.220158	G1	5	0.00986834	4	1994	1256	0	0	30.6618	Maf_Sst	Maf	Interneurons	no	no	no	no	No	No	Maf	Maf_Sst
F_TGCACGGCAGCAGTGA-1	SeuratProject	718	506	0.0891365	0	0	0	0	0	0	E028	E12+4days	E16	E12	Inhibitory	E12+4daysCFSE	CFSE				8.91365	-0.134957	-0.0295642	G1	8	-0.105393	7	1475	599	0	0	35.7947	Snhg11_Lhx8	Snhg11	Interneurons	no	no	no	no	No	No	Snhg11	Snhg11
F_TGCACGGCATTGTGCA-1	SeuratProject	1471	938	0.0217539	0	0	0	0	0	0	E028	E12+4days	E16	E12	Inhibitory	E12+4daysCFSE	CFSE				2.17539	-0.173194	-0.106111	G1	5	-0.0670838	4	1548	937	0	0	29.5661	Maf_Sst	Maf	Interneurons	no	no	no	no	No	No	Maf	Maf_Sst
F_TGCAGATCATGGTGGA-1	SeuratProject	1140	776	0.0210526	0	0	0	0	0	0	E028	E12+4days	E16	E12	Inhibitory	E12+4daysCFSE	CFSE				2.10526	-0.104161	-0.203019	G1	8	0.0988575	7	1410	791	0	0	35.7947	Snhg11_Lhx8	Snhg11	Interneurons	no	no	no	no	No	No	Snhg11	Snhg11
F_TGCAGATGTCTGTAAC-1	SeuratProject	1979	1225	0.018191	0	0	0	0	0	0	E028	E12+4days	E16	E12	Inhibitory	E12+4daysCFSE	CFSE				1.8191	-0.0246447	-0.168987	G1	5	0.144343	4	1902	1224	0	0	29.6792	Maf_Sst	Maf	Interneurons	no	no	no	no	No	No	Maf	Maf_Sst
F_TGCAGGCGTTGCATGT-1	SeuratProject	1030	759	0.0417476	0	0	0	0	0	0	E028	E12+4days	E16	E12	Inhibitory	E12+4daysCFSE	CFSE				4.17476	-0.120304	-0.160841	G1	5	0.0405372	4	1328	772	0	0	30.1403	Maf_Sst	Maf	Interneurons	no	no	no	no	No	No	Maf	Maf_Sst
F_TGCAGGCTCTCCTGAC-1	SeuratProject	1480	998	0.0277027	0	0	0	0	0	0	E028	E12+4days	E16	E12	Inhibitory	E12+4daysCFSE	CFSE				2.77027	-0.0555902	-0.20107	G1	5	0.14548	4	1537	998	0	0	28.5751	Maf_Sst	Maf	Interneurons	no	no	no	no	No	No	Maf	Maf_Sst
F_TGCATCCGTCGCAGTC-1	SeuratProject	1524	959	0.0479003	0	0	0	0	0	0	E028	E12+4days	E16	E12	Inhibitory	E12+4daysCFSE	CFSE				4.79003	-0.098273	-0.187785	G1	5	0.0895118	4	1573	958	0	0	30.4824	Maf_Sst	Maf	Interneurons	no	no	no	no	No	No	Maf	Maf_Sst
F_TGCATCCTCTCTCTTC-1	SeuratProject	1792	1104	0.015625	0	0	0	0	0	0	E028	E12+4days	E16	E12	Inhibitory	E12+4daysCFSE	CFSE				1.5625	-0.0887934	-0.212125	G1	7	0.123332	11	1787	1104	0	0	30.4843	Six3_Gucy1a3	No	Projections	no	no	no	no	No	No	No	Six3_Gucy1a3
F_TGCATGACAGGTTCCG-1	SeuratProject	1700	1114	0.0135294	0	0	0	0	0	0	E028	E12+4days	E16	E12	Inhibitory	E12+4daysCFSE	CFSE				1.35294	-0.0484849	-0.140193	G1	11	0.0917076	12	1699	1113	0	0	26.2331	Tcf4_Nr2f2	Nr2f2	Interneurons	no	no	no	no	No	No	Nr2f2	Tcf4_Nr2f2
F_TGCGACGAGTAACCTC-1	SeuratProject	1522	958	0.0275953	0	0	0	0	0	0	E028	E12+4days	E16	E12	Inhibitory	E12+4daysCFSE	CFSE				2.75953	-0.0734461	-0.161132	G1	11	0.0876859	12	1570	958	0	0	26.1959	Tcf4_Nr2f2	Nr2f2	Interneurons	no	no	no	no	No	No	Nr2f2	Tcf4_Nr2f2
F_TGCGACGTCACTGTCC-1	SeuratProject	1540	999	0.0188312	0	0	0	0	0	0	E028	E12+4days	E16	E12	Inhibitory	E12+4daysCFSE	CFSE				1.88312	-0.190124	-0.0917892	G1	5	-0.0983347	4	1573	999	0	0	29.5735	Maf_Sst	Maf	Interneurons	no	no	no	no	No	No	Maf	Maf_Sst
F_TGCGACGTCCATTCGC-1	SeuratProject	1903	1157	0.0346821	0	0	0	0	0	0	E028	E12+4days	E16	E12	Inhibitory	E12+4daysCFSE	CFSE				3.46821	-0.15583	-0.0951767	G1	5	-0.0606536	4	1857	1157	0	0	30.6618	Maf_Sst	Maf	Interneurons	no	no	no	no	No	No	Maf	Maf_Sst
F_TGCGGCAAGCGACATG-1	SeuratProject	863	622	0.0440324	0	0	0	0	0	0	E028	E12+4days	E16	E12	Inhibitory	E12+4daysCFSE	CFSE				4.40324	0.0326508	-0.125683	S	11	0.158333	12	1346	677	0	0	26.1948	Tcf4_Nr2f2	Nr2f2	Interneurons	no	no	no	no	No	No	Nr2f2	Tcf4_Nr2f2
F_TGCGGGTAGGGTTTCT-1	SeuratProject	1307	896	0.0405509	0	0	0	0	0	0	E028	E12+4days	E16	E12	Inhibitory	E12+4daysCFSE	CFSE				4.05509	-0.18009	-0.10517	G1	5	-0.0749204	4	1454	896	0	0	30.6819	Maf_Sst	Maf	Interneurons	no	no	no	no	No	No	Maf	Maf_Sst
F_TGCTCGTCAACTAGAA-1	SeuratProject	1166	839	0.0557461	0	0	0	0	0	0	E028	E12+4days	E16	E12	Inhibitory	E12+4daysCFSE	CFSE				5.57461	-0.117727	-0.143356	G1	5	0.0256296	4	1373	849	0	0	30.6618	Maf_Sst	Maf	Interneurons	no	no	no	no	No	No	Maf	Maf_Sst
F_TGCTGAAAGACTCTTG-1	SeuratProject	2024	1243	0.0251976	0	0	0	0	0	0	E028	E12+4days	E16	E12	Inhibitory	E12+4daysCFSE	CFSE				2.51976	-0.133325	-0.101566	G1	5	-0.031758	4	1926	1242	0	0	30.6618	Maf_Sst	Maf	Interneurons	no	no	no	no	No	No	Maf	Maf_Sst
F_TGCTGAATCATCGACA-1	SeuratProject	1897	1155	0.0115973	0	0	0	0	0	0	E028	E12+4days	E16	E12	Inhibitory	E12+4daysCFSE	CFSE				1.15973	-0.118669	-0.114144	G1	3	-0.00452418	12	1853	1153	0	0	23.8024	Tcf4_Nr2f2	Nr2f2	Interneurons	no	no	no	no	No	No	Nr2f2	Tcf4_Nr2f2
F_TGCTGAATCTTCACAT-1	SeuratProject	2511	1430	0.0115492	0	0	0	0	0	0	E028	E12+4days	E16	E12	Inhibitory	E12+4daysCFSE	CFSE				1.15492	-0.129309	-0.174057	G1	12	0.044748	8	2139	1418	0	0	34.2562	Gucy1a3	Gucy1a3	Projections	no	no	no	no	No	No	Gucy1a3	Gucy1a3
F_TGCTTGCAGGCTCCCA-1	SeuratProject	1151	760	0.0121633	0	0	0	0	0	0	E028	E12+4days	E16	E12	Inhibitory	E12+4daysCFSE	CFSE				1.21633	-0.0562745	-0.197988	G1	11	0.141713	5	1418	761	0	0	26.1695	Npy	No	Interneurons	no	no	no	no	No	No	No	Npy
F_TGGAACTCAGCGACCT-1	SeuratProject	2442	1359	0.0184275	0	0	0	0	0	0	E028	E12+4days	E16	E12	Inhibitory	E12+4daysCFSE	CFSE				1.84275	-0.141332	-0.209576	G1	1	0.0682432	10	2087	1343	0	0	35.6277	Ebf1_Isl1	Ebf1_Isl1	Projections	no	no	no	no	No	No	Ebf1_Isl1	Ebf1_Isl1
F_TGGAACTTCTCAACGA-1	SeuratProject	2320	1312	0.0301724	0	0	0	0	0	0	E028	E12+4days	E16	E12	Inhibitory	E12+4daysCFSE	CFSE				3.01724	-0.0959754	-0.198494	G1	5	0.102519	4	2041	1307	0	0	30.6618	Maf_Sst	Maf	Interneurons	no	no	no	no	No	No	Maf	Maf_Sst
F_TGGAGAGAGGTATTGA-1	SeuratProject	1739	1067	0.0195515	0	0	0	0	0	0	E028	E12+4days	E16	E12	Inhibitory	E12+4daysCFSE	CFSE				1.95515	-0.0941852	-0.0548412	G1	12	-0.039344	8	1736	1064	0	0	33.8348	Gucy1a3	Gucy1a3	Projections	no	no	no	no	No	No	Gucy1a3	Gucy1a3
F_TGGATCAAGATACATG-1	SeuratProject	1843	1127	0.01465	0	0	0	0	0	0	E028	E12+4days	E16	E12	Inhibitory	E12+4daysCFSE	CFSE				1.465	-0.12112	-0.124121	G1	11	0.00300122	12	1819	1124	0	0	25.3137	Tcf4_Nr2f2	Nr2f2	Interneurons	no	no	no	no	No	No	Nr2f2	Tcf4_Nr2f2
F_TGGATCAGTTCTCCTG-1	SeuratProject	1762	1102	0.0181612	0	0	0	0	0	0	E028	E12+4days	E16	E12	Inhibitory	E12+4daysCFSE	CFSE				1.81612	-0.0449911	-0.164288	G1	5	0.119297	4	1758	1101	0	0	29.0035	Maf_Sst	Maf	Interneurons	no	no	no	no	No	No	Maf	Maf_Sst
F_TGGATCATCCGTGGCA-1	SeuratProject	2878	1504	0.0121612	0	0	0	0	0	0	E028	E12+4days	E16	E12	Inhibitory	E12+4daysCFSE	CFSE				1.21612	-0.0394236	1.30977	G2M	2	-1.34919	2	2170	1472	0	0	10.7105	Top2a	Mitotic	Mitotic	no	no	no	no	No	No	No	Mitotic
F_TGGATGTAGGAATCGC-1	SeuratProject	1609	978	0.0273462	0	0	0	0	0	0	E028	E12+4days	E16	E12	Inhibitory	E12+4daysCFSE	CFSE				2.73462	-0.0561734	-0.184158	G1	5	0.127985	4	1623	978	0	0	29.5936	Maf_Sst	Maf	Interneurons	no	no	no	no	No	No	Maf	Maf_Sst
F_TGGATGTCATCAGCTA-1	SeuratProject	1069	740	0.0112254	0	0	0	0	0	0	E028	E12+4days	E16	E12	Inhibitory	E12+4daysCFSE	CFSE				1.12254	-0.0819863	-0.190691	G1	11	0.108704	12	1378	753	0	0	25.2633	Tcf4_Nr2f2	Nr2f2	Interneurons	no	no	no	no	No	No	Nr2f2	Tcf4_Nr2f2
F_TGGGAAGAGCATGAAT-1	SeuratProject	1150	814	0.0156522	0	0	0	0	0	0	E028	E12+4days	E16	E12	Inhibitory	E12+4daysCFSE	CFSE				1.56522	-0.168359	-0.0867952	G1	5	-0.0815639	4	1403	818	0	0	30.6618	Maf_Sst	Maf	Interneurons	no	no	no	no	No	No	Maf	Maf_Sst
F_TGGGCGTTCGCTGCGA-1	SeuratProject	1582	1028	0.022756	0	0	0	0	0	0	E028	E12+4days	E16	E12	Inhibitory	E12+4daysCFSE	CFSE				2.2756	-0.159955	-0.110594	G1	5	-0.0493612	4	1599	1026	0	0	30.1466	Maf_Sst	Maf	Interneurons	no	no	no	no	No	No	Maf	Maf_Sst
F_TGGGTTAAGCGACTTT-1	SeuratProject	1031	691	0.0329777	0	0	0	0	0	0	E028	E12+4days	E16	E12	Inhibitory	E12+4daysCFSE	CFSE				3.29777	-0.0246427	-0.140921	G1	3	0.116279	1	1365	702	0	0	22.5069	Tshz1	No	Projections	no	no	no	no	No	No	No	Tshz1
F_TGGGTTACACAGTACT-1	SeuratProject	907	632	0.0352811	0	0	0	0	0	0	E028	E12+4days	E16	E12	Inhibitory	E12+4daysCFSE	CFSE				3.52811	-0.144191	-0.233975	G1	5	0.0897833	4	1318	670	0	0	30.2804	Maf_Sst	Maf	Interneurons	no	no	no	no	No	No	Maf	Maf_Sst
F_TGGTACAAGAACAAGG-1	SeuratProject	1179	865	0.0186599	0	0	0	0	0	0	E028	E12+4days	E16	E12	Inhibitory	E12+4daysCFSE	CFSE				1.86599	-0.0830373	-0.161904	G1	11	0.0788663	12	1381	872	0	0	26.2142	Tcf4_Nr2f2	Nr2f2	Interneurons	no	no	no	no	No	No	Nr2f2	Tcf4_Nr2f2
F_TGGTAGTCACAGTGAG-1	SeuratProject	1505	1000	0.0186047	0	0	0	0	0	0	E028	E12+4days	E16	E12	Inhibitory	E12+4daysCFSE	CFSE				1.86047	-0.0702085	-0.159457	G1	5	0.0892484	4	1550	998	0	0	30.1268	Maf_Sst	Maf	Interneurons	no	no	no	no	No	No	Maf	Maf_Sst
F_TGGTAGTTCTGGAAGG-1	SeuratProject	1913	1239	0.026137	0	0	0	0	0	0	E028	E12+4days	E16	E12	Inhibitory	E12+4daysCFSE	CFSE				2.6137	-0.128651	-0.241178	G1	5	0.112527	4	1871	1233	0	0	30.6618	Maf_Sst	Maf	Interneurons	no	no	no	no	No	No	Maf	Maf_Sst
F_TGGTTAGAGCTATCTG-1	SeuratProject	1415	945	0.0310954	0	0	0	0	0	0	E028	E12+4days	E16	E12	Inhibitory	E12+4daysCFSE	CFSE				3.10954	-0.184356	-0.194795	G1	5	0.0104394	4	1514	943	0	0	29.583	Maf_Sst	Maf	Interneurons	no	no	no	no	No	No	Maf	Maf_Sst
F_TGGTTAGGTACCTATG-1	SeuratProject	1998	1198	0.025025	0	0	0	0	0	0	E028	E12+4days	E16	E12	Inhibitory	E12+4daysCFSE	CFSE				2.5025	-0.138151	-0.215381	G1	7	0.0772304	1	1900	1190	0	0	27.2251	Tshz1	No	Projections	no	no	no	no	No	No	No	Tshz1
F_TGTAACGAGATAGCAT-1	SeuratProject	1594	937	0.0131744	0	0	0	0	0	0	E028	E12+4days	E16	E12	Inhibitory	E12+4daysCFSE	CFSE				1.31744	-0.0574657	-0.139559	G1	11	0.0820928	12	1610	935	0	0	25.3083	Tcf4_Nr2f2	Nr2f2	Interneurons	no	no	no	no	No	No	Nr2f2	Tcf4_Nr2f2
F_TGTAACGAGGCTTAGG-1	SeuratProject	1904	1045	0.0215336	0	0	0	0	0	0	E028	E12+4days	E16	E12	Inhibitory	E12+4daysCFSE	CFSE				2.15336	-0.0174296	-0.194106	G1	7	0.176677	11	1838	1043	0	0	30.4017	Six3_Gucy1a3	No	Projections	no	no	no	no	No	No	No	Six3_Gucy1a3
F_TGTAACGAGTGTTCAC-1	SeuratProject	2314	1380	0.019879	0	0	0	0	0	0	E028	E12+4days	E16	E12	Inhibitory	E12+4daysCFSE	CFSE				1.9879	-0.0629952	-0.271744	G1	5	0.208749	4	2057	1377	0	0	30.6618	Maf_Sst	Maf	Interneurons	no	no	no	no	No	No	Maf	Maf_Sst
F_TGTAAGCAGGTAAGTT-1	SeuratProject	2451	1321	0.0236638	0	0	0	0	0	0	E028	E12+4days	E16	E12	Inhibitory	E12+4daysCFSE	CFSE				2.36638	-0.0555891	-0.196412	G1	5	0.140823	4	2085	1310	0	0	30.6618	Maf_Sst	Maf	Interneurons	no	no	no	no	No	No	Maf	Maf_Sst
F_TGTACAGAGAATAGTC-1	SeuratProject	1497	982	0.0220441	0	0	0	0	0	0	E028	E12+4days	E16	E12	Inhibitory	E12+4daysCFSE	CFSE				2.20441	-0.188321	-0.112685	G1	5	-0.0756358	4	1546	980	0	0	29.58	Maf_Sst	Maf	Interneurons	no	no	no	no	No	No	Maf	Maf_Sst
F_TGTACAGAGTGAGCCA-1	SeuratProject	776	574	0.0721649	0	0	0	0	0	0	E028	E12+4days	E16	E12	Inhibitory	E12+4daysCFSE	CFSE				7.21649	0.00406676	-0.159933	S	5	0.164	4	1450	620	0	0	30.6618	Maf_Sst	Maf	Interneurons	no	no	no	no	No	No	Maf	Maf_Sst
F_TGTAGACAGGTAGCCA-1	SeuratProject	1239	817	0.0274415	0	0	0	0	0	0	E028	E12+4days	E16	E12	Inhibitory	E12+4daysCFSE	CFSE				2.74415	-0.105931	-0.167848	G1	5	0.0619169	4	1429	817	0	0	28.5371	Maf_Sst	Maf	Interneurons	no	no	no	no	No	No	Maf	Maf_Sst
F_TGTCCACAGGACGGAG-1	SeuratProject	1576	1000	0.0209391	0	0	0	0	0	0	E028	E12+4days	E16	E12	Inhibitory	E12+4daysCFSE	CFSE				2.09391	-0.185618	-0.186517	G1	5	0.000899131	4	1594	998	0	0	29.88	Maf_Sst	Maf	Interneurons	no	no	no	no	No	No	Maf	Maf_Sst
F_TGTCCCAAGAGCCTGA-1	SeuratProject	1574	969	0.019695	0	0	0	0	0	0	E028	E12+4days	E16	E12	Inhibitory	E12+4daysCFSE	CFSE				1.9695	-0.170319	-0.164927	G1	5	-0.0053919	4	1600	968	0	0	29.0032	Maf_Sst	Maf	Interneurons	no	no	no	no	No	No	Maf	Maf_Sst
F_TGTCCCATCCGGGACT-1	SeuratProject	1857	1032	0.0274637	0	0	0	0	0	0	E028	E12+4days	E16	E12	Inhibitory	E12+4daysCFSE	CFSE				2.74637	-0.118124	-0.120476	G1	12	0.00235172	8	1828	1030	0	0	34.2987	Gucy1a3	Gucy1a3	Projections	no	no	no	no	No	No	Gucy1a3	Gucy1a3
F_TGTCCTGTCTCAAAGC-1	SeuratProject	1592	1012	0.0150754	0	0	0	0	0	0	E028	E12+4days	E16	E12	Inhibitory	E12+4daysCFSE	CFSE				1.50754	-0.126458	-0.167893	G1	5	0.0414347	4	1606	1012	0	0	28.5993	Maf_Sst	Maf	Interneurons	no	no	no	no	No	No	Maf	Maf_Sst
F_TGTGGCGGTCCTGAAT-1	SeuratProject	2125	1252	0.0362353	0	0	0	0	0	0	E028	E12+4days	E16	E12	Inhibitory	E12+4daysCFSE	CFSE				3.62353	0.0113311	-0.124145	S	5	0.135476	4	1974	1250	0	0	30.6618	Maf_Sst	Maf	Interneurons	no	no	no	no	No	No	Maf	Maf_Sst
F_TGTGGCGTCACACCCT-1	SeuratProject	1252	921	0.0263578	0	0	0	0	0	0	E028	E12+4days	E16	E12	Inhibitory	E12+4daysCFSE	CFSE				2.63578	-0.0288587	-0.163853	G1	5	0.134994	4	1394	922	0	0	30.6618	Maf_Sst	Maf	Interneurons	no	no	no	no	No	No	Maf	Maf_Sst
F_TGTTACTAGCCATATC-1	SeuratProject	1614	1059	0.0297398	0	0	0	0	0	0	E028	E12+4days	E16	E12	Inhibitory	E12+4daysCFSE	CFSE				2.97398	-0.163883	-0.169803	G1	7	0.00592059	1	1619	1059	0	0	26.8873	Tshz1	No	Projections	no	no	no	no	No	No	No	Tshz1
F_TGTTACTCAATGAAAC-1	SeuratProject	1724	1123	0.0324826	0	0	0	0	0	0	E028	E12+4days	E16	E12	Inhibitory	E12+4daysCFSE	CFSE				3.24826	-0.0939348	-0.199564	G1	5	0.105629	4	1723	1122	0	0	30.3676	Maf_Sst	Maf	Interneurons	no	no	no	no	No	No	Maf	Maf_Sst
F_TGTTCATCACTGGACC-1	SeuratProject	1306	821	0.0153139	0	0	0	0	0	0	E028	E12+4days	E16	E12	Inhibitory	E12+4daysCFSE	CFSE				1.53139	-0.150558	-0.0515766	G1	5	-0.0989815	4	1469	818	0	0	29.3458	Maf_Sst	Maf	Interneurons	no	no	no	no	No	No	Maf	Maf_Sst
F_TGTTCTATCTTAGTTC-1	SeuratProject	1340	912	0.0335821	0	0	0	0	0	0	E028	E12+4days	E16	E12	Inhibitory	E12+4daysCFSE	CFSE				3.35821	-0.186329	-0.169565	G1	5	-0.0167639	4	1473	910	0	0	29.6922	Maf_Sst	Maf	Interneurons	no	no	no	no	No	No	Maf	Maf_Sst
F_TGTTGAGAGAGTTGTA-1	SeuratProject	879	639	0.00568828	0	0	0	0	0	0	E028	E12+4days	E16	E12	Inhibitory	E12+4daysCFSE	CFSE				0.568828	-0.0132129	-0.107702	G1	11	0.0944887	12	1336	676	0	0	26.2284	Tcf4_Nr2f2	Nr2f2	Interneurons	no	no	no	no	No	No	Nr2f2	Tcf4_Nr2f2
F_TGTTGAGTCGTGCACG-1	SeuratProject	1135	722	0.0176211	0	0	0	0	0	0	E028	E12+4days	E16	E12	Inhibitory	E12+4daysCFSE	CFSE				1.76211	-0.0972287	-0.149555	G1	11	0.0523267	12	1426	725	0	0	25.295	Tcf4_Nr2f2	Nr2f2	Interneurons	no	no	no	no	No	No	Nr2f2	Tcf4_Nr2f2
F_TGTTGAGTCTACACTT-1	SeuratProject	1680	1051	0.0178571	0	0	0	0	0	0	E028	E12+4days	E16	E12	Inhibitory	E12+4daysCFSE	CFSE				1.78571	-0.153857	-0.15991	G1	5	0.00605353	4	1680	1050	0	0	30.1405	Maf_Sst	Maf	Interneurons	no	no	no	no	No	No	Maf	Maf_Sst
F_TGTTTGTAGACAACAT-1	SeuratProject	1290	811	0.0124031	0	0	0	0	0	0	E028	E12+4days	E16	E12	Inhibitory	E12+4daysCFSE	CFSE				1.24031	-0.158515	-0.204606	G1	5	0.0460918	4	1471	810	0	0	29.289	Maf_Sst	Maf	Interneurons	no	no	no	no	No	No	Maf	Maf_Sst
F_TGTTTGTAGTTGCTCA-1	SeuratProject	1569	938	0.0254939	0	0	0	0	0	0	E028	E12+4days	E16	E12	Inhibitory	E12+4daysCFSE	CFSE				2.54939	-0.120412	-0.225198	G1	5	0.104786	4	1596	936	0	0	30.6618	Maf_Sst	Maf	Interneurons	no	no	no	no	No	No	Maf	Maf_Sst
F_TGTTTGTGTTAGCGGA-1	SeuratProject	1296	859	0.0231481	0	0	0	0	0	0	E028	E12+4days	E16	E12	Inhibitory	E12+4daysCFSE	CFSE				2.31481	-0.116516	-0.135906	G1	11	0.0193896	12	1459	856	0	0	25.4512	Tcf4_Nr2f2	Nr2f2	Interneurons	no	no	no	no	No	No	Nr2f2	Tcf4_Nr2f2
F_TGTTTGTTCGACATAC-1	SeuratProject	1168	765	0.0136986	0	0	0	0	0	0	E028	E12+4days	E16	E12	Inhibitory	E12+4daysCFSE	CFSE				1.36986	-0.054469	-0.00565089	G1	3	-0.0488181	1	1401	766	0	0	22.7731	Tshz1	No	Projections	no	no	no	no	No	No	No	Tshz1
F_TTACAGGAGACCATGG-1	SeuratProject	1680	1022	0.0178571	0	0	0	0	0	0	E028	E12+4days	E16	E12	Inhibitory	E12+4daysCFSE	CFSE				1.78571	-0.0642282	-0.142739	G1	5	0.0785106	4	1679	1019	0	0	30	Maf_Sst	Maf	Interneurons	no	no	no	no	No	No	Maf	Maf_Sst
F_TTACCATAGACATACA-1	SeuratProject	2316	1345	0.0215889	0	0	0	0	0	0	E028	E12+4days	E16	E12	Inhibitory	E12+4daysCFSE	CFSE				2.15889	0.549954	0.202951	S	2	0.347004	2	2050	1331	0	0	9.02504	Top2a	Mitotic	Mitotic	no	no	no	no	No	No	No	Mitotic
F_TTACGCCGTGCCAAGA-1	SeuratProject	1595	998	0.0282132	0	0	0	0	0	0	E028	E12+4days	E16	E12	Inhibitory	E12+4daysCFSE	CFSE				2.82132	-0.0810693	-0.257989	G1	5	0.17692	4	1608	995	0	0	30.3417	Maf_Sst	Maf	Interneurons	no	no	no	no	No	No	Maf	Maf_Sst
F_TTACGCCGTGGAAATT-1	SeuratProject	3282	1603	0.0173675	0	0	0	0	0	0	E028	E12+4days	E16	E12	Inhibitory	E12+4daysCFSE	CFSE				1.73675	-0.117263	-0.198988	G1	10	0.0817249	10	2242	1525	0	0	37.5191	Ebf1_Isl1	Ebf1_Isl1	Projections	no	no	no	no	No	No	Ebf1_Isl1	Ebf1_Isl1
F_TTACGTTCACAACGTT-1	SeuratProject	1549	1063	0.0129116	0	0	0	0	0	0	E028	E12+4days	E16	E12	Inhibitory	E12+4daysCFSE	CFSE				1.29116	-0.138958	-0.115908	G1	5	-0.0230504	4	1564	1062	0	0	29.3669	Maf_Sst	Maf	Interneurons	no	no	no	no	No	No	Maf	Maf_Sst
F_TTACTGTTCCTTACCG-1	SeuratProject	1524	1039	0.0308399	0	0	0	0	0	0	E028	E12+4days	E16	E12	Inhibitory	E12+4daysCFSE	CFSE				3.08399	-0.159139	-0.147127	G1	11	-0.0120118	12	1558	1039	0	0	26.1729	Tcf4_Nr2f2	Nr2f2	Interneurons	no	no	no	no	No	No	Nr2f2	Tcf4_Nr2f2
F_TTAGGCAGTCTTGCGG-1	SeuratProject	1378	919	0.0174165	0	0	0	0	0	0	E028	E12+4days	E16	E12	Inhibitory	E12+4daysCFSE	CFSE				1.74165	-0.0804452	-0.173249	G1	5	0.0928037	4	1479	917	0	0	30.0948	Maf_Sst	Maf	Interneurons	no	no	no	no	No	No	Maf	Maf_Sst
F_TTAGTCTTCAGCTTCC-1	SeuratProject	1775	1198	0.0185915	0	0	0	0	0	0	E028	E12+4days	E16	E12	Inhibitory	E12+4daysCFSE	CFSE				1.85915	-0.147769	-0.148921	G1	5	0.00115268	4	1772	1197	0	0	30.2804	Maf_Sst	Maf	Interneurons	no	no	no	no	No	No	Maf	Maf_Sst
F_TTCAATCAGCATCAAA-1	SeuratProject	1074	754	0.0577281	0	0	0	0	0	0	E028	E12+4days	E16	E12	Inhibitory	E12+4daysCFSE	CFSE				5.77281	-0.131876	-0.16097	G1	5	0.0290944	4	1356	786	0	0	30.6618	Maf_Sst	Maf	Interneurons	no	no	no	no	No	No	Maf	Maf_Sst
F_TTCACCGGTCAGACTT-1	SeuratProject	2218	1359	0.0279531	0	0	0	0	0	0	E028	E12+4days	E16	E12	Inhibitory	E12+4daysCFSE	CFSE				2.79531	-0.208579	-0.209576	G1	5	0.000997284	4	2025	1349	0	0	30.5511	Maf_Sst	Maf	Interneurons	no	no	no	no	No	No	Maf	Maf_Sst
F_TTCACGCGTTAAACCC-1	SeuratProject	1881	1141	0.0132908	0	0	0	0	0	0	E028	E12+4days	E16	E12	Inhibitory	E12+4daysCFSE	CFSE				1.32908	-0.156332	-0.173937	G1	5	0.0176047	4	1843	1140	0	0	29.0773	Maf_Sst	Maf	Interneurons	no	no	no	no	No	No	Maf	Maf_Sst
F_TTCATTGCAATTGGTC-1	SeuratProject	1945	1250	0.0123393	0	0	0	0	0	0	E028	E12+4days	E16	E12	Inhibitory	E12+4daysCFSE	CFSE				1.23393	-0.177956	-0.181839	G1	5	0.00388339	4	1883	1247	0	0	30.6913	Maf_Sst	Maf	Interneurons	no	no	no	no	No	No	Maf	Maf_Sst
F_TTCCGTGAGTGTCATC-1	SeuratProject	1018	690	0.0206287	0	0	0	0	0	0	E028	E12+4days	E16	E12	Inhibitory	E12+4daysCFSE	CFSE				2.06287	-0.0880917	-0.0957283	G1	3	0.00763657	1	1363	696	0	0	24.8242	Tshz1	No	Projections	no	no	no	no	No	No	No	Tshz1
F_TTCCGTGTCTCCGATC-1	SeuratProject	1261	885	0.00951626	0	0	0	0	0	0	E028	E12+4days	E16	E12	Inhibitory	E12+4daysCFSE	CFSE				0.951626	-0.0782521	-0.0622548	G1	5	-0.0159973	4	1416	882	0	0	28.2922	Maf_Sst	Maf	Interneurons	no	no	no	no	No	No	Maf	Maf_Sst
F_TTCCTAAAGGTAATCA-1	SeuratProject	1231	704	0.0365556	0	0	0	0	0	0	E028	E12+4days	E16	E12	Inhibitory	E12+4daysCFSE	CFSE				3.65556	-0.053339	-0.0694407	G1	11	0.0161016	12	1455	703	0	0	27.1881	Tcf4_Nr2f2	Nr2f2	Interneurons	no	no	no	no	No	No	Nr2f2	Tcf4_Nr2f2
F_TTCCTCTTCGTGGAAG-1	SeuratProject	2031	1222	0.0260955	0	0	0	0	0	0	E028	E12+4days	E16	E12	Inhibitory	E12+4daysCFSE	CFSE				2.60955	-0.211154	-0.178438	G1	7	-0.0327162	8	1921	1217	0	0	30.8112	Gucy1a3	Gucy1a3	Projections	no	no	no	no	No	No	Gucy1a3	Gucy1a3
F_TTCCTTCCATGGATCT-1	SeuratProject	816	608	0.0453431	0	0	0	0	0	0	E028	E12+4days	E16	E12	Inhibitory	E12+4daysCFSE	CFSE				4.53431	0.0464717	-0.172607	S	5	0.219079	4	1446	655	0	0	30.1282	Maf_Sst	Maf	Interneurons	no	no	no	no	No	No	Maf	Maf_Sst
F_TTCGCTGTCCACACAA-1	SeuratProject	1430	961	0.013986	0	0	0	0	0	0	E028	E12+4days	E16	E12	Inhibitory	E12+4daysCFSE	CFSE				1.3986	-0.142394	-0.0881101	G1	5	-0.0542842	4	1512	959	0	0	29.8338	Maf_Sst	Maf	Interneurons	no	no	no	no	No	No	Maf	Maf_Sst
F_TTCGGTCGTTAAACAG-1	SeuratProject	1035	740	0.0154589	0	0	0	0	0	0	E028	E12+4days	E16	E12	Inhibitory	E12+4daysCFSE	CFSE				1.54589	-0.0814545	-0.111348	G1	11	0.0298939	12	1348	756	0	0	25.7241	Tcf4_Nr2f2	Nr2f2	Interneurons	no	no	no	no	No	No	Nr2f2	Tcf4_Nr2f2
F_TTCTAACGTGCGACAA-1	SeuratProject	1782	1084	0.0140292	0	0	0	0	0	0	E028	E12+4days	E16	E12	Inhibitory	E12+4daysCFSE	CFSE				1.40292	-0.00412373	-0.091973	G1	5	0.0878493	4	1776	1080	0	0	29.5725	Maf_Sst	Maf	Interneurons	no	no	no	no	No	No	Maf	Maf_Sst
F_TTCTAACTCGATGCTA-1	SeuratProject	1057	709	0.00946074	0	0	0	0	0	0	E028	E12+4days	E16	E12	Inhibitory	E12+4daysCFSE	CFSE				0.946074	0.0148507	-0.135397	S	11	0.150248	12	1386	721	0	0	25.2633	Tcf4_Nr2f2	Nr2f2	Interneurons	no	no	no	no	No	No	Nr2f2	Tcf4_Nr2f2
F_TTCTGTAGTGTTCGTA-1	SeuratProject	1589	943	0.0258024	0	0	0	0	0	0	E028	E12+4days	E16	E12	Inhibitory	E12+4daysCFSE	CFSE				2.58024	-0.122426	-0.0652184	G1	12	-0.0572073	8	1611	940	0	0	34.2562	Gucy1a3	Gucy1a3	Projections	no	no	no	no	No	No	Gucy1a3	Gucy1a3
F_TTCTTCCAGGGCGAGA-1	SeuratProject	1728	1028	0.0306713	0	0	0	0	0	0	E028	E12+4days	E16	E12	Inhibitory	E12+4daysCFSE	CFSE				3.06713	-0.17457	-0.205258	G1	5	0.0306889	4	1727	1027	0	0	30.6618	Maf_Sst	Maf	Interneurons	no	no	no	no	No	No	Maf	Maf_Sst
F_TTCTTCCCAAAGCTAA-1	SeuratProject	1713	1122	0.0192644	0	0	0	0	0	0	E028	E12+4days	E16	E12	Inhibitory	E12+4daysCFSE	CFSE				1.92644	-0.113658	-0.159155	G1	5	0.0454964	4	1711	1120	0	0	30.6618	Maf_Sst	Maf	Interneurons	no	no	no	no	No	No	Maf	Maf_Sst
F_TTGAACGAGTGATAAC-1	SeuratProject	2520	1412	0.0285714	0	0	0	0	0	0	E028	E12+4days	E16	E12	Inhibitory	E12+4daysCFSE	CFSE				2.85714	-0.134815	-0.125613	G1	5	-0.00920218	4	2119	1399	0	0	30.6618	Maf_Sst	Maf	Interneurons	no	no	no	no	No	No	Maf	Maf_Sst
F_TTGACCCAGAGATCGC-1	SeuratProject	1266	815	0.0323855	0	0	0	0	0	0	E028	E12+4days	E16	E12	Inhibitory	E12+4daysCFSE	CFSE				3.23855	-0.0577534	-0.132581	G1	3	0.0748278	1	1453	813	0	0	23.2658	Tshz1	No	Projections	no	no	no	no	No	No	No	Tshz1
F_TTGACCCCAATGCTCA-1	SeuratProject	1338	832	0.0179372	0	0	0	0	0	0	E028	E12+4days	E16	E12	Inhibitory	E12+4daysCFSE	CFSE				1.79372	-0.114781	-0.0858304	G1	3	-0.0289507	1	1480	830	0	0	23.2833	Tshz1	No	Projections	no	no	no	no	No	No	No	Tshz1
F_TTGAGTGAGGATTACA-1	SeuratProject	4169	1924	0.0151115	0	0	0	0	0	0	E028	E12+4days	E16	E12	Inhibitory	E12+4daysCFSE	CFSE				1.51115	-0.181497	-0.220788	G1	7	0.0392905	8	2245	1556	0	0	31.8627	Gucy1a3	Gucy1a3	Projections	no	no	no	no	No	No	Gucy1a3	Gucy1a3
F_TTGCATTCACCAGTAT-1	SeuratProject	1458	1021	0.00891632	0	0	0	0	0	0	E028	E12+4days	E16	E12	Inhibitory	E12+4daysCFSE	CFSE				0.891632	-0.16501	-0.248668	G1	7	0.0836579	1	1517	1019	0	0	26.8865	Tshz1	No	Projections	no	no	no	no	No	No	No	Tshz1
F_TTGCCTGCACCTATCC-1	SeuratProject	714	525	0.0210084	0	0	0	0	0	0	E028	E12+4days	E16	E12	Inhibitory	E12+4daysCFSE	CFSE				2.10084	-0.0830911	-0.104706	G1	5	0.0216147	4	1470	624	0	0	30.0812	Maf_Sst	Maf	Interneurons	no	no	no	no	No	No	Maf	Maf_Sst
F_TTGCCTGGTATGAAGT-1	SeuratProject	1848	1127	0.0178571	0	0	0	0	0	0	E028	E12+4days	E16	E12	Inhibitory	E12+4daysCFSE	CFSE				1.78571	-0.157204	-0.0987885	G1	5	-0.058416	4	1830	1125	0	0	28.703	Maf_Sst	Maf	Interneurons	no	no	no	no	No	No	Maf	Maf_Sst
F_TTGCCTGTCGTCGGGT-1	SeuratProject	1200	801	0.0233333	0	0	0	0	0	0	E028	E12+4days	E16	E12	Inhibitory	E12+4daysCFSE	CFSE				2.33333	-0.112155	-0.196709	G1	5	0.0845533	4	1419	800	0	0	30.571	Maf_Sst	Maf	Interneurons	no	no	no	no	No	No	Maf	Maf_Sst
F_TTGCGTCTCGCCAGAC-1	SeuratProject	1631	1099	0.0208461	0	0	0	0	0	0	E028	E12+4days	E16	E12	Inhibitory	E12+4daysCFSE	CFSE				2.08461	-0.131579	-0.208543	G1	11	0.0769633	12	1631	1095	0	0	26.5019	Tcf4_Nr2f2	Nr2f2	Interneurons	no	no	no	no	No	No	Nr2f2	Tcf4_Nr2f2
F_TTGCTGCGTCCGGACT-1	SeuratProject	1914	1178	0.0464995	0	0	0	0	0	0	E028	E12+4days	E16	E12	Inhibitory	E12+4daysCFSE	CFSE				4.64995	-0.0640446	-0.232531	G1	5	0.168487	4	1864	1172	0	0	30.6618	Maf_Sst	Maf	Interneurons	no	no	no	no	No	No	Maf	Maf_Sst
F_TTGGGCGCAGCACAGA-1	SeuratProject	1493	1021	0.0221031	0	0	0	0	0	0	E028	E12+4days	E16	E12	Inhibitory	E12+4daysCFSE	CFSE				2.21031	-0.184473	-0.175168	G1	3	-0.00930511	1	1543	1018	0	0	24.8242	Tshz1	No	Projections	no	no	no	no	No	No	No	Tshz1
F_TTGGGTAAGATTCGAA-1	SeuratProject	1524	951	0.019685	0	0	0	0	0	0	E028	E12+4days	E16	E12	Inhibitory	E12+4daysCFSE	CFSE				1.9685	-0.016979	-0.155866	G1	11	0.138887	12	1569	949	0	0	25.2633	Tcf4_Nr2f2	Nr2f2	Interneurons	no	no	no	no	No	No	Nr2f2	Tcf4_Nr2f2
F_TTGGGTAGTTGTGGAG-1	SeuratProject	1633	995	0.0134721	0	0	0	0	0	0	E028	E12+4days	E16	E12	Inhibitory	E12+4daysCFSE	CFSE				1.34721	-0.131132	-0.168781	G1	5	0.0376492	4	1635	991	0	0	30.6618	Maf_Sst	Maf	Interneurons	no	no	no	no	No	No	Maf	Maf_Sst
F_TTGTGGAAGACGCCAA-1	SeuratProject	1783	1136	0.0196298	0	0	0	0	0	0	E028	E12+4days	E16	E12	Inhibitory	E12+4daysCFSE	CFSE				1.96298	-0.0989969	-0.100163	G1	5	0.00116617	4	1779	1134	0	0	28.6732	Maf_Sst	Maf	Interneurons	no	no	no	no	No	No	Maf	Maf_Sst
F_TTGTGTTAGTAGGATT-1	SeuratProject	663	512	0.0226244	0	0	0	0	0	0	E028	E12+4days	E16	E12	Inhibitory	E12+4daysCFSE	CFSE				2.26244	-0.155713	-0.119987	G1	5	-0.0357256	4	1416	596	0	0	29.6929	Maf_Sst	Maf	Interneurons	no	no	no	no	No	No	Maf	Maf_Sst
F_TTGTTGTTCCGTGTCT-1	SeuratProject	1919	1254	0.0208442	0	0	0	0	0	0	E028	E12+4days	E16	E12	Inhibitory	E12+4daysCFSE	CFSE				2.08442	-0.144492	-0.188472	G1	5	0.0439804	4	1881	1252	0	0	30.6618	Maf_Sst	Maf	Interneurons	no	no	no	no	No	No	Maf	Maf_Sst
F_TTGTTTGAGCTACGTT-1	SeuratProject	1924	1219	0.0223493	0	0	0	0	0	0	E028	E12+4days	E16	E12	Inhibitory	E12+4daysCFSE	CFSE				2.23493	-0.215198	-0.139145	G1	5	-0.0760528	4	1873	1213	0	0	30.6618	Maf_Sst	Maf	Interneurons	no	no	no	no	No	No	Maf	Maf_Sst
F_TTGTTTGCAAATTAGG-1	SeuratProject	1145	793	0.0262009	0	0	0	0	0	0	E028	E12+4days	E16	E12	Inhibitory	E12+4daysCFSE	CFSE				2.62009	-0.0393075	-0.202922	G1	7	0.163615	11	1403	801	0	0	29.9863	Six3_Gucy1a3	No	Projections	no	no	no	no	No	No	No	Six3_Gucy1a3
F_TTTACCACAGCGTTTA-1	SeuratProject	1082	742	0.0175601	0	0	0	0	0	0	E028	E12+4days	E16	E12	Inhibitory	E12+4daysCFSE	CFSE				1.75601	-0.170484	-0.103807	G1	5	-0.0666778	4	1383	748	0	0	29.5805	Maf_Sst	Maf	Interneurons	no	no	no	no	No	No	Maf	Maf_Sst
F_TTTACGTCAGAACTAA-1	SeuratProject	1584	1038	0.0176768	0	0	0	0	0	0	E028	E12+4days	E16	E12	Inhibitory	E12+4daysCFSE	CFSE				1.76768	-0.0598571	-0.264405	G1	5	0.204548	4	1599	1036	0	0	29.3311	Maf_Sst	Maf	Interneurons	no	no	no	no	No	No	Maf	Maf_Sst
F_TTTACTGGTCCTACGG-1	SeuratProject	1903	1162	0.0199685	0	0	0	0	0	0	E028	E12+4days	E16	E12	Inhibitory	E12+4daysCFSE	CFSE				1.99685	-0.122123	-0.115142	G1	5	-0.00698092	4	1856	1160	0	0	30.6618	Maf_Sst	Maf	Interneurons	no	no	no	no	No	No	Maf	Maf_Sst
F_TTTAGTCTCAGTCCGG-1	SeuratProject	1675	1086	0.0244776	0	0	0	0	0	0	E028	E12+4days	E16	E12	Inhibitory	E12+4daysCFSE	CFSE				2.44776	-0.14503	-0.233099	G1	5	0.0880693	4	1675	1086	0	0	30.4424	Maf_Sst	Maf	Interneurons	no	no	no	no	No	No	Maf	Maf_Sst
F_TTTATGCGTAGGACCA-1	SeuratProject	1062	746	0.0150659	0	0	0	0	0	0	E028	E12+4days	E16	E12	Inhibitory	E12+4daysCFSE	CFSE				1.50659	-0.149448	-0.156269	G1	11	0.0068206	12	1372	756	0	0	26.1747	Tcf4_Nr2f2	Nr2f2	Interneurons	no	no	no	no	No	No	Nr2f2	Tcf4_Nr2f2
F_TTTCCTCCATCTATCT-1	SeuratProject	1737	1203	0.015544	0	0	0	0	0	0	E028	E12+4days	E16	E12	Inhibitory	E12+4daysCFSE	CFSE				1.5544	-0.173512	-0.174968	G1	11	0.0014556	12	1732	1199	0	0	26.1729	Tcf4_Nr2f2	Nr2f2	Interneurons	no	no	no	no	No	No	Nr2f2	Tcf4_Nr2f2
F_TTTCCTCGTCCTCAGG-1	SeuratProject	1352	904	0.012574	0	0	0	0	0	0	E028	E12+4days	E16	E12	Inhibitory	E12+4daysCFSE	CFSE				1.2574	-0.127685	-0.0141597	G1	11	-0.113526	12	1480	904	0	0	25.2633	Tcf4_Nr2f2	Nr2f2	Interneurons	no	no	no	no	No	No	Nr2f2	Tcf4_Nr2f2
F_TTTCCTCGTTGTTGTG-1	SeuratProject	682	547	0.0322581	0	0	0	0	0	0	E028	E12+4days	E16	E12	Inhibitory	E12+4daysCFSE	CFSE				3.22581	-0.0445297	-0.0535681	G1	5	0.00903841	4	1461	626	0	0	29.7304	Maf_Sst	Maf	Interneurons	no	no	no	no	No	No	Maf	Maf_Sst
F_TTTGACTGTTCTCGCT-1	SeuratProject	1740	1113	0.0224138	0	0	0	0	0	0	E028	E12+4days	E16	E12	Inhibitory	E12+4daysCFSE	CFSE				2.24138	-0.0180202	-0.115397	G1	11	0.0973767	12	1737	1110	0	0	25.3935	Tcf4_Nr2f2	Nr2f2	Interneurons	no	no	no	no	No	No	Nr2f2	Tcf4_Nr2f2
F_TTTGATCGTTGTGGAG-1	SeuratProject	988	679	0.0678138	0	0	0	0	0	0	E028	E12+4days	E16	E12	Inhibitory	E12+4daysCFSE	CFSE				6.78138	-0.113658	-0.0622574	G1	12	-0.0514002	8	1330	698	0	0	34.2562	Gucy1a3	Gucy1a3	Projections	no	no	no	no	No	No	Gucy1a3	Gucy1a3
F_TTTGGAGTCGAACACT-1	SeuratProject	1527	1034	0.0288147	0	0	0	0	0	0	E028	E12+4days	E16	E12	Inhibitory	E12+4daysCFSE	CFSE				2.88147	-0.0727373	-0.0380981	G1	11	-0.0346391	12	1560	1033	0	0	26.1756	Tcf4_Nr2f2	Nr2f2	Interneurons	no	no	no	no	No	No	Nr2f2	Tcf4_Nr2f2
F_TTTGGTTTCCGCACGA-1	SeuratProject	2558	1453	0.0160281	0	0	0	0	0	0	E028	E12+4days	E16	E12	Inhibitory	E12+4daysCFSE	CFSE				1.60281	-0.0812159	-0.0914848	G1	12	0.0102689	8	2152	1442	0	0	34.2562	Gucy1a3	Gucy1a3	Projections	no	no	no	no	No	No	Gucy1a3	Gucy1a3
G_AAACCCAAGATCCAAA-1	SeuratProject	9564	3540	0.0500836	0	0	0	0	0	0	E007	E12	E12	E12	Inhibitory	E12+6hCFSE	CFSE	E007			5.00836	-0.136498	-0.198787	G1	4	0.0622893	6	9382	3540	0	0	2.52963	Fabp7	Mitotic	Mitotic	no	no	no	no	No	No	No	Mitotic
G_AAAGAACTCCGTGCGA-1	SeuratProject	11788	3669	0.0591279	0	0	0	0	0	0	E007	E12	E12	E12	Inhibitory	E12+6hCFSE	CFSE	E007			5.91279	0.738458	0.451507	S	4	0.286951	6	9781	3659	0	0	3.9666	Fabp7	Mitotic	Mitotic	no	no	no	no	No	No	No	Mitotic
G_AAAGAACTCTATACGG-1	SeuratProject	12662	3841	0.0592323	0	0	0	0	0	0	E007	E12	E12	E12	Inhibitory	E12+6hCFSE	CFSE	E007			5.92323	0.101725	1.27935	G2M	2	-1.17763	2	9867	3777	0	0	7.62527	Top2a	Mitotic	Mitotic	no	no	no	no	No	No	No	Mitotic
G_AAAGGATAGAATTGCA-1	SeuratProject	8733	3069	0.0761479	0	0	0	0	0	0	E007	E12	E12	E12	Inhibitory	E12+6hCFSE	CFSE	E007			7.61479	-0.0739378	-0.228556	G1	4	0.154618	9	8879	3064	0	0	3.01975	Fabp7_Ccnd2	Mitotic	Mitotic	no	no	no	no	No	No	No	Mitotic
G_AAAGGATCACTAGGCC-1	SeuratProject	11598	3584	0.0682876	0	0	0	0	0	0	E007	E12	E12	E12	Inhibitory	E12+6hCFSE	CFSE	E007			6.82876	0.522738	0.578877	G2M	2	-0.0561394	2	9784	3576	0	0	9.18359	Top2a	Mitotic	Mitotic	no	no	no	no	No	No	No	Mitotic
G_AAAGGATTCGTTGTTT-1	SeuratProject	7407	2585	0.0594033	0	0	0	0	0	0	E007	E12	E12	E12	Inhibitory	E12+6hCFSE	CFSE	E007			5.94033	0.117382	-0.150557	S	4	0.267939	6	8573	2580	0	0	2.01949	Fabp7	Mitotic	Mitotic	no	no	no	no	No	No	No	Mitotic
G_AAAGGGCAGATGACAT-1	SeuratProject	6373	2646	0.0691982	0	0	0	0	0	0	E007	E12	E12	E12	Inhibitory	E12+6hCFSE	CFSE	E007			6.91982	0.839946	0.40782	S	2	0.432126	2	8384	2657	0	0	6.683	Top2a	Mitotic	Mitotic	no	no	no	no	No	No	No	Mitotic
G_AAAGGGCAGGGAGGAC-1	SeuratProject	9190	3149	0.0517954	0	0	0	0	0	0	E007	E12	E12	E12	Inhibitory	E12+6hCFSE	CFSE	E007			5.17954	0.338317	0.729345	G2M	4	-0.391028	6	9179	3146	0	0	3.97293	Fabp7	Mitotic	Mitotic	no	no	no	no	No	No	No	Mitotic
G_AAAGGGCAGGTGTGAC-1	SeuratProject	11551	3832	0.045364	0	0	0	0	0	0	E007	E12	E12	E12	Inhibitory	E12+6hCFSE	CFSE	E007			4.5364	0.227822	-0.228851	S	4	0.456673	6	9822	3823	0	0	2.52963	Fabp7	Mitotic	Mitotic	no	no	no	no	No	No	No	Mitotic
G_AAAGGGCGTTGGCCTG-1	SeuratProject	7200	2588	0.0756944	0	0	0	0	0	0	E007	E12	E12	E12	Inhibitory	E12+6hCFSE	CFSE	E007			7.56944	0.223839	-0.164567	S	4	0.388406	6	8518	2588	0	0	3.31754	Fabp7	Mitotic	Mitotic	no	no	no	no	No	No	No	Mitotic
G_AAAGGGCTCTGGCCTT-1	SeuratProject	7862	3043	0.0614347	0	0	0	0	0	0	E007	E12	E12	E12	Inhibitory	E12+6hCFSE	CFSE	E007			6.14347	0.204444	0.4069	G2M	4	-0.202456	6	8564	3041	0	0	3.77834	Fabp7	Mitotic	Mitotic	no	no	no	no	No	No	No	Mitotic
G_AAAGTCCAGGGCAGAG-1	SeuratProject	7866	2617	0.063819	0	0	0	0	0	0	E007	E12	E12	E12	Inhibitory	E12+6hCFSE	CFSE	E007			6.3819	0.181878	-0.117584	S	4	0.299462	9	8636	2614	0	0	17.1218	Fabp7_Ccnd2	Mitotic	Mitotic	no	no	no	no	No	No	No	Mitotic
G_AAAGTCCGTCAACGCC-1	SeuratProject	6217	2644	0.0360302	0	0	0	0	0	0	E007	E12	E12	E12	Inhibitory	E12+6hCFSE	CFSE	E007			3.60302	-0.130595	-0.320001	G1	14	0.189406	14	8350	2660	0	0	21.0994	Nkx2_1	No	Interneurons	no	no	no	no	No	No	No	Nkx2_1
G_AAAGTCCTCTCCGAAA-1	SeuratProject	12562	3742	0.0714058	0	0	0	0	0	0	E007	E12	E12	E12	Inhibitory	E12+6hCFSE	CFSE	E007			7.14058	0.697123	0.591488	S	2	0.105635	2	9819	3717	0	0	6.67771	Top2a	Mitotic	Mitotic	no	no	no	no	No	No	No	Mitotic
G_AAAGTGAAGACGGAAA-1	SeuratProject	12769	3744	0.0612421	0	0	0	0	0	0	E007	E12	E12	E12	Inhibitory	E12+6hCFSE	CFSE	E007			6.12421	0.733291	0.348503	S	4	0.384787	6	9810	3697	0	0	4.36416	Fabp7	Mitotic	Mitotic	no	no	no	no	No	No	No	Mitotic
G_AAAGTGACAGCATGCC-1	SeuratProject	9111	3298	0.0474152	0	0	0	0	0	0	E007	E12	E12	E12	Inhibitory	E12+6hCFSE	CFSE	E007			4.74152	0.0399631	0.379068	G2M	9	-0.339105	14	9111	3298	0	0	19.8233	Nkx2_1	No	Interneurons	no	no	no	no	No	No	No	Nkx2_1
G_AAAGTGAGTGCTGATT-1	SeuratProject	7096	2678	0.0590474	0	0	0	0	0	0	E007	E12	E12	E12	Inhibitory	E12+6hCFSE	CFSE	E007			5.90474	0.493771	0.486617	S	4	0.0071547	6	8489	2676	0	0	3.97642	Fabp7	Mitotic	Mitotic	no	no	no	no	No	No	No	Mitotic
G_AAAGTGAGTTAAGAAC-1	SeuratProject	8692	3084	0.0821445	0	0	0	0	0	0	E007	E12	E12	E12	Inhibitory	E12+6hCFSE	CFSE	E007			8.21445	0.0130135	-0.229791	S	4	0.242804	9	8850	3077	0	0	16.9424	Fabp7_Ccnd2	Mitotic	Mitotic	no	no	no	no	No	No	No	Mitotic
G_AAATGGAAGCTGTCCG-1	SeuratProject	7824	2783	0.0664622	0	0	0	0	0	0	E007	E12	E12	E12	Inhibitory	E12+6hCFSE	CFSE	E007			6.64622	0.0136542	-0.164485	S	4	0.17814	9	8597	2782	0	0	17.1218	Fabp7_Ccnd2	Mitotic	Mitotic	no	no	no	no	No	No	No	Mitotic
G_AAATGGAGTAGCGATG-1	SeuratProject	12321	3672	0.0597354	0	0	0	0	0	0	E007	E12	E12	E12	Inhibitory	E12+6hCFSE	CFSE	E007			5.97354	0.717177	0.204876	S	2	0.512301	2	9790	3650	0	0	7.41552	Top2a	Mitotic	Mitotic	no	no	no	no	No	No	No	Mitotic
G_AACAAAGGTTTGGGTT-1	SeuratProject	6639	2511	0.0680825	0	0	0	0	0	0	E007	E12	E12	E12	Inhibitory	E12+6hCFSE	CFSE	E007			6.80825	0.117464	0.179128	G2M	4	-0.0616641	6	8452	2519	0	0	3.31754	Fabp7	Mitotic	Mitotic	no	no	no	no	No	No	No	Mitotic
G_AACACACCACGACCTG-1	SeuratProject	9409	3566	0.0428313	0	0	0	0	0	0	E007	E12	E12	E12	Inhibitory	E12+6hCFSE	CFSE	E007			4.28313	0.91681	-0.102858	S	4	1.01967	6	9309	3564	0	0	5.52328	Fabp7	Mitotic	Mitotic	no	no	no	no	No	No	No	Mitotic
G_AACACACGTCTCTCAC-1	SeuratProject	8741	3283	0.0259696	0	0	0	0	0	0	E007	E12	E12	E12	Inhibitory	E12+6hCFSE	CFSE	E007			2.59696	0.933148	0.0617218	S	4	0.871426	6	8870	3281	0	0	3.97642	Fabp7	Mitotic	Mitotic	no	no	no	no	No	No	No	Mitotic
G_AACCAACAGAGAGGGC-1	SeuratProject	9392	3055	0.080494	0	0	0	0	0	0	E007	E12	E12	E12	Inhibitory	E12+6hCFSE	CFSE	E007			8.0494	0.0456939	0.501989	G2M	9	-0.456295	16	9271	3051	0	0	17.0463	Abracl	No	Projections	no	no	no	no	No	No	No	Abracl
G_AACCAACCAGCTGTAT-1	SeuratProject	4917	2158	0.0274558	0	0	0	0	0	0	E007	E12	E12	E12	Inhibitory	E12+6hCFSE	CFSE	E007			2.74558	0.123912	-0.220284	S	4	0.344196	6	8404	2261	0	0	3.31754	Fabp7	Mitotic	Mitotic	no	no	no	no	No	No	No	Mitotic
G_AACCACAGTTTACGAC-1	SeuratProject	13605	3918	0.0423374	0	0	0	0	0	0	E007	E12	E12	E12	Inhibitory	E12+6hCFSE	CFSE	E007			4.23374	0.757527	-0.0492033	S	4	0.80673	6	9832	3821	0	0	3.67807	Fabp7	Mitotic	Mitotic	no	no	no	no	No	No	No	Mitotic
G_AACCACATCTTGTTAC-1	SeuratProject	12281	3390	0.0666884	0	0	0	0	0	0	E007	E12	E12	E12	Inhibitory	E12+6hCFSE	CFSE	E007			6.66884	0.824021	0.311256	S	2	0.512765	2	9722	3368	0	0	7.41552	Top2a	Mitotic	Mitotic	no	no	no	no	No	No	No	Mitotic
G_AACCATGCACAACGTT-1	SeuratProject	10664	3253	0.0357277	0	0	0	0	0	0	E007	E12	E12	E12	Inhibitory	E12+6hCFSE	CFSE	E007			3.57277	0.683274	-0.10014	S	4	0.783414	6	9601	3248	0	0	3.12382	Fabp7	Mitotic	Mitotic	no	no	no	no	No	No	No	Mitotic
G_AACCATGTCAACCTTT-1	SeuratProject	10583	3703	0.0299537	0	0	0	0	0	0	E007	E12	E12	E12	Inhibitory	E12+6hCFSE	CFSE	E007			2.99537	0.784845	0.236245	S	4	0.5486	6	9688	3701	0	0	3.97642	Fabp7	Mitotic	Mitotic	no	no	no	no	No	No	No	Mitotic
G_AACCCAAAGTCGAGGT-1	SeuratProject	8286	3161	0.0290852	0	0	0	0	0	0	E007	E12	E12	E12	Inhibitory	E12+6hCFSE	CFSE	E007			2.90852	0.338001	0.564308	G2M	4	-0.226307	6	8672	3160	0	0	3.97642	Fabp7	Mitotic	Mitotic	no	no	no	no	No	No	No	Mitotic
G_AACCCAAGTCACTACA-1	SeuratProject	13977	3797	0.0637476	0	0	0	0	0	0	E007	E12	E12	E12	Inhibitory	E12+6hCFSE	CFSE	E007			6.37476	-0.146734	-0.173825	G1	14	0.0270917	14	9766	3669	0	0	19.2848	Nkx2_1	No	Interneurons	no	no	no	no	No	No	No	Nkx2_1
G_AACCCAATCCCTTGTG-1	SeuratProject	7441	2828	0.0693455	0	0	0	0	0	0	E007	E12	E12	E12	Inhibitory	E12+6hCFSE	CFSE	E007			6.93455	0.0336376	-0.238731	S	3	0.272368	16	8512	2830	0	0	18.8312	Abracl	No	Projections	no	no	no	no	No	No	No	Abracl
G_AACCTGAAGCTCGCAC-1	SeuratProject	11369	3646	0.0618348	0	0	0	0	0	0	E007	E12	E12	E12	Inhibitory	E12+6hCFSE	CFSE	E007			6.18348	0.826754	0.0189507	S	2	0.807803	2	9766	3638	0	0	7.62527	Top2a	Mitotic	Mitotic	no	no	no	no	No	No	No	Mitotic
G_AACCTGAAGTTCGCAT-1	SeuratProject	9100	3163	0.061978	0	0	0	0	0	0	E007	E12	E12	E12	Inhibitory	E12+6hCFSE	CFSE	E007			6.1978	0.117031	0.271348	G2M	4	-0.154318	6	9098	3161	0	0	3.94352	Fabp7	Mitotic	Mitotic	no	no	no	no	No	No	No	Mitotic
G_AACCTGAGTGGATGAC-1	SeuratProject	7661	2939	0.0374625	0	0	0	0	0	0	E007	E12	E12	E12	Inhibitory	E12+6hCFSE	CFSE	E007			3.74625	0.57631	0.629663	G2M	4	-0.0533532	2	8523	2937	0	0	5.89893	Top2a	Mitotic	Mitotic	no	no	no	no	No	No	No	Mitotic
G_AACCTTTAGATTGACA-1	SeuratProject	8849	3127	0.0484801	0	0	0	0	0	0	E007	E12	E12	E12	Inhibitory	E12+6hCFSE	CFSE	E007			4.84801	0.385953	0.233866	S	4	0.152087	6	8941	3125	0	0	3.45951	Fabp7	Mitotic	Mitotic	no	no	no	no	No	No	No	Mitotic
G_AACCTTTTCTACAGGT-1	SeuratProject	9119	3244	0.0751179	0	0	0	0	0	0	E007	E12	E12	E12	Inhibitory	E12+6hCFSE	CFSE	E007			7.51179	-0.11615	-0.177102	G1	4	0.0609523	9	9116	3241	0	0	3.01975	Fabp7_Ccnd2	Mitotic	Mitotic	no	no	no	no	No	No	No	Mitotic
G_AACGAAAAGATAGCTA-1	SeuratProject	5044	2318	0.036479	0	0	0	0	0	0	E007	E12	E12	E12	Inhibitory	E12+6hCFSE	CFSE	E007			3.6479	0.44706	0.384716	S	4	0.0623447	6	8321	2372	0	0	3.82709	Fabp7	Mitotic	Mitotic	no	no	no	no	No	No	No	Mitotic
G_AACGAAATCAGGGATG-1	SeuratProject	12261	3940	0.034989	0	0	0	0	0	0	E007	E12	E12	E12	Inhibitory	E12+6hCFSE	CFSE	E007			3.4989	0.473305	0.629217	G2M	4	-0.155912	6	9878	3914	0	0	3.38327	Fabp7	Mitotic	Mitotic	no	no	no	no	No	No	No	Mitotic
G_AACGGGAGTTTGACAC-1	SeuratProject	7670	2805	0.0698827	0	0	0	0	0	0	E007	E12	E12	E12	Inhibitory	E12+6hCFSE	CFSE	E007			6.98827	0.00719854	0.511316	G2M	4	-0.504118	6	8572	2802	0	0	3.31754	Fabp7	Mitotic	Mitotic	no	no	no	no	No	No	No	Mitotic
G_AACGGGATCCTTTAGT-1	SeuratProject	10156	3361	0.0566168	0	0	0	0	0	0	E007	E12	E12	E12	Inhibitory	E12+6hCFSE	CFSE	E007			5.66168	0.726867	0.596181	S	4	0.130685	6	9555	3355	0	0	4.25502	Fabp7	Mitotic	Mitotic	no	no	no	no	No	No	No	Mitotic
G_AACGTCAAGGCTGGAT-1	SeuratProject	12502	3678	0.0699888	0	0	0	0	0	0	E007	E12	E12	E12	Inhibitory	E12+6hCFSE	CFSE	E007			6.99888	0.535548	0.551788	G2M	2	-0.0162408	2	9829	3650	0	0	6.50277	Top2a	Mitotic	Mitotic	no	no	no	no	No	No	No	Mitotic
G_AACGTCAGTGGATCAG-1	SeuratProject	8746	3043	0.0627716	0	0	0	0	0	0	E007	E12	E12	E12	Inhibitory	E12+6hCFSE	CFSE	E007			6.27716	0.831649	0.324949	S	2	0.5067	2	8882	3041	0	0	7.48503	Top2a	Mitotic	Mitotic	no	no	no	no	No	No	No	Mitotic
G_AACGTCATCGCGAAGA-1	SeuratProject	6149	2546	0.0683038	0	0	0	0	0	0	E007	E12	E12	E12	Inhibitory	E12+6hCFSE	CFSE	E007			6.83038	0.0349832	-0.1844	S	4	0.219384	6	8409	2567	0	0	2.01949	Fabp7	Mitotic	Mitotic	no	no	no	no	No	No	No	Mitotic
G_AACGTCATCGGAGTGA-1	SeuratProject	7393	2939	0.0599215	0	0	0	0	0	0	E007	E12	E12	E12	Inhibitory	E12+6hCFSE	CFSE	E007			5.99215	0.727434	-0.0413542	S	4	0.768788	6	8471	2939	0	0	2.59168	Fabp7	Mitotic	Mitotic	no	no	no	no	No	No	No	Mitotic
G_AACGTCATCGGTGTTA-1	SeuratProject	10212	3200	0.0462201	0	0	0	0	0	0	E007	E12	E12	E12	Inhibitory	E12+6hCFSE	CFSE	E007			4.62201	0.157575	0.944885	G2M	2	-0.78731	2	9561	3197	0	0	5.75164	Top2a	Mitotic	Mitotic	no	no	no	no	No	No	No	Mitotic
G_AACGTCATCGTCGACG-1	SeuratProject	7761	2930	0.0472877	0	0	0	0	0	0	E007	E12	E12	E12	Inhibitory	E12+6hCFSE	CFSE	E007			4.72877	0.00180919	-0.252956	S	4	0.254765	6	8548	2927	0	0	2.52963	Fabp7	Mitotic	Mitotic	no	no	no	no	No	No	No	Mitotic
G_AACTTCTAGGCACTCC-1	SeuratProject	8523	3133	0.0786108	0	0	0	0	0	0	E007	E12	E12	E12	Inhibitory	E12+6hCFSE	CFSE	E007			7.86108	0.147448	0.496271	G2M	4	-0.348823	6	8761	3132	0	0	3.94352	Fabp7	Mitotic	Mitotic	no	no	no	no	No	No	No	Mitotic
G_AAGAACAAGTGCACAG-1	SeuratProject	9871	3125	0.0800324	0	0	0	0	0	0	E007	E12	E12	E12	Inhibitory	E12+6hCFSE	CFSE	E007			8.00324	0.360443	-0.14039	S	9	0.500833	9	9464	3123	0	0	14.7881	Fabp7_Ccnd2	Mitotic	Mitotic	no	no	no	no	No	No	No	Mitotic
G_AAGAACAGTTGGCCTG-1	SeuratProject	6698	2692	0.0316512	0	0	0	0	0	0	E007	E12	E12	E12	Inhibitory	E12+6hCFSE	CFSE	E007			3.16512	0.122622	0.177996	G2M	4	-0.055374	6	8432	2698	0	0	3.81059	Fabp7	Mitotic	Mitotic	no	no	no	no	No	No	No	Mitotic
G_AAGAACATCCAAGCTA-1	SeuratProject	8422	3094	0.0701734	0	0	0	0	0	0	E007	E12	E12	E12	Inhibitory	E12+6hCFSE	CFSE	E007			7.01734	-0.162439	-0.199953	G1	14	0.0375141	14	8732	3088	0	0	20.1376	Nkx2_1	No	Interneurons	no	no	no	no	No	No	No	Nkx2_1
G_AAGAACATCCTATGGA-1	SeuratProject	11761	3940	0.0578182	0	0	0	0	0	0	E007	E12	E12	E12	Inhibitory	E12+6hCFSE	CFSE	E007			5.78182	0.22503	1.03993	G2M	4	-0.814896	6	9848	3929	0	0	3.67092	Fabp7	Mitotic	Mitotic	no	no	no	no	No	No	No	Mitotic
G_AAGAACATCGGCTTCT-1	SeuratProject	6747	2817	0.057507	0	0	0	0	0	0	E007	E12	E12	E12	Inhibitory	E12+6hCFSE	CFSE	E007			5.7507	0.794892	-0.00468679	S	4	0.799578	6	8404	2822	0	0	5.03205	Fabp7	Mitotic	Mitotic	no	no	no	no	No	No	No	Mitotic
G_AAGACAACAGCTCGGT-1	SeuratProject	10010	3386	0.0627373	0	0	0	0	0	0	E007	E12	E12	E12	Inhibitory	E12+6hCFSE	CFSE	E007			6.27373	-0.12827	-0.249081	G1	14	0.120811	14	9542	3383	0	0	21.4311	Nkx2_1	No	Interneurons	no	no	no	no	No	No	No	Nkx2_1
G_AAGACAACATTGCTGA-1	SeuratProject	14143	3978	0.0541611	0	0	0	0	0	0	E007	E12	E12	E12	Inhibitory	E12+6hCFSE	CFSE	E007			5.41611	0.691807	-0.135436	S	4	0.827243	6	9772	3854	0	0	3.39358	Fabp7	Mitotic	Mitotic	no	no	no	no	No	No	No	Mitotic
G_AAGACTCAGGGACACT-1	SeuratProject	10294	3465	0.0451719	0	0	0	0	0	0	E007	E12	E12	E12	Inhibitory	E12+6hCFSE	CFSE	E007			4.51719	0.364006	0.0105828	S	4	0.353423	6	9618	3464	0	0	3.94352	Fabp7	Mitotic	Mitotic	no	no	no	no	No	No	No	Mitotic
G_AAGATAGCAACCCTCT-1	SeuratProject	9555	3327	0.043956	0	0	0	0	0	0	E007	E12	E12	E12	Inhibitory	E12+6hCFSE	CFSE	E007			4.3956	0.39386	-0.0483517	S	4	0.442212	6	9368	3325	0	0	3.02128	Fabp7	Mitotic	Mitotic	no	no	no	no	No	No	No	Mitotic
G_AAGATAGTCAATCAGC-1	SeuratProject	13860	3812	0.0555556	0	0	0	0	0	0	E007	E12	E12	E12	Inhibitory	E12+6hCFSE	CFSE	E007			5.55556	0.164467	0.203041	G2M	9	-0.0385741	9	9778	3721	0	0	15.3716	Fabp7_Ccnd2	Mitotic	Mitotic	no	no	no	no	No	No	No	Mitotic
G_AAGCCATAGCCAAGCA-1	SeuratProject	9982	3514	0.082248	0	0	0	0	0	0	E007	E12	E12	E12	Inhibitory	E12+6hCFSE	CFSE	E007			8.2248	0.339248	-0.17081	S	4	0.510058	6	9538	3513	0	0	3.31754	Fabp7	Mitotic	Mitotic	no	no	no	no	No	No	No	Mitotic
G_AAGCCATGTCATCGCG-1	SeuratProject	5134	2102	0.0950526	0	0	0	0	0	0	E007	E12	E12	E12	Inhibitory	E12+6hCFSE	CFSE	E007			9.50526	-0.0516531	-0.103352	G1	4	0.0516988	6	8451	2209	0	0	1.26343	Fabp7	Mitotic	Mitotic	no	no	no	no	No	No	No	Mitotic
G_AAGCCATGTCTTGGTA-1	SeuratProject	7979	3266	0.0451184	0	0	0	0	0	0	E007	E12	E12	E12	Inhibitory	E12+6hCFSE	CFSE	E007			4.51184	-0.0617122	-0.213411	G1	14	0.151699	14	8534	3262	0	0	19.4222	Nkx2_1	No	Interneurons	no	no	no	no	No	No	No	Nkx2_1
G_AAGCGAGAGTAGCTCT-1	SeuratProject	7403	2761	0.0633527	0	0	0	0	0	0	E007	E12	E12	E12	Inhibitory	E12+6hCFSE	CFSE	E007			6.33527	0.219703	0.278383	G2M	4	-0.0586804	9	8508	2759	0	0	3.94352	Fabp7_Ccnd2	Mitotic	Mitotic	no	no	no	no	No	No	No	Mitotic
G_AAGGAATCATGATAGA-1	SeuratProject	9319	3284	0.0452838	0	0	0	0	0	0	E007	E12	E12	E12	Inhibitory	E12+6hCFSE	CFSE	E007			4.52838	-0.26809	-0.182359	G1	1	-0.085732	3	9256	3277	0	0	35.3254	Ebf1_Isl1	Ebf1_Isl1	Projections	no	no	no	no	No	No	Ebf1_Isl1	Ebf1_Isl1
G_AAGTACCAGACGTCGA-1	SeuratProject	7322	2840	0.0559956	0	0	0	0	0	0	E007	E12	E12	E12	Inhibitory	E12+6hCFSE	CFSE	E007			5.59956	0.774786	-0.0939903	S	4	0.868776	6	8491	2839	0	0	5.03205	Fabp7	Mitotic	Mitotic	no	no	no	no	No	No	No	Mitotic
G_AAGTACCAGAGGTCGT-1	SeuratProject	10085	3296	0.0635597	0	0	0	0	0	0	E007	E12	E12	E12	Inhibitory	E12+6hCFSE	CFSE	E007			6.35597	0.417663	-0.0921105	S	4	0.509774	6	9540	3295	0	0	3.94352	Fabp7	Mitotic	Mitotic	no	no	no	no	No	No	No	Mitotic
G_AAGTACCAGCCTTCTC-1	SeuratProject	11395	3921	0.0813515	0	0	0	0	0	0	E007	E12	E12	E12	Inhibitory	E12+6hCFSE	CFSE	E007			8.13515	0.90051	0.185118	S	4	0.715392	6	9864	3915	0	0	4.19107	Fabp7	Mitotic	Mitotic	no	no	no	no	No	No	No	Mitotic
G_AAGTACCAGCTGGCCT-1	SeuratProject	7032	2946	0.0601536	0	0	0	0	0	0	E007	E12	E12	E12	Inhibitory	E12+6hCFSE	CFSE	E007			6.01536	0.133104	0.763971	G2M	4	-0.630867	6	8401	2947	0	0	3.65652	Fabp7	Mitotic	Mitotic	no	no	no	no	No	No	No	Mitotic
G_AAGTACCTCCATAAGC-1	SeuratProject	6312	2711	0.0540241	0	0	0	0	0	0	E007	E12	E12	E12	Inhibitory	E12+6hCFSE	CFSE	E007			5.40241	0.0931249	0.712837	G2M	4	-0.619712	6	8345	2725	0	0	3.97642	Fabp7	Mitotic	Mitotic	no	no	no	no	No	No	No	Mitotic
G_AAGTCGTGTGCCTGCA-1	SeuratProject	9279	3176	0.0617523	0	0	0	0	0	0	E007	E12	E12	E12	Inhibitory	E12+6hCFSE	CFSE	E007			6.17523	0.247543	1.07708	G2M	2	-0.829534	2	9235	3176	0	0	6.7246	Top2a	Mitotic	Mitotic	no	no	no	no	No	No	No	Mitotic
G_AAGTTCGTCGGTAAGG-1	SeuratProject	9775	3502	0.0407161	0	0	0	0	0	0	E007	E12	E12	E12	Inhibitory	E12+6hCFSE	CFSE	E007			4.07161	1.08746	0.025303	S	4	1.06215	6	9499	3502	0	0	5.03205	Fabp7	Mitotic	Mitotic	no	no	no	no	No	No	No	Mitotic
G_AATAGAGCATGTCGTA-1	SeuratProject	7766	3003	0.0612928	0	0	0	0	0	0	E007	E12	E12	E12	Inhibitory	E12+6hCFSE	CFSE	E007			6.12928	0.117727	-0.194727	S	4	0.312454	6	8561	3000	0	0	2.45553	Fabp7	Mitotic	Mitotic	no	no	no	no	No	No	No	Mitotic
G_AATAGAGTCAAATGAG-1	SeuratProject	7795	2643	0.0881334	0	0	0	0	0	0	E007	E12	E12	E12	Inhibitory	E12+6hCFSE	CFSE	E007			8.81334	0.244935	-0.0891901	S	4	0.334125	6	8637	2642	0	0	3.31754	Fabp7	Mitotic	Mitotic	no	no	no	no	No	No	No	Mitotic
G_AATCACGAGGACTATA-1	SeuratProject	13363	3940	0.0594178	0	0	0	0	0	0	E007	E12	E12	E12	Inhibitory	E12+6hCFSE	CFSE	E007			5.94178	0.261204	0.755186	G2M	4	-0.493981	6	9842	3867	0	0	4.05307	Fabp7	Mitotic	Mitotic	no	no	no	no	No	No	No	Mitotic
G_AATCACGGTAACAAGT-1	SeuratProject	9134	2876	0.0725859	0	0	0	0	0	0	E007	E12	E12	E12	Inhibitory	E12+6hCFSE	CFSE	E007			7.25859	-0.0531017	-0.250099	G1	14	0.196997	14	9131	2874	0	0	18.8703	Nkx2_1	No	Interneurons	no	no	no	no	No	No	No	Nkx2_1
G_AATCGACAGCATTTCG-1	SeuratProject	8129	2793	0.0772543	0	0	0	0	0	0	E007	E12	E12	E12	Inhibitory	E12+6hCFSE	CFSE	E007			7.72543	0.545525	-0.223021	S	4	0.768547	9	8672	2791	0	0	15.5407	Fabp7_Ccnd2	Mitotic	Mitotic	no	no	no	no	No	No	No	Mitotic
G_AATCGACGTATCGAAA-1	SeuratProject	13698	3799	0.0500803	0	0	0	0	0	0	E007	E12	E12	E12	Inhibitory	E12+6hCFSE	CFSE	E007			5.00803	0.418509	-0.189571	S	4	0.60808	6	9823	3709	0	0	2.1898	Fabp7	Mitotic	Mitotic	no	no	no	no	No	No	No	Mitotic
G_AATCGACGTTTGGCTA-1	SeuratProject	4281	2075	0.0516235	0	0	0	0	0	0	E007	E12	E12	E12	Inhibitory	E12+6hCFSE	CFSE	E007			5.16235	0.217852	0.512168	G2M	4	-0.294317	6	8479	2295	0	0	3.45043	Fabp7	Mitotic	Mitotic	no	no	no	no	No	No	No	Mitotic
G_AATGAAGGTATCCTTT-1	SeuratProject	9768	3134	0.0713554	0	0	0	0	0	0	E007	E12	E12	E12	Inhibitory	E12+6hCFSE	CFSE	E007			7.13554	0.355255	-0.160471	S	4	0.515726	6	9438	3132	0	0	2.12709	Fabp7	Mitotic	Mitotic	no	no	no	no	No	No	No	Mitotic
G_AATGACCCAGATTCGT-1	SeuratProject	12076	3897	0.0391686	0	0	0	0	0	0	E007	E12	E12	E12	Inhibitory	E12+6hCFSE	CFSE	E007			3.91686	0.431598	0.74463	G2M	2	-0.313032	2	9876	3875	0	0	6.7246	Top2a	Mitotic	Mitotic	no	no	no	no	No	No	No	Mitotic
G_AATGACCTCTGGGCGT-1	SeuratProject	12881	3588	0.0623399	0	0	0	0	0	0	E007	E12	E12	E12	Inhibitory	E12+6hCFSE	CFSE	E007			6.23399	0.867918	0.534426	S	2	0.333492	2	9819	3538	0	0	7.55909	Top2a	Mitotic	Mitotic	no	no	no	no	No	No	No	Mitotic
G_AATGCCAGTACTAAGA-1	SeuratProject	9610	3254	0.0684703	0	0	0	0	0	0	E007	E12	E12	E12	Inhibitory	E12+6hCFSE	CFSE	E007			6.84703	0.592455	0.0781592	S	4	0.514296	6	9373	3250	0	0	3.73596	Fabp7	Mitotic	Mitotic	no	no	no	no	No	No	No	Mitotic
G_AATGGAAAGGCACCAA-1	SeuratProject	8775	3005	0.0639316	0	0	0	0	0	0	E007	E12	E12	E12	Inhibitory	E12+6hCFSE	CFSE	E007			6.39316	0.197209	0.703117	G2M	4	-0.505907	9	8901	3003	0	0	3.94352	Fabp7_Ccnd2	Mitotic	Mitotic	no	no	no	no	No	No	No	Mitotic
G_AATGGAAAGTAAACAC-1	SeuratProject	11013	3820	0.0185236	0	0	0	0	0	0	E007	E12	E12	E12	Inhibitory	E12+6hCFSE	CFSE	E007			1.85236	0.379169	0.519024	G2M	4	-0.139855	6	9781	3816	0	0	4.05078	Fabp7	Mitotic	Mitotic	no	no	no	no	No	No	No	Mitotic
G_AATGGAACATGTCTAG-1	SeuratProject	7331	2806	0.0829355	0	0	0	0	0	0	E007	E12	E12	E12	Inhibitory	E12+6hCFSE	CFSE	E007			8.29355	0.889235	0.152986	S	2	0.736249	2	8490	2805	0	0	7.62527	Top2a	Mitotic	Mitotic	no	no	no	no	No	No	No	Mitotic
G_AATGGAATCCCAGCGA-1	SeuratProject	11928	3975	0.0324447	0	0	0	0	0	0	E007	E12	E12	E12	Inhibitory	E12+6hCFSE	CFSE	E007			3.24447	0.888393	-0.0610426	S	4	0.949436	6	9855	3962	0	0	4.69343	Fabp7	Mitotic	Mitotic	no	no	no	no	No	No	No	Mitotic
G_AATGGCTCACGCTTAA-1	SeuratProject	10894	3470	0.0544336	0	0	0	0	0	0	E007	E12	E12	E12	Inhibitory	E12+6hCFSE	CFSE	E007			5.44336	-0.131829	-0.275702	G1	6	0.143873	5	9718	3462	0	0	29.6427	Npy	No	Interneurons	no	no	no	no	No	No	No	Npy
G_AATTCCTCACGGTAGA-1	SeuratProject	5357	2088	0.0593616	0	0	0	0	0	0	E007	E12	E12	E12	Inhibitory	E12+6hCFSE	CFSE	E007			5.93616	0.226948	0.323885	G2M	4	-0.0969366	6	8463	2162	0	0	3.94352	Fabp7	Mitotic	Mitotic	no	no	no	no	No	No	No	Mitotic
G_AATTCCTGTACGTGAG-1	SeuratProject	8782	3270	0.0719654	0	0	0	0	0	0	E007	E12	E12	E12	Inhibitory	E12+6hCFSE	CFSE	E007			7.19654	0.135726	1.11878	G2M	4	-0.983054	6	8885	3265	0	0	3.38327	Fabp7	Mitotic	Mitotic	no	no	no	no	No	No	No	Mitotic
G_AATTTCCCAACTCCCT-1	SeuratProject	12728	3944	0.0266342	0	0	0	0	0	0	E007	E12	E12	E12	Inhibitory	E12+6hCFSE	CFSE	E007			2.66342	0.648376	0.674279	G2M	4	-0.0259029	6	9892	3918	0	0	4.69343	Fabp7	Mitotic	Mitotic	no	no	no	no	No	No	No	Mitotic
G_ACAAAGATCCTGCTAC-1	SeuratProject	9644	3341	0.0639776	0	0	0	0	0	0	E007	E12	E12	E12	Inhibitory	E12+6hCFSE	CFSE	E007			6.39776	0.519287	1.05032	G2M	2	-0.531029	2	9416	3337	0	0	7.05916	Top2a	Mitotic	Mitotic	no	no	no	no	No	No	No	Mitotic
G_ACAACCAAGCAGCACA-1	SeuratProject	6946	2827	0.0869565	0	0	0	0	0	0	E007	E12	E12	E12	Inhibitory	E12+6hCFSE	CFSE	E007			8.69565	-0.00956764	-0.229276	G1	4	0.219708	9	8437	2828	0	0	16.9002	Fabp7_Ccnd2	Mitotic	Mitotic	no	no	no	no	No	No	No	Mitotic
G_ACAACCAGTTGACTGT-1	SeuratProject	7641	2990	0.0548358	0	0	0	0	0	0	E007	E12	E12	E12	Inhibitory	E12+6hCFSE	CFSE	E007			5.48358	0.3553	-0.134567	S	4	0.489867	6	8520	2989	0	0	3.40851	Fabp7	Mitotic	Mitotic	no	no	no	no	No	No	No	Mitotic
G_ACAAGCTAGATGGTCG-1	SeuratProject	8562	2656	0.0768512	0	0	0	0	0	0	E007	E12	E12	E12	Inhibitory	E12+6hCFSE	CFSE	E007			7.68512	0.579671	0.0364757	S	4	0.543195	9	8818	2653	0	0	15.5407	Fabp7_Ccnd2	Mitotic	Mitotic	no	no	no	no	No	No	No	Mitotic
G_ACAAGCTAGGTCGAGT-1	SeuratProject	10604	3843	0.0454545	0	0	0	0	0	0	E007	E12	E12	E12	Inhibitory	E12+6hCFSE	CFSE	E007			4.54545	0.667116	-0.0737138	S	4	0.74083	6	9723	3839	0	0	3.2602	Fabp7	Mitotic	Mitotic	no	no	no	no	No	No	No	Mitotic
G_ACACAGTAGTACTGTC-1	SeuratProject	10060	3409	0.0821074	0	0	0	0	0	0	E007	E12	E12	E12	Inhibitory	E12+6hCFSE	CFSE	E007			8.21074	0.403001	-0.0126809	S	4	0.415682	6	9552	3406	0	0	3.31754	Fabp7	Mitotic	Mitotic	no	no	no	no	No	No	No	Mitotic
G_ACACAGTAGTGCGTCC-1	SeuratProject	8547	3125	0.042237	0	0	0	0	0	0	E007	E12	E12	E12	Inhibitory	E12+6hCFSE	CFSE	E007			4.2237	0.440464	0.623988	G2M	2	-0.183524	2	8770	3123	0	0	6.7246	Top2a	Mitotic	Mitotic	no	no	no	no	No	No	No	Mitotic
G_ACACAGTCAGACTGCC-1	SeuratProject	7808	2954	0.0644211	0	0	0	0	0	0	E007	E12	E12	E12	Inhibitory	E12+6hCFSE	CFSE	E007			6.44211	0.0730586	0.00832706	S	14	0.0647316	14	8541	2951	0	0	17.8653	Nkx2_1	No	Interneurons	no	no	no	no	No	No	No	Nkx2_1
G_ACACCAAAGCGTGCTC-1	SeuratProject	5477	2559	0.0664597	0	0	0	0	0	0	E007	E12	E12	E12	Inhibitory	E12+6hCFSE	CFSE	E007			6.64597	0.203786	0.527828	G2M	4	-0.324042	6	8298	2618	0	0	4.04811	Fabp7	Mitotic	Mitotic	no	no	no	no	No	No	No	Mitotic
G_ACACGCGGTGCGCTCA-1	SeuratProject	10143	3283	0.0567879	0	0	0	0	0	0	E007	E12	E12	E12	Inhibitory	E12+6hCFSE	CFSE	E007			5.67879	0.775262	0.431967	S	2	0.343295	2	9562	3278	0	0	7.59481	Top2a	Mitotic	Mitotic	no	no	no	no	No	No	No	Mitotic
G_ACACTGAAGTAACCGG-1	SeuratProject	10719	3629	0.0613863	0	0	0	0	0	0	E007	E12	E12	E12	Inhibitory	E12+6hCFSE	CFSE	E007			6.13863	0.678295	0.531155	S	2	0.14714	2	9720	3628	0	0	7.45491	Top2a	Mitotic	Mitotic	no	no	no	no	No	No	No	Mitotic
G_ACACTGAGTATCGAGG-1	SeuratProject	5007	2074	0.0886759	0	0	0	0	0	0	E007	E12	E12	E12	Inhibitory	E12+6hCFSE	CFSE	E007			8.86759	0.920941	-0.0481877	S	2	0.969129	2	8489	2163	0	0	7.62527	Top2a	Mitotic	Mitotic	no	no	no	no	No	No	No	Mitotic
G_ACACTGAGTTTGAAAG-1	SeuratProject	6628	2726	0.0669885	0	0	0	0	0	0	E007	E12	E12	E12	Inhibitory	E12+6hCFSE	CFSE	E007			6.69885	0.122032	0.418295	G2M	4	-0.296263	6	8398	2729	0	0	3.31754	Fabp7	Mitotic	Mitotic	no	no	no	no	No	No	No	Mitotic
G_ACAGAAAGTACATTGC-1	SeuratProject	10477	3732	0.0375107	0	0	0	0	0	0	E007	E12	E12	E12	Inhibitory	E12+6hCFSE	CFSE	E007			3.75107	1.05445	0.0355398	S	4	1.01891	6	9691	3728	0	0	3.97642	Fabp7	Mitotic	Mitotic	no	no	no	no	No	No	No	Mitotic
G_ACAGCCGCATGTGTCA-1	SeuratProject	6012	2227	0.075682	0	0	0	0	0	0	E007	E12	E12	E12	Inhibitory	E12+6hCFSE	CFSE	E007			7.5682	0.0501058	-0.220775	S	14	0.27088	9	8494	2259	0	0	16.9039	Fabp7_Ccnd2	Mitotic	Mitotic	no	no	no	no	No	No	No	Mitotic
G_ACAGCCGCATTCGATG-1	SeuratProject	9943	3525	0.0515941	0	0	0	0	0	0	E007	E12	E12	E12	Inhibitory	E12+6hCFSE	CFSE	E007			5.15941	0.398182	-0.277298	S	4	0.67548	6	9539	3523	0	0	2.96498	Fabp7	Mitotic	Mitotic	no	no	no	no	No	No	No	Mitotic
G_ACAGGGACAATTCTTC-1	SeuratProject	13324	3928	0.0337736	0	0	0	0	0	0	E007	E12	E12	E12	Inhibitory	E12+6hCFSE	CFSE	E007			3.37736	0.548375	0.709646	G2M	4	-0.161271	6	9880	3869	0	0	4.00518	Fabp7	Mitotic	Mitotic	no	no	no	no	No	No	No	Mitotic
G_ACATCCCTCACGATCA-1	SeuratProject	8131	3320	0.0698561	0	0	0	0	0	0	E007	E12	E12	E12	Inhibitory	E12+6hCFSE	CFSE	E007			6.98561	0.516557	-0.169901	S	4	0.686458	6	8600	3318	0	0	3.50639	Fabp7	Mitotic	Mitotic	no	no	no	no	No	No	No	Mitotic
G_ACATCGAAGTAGGAAG-1	SeuratProject	6944	2674	0.0668203	0	0	0	0	0	0	E007	E12	E12	E12	Inhibitory	E12+6hCFSE	CFSE	E007			6.68203	0.340547	0.613122	G2M	4	-0.272576	6	8488	2675	0	0	3.97642	Fabp7	Mitotic	Mitotic	no	no	no	no	No	No	No	Mitotic
G_ACATGCATCATCGACA-1	SeuratProject	11305	3877	0.0490049	0	0	0	0	0	0	E007	E12	E12	E12	Inhibitory	E12+6hCFSE	CFSE	E007			4.90049	0.313307	0.257278	S	4	0.0560292	6	9810	3870	0	0	2.20719	Fabp7	Mitotic	Mitotic	no	no	no	no	No	No	No	Mitotic
G_ACATGCATCCTGCCAT-1	SeuratProject	5906	2388	0.0673891	0	0	0	0	0	0	E007	E12	E12	E12	Inhibitory	E12+6hCFSE	CFSE	E007			6.73891	0.221078	-0.14079	S	4	0.361867	6	8415	2418	0	0	3.38565	Fabp7	Mitotic	Mitotic	no	no	no	no	No	No	No	Mitotic
G_ACATTTCTCTGTCAGA-1	SeuratProject	6697	2560	0.0957145	0	0	0	0	0	0	E007	E12	E12	E12	Inhibitory	E12+6hCFSE	CFSE	E007			9.57145	0.418573	0.289847	S	4	0.128726	9	8487	2567	0	0	3.94352	Fabp7_Ccnd2	Mitotic	Mitotic	no	no	no	no	No	No	No	Mitotic
G_ACCAAACAGATGCTTC-1	SeuratProject	8672	2779	0.068381	0	0	0	0	0	0	E007	E12	E12	E12	Inhibitory	E12+6hCFSE	CFSE	E007			6.8381	0.454346	-0.100898	S	4	0.555244	9	8866	2777	0	0	15.6673	Fabp7_Ccnd2	Mitotic	Mitotic	no	no	no	no	No	No	No	Mitotic
G_ACCAAACTCCGATAAC-1	SeuratProject	17516	3925	0.0467002	0	0	0	0	0	0	E007	E12	E12	E12	Inhibitory	E12+6hCFSE	CFSE	E007			4.67002	0.549799	0.155796	S	4	0.394003	6	9710	3421	0	0	3.94352	Fabp7	Mitotic	Mitotic	no	no	no	no	No	No	No	Mitotic
G_ACCAACAGTGCATGTT-1	SeuratProject	6614	2501	0.0721197	0	0	0	0	0	0	E007	E12	E12	E12	Inhibitory	E12+6hCFSE	CFSE	E007			7.21197	-0.0656929	-0.24814	G1	14	0.182447	14	8437	2507	0	0	21.6761	Nkx2_1	No	Interneurons	no	no	no	no	No	No	No	Nkx2_1
G_ACCACAACAGCCGGTT-1	SeuratProject	5157	2229	0.0798914	0	0	0	0	0	0	E007	E12	E12	E12	Inhibitory	E12+6hCFSE	CFSE	E007			7.98914	0.255351	0.860924	G2M	4	-0.605572	9	8408	2293	0	0	3.94352	Fabp7_Ccnd2	Mitotic	Mitotic	no	no	no	no	No	No	No	Mitotic
G_ACCATTTCACCAGCCA-1	SeuratProject	7159	2669	0.0766867	0	0	0	0	0	0	E007	E12	E12	E12	Inhibitory	E12+6hCFSE	CFSE	E007			7.66867	0.0612588	-0.174534	S	4	0.235793	9	8488	2666	0	0	16.8821	Fabp7_Ccnd2	Mitotic	Mitotic	no	no	no	no	No	No	No	Mitotic
G_ACCATTTCAGACCAGA-1	SeuratProject	5980	2638	0.0729097	0	0	0	0	0	0	E007	E12	E12	E12	Inhibitory	E12+6hCFSE	CFSE	E007			7.29097	-0.1671	-0.160173	G1	4	-0.00692652	6	8356	2671	0	0	2.46527	Fabp7	Mitotic	Mitotic	no	no	no	no	No	No	No	Mitotic
G_ACCCTCATCAAAGCCT-1	SeuratProject	5289	2368	0.0194744	0	0	0	0	0	0	E007	E12	E12	E12	Inhibitory	E12+6hCFSE	CFSE	E007			1.94744	0.563262	0.16881	S	4	0.394452	6	8310	2423	0	0	3.38327	Fabp7	Mitotic	Mitotic	no	no	no	no	No	No	No	Mitotic
G_ACCCTTGGTAATCAGA-1	SeuratProject	12934	3620	0.050719	0	0	0	0	0	0	E007	E12	E12	E12	Inhibitory	E12+6hCFSE	CFSE	E007			5.0719	0.502159	0.783614	G2M	2	-0.281455	2	9783	3568	0	0	7.62527	Top2a	Mitotic	Mitotic	no	no	no	no	No	No	No	Mitotic
G_ACCTACCCACCCTCTA-1	SeuratProject	7819	3040	0.0483438	0	0	0	0	0	0	E007	E12	E12	E12	Inhibitory	E12+6hCFSE	CFSE	E007			4.83438	0.724938	-0.0405782	S	4	0.765516	6	8562	3038	0	0	3.78997	Fabp7	Mitotic	Mitotic	no	no	no	no	No	No	No	Mitotic
G_ACCTACCGTGTCCTAA-1	SeuratProject	9860	3485	0.0732252	0	0	0	0	0	0	E007	E12	E12	E12	Inhibitory	E12+6hCFSE	CFSE	E007			7.32252	-0.0746797	-0.140807	G1	4	0.066127	6	9498	3479	0	0	2.77185	Fabp7	Mitotic	Mitotic	no	no	no	no	No	No	No	Mitotic
G_ACCTACCTCCGCGGAT-1	SeuratProject	12945	3771	0.0617999	0	0	0	0	0	0	E007	E12	E12	E12	Inhibitory	E12+6hCFSE	CFSE	E007			6.17999	0.940607	0.0684981	S	4	0.872109	6	9823	3714	0	0	4.91423	Fabp7	Mitotic	Mitotic	no	no	no	no	No	No	No	Mitotic
G_ACCTGAAAGAAGGATG-1	SeuratProject	6496	2556	0.0899015	0	0	0	0	0	0	E007	E12	E12	E12	Inhibitory	E12+6hCFSE	CFSE	E007			8.99015	0.165396	0.445762	G2M	4	-0.280367	6	8430	2565	0	0	3.08367	Fabp7	Mitotic	Mitotic	no	no	no	no	No	No	No	Mitotic
G_ACCTGTCAGGTTTGAA-1	SeuratProject	5278	2216	0.0617658	0	0	0	0	0	0	E007	E12	E12	E12	Inhibitory	E12+6hCFSE	CFSE	E007			6.17658	0.305937	0.150404	S	4	0.155534	6	8406	2276	0	0	3.94352	Fabp7	Mitotic	Mitotic	no	no	no	no	No	No	No	Mitotic
G_ACGATCACAGGATCTT-1	SeuratProject	13063	3468	0.0538927	0	0	0	0	0	0	E007	E12	E12	E12	Inhibitory	E12+6hCFSE	CFSE	E007			5.38927	0.58965	0.243128	S	4	0.346522	9	9736	3418	0	0	3.94352	Fabp7_Ccnd2	Mitotic	Mitotic	no	no	no	no	No	No	No	Mitotic
G_ACGATGTGTCACTTCC-1	SeuratProject	6261	2370	0.0998243	0	0	0	0	0	0	E007	E12	E12	E12	Inhibitory	E12+6hCFSE	CFSE	E007			9.98243	-0.0383293	-0.224948	G1	3	0.186619	1	8436	2390	0	0	21.0553	Tshz1	No	Projections	no	no	no	no	No	No	No	Tshz1
G_ACGATGTTCGCCGTGA-1	SeuratProject	9140	3122	0.0545952	0	0	0	0	0	0	E007	E12	E12	E12	Inhibitory	E12+6hCFSE	CFSE	E007			5.45952	0.624529	-0.132007	S	4	0.756536	6	9137	3119	0	0	3.43975	Fabp7	Mitotic	Mitotic	no	no	no	no	No	No	No	Mitotic
G_ACGCACGAGCTCTATG-1	SeuratProject	12976	3455	0.0540228	0	0	0	0	0	0	E007	E12	E12	E12	Inhibitory	E12+6hCFSE	CFSE	E007			5.40228	0.329183	0.740761	G2M	2	-0.411578	2	9746	3391	0	0	5.94718	Top2a	Mitotic	Mitotic	no	no	no	no	No	No	No	Mitotic
G_ACGGTCGAGATACAGT-1	SeuratProject	8956	2890	0.0722421	0	0	0	0	0	0	E007	E12	E12	E12	Inhibitory	E12+6hCFSE	CFSE	E007			7.22421	0.102618	0.0125843	S	9	0.090034	9	8981	2885	0	0	15.3716	Fabp7_Ccnd2	Mitotic	Mitotic	no	no	no	no	No	No	No	Mitotic
G_ACGGTTACAACCTATG-1	SeuratProject	4068	2103	0.0267945	0	0	0	0	0	0	E007	E12	E12	E12	Inhibitory	E12+6hCFSE	CFSE	E007			2.67945	0.290904	-0.202917	S	4	0.493821	9	8435	2330	0	0	16.0467	Fabp7_Ccnd2	Mitotic	Mitotic	no	no	no	no	No	No	No	Mitotic
G_ACGGTTAGTCGAATGG-1	SeuratProject	7697	2666	0.0745745	0	0	0	0	0	0	E007	E12	E12	E12	Inhibitory	E12+6hCFSE	CFSE	E007			7.45745	-0.0479933	-0.22586	G1	14	0.177866	14	8586	2657	0	0	19.0923	Nkx2_1	No	Interneurons	no	no	no	no	No	No	No	Nkx2_1
G_ACGGTTAGTGGACCTC-1	SeuratProject	9307	3090	0.0599549	0	0	0	0	0	0	E007	E12	E12	E12	Inhibitory	E12+6hCFSE	CFSE	E007			5.99549	0.55403	0.548033	S	2	0.00599686	2	9245	3088	0	0	6.96541	Top2a	Mitotic	Mitotic	no	no	no	no	No	No	No	Mitotic
G_ACGGTTATCGGACCAC-1	SeuratProject	10950	3393	0.0487671	0	0	0	0	0	0	E007	E12	E12	E12	Inhibitory	E12+6hCFSE	CFSE	E007			4.87671	0.704069	0.350619	S	4	0.35345	6	9676	3392	0	0	3.98157	Fabp7	Mitotic	Mitotic	no	no	no	no	No	No	No	Mitotic
G_ACGTAACCAGCAGATG-1	SeuratProject	6898	2983	0.0414613	0	0	0	0	0	0	E007	E12	E12	E12	Inhibitory	E12+6hCFSE	CFSE	E007			4.14613	0.755663	0.483487	S	2	0.272176	2	8389	2985	0	0	6.11517	Top2a	Mitotic	Mitotic	no	no	no	no	No	No	No	Mitotic
G_ACGTAACTCAGTAGGG-1	SeuratProject	13096	3773	0.0545968	0	0	0	0	0	0	E007	E12	E12	E12	Inhibitory	E12+6hCFSE	CFSE	E007			5.45968	0.786951	-0.020016	S	4	0.806967	6	9813	3729	0	0	3.97861	Fabp7	Mitotic	Mitotic	no	no	no	no	No	No	No	Mitotic
G_ACGTACACAAGGTCTT-1	SeuratProject	8880	3622	0.0234234	0	0	0	0	0	0	E007	E12	E12	E12	Inhibitory	E12+6hCFSE	CFSE	E007			2.34234	0.468305	-0.23227	S	4	0.700576	6	8924	3622	0	0	2.86864	Fabp7	Mitotic	Mitotic	no	no	no	no	No	No	No	Mitotic
G_ACGTACACAGGTGACA-1	SeuratProject	7304	2626	0.0716046	0	0	0	0	0	0	E007	E12	E12	E12	Inhibitory	E12+6hCFSE	CFSE	E007			7.16046	-0.0384631	-0.310144	G1	4	0.27168	6	8533	2625	0	0	2.01949	Fabp7	Mitotic	Mitotic	no	no	no	no	No	No	No	Mitotic
G_ACGTACAGTAATGTGA-1	SeuratProject	12487	3964	0.0658285	0	0	0	0	0	0	E007	E12	E12	E12	Inhibitory	E12+6hCFSE	CFSE	E007			6.58285	0.689437	0.517326	S	4	0.17211	6	9856	3922	0	0	3.97642	Fabp7	Mitotic	Mitotic	no	no	no	no	No	No	No	Mitotic
G_ACGTACATCAGGACAG-1	SeuratProject	14570	3878	0.0484557	0	0	0	0	0	0	E007	E12	E12	E12	Inhibitory	E12+6hCFSE	CFSE	E007			4.84557	0.56603	0.415448	S	4	0.150582	6	9752	3724	0	0	3.93936	Fabp7	Mitotic	Mitotic	no	no	no	no	No	No	No	Mitotic
G_ACGTAGTGTCAACATC-1	SeuratProject	12922	3740	0.0588918	0	0	0	0	0	0	E007	E12	E12	E12	Inhibitory	E12+6hCFSE	CFSE	E007			5.88918	0.994505	0.00766567	S	4	0.986839	6	9840	3696	0	0	5.03205	Fabp7	Mitotic	Mitotic	no	no	no	no	No	No	No	Mitotic
G_ACGTCCTCACGTATAC-1	SeuratProject	9961	3350	0.0864371	0	0	0	0	0	0	E007	E12	E12	E12	Inhibitory	E12+6hCFSE	CFSE	E007			8.64371	0.0261919	0.884618	G2M	4	-0.858426	6	9536	3350	0	0	3.56662	Fabp7	Mitotic	Mitotic	no	no	no	no	No	No	No	Mitotic
G_ACGTCCTCAGGTGAGT-1	SeuratProject	10824	3825	0.0550628	0	0	0	0	0	0	E007	E12	E12	E12	Inhibitory	E12+6hCFSE	CFSE	E007			5.50628	0.772952	0.0911674	S	4	0.681784	6	9749	3822	0	0	3.74299	Fabp7	Mitotic	Mitotic	no	no	no	no	No	No	No	Mitotic
G_ACGTCCTTCCTCATAT-1	SeuratProject	7468	2712	0.0415104	0	0	0	0	0	0	E007	E12	E12	E12	Inhibitory	E12+6hCFSE	CFSE	E007			4.15104	-0.123607	-0.0949813	G1	6	-0.0286252	14	8536	2710	0	0	22.0377	Nkx2_1	No	Interneurons	no	no	no	no	No	No	No	Nkx2_1
G_ACGTCCTTCTATCGTT-1	SeuratProject	4090	2015	0.0432763	0	0	0	0	0	0	E007	E12	E12	E12	Inhibitory	E12+6hCFSE	CFSE	E007			4.32763	0.0272247	-0.230954	S	14	0.258179	14	8423	2240	0	0	22.4558	Nkx2_1	No	Interneurons	no	no	no	no	No	No	No	Nkx2_1
G_ACTACGATCGCATTAG-1	SeuratProject	9804	3078	0.0792534	0	0	0	0	0	0	E007	E12	E12	E12	Inhibitory	E12+6hCFSE	CFSE	E007			7.92534	-0.172238	-0.252572	G1	8	0.0803334	7	9442	3068	0	0	28.0444	Snhg11_Lhx8	Snhg11	Interneurons	no	no	no	no	No	No	Snhg11	Snhg11
G_ACTACGATCTTTACAC-1	SeuratProject	9471	3139	0.0465632	0	0	0	0	0	0	E007	E12	E12	E12	Inhibitory	E12+6hCFSE	CFSE	E007			4.65632	0.928257	0.397974	S	2	0.530284	6	9319	3139	0	0	4.93873	Fabp7	Mitotic	Mitotic	no	no	no	no	No	No	No	Mitotic
G_ACTATCTCATTCAGGT-1	SeuratProject	7983	3082	0.0598772	0	0	0	0	0	0	E007	E12	E12	E12	Inhibitory	E12+6hCFSE	CFSE	E007			5.98772	0.107934	0.0389054	S	4	0.0690285	6	8584	3076	0	0	2.03815	Fabp7	Mitotic	Mitotic	no	no	no	no	No	No	No	Mitotic
G_ACTATGGCAAATGATG-1	SeuratProject	7434	3199	0.027576	0	0	0	0	0	0	E007	E12	E12	E12	Inhibitory	E12+6hCFSE	CFSE	E007			2.7576	-0.0865154	0.996848	G2M	4	-1.08336	6	8437	3197	0	0	3.62098	Fabp7	Mitotic	Mitotic	no	no	no	no	No	No	No	Mitotic
G_ACTCCCATCCACAAGT-1	SeuratProject	7700	2778	0.0463636	0	0	0	0	0	0	E007	E12	E12	E12	Inhibitory	E12+6hCFSE	CFSE	E007			4.63636	0.51665	-0.0820842	S	4	0.598734	6	8597	2779	0	0	3.86306	Fabp7	Mitotic	Mitotic	no	no	no	no	No	No	No	Mitotic
G_ACTGTCCGTCTGTGAT-1	SeuratProject	6260	2843	0.0658147	0	0	0	0	0	0	E007	E12	E12	E12	Inhibitory	E12+6hCFSE	CFSE	E007			6.58147	0.309697	0.140852	S	4	0.168845	6	8308	2856	0	0	2.06899	Fabp7	Mitotic	Mitotic	no	no	no	no	No	No	No	Mitotic
G_ACTGTCCGTTGGCTAT-1	SeuratProject	7667	2694	0.0620843	0	0	0	0	0	0	E007	E12	E12	E12	Inhibitory	E12+6hCFSE	CFSE	E007			6.20843	-0.0493934	0.244286	G2M	4	-0.293679	6	8590	2694	0	0	2.45814	Fabp7	Mitotic	Mitotic	no	no	no	no	No	No	No	Mitotic
G_ACTGTGAAGTGCAGCA-1	SeuratProject	11453	3391	0.0605955	0	0	0	0	0	0	E007	E12	E12	E12	Inhibitory	E12+6hCFSE	CFSE	E007			6.05955	0.545532	0.672953	G2M	2	-0.12742	2	9714	3387	0	0	6.44343	Top2a	Mitotic	Mitotic	no	no	no	no	No	No	No	Mitotic
G_ACTGTGACAGAGTTGG-1	SeuratProject	13410	3933	0.0706935	0	0	0	0	0	0	E007	E12	E12	E12	Inhibitory	E12+6hCFSE	CFSE	E007			7.06935	0.958124	0.344066	S	2	0.614058	2	9858	3863	0	0	7.59481	Top2a	Mitotic	Mitotic	no	no	no	no	No	No	No	Mitotic
G_ACTGTGATCTGGGATT-1	SeuratProject	6907	2725	0.0639931	0	0	0	0	0	0	E007	E12	E12	E12	Inhibitory	E12+6hCFSE	CFSE	E007			6.39931	-0.0537108	0.300399	G2M	4	-0.35411	9	8449	2722	0	0	3.01975	Fabp7_Ccnd2	Mitotic	Mitotic	no	no	no	no	No	No	No	Mitotic
G_ACTTAGGGTTGAAGTA-1	SeuratProject	10652	3478	0.0504131	0	0	0	0	0	0	E007	E12	E12	E12	Inhibitory	E12+6hCFSE	CFSE	E007			5.04131	-0.0136283	-0.216891	G1	4	0.203262	6	9669	3476	0	0	2.01949	Fabp7	Mitotic	Mitotic	no	no	no	no	No	No	No	Mitotic
G_ACTTAGGTCTTTGCGC-1	SeuratProject	6171	2332	0.0922055	0	0	0	0	0	0	E007	E12	E12	E12	Inhibitory	E12+6hCFSE	CFSE	E007			9.22055	0.121683	0.548257	G2M	4	-0.426574	6	8498	2347	0	0	3.94352	Fabp7	Mitotic	Mitotic	no	no	no	no	No	No	No	Mitotic
G_ACTTATCCAGTTCCAA-1	SeuratProject	7506	2862	0.0482281	0	0	0	0	0	0	E007	E12	E12	E12	Inhibitory	E12+6hCFSE	CFSE	E007			4.82281	0.431907	-0.0846486	S	4	0.516555	6	8514	2861	0	0	4.00264	Fabp7	Mitotic	Mitotic	no	no	no	no	No	No	No	Mitotic
G_ACTTATCTCATAGACC-1	SeuratProject	5011	2013	0.0642586	0	0	0	0	0	0	E007	E12	E12	E12	Inhibitory	E12+6hCFSE	CFSE	E007			6.42586	0.15879	0.227285	G2M	4	-0.0684947	9	8480	2096	0	0	15.9551	Fabp7_Ccnd2	Mitotic	Mitotic	no	no	no	no	No	No	No	Mitotic
G_ACTTATCTCGGTGAAG-1	SeuratProject	7280	2892	0.0630495	0	0	0	0	0	0	E007	E12	E12	E12	Inhibitory	E12+6hCFSE	CFSE	E007			6.30495	0.215448	0.776142	G2M	4	-0.560694	6	8456	2889	0	0	3.56924	Fabp7	Mitotic	Mitotic	no	no	no	no	No	No	No	Mitotic
G_ACTTATCTCTTCTGTA-1	SeuratProject	8829	3094	0.0545928	0	0	0	0	0	0	E007	E12	E12	E12	Inhibitory	E12+6hCFSE	CFSE	E007			5.45928	0.393256	0.755048	G2M	2	-0.361792	2	8915	3091	0	0	7.5036	Top2a	Mitotic	Mitotic	no	no	no	no	No	No	No	Mitotic
G_ACTTCCGGTCACGTGC-1	SeuratProject	9622	3074	0.0547703	0	0	0	0	0	0	E007	E12	E12	E12	Inhibitory	E12+6hCFSE	CFSE	E007			5.47703	0.599511	-0.189177	S	4	0.788689	6	9367	3073	0	0	4.05613	Fabp7	Mitotic	Mitotic	no	no	no	no	No	No	No	Mitotic
G_ACTTCGCAGTAGATCA-1	SeuratProject	13296	3983	0.0416667	0	0	0	0	0	0	E007	E12	E12	E12	Inhibitory	E12+6hCFSE	CFSE	E007			4.16667	0.438497	1.02429	G2M	2	-0.585791	2	9897	3904	0	0	6.98325	Top2a	Mitotic	Mitotic	no	no	no	no	No	No	No	Mitotic
G_ACTTCGCGTCCCACGA-1	SeuratProject	5471	2450	0.0451471	0	0	0	0	0	0	E007	E12	E12	E12	Inhibitory	E12+6hCFSE	CFSE	E007			4.51471	0.973897	0.197565	S	2	0.776332	2	8366	2504	0	0	7.62046	Top2a	Mitotic	Mitotic	no	no	no	no	No	No	No	Mitotic
G_ACTTCGCTCCATTGGA-1	SeuratProject	10822	3553	0.0513768	0	0	0	0	0	0	E007	E12	E12	E12	Inhibitory	E12+6hCFSE	CFSE	E007			5.13768	0.231118	1.21442	G2M	2	-0.983299	2	9736	3552	0	0	6.58241	Top2a	Mitotic	Mitotic	no	no	no	no	No	No	No	Mitotic
G_ACTTTGTAGGTGCGAT-1	SeuratProject	11308	3611	0.0596038	0	0	0	0	0	0	E007	E12	E12	E12	Inhibitory	E12+6hCFSE	CFSE	E007			5.96038	0.458106	0.694122	G2M	2	-0.236015	2	9764	3602	0	0	7.25153	Top2a	Mitotic	Mitotic	no	no	no	no	No	No	No	Mitotic
G_ACTTTGTCATCGGAGA-1	SeuratProject	8693	3306	0.0793742	0	0	0	0	0	0	E007	E12	E12	E12	Inhibitory	E12+6hCFSE	CFSE	E007			7.93742	0.240262	-0.222081	S	4	0.462342	6	8840	3303	0	0	3.06248	Fabp7	Mitotic	Mitotic	no	no	no	no	No	No	No	Mitotic
G_ACTTTGTTCCACGAAT-1	SeuratProject	6786	2827	0.0515768	0	0	0	0	0	0	E007	E12	E12	E12	Inhibitory	E12+6hCFSE	CFSE	E007			5.15768	0.288951	-0.193643	S	4	0.482594	6	8400	2827	0	0	2.42695	Fabp7	Mitotic	Mitotic	no	no	no	no	No	No	No	Mitotic
G_AGAAATGCATGTGGCC-1	SeuratProject	9117	3204	0.068992	0	0	0	0	0	0	E007	E12	E12	E12	Inhibitory	E12+6hCFSE	CFSE	E007			6.8992	0.669057	-0.0320381	S	4	0.701095	6	9116	3203	0	0	3.43132	Fabp7	Mitotic	Mitotic	no	no	no	no	No	No	No	Mitotic
G_AGAACAAAGCTCACTA-1	SeuratProject	8433	3112	0.047907	0	0	0	0	0	0	E007	E12	E12	E12	Inhibitory	E12+6hCFSE	CFSE	E007			4.7907	0.132081	-0.126392	S	4	0.258473	6	8735	3112	0	0	2.01949	Fabp7	Mitotic	Mitotic	no	no	no	no	No	No	No	Mitotic
G_AGAACAATCATGCGGC-1	SeuratProject	7342	2957	0.0483519	0	0	0	0	0	0	E007	E12	E12	E12	Inhibitory	E12+6hCFSE	CFSE	E007			4.83519	0.485772	-0.123587	S	4	0.609359	6	8452	2952	0	0	2.59168	Fabp7	Mitotic	Mitotic	no	no	no	no	No	No	No	Mitotic
G_AGAACAATCCAGCACG-1	SeuratProject	7374	2767	0.0627882	0	0	0	0	0	0	E007	E12	E12	E12	Inhibitory	E12+6hCFSE	CFSE	E007			6.27882	-0.0515739	-0.193631	G1	4	0.142058	9	8508	2766	0	0	16.9002	Fabp7_Ccnd2	Mitotic	Mitotic	no	no	no	no	No	No	No	Mitotic
G_AGAACAATCCCTCGTA-1	SeuratProject	8027	2944	0.0346331	0	0	0	0	0	0	E007	E12	E12	E12	Inhibitory	E12+6hCFSE	CFSE	E007			3.46331	0.0146489	-0.0714924	S	4	0.0861413	9	8625	2944	0	0	17.1218	Fabp7_Ccnd2	Mitotic	Mitotic	no	no	no	no	No	No	No	Mitotic
G_AGAACCTCACTTCTCG-1	SeuratProject	9692	3421	0.0470491	0	0	0	0	0	0	E007	E12	E12	E12	Inhibitory	E12+6hCFSE	CFSE	E007			4.70491	0.497684	0.739616	G2M	4	-0.241932	6	9434	3416	0	0	3.97158	Fabp7	Mitotic	Mitotic	no	no	no	no	No	No	No	Mitotic
G_AGAACCTTCCTTCGAC-1	SeuratProject	5227	2486	0.0417065	0	0	0	0	0	0	E007	E12	E12	E12	Inhibitory	E12+6hCFSE	CFSE	E007			4.17065	0.153802	-0.269548	S	4	0.42335	6	8246	2560	0	0	2.04939	Fabp7	Mitotic	Mitotic	no	no	no	no	No	No	No	Mitotic
G_AGAACCTTCTGTAACG-1	SeuratProject	5081	2145	0.0818736	0	0	0	0	0	0	E007	E12	E12	E12	Inhibitory	E12+6hCFSE	CFSE	E007			8.18736	-0.164838	-0.163858	G1	3	-0.000980161	16	8400	2254	0	0	19.2912	Abracl	No	Projections	no	no	no	no	No	No	No	Abracl
G_AGAAGCGCAGTTGGTT-1	SeuratProject	6023	2597	0.08783	0	0	0	0	0	0	E007	E12	E12	E12	Inhibitory	E12+6hCFSE	CFSE	E007			8.783	0.363921	0.445892	G2M	4	-0.0819717	6	8378	2613	0	0	4.05613	Fabp7	Mitotic	Mitotic	no	no	no	no	No	No	No	Mitotic
G_AGAAGCGGTCTCAGGC-1	SeuratProject	11196	3461	0.0758307	0	0	0	0	0	0	E007	E12	E12	E12	Inhibitory	E12+6hCFSE	CFSE	E007			7.58307	0.490325	-0.184258	S	4	0.674583	6	9702	3458	0	0	4.05613	Fabp7	Mitotic	Mitotic	no	no	no	no	No	No	No	Mitotic
G_AGAAGTATCAATCAGC-1	SeuratProject	6563	2855	0.0149322	0	0	0	0	0	0	E007	E12	E12	E12	Inhibitory	E12+6hCFSE	CFSE	E007			1.49322	-0.0471563	-0.142702	G1	4	0.0955461	9	8354	2858	0	0	17.1218	Fabp7_Ccnd2	Mitotic	Mitotic	no	no	no	no	No	No	No	Mitotic
G_AGACAAAGTGTTCAGT-1	SeuratProject	10593	3562	0.0624941	0	0	0	0	0	0	E007	E12	E12	E12	Inhibitory	E12+6hCFSE	CFSE	E007			6.24941	0.145817	0.829054	G2M	4	-0.683238	6	9678	3560	0	0	2.51275	Fabp7	Mitotic	Mitotic	no	no	no	no	No	No	No	Mitotic
G_AGACAAATCTCATTAC-1	SeuratProject	13413	3984	0.0541266	0	0	0	0	0	0	E007	E12	E12	E12	Inhibitory	E12+6hCFSE	CFSE	E007			5.41266	0.317814	0.493943	G2M	4	-0.176128	6	9832	3913	0	0	3.94352	Fabp7	Mitotic	Mitotic	no	no	no	no	No	No	No	Mitotic
G_AGACACTCAGCGGATA-1	SeuratProject	5328	2588	0.0735736	0	0	0	0	0	0	E007	E12	E12	E12	Inhibitory	E12+6hCFSE	CFSE	E007			7.35736	0.352281	-0.0424858	S	4	0.394767	6	8274	2663	0	0	3.327	Fabp7	Mitotic	Mitotic	no	no	no	no	No	No	No	Mitotic
G_AGACACTGTGCACGCT-1	SeuratProject	8266	2973	0.0390757	0	0	0	0	0	0	E007	E12	E12	E12	Inhibitory	E12+6hCFSE	CFSE	E007			3.90757	0.29232	0.795674	G2M	4	-0.503354	6	8676	2970	0	0	3.94787	Fabp7	Mitotic	Mitotic	no	no	no	no	No	No	No	Mitotic
G_AGACACTTCCGTATAG-1	SeuratProject	13966	3903	0.0375197	0	0	0	0	0	0	E007	E12	E12	E12	Inhibitory	E12+6hCFSE	CFSE	E007			3.75197	0.695185	-0.0757508	S	4	0.770935	6	9800	3791	0	0	3.2577	Fabp7	Mitotic	Mitotic	no	no	no	no	No	No	No	Mitotic
G_AGACAGGGTCCGGACT-1	SeuratProject	9189	3121	0.044945	0	0	0	0	0	0	E007	E12	E12	E12	Inhibitory	E12+6hCFSE	CFSE	E007			4.4945	-0.185354	-0.20535	G1	6	0.0199969	5	9173	3120	0	0	30.8624	Npy	No	Interneurons	no	no	no	no	No	No	No	Npy
G_AGACCATGTCGAGATG-1	SeuratProject	9867	3347	0.050674	0	0	0	0	0	0	E007	E12	E12	E12	Inhibitory	E12+6hCFSE	CFSE	E007			5.0674	0.462795	-0.20515	S	4	0.667945	9	9512	3347	0	0	16.1288	Fabp7_Ccnd2	Mitotic	Mitotic	no	no	no	no	No	No	No	Mitotic
G_AGACCCGTCGACGCGT-1	SeuratProject	6297	2857	0.0422423	0	0	0	0	0	0	E007	E12	E12	E12	Inhibitory	E12+6hCFSE	CFSE	E007			4.22423	0.206032	0.667351	G2M	4	-0.461319	6	8318	2868	0	0	3.82241	Fabp7	Mitotic	Mitotic	no	no	no	no	No	No	No	Mitotic
G_AGACTCATCCAATCCC-1	SeuratProject	13955	3999	0.0593336	0	0	0	0	0	0	E007	E12	E12	E12	Inhibitory	E12+6hCFSE	CFSE	E007			5.93336	0.73775	0.769976	G2M	2	-0.0322261	2	9909	3902	0	0	7.46448	Top2a	Mitotic	Mitotic	no	no	no	no	No	No	No	Mitotic
G_AGAGCAGCAACGTATC-1	SeuratProject	8421	3402	0.0174564	0	0	0	0	0	0	E007	E12	E12	E12	Inhibitory	E12+6hCFSE	CFSE	E007			1.74564	1.03238	0.0753794	S	4	0.957002	6	8682	3401	0	0	4.9175	Fabp7	Mitotic	Mitotic	no	no	no	no	No	No	No	Mitotic
G_AGAGCAGGTAGGTAGC-1	SeuratProject	9743	3389	0.0644565	0	0	0	0	0	0	E007	E12	E12	E12	Inhibitory	E12+6hCFSE	CFSE	E007			6.44565	0.425687	-0.223411	S	4	0.649098	6	9447	3386	0	0	3.9727	Fabp7	Mitotic	Mitotic	no	no	no	no	No	No	No	Mitotic
G_AGAGCAGGTAGTACGG-1	SeuratProject	10389	3586	0.0776783	0	0	0	0	0	0	E007	E12	E12	E12	Inhibitory	E12+6hCFSE	CFSE	E007			7.76783	0.293089	0.765125	G2M	4	-0.472036	6	9650	3584	0	0	4.05613	Fabp7	Mitotic	Mitotic	no	no	no	no	No	No	No	Mitotic
G_AGAGCAGTCAGTCAGT-1	SeuratProject	14779	3901	0.0537249	0	0	0	0	0	0	E007	E12	E12	E12	Inhibitory	E12+6hCFSE	CFSE	E007			5.37249	0.26036	0.411547	G2M	4	-0.151187	6	9780	3718	0	0	3.94352	Fabp7	Mitotic	Mitotic	no	no	no	no	No	No	No	Mitotic
G_AGATAGATCCACTGGG-1	SeuratProject	6419	2511	0.0387911	0	0	0	0	0	0	E007	E12	E12	E12	Inhibitory	E12+6hCFSE	CFSE	E007			3.87911	-0.156086	-0.235827	G1	14	0.0797409	14	8444	2523	0	0	20.3068	Nkx2_1	No	Interneurons	no	no	no	no	No	No	No	Nkx2_1
G_AGATCCAAGCCGTCGT-1	SeuratProject	7405	2956	0.0496962	0	0	0	0	0	0	E007	E12	E12	E12	Inhibitory	E12+6hCFSE	CFSE	E007			4.96962	0.807913	0.192282	S	4	0.615631	6	8473	2954	0	0	3.89473	Fabp7	Mitotic	Mitotic	no	no	no	no	No	No	No	Mitotic
G_AGATCCAGTGGAGAAA-1	SeuratProject	5574	2461	0.0927521	0	0	0	0	0	0	E007	E12	E12	E12	Inhibitory	E12+6hCFSE	CFSE	E007			9.27521	0.0644153	0.733245	G2M	4	-0.66883	9	8362	2507	0	0	3.94352	Fabp7_Ccnd2	Mitotic	Mitotic	no	no	no	no	No	No	No	Mitotic
G_AGATCCATCTTTGCGC-1	SeuratProject	8903	3467	0.0436931	0	0	0	0	0	0	E007	E12	E12	E12	Inhibitory	E12+6hCFSE	CFSE	E007			4.36931	-0.129789	-0.239981	G1	4	0.110192	6	8953	3463	0	0	2.52963	Fabp7	Mitotic	Mitotic	no	no	no	no	No	No	No	Mitotic
G_AGATGAAAGGGTATAT-1	SeuratProject	6166	2304	0.0926046	0	0	0	0	0	0	E007	E12	E12	E12	Inhibitory	E12+6hCFSE	CFSE	E007			9.26046	-0.168411	-0.188113	G1	8	0.0197018	7	8442	2331	0	0	34.168	Snhg11_Lhx8	Snhg11	Interneurons	no	no	no	no	No	No	Snhg11	Snhg11
G_AGATGAACATCAGCAT-1	SeuratProject	11594	3529	0.0589098	0	0	0	0	0	0	E007	E12	E12	E12	Inhibitory	E12+6hCFSE	CFSE	E007			5.89098	0.737996	-0.080327	S	2	0.818323	2	9757	3515	0	0	7.62527	Top2a	Mitotic	Mitotic	no	no	no	no	No	No	No	Mitotic
G_AGATGCTCAGAGTAAT-1	SeuratProject	8458	3449	0.0323954	0	0	0	0	0	0	E007	E12	E12	E12	Inhibitory	E12+6hCFSE	CFSE	E007			3.23954	0.409634	-0.272827	S	4	0.682461	6	8707	3448	0	0	2.76309	Fabp7	Mitotic	Mitotic	no	no	no	no	No	No	No	Mitotic
G_AGATGCTGTACTGGGA-1	SeuratProject	9741	3398	0.0554358	0	0	0	0	0	0	E007	E12	E12	E12	Inhibitory	E12+6hCFSE	CFSE	E007			5.54358	0.361216	0.864115	G2M	4	-0.502899	9	9454	3394	0	0	3.94352	Fabp7_Ccnd2	Mitotic	Mitotic	no	no	no	no	No	No	No	Mitotic
G_AGATGCTGTGGCGCTT-1	SeuratProject	12450	3831	0.0652209	0	0	0	0	0	0	E007	E12	E12	E12	Inhibitory	E12+6hCFSE	CFSE	E007			6.52209	0.225123	-0.209571	S	9	0.434693	9	9870	3804	0	0	16.417	Fabp7_Ccnd2	Mitotic	Mitotic	no	no	no	no	No	No	No	Mitotic
G_AGCATCAGTATCTTCT-1	SeuratProject	4947	2145	0.0341621	0	0	0	0	0	0	E007	E12	E12	E12	Inhibitory	E12+6hCFSE	CFSE	E007			3.41621	0.0770389	1.08353	G2M	9	-1.00649	13	8401	2260	0	0	12.6155	Ube2c	Mitotic	Mitotic	no	no	no	no	No	No	No	Mitotic
G_AGCCAATCAAGTGCAG-1	SeuratProject	5588	2434	0.0669291	0	0	0	0	0	0	E007	E12	E12	E12	Inhibitory	E12+6hCFSE	CFSE	E007			6.69291	0.833877	-0.074561	S	2	0.908438	2	8403	2473	0	0	7.62527	Top2a	Mitotic	Mitotic	no	no	no	no	No	No	No	Mitotic
G_AGCCACGAGCGTACAG-1	SeuratProject	10237	3377	0.0582202	0	0	0	0	0	0	E007	E12	E12	E12	Inhibitory	E12+6hCFSE	CFSE	E007			5.82202	0.781933	-0.0825789	S	4	0.864512	6	9575	3376	0	0	5.03205	Fabp7	Mitotic	Mitotic	no	no	no	no	No	No	No	Mitotic
G_AGCCACGAGGTCACTT-1	SeuratProject	11744	3508	0.0596901	0	0	0	0	0	0	E007	E12	E12	E12	Inhibitory	E12+6hCFSE	CFSE	E007			5.96901	0.199988	0.646115	G2M	4	-0.446127	6	9741	3496	0	0	4.05613	Fabp7	Mitotic	Mitotic	no	no	no	no	No	No	No	Mitotic
G_AGCCACGGTTTGTGGT-1	SeuratProject	12600	3966	0.0745238	0	0	0	0	0	0	E007	E12	E12	E12	Inhibitory	E12+6hCFSE	CFSE	E007			7.45238	0.808711	0.558999	S	2	0.249713	2	9872	3929	0	0	8.44431	Top2a	Mitotic	Mitotic	no	no	no	no	No	No	No	Mitotic
G_AGCCAGCAGAATAGTC-1	SeuratProject	8098	3201	0.0455668	0	0	0	0	0	0	E007	E12	E12	E12	Inhibitory	E12+6hCFSE	CFSE	E007			4.55668	1.21355	0.0578477	S	2	1.1557	2	8590	3198	0	0	8.44431	Top2a	Mitotic	Mitotic	no	no	no	no	No	No	No	Mitotic
G_AGCCAGCGTGAGCGAT-1	SeuratProject	9711	3013	0.0538565	0	0	0	0	0	0	E007	E12	E12	E12	Inhibitory	E12+6hCFSE	CFSE	E007			5.38565	0.0699363	0.267986	G2M	9	-0.19805	9	9414	3010	0	0	15.2869	Fabp7_Ccnd2	Mitotic	Mitotic	no	no	no	no	No	No	No	Mitotic
G_AGCCAGCGTGTGACCC-1	SeuratProject	6759	2666	0.0605119	0	0	0	0	0	0	E007	E12	E12	E12	Inhibitory	E12+6hCFSE	CFSE	E007			6.05119	0.466353	-0.078338	S	4	0.544691	6	8432	2665	0	0	3.78592	Fabp7	Mitotic	Mitotic	no	no	no	no	No	No	No	Mitotic
G_AGCGATTTCAACCGAT-1	SeuratProject	10175	3046	0.0839312	0	0	0	0	0	0	E007	E12	E12	E12	Inhibitory	E12+6hCFSE	CFSE	E007			8.39312	0.0727133	-0.221921	S	14	0.294634	14	9538	3042	0	0	18.8773	Nkx2_1	No	Interneurons	no	no	no	no	No	No	No	Nkx2_1
G_AGCGATTTCAAGGTGG-1	SeuratProject	8983	3215	0.0562173	0	0	0	0	0	0	E007	E12	E12	E12	Inhibitory	E12+6hCFSE	CFSE	E007			5.62173	-0.0619992	-0.236057	G1	4	0.174058	9	8998	3214	0	0	3.01975	Fabp7_Ccnd2	Mitotic	Mitotic	no	no	no	no	No	No	No	Mitotic
G_AGCGCCACATCCTATT-1	SeuratProject	7521	2880	0.0619598	0	0	0	0	0	0	E007	E12	E12	E12	Inhibitory	E12+6hCFSE	CFSE	E007			6.19598	1.04356	0.535887	S	2	0.507677	2	8514	2877	0	0	9.31995	Top2a	Mitotic	Mitotic	no	no	no	no	No	No	No	Mitotic
G_AGCGCCAGTCTGATCA-1	SeuratProject	12494	3783	0.0576277	0	0	0	0	0	0	E007	E12	E12	E12	Inhibitory	E12+6hCFSE	CFSE	E007			5.76277	0.751944	0.484439	S	2	0.267505	2	9826	3754	0	0	7.81687	Top2a	Mitotic	Mitotic	no	no	no	no	No	No	No	Mitotic
G_AGCGCCAGTGGTCTTA-1	SeuratProject	12406	3844	0.0656134	0	0	0	0	0	0	E007	E12	E12	E12	Inhibitory	E12+6hCFSE	CFSE	E007			6.56134	0.510794	0.467038	S	4	0.0437559	6	9847	3815	0	0	4.05613	Fabp7	Mitotic	Mitotic	no	no	no	no	No	No	No	Mitotic
G_AGCGCTGAGCAATTAG-1	SeuratProject	11584	3575	0.0578384	0	0	0	0	0	0	E007	E12	E12	E12	Inhibitory	E12+6hCFSE	CFSE	E007			5.78384	0.159694	0.593572	G2M	4	-0.433878	6	9742	3571	0	0	2.49142	Fabp7	Mitotic	Mitotic	no	no	no	no	No	No	No	Mitotic
G_AGCGTATAGTGCAACG-1	SeuratProject	12828	3855	0.0622077	0	0	0	0	0	0	E007	E12	E12	E12	Inhibitory	E12+6hCFSE	CFSE	E007			6.22077	-0.009735	1.15352	G2M	2	-1.16326	2	9875	3803	0	0	6.68286	Top2a	Mitotic	Mitotic	no	no	no	no	No	No	No	Mitotic
G_AGCGTATCAACGCCCA-1	SeuratProject	11357	3589	0.0541516	0	0	0	0	0	0	E007	E12	E12	E12	Inhibitory	E12+6hCFSE	CFSE	E007			5.41516	0.553883	0.79251	G2M	2	-0.238626	2	9746	3583	0	0	7.59227	Top2a	Mitotic	Mitotic	no	no	no	no	No	No	No	Mitotic
G_AGCGTCGCAATTTCCT-1	SeuratProject	7130	3076	0.0565217	0	0	0	0	0	0	E007	E12	E12	E12	Inhibitory	E12+6hCFSE	CFSE	E007			5.65217	0.832647	0.358222	S	4	0.474425	6	8398	3075	0	0	3.9107	Fabp7	Mitotic	Mitotic	no	no	no	no	No	No	No	Mitotic
G_AGCTACAAGACCATGG-1	SeuratProject	6291	2639	0.0654904	0	0	0	0	0	0	E007	E12	E12	E12	Inhibitory	E12+6hCFSE	CFSE	E007			6.54904	0.127741	0.488955	G2M	4	-0.361213	6	8404	2648	0	0	3.4971	Fabp7	Mitotic	Mitotic	no	no	no	no	No	No	No	Mitotic
G_AGCTACAGTTATGTGC-1	SeuratProject	11638	3973	0.0375494	0	0	0	0	0	0	E007	E12	E12	E12	Inhibitory	E12+6hCFSE	CFSE	E007			3.75494	0.424119	0.746429	G2M	2	-0.322311	2	9837	3962	0	0	6.65873	Top2a	Mitotic	Mitotic	no	no	no	no	No	No	No	Mitotic
G_AGCTCAAGTTCAAAGA-1	SeuratProject	6905	2494	0.0890659	0	0	0	0	0	0	E007	E12	E12	E12	Inhibitory	E12+6hCFSE	CFSE	E007			8.90659	-0.195583	-0.226083	G1	8	0.0305	7	8472	2499	0	0	32.6771	Snhg11_Lhx8	Snhg11	Interneurons	no	no	no	no	No	No	Snhg11	Snhg11
G_AGCTTCCAGCCTATTG-1	SeuratProject	12033	3516	0.049198	0	0	0	0	0	0	E007	E12	E12	E12	Inhibitory	E12+6hCFSE	CFSE	E007			4.9198	0.490357	0.0602366	S	4	0.43012	6	9759	3509	0	0	3.94352	Fabp7	Mitotic	Mitotic	no	no	no	no	No	No	No	Mitotic
G_AGCTTCCTCAGGCGAA-1	SeuratProject	8160	2973	0.0578431	0	0	0	0	0	0	E007	E12	E12	E12	Inhibitory	E12+6hCFSE	CFSE	E007			5.78431	0.577556	-0.121513	S	4	0.699069	6	8662	2971	0	0	2.59168	Fabp7	Mitotic	Mitotic	no	no	no	no	No	No	No	Mitotic
G_AGGAAATGTATGCGGA-1	SeuratProject	11815	3348	0.055438	0	0	0	0	0	0	E007	E12	E12	E12	Inhibitory	E12+6hCFSE	CFSE	E007			5.5438	0.253437	0.336447	G2M	9	-0.0830098	9	9718	3338	0	0	15.2869	Fabp7_Ccnd2	Mitotic	Mitotic	no	no	no	no	No	No	No	Mitotic
G_AGGACTTCAAAGGGCT-1	SeuratProject	10027	3361	0.067019	0	0	0	0	0	0	E007	E12	E12	E12	Inhibitory	E12+6hCFSE	CFSE	E007			6.7019	1.10401	0.0982009	S	2	1.00581	2	9545	3359	0	0	7.62527	Top2a	Mitotic	Mitotic	no	no	no	no	No	No	No	Mitotic
G_AGGACTTGTGGCTCTG-1	SeuratProject	7079	2488	0.0409662	0	0	0	0	0	0	E007	E12	E12	E12	Inhibitory	E12+6hCFSE	CFSE	E007			4.09662	0.104922	0.383065	G2M	9	-0.278143	9	8516	2488	0	0	15.2869	Fabp7_Ccnd2	Mitotic	Mitotic	no	no	no	no	No	No	No	Mitotic
G_AGGACTTTCGGTAACT-1	SeuratProject	6230	2954	0.0253612	0	0	0	0	0	0	E007	E12	E12	E12	Inhibitory	E12+6hCFSE	CFSE	E007			2.53612	0.610117	-0.152735	S	4	0.762853	6	8269	2964	0	0	3.10738	Fabp7	Mitotic	Mitotic	no	no	no	no	No	No	No	Mitotic
G_AGGAGGTAGTAACCGG-1	SeuratProject	8903	3016	0.0644726	0	0	0	0	0	0	E007	E12	E12	E12	Inhibitory	E12+6hCFSE	CFSE	E007			6.44726	-0.127278	-0.15541	G1	14	0.0281321	14	8962	3015	0	0	21.4311	Nkx2_1	No	Interneurons	no	no	no	no	No	No	No	Nkx2_1
G_AGGATAACACGGCGTT-1	SeuratProject	5822	2194	0.0913775	0	0	0	0	0	0	E007	E12	E12	E12	Inhibitory	E12+6hCFSE	CFSE	E007			9.13775	0.700949	0.143254	S	2	0.557696	2	8518	2233	0	0	7.5261	Top2a	Mitotic	Mitotic	no	no	no	no	No	No	No	Mitotic
G_AGGATAATCACTCGAA-1	SeuratProject	5030	2058	0.0580517	0	0	0	0	0	0	E007	E12	E12	E12	Inhibitory	E12+6hCFSE	CFSE	E007			5.80517	-0.0358363	0.071051	G2M	4	-0.106887	9	8456	2154	0	0	3.01975	Fabp7_Ccnd2	Mitotic	Mitotic	no	no	no	no	No	No	No	Mitotic
G_AGGCATTCACACCTAA-1	SeuratProject	11568	3846	0.0680325	0	0	0	0	0	0	E007	E12	E12	E12	Inhibitory	E12+6hCFSE	CFSE	E007			6.80325	0.103012	1.06544	G2M	4	-0.962427	6	9826	3838	0	0	2.95736	Fabp7	Mitotic	Mitotic	no	no	no	no	No	No	No	Mitotic
G_AGGCATTGTTGCTCCT-1	SeuratProject	6806	2408	0.0772847	0	0	0	0	0	0	E007	E12	E12	E12	Inhibitory	E12+6hCFSE	CFSE	E007			7.72847	-0.0582597	-0.211486	G1	11	0.153226	5	8509	2419	0	0	27.3052	Npy	No	Interneurons	no	no	no	no	No	No	No	Npy
G_AGGCATTTCCTGCCAT-1	SeuratProject	8421	3012	0.0574754	0	0	0	0	0	0	E007	E12	E12	E12	Inhibitory	E12+6hCFSE	CFSE	E007			5.74754	-0.0486369	0.480101	G2M	9	-0.528738	9	8723	3006	0	0	16.417	Fabp7_Ccnd2	Mitotic	Mitotic	no	no	no	no	No	No	No	Mitotic
G_AGGCCACGTGAATGTA-1	SeuratProject	9988	3286	0.0562675	0	0	0	0	0	0	E007	E12	E12	E12	Inhibitory	E12+6hCFSE	CFSE	E007			5.62675	0.909446	0.0198639	S	4	0.889582	6	9511	3284	0	0	5.02056	Fabp7	Mitotic	Mitotic	no	no	no	no	No	No	No	Mitotic
G_AGGCCACGTTACACAC-1	SeuratProject	5173	2099	0.0777112	0	0	0	0	0	0	E007	E12	E12	E12	Inhibitory	E12+6hCFSE	CFSE	E007			7.77112	0.0306095	-0.125397	S	4	0.156007	6	8465	2173	0	0	3.31754	Fabp7	Mitotic	Mitotic	no	no	no	no	No	No	No	Mitotic
G_AGGCTGCAGCCAGTAG-1	SeuratProject	11167	3903	0.0399391	0	0	0	0	0	0	E007	E12	E12	E12	Inhibitory	E12+6hCFSE	CFSE	E007			3.99391	0.907409	0.310107	S	4	0.597302	6	9816	3899	0	0	3.97642	Fabp7	Mitotic	Mitotic	no	no	no	no	No	No	No	Mitotic
G_AGGCTGCAGGCTAAAT-1	SeuratProject	11278	3786	0.0944316	0	0	0	0	0	0	E007	E12	E12	E12	Inhibitory	E12+6hCFSE	CFSE	E007			9.44316	-0.000244729	1.2784	G2M	4	-1.27865	6	9833	3783	0	0	3.8331	Fabp7	Mitotic	Mitotic	no	no	no	no	No	No	No	Mitotic
G_AGGCTGCCAAATGGCG-1	SeuratProject	10641	3475	0.0572315	0	0	0	0	0	0	E007	E12	E12	E12	Inhibitory	E12+6hCFSE	CFSE	E007			5.72315	0.425442	0.473113	G2M	4	-0.0476712	6	9662	3473	0	0	4.05613	Fabp7	Mitotic	Mitotic	no	no	no	no	No	No	No	Mitotic
G_AGGGAGTCAAGCGCAA-1	SeuratProject	12072	3755	0.0511928	0	0	0	0	0	0	E007	E12	E12	E12	Inhibitory	E12+6hCFSE	CFSE	E007			5.11928	0.845136	0.0958455	S	4	0.74929	6	9835	3736	0	0	4.00806	Fabp7	Mitotic	Mitotic	no	no	no	no	No	No	No	Mitotic
G_AGGGAGTTCCTGTTAT-1	SeuratProject	13049	3961	0.0509618	0	0	0	0	0	0	E007	E12	E12	E12	Inhibitory	E12+6hCFSE	CFSE	E007			5.09618	0.54795	-0.126099	S	4	0.674049	6	9901	3909	0	0	3.83386	Fabp7	Mitotic	Mitotic	no	no	no	no	No	No	No	Mitotic
G_AGGGCTCAGAGCTGCA-1	SeuratProject	7674	2791	0.069325	0	0	0	0	0	0	E007	E12	E12	E12	Inhibitory	E12+6hCFSE	CFSE	E007			6.9325	-0.0813855	-0.220927	G1	8	0.139541	7	8539	2791	0	0	32.0537	Snhg11_Lhx8	Snhg11	Interneurons	no	no	no	no	No	No	Snhg11	Snhg11
G_AGGGCTCAGCGGTATG-1	SeuratProject	11237	3689	0.0250957	0	0	0	0	0	0	E007	E12	E12	E12	Inhibitory	E12+6hCFSE	CFSE	E007			2.50957	0.204716	0.919026	G2M	4	-0.714311	6	9767	3679	0	0	3.97642	Fabp7	Mitotic	Mitotic	no	no	no	no	No	No	No	Mitotic
G_AGGGCTCAGGATATGT-1	SeuratProject	12222	3980	0.0360007	0	0	0	0	0	0	E007	E12	E12	E12	Inhibitory	E12+6hCFSE	CFSE	E007			3.60007	0.458173	0.403366	S	4	0.0548077	6	9859	3962	0	0	4.05307	Fabp7	Mitotic	Mitotic	no	no	no	no	No	No	No	Mitotic
G_AGGGCTCCAGGGAGAG-1	SeuratProject	7691	3133	0.0457678	0	0	0	0	0	0	E007	E12	E12	E12	Inhibitory	E12+6hCFSE	CFSE	E007			4.57678	-0.141178	-0.144155	G1	4	0.00297754	6	8493	3133	0	0	2.52963	Fabp7	Mitotic	Mitotic	no	no	no	no	No	No	No	Mitotic
G_AGGGCTCCAGTTTGGT-1	SeuratProject	9651	3445	0.0411356	0	0	0	0	0	0	E007	E12	E12	E12	Inhibitory	E12+6hCFSE	CFSE	E007			4.11356	0.896232	-0.0523454	S	4	0.948577	6	9416	3441	0	0	3.84792	Fabp7	Mitotic	Mitotic	no	no	no	no	No	No	No	Mitotic
G_AGGGTCCAGCAAACAT-1	SeuratProject	12093	3934	0.0405193	0	0	0	0	0	0	E007	E12	E12	E12	Inhibitory	E12+6hCFSE	CFSE	E007			4.05193	0.660356	-0.0635844	S	4	0.72394	6	9863	3912	0	0	4.05613	Fabp7	Mitotic	Mitotic	no	no	no	no	No	No	No	Mitotic
G_AGGGTCCAGCTGGCCT-1	SeuratProject	7970	2951	0.0125471	0	0	0	0	0	0	E007	E12	E12	E12	Inhibitory	E12+6hCFSE	CFSE	E007			1.25471	-0.0919585	-0.216432	G1	14	0.124473	14	8610	2950	0	0	21.5156	Nkx2_1	No	Interneurons	no	no	no	no	No	No	No	Nkx2_1
G_AGGGTGAGTATTGGCT-1	SeuratProject	7818	2859	0.0616526	0	0	0	0	0	0	E007	E12	E12	E12	Inhibitory	E12+6hCFSE	CFSE	E007			6.16526	0.23609	0.481746	G2M	4	-0.245655	6	8584	2856	0	0	3.57276	Fabp7	Mitotic	Mitotic	no	no	no	no	No	No	No	Mitotic
G_AGGTAGGCACAAAGCG-1	SeuratProject	8824	3384	0.06301	0	0	0	0	0	0	E007	E12	E12	E12	Inhibitory	E12+6hCFSE	CFSE	E007			6.301	0.844633	-0.0371883	S	4	0.881821	6	8915	3380	0	0	3.38118	Fabp7	Mitotic	Mitotic	no	no	no	no	No	No	No	Mitotic
G_AGGTAGGCATCGTGCG-1	SeuratProject	5849	2385	0.055736	0	0	0	0	0	0	E007	E12	E12	E12	Inhibitory	E12+6hCFSE	CFSE	E007			5.5736	-0.157888	-0.229642	G1	4	0.0717543	6	8406	2414	0	0	2.23081	Fabp7	Mitotic	Mitotic	no	no	no	no	No	No	No	Mitotic
G_AGGTCTACACCCGTAG-1	SeuratProject	13033	3974	0.067214	0	0	0	0	0	0	E007	E12	E12	E12	Inhibitory	E12+6hCFSE	CFSE	E007			6.7214	0.785773	0.228971	S	4	0.556803	6	9858	3903	0	0	3.97642	Fabp7	Mitotic	Mitotic	no	no	no	no	No	No	No	Mitotic
G_AGGTCTACATCCGCGA-1	SeuratProject	8608	3441	0.0558783	0	0	0	0	0	0	E007	E12	E12	E12	Inhibitory	E12+6hCFSE	CFSE	E007			5.58783	0.712499	-0.195901	S	4	0.9084	6	8784	3441	0	0	3.94352	Fabp7	Mitotic	Mitotic	no	no	no	no	No	No	No	Mitotic
G_AGGTCTAGTTGGGTTT-1	SeuratProject	9371	3204	0.0662683	0	0	0	0	0	0	E007	E12	E12	E12	Inhibitory	E12+6hCFSE	CFSE	E007			6.62683	0.324293	0.646309	G2M	4	-0.322016	6	9262	3202	0	0	3.66572	Fabp7	Mitotic	Mitotic	no	no	no	no	No	No	No	Mitotic
G_AGGTGTTCACGACAGA-1	SeuratProject	6793	2710	0.0507876	0	0	0	0	0	0	E007	E12	E12	E12	Inhibitory	E12+6hCFSE	CFSE	E007			5.07876	0.679129	0.113386	S	2	0.565743	2	8451	2710	0	0	5.75164	Top2a	Mitotic	Mitotic	no	no	no	no	No	No	No	Mitotic
G_AGGTGTTGTATTTCCT-1	SeuratProject	9240	3261	0.0296537	0	0	0	0	0	0	E007	E12	E12	E12	Inhibitory	E12+6hCFSE	CFSE	E007			2.96537	0.379617	0.197806	S	4	0.18181	9	9210	3259	0	0	15.6673	Fabp7_Ccnd2	Mitotic	Mitotic	no	no	no	no	No	No	No	Mitotic
G_AGGTTACGTCGCGTTG-1	SeuratProject	11487	3780	0.0921041	0	0	0	0	0	0	E007	E12	E12	E12	Inhibitory	E12+6hCFSE	CFSE	E007			9.21041	-0.0328731	0.0267081	G2M	4	-0.0595812	6	9823	3774	0	0	2.01949	Fabp7	Mitotic	Mitotic	no	no	no	no	No	No	No	Mitotic
G_AGGTTGTAGCAGCAGT-1	SeuratProject	11846	3740	0.0522539	0	0	0	0	0	0	E007	E12	E12	E12	Inhibitory	E12+6hCFSE	CFSE	E007			5.22539	0.608832	0.713521	G2M	2	-0.104689	2	9803	3726	0	0	7.60938	Top2a	Mitotic	Mitotic	no	no	no	no	No	No	No	Mitotic
G_AGGTTGTGTATCGGTT-1	SeuratProject	5335	2567	0.0446111	0	0	0	0	0	0	E007	E12	E12	E12	Inhibitory	E12+6hCFSE	CFSE	E007			4.46111	0.523951	0.356387	S	4	0.167564	6	8277	2633	0	0	3.9107	Fabp7	Mitotic	Mitotic	no	no	no	no	No	No	No	Mitotic
G_AGGTTGTGTGAATTGA-1	SeuratProject	8488	2889	0.0860038	0	0	0	0	0	0	E007	E12	E12	E12	Inhibitory	E12+6hCFSE	CFSE	E007			8.60038	0.850437	0.382542	S	2	0.467895	2	8782	2885	0	0	8.09921	Top2a	Mitotic	Mitotic	no	no	no	no	No	No	No	Mitotic
G_AGGTTGTGTGGGTATG-1	SeuratProject	9500	3631	0.0291579	0	0	0	0	0	0	E007	E12	E12	E12	Inhibitory	E12+6hCFSE	CFSE	E007			2.91579	0.906559	0.0854669	S	4	0.821092	6	9357	3629	0	0	3.38327	Fabp7	Mitotic	Mitotic	no	no	no	no	No	No	No	Mitotic
G_AGGTTGTGTTCGGCCA-1	SeuratProject	6805	2729	0.0934607	0	0	0	0	0	0	E007	E12	E12	E12	Inhibitory	E12+6hCFSE	CFSE	E007			9.34607	0.23362	-0.165619	S	4	0.399238	9	8466	2737	0	0	15.6673	Fabp7_Ccnd2	Mitotic	Mitotic	no	no	no	no	No	No	No	Mitotic
G_AGGTTGTGTTTCGTGA-1	SeuratProject	10256	3751	0.0620125	0	0	0	0	0	0	E007	E12	E12	E12	Inhibitory	E12+6hCFSE	CFSE	E007			6.20125	0.195821	-0.242177	S	4	0.437999	6	9652	3749	0	0	2.50556	Fabp7	Mitotic	Mitotic	no	no	no	no	No	No	No	Mitotic
G_AGGTTGTTCCGTAGTA-1	SeuratProject	6059	2427	0.0764153	0	0	0	0	0	0	E007	E12	E12	E12	Inhibitory	E12+6hCFSE	CFSE	E007			7.64153	0.43934	-0.0927354	S	4	0.532075	9	8451	2456	0	0	15.5407	Fabp7_Ccnd2	Mitotic	Mitotic	no	no	no	no	No	No	No	Mitotic
G_AGTAACCAGTCCTGCG-1	SeuratProject	11476	3905	0.0135064	0	0	0	0	0	0	E007	E12	E12	E12	Inhibitory	E12+6hCFSE	CFSE	E007			1.35064	0.400797	1.07354	G2M	2	-0.672747	2	9880	3895	0	0	6.69372	Top2a	Mitotic	Mitotic	no	no	no	no	No	No	No	Mitotic
G_AGTAACCAGTGCAGGT-1	SeuratProject	10508	3410	0.09193	0	0	0	0	0	0	E007	E12	E12	E12	Inhibitory	E12+6hCFSE	CFSE	E007			9.193	0.284575	0.0551552	S	4	0.229419	6	9622	3408	0	0	3.39347	Fabp7	Mitotic	Mitotic	no	no	no	no	No	No	No	Mitotic
G_AGTAACCCAGGATGAC-1	SeuratProject	4287	2044	0.0970376	0	0	0	0	0	0	E007	E12	E12	E12	Inhibitory	E12+6hCFSE	CFSE	E007			9.70376	0.0801337	0.871545	G2M	4	-0.791412	6	8477	2256	0	0	2.44234	Fabp7	Mitotic	Mitotic	no	no	no	no	No	No	No	Mitotic
G_AGTAACCCATTACTCT-1	SeuratProject	5291	2350	0.023625	0	0	0	0	0	0	E007	E12	E12	E12	Inhibitory	E12+6hCFSE	CFSE	E007			2.3625	0.361544	0.947977	G2M	4	-0.586433	6	8335	2422	0	0	4.628	Fabp7	Mitotic	Mitotic	no	no	no	no	No	No	No	Mitotic
G_AGTAACCTCACTAGCA-1	SeuratProject	9378	3011	0.0648326	0	0	0	0	0	0	E007	E12	E12	E12	Inhibitory	E12+6hCFSE	CFSE	E007			6.48326	-0.0455186	-0.230686	G1	3	0.185167	1	9267	3010	0	0	21.6739	Tshz1	No	Projections	no	no	no	no	No	No	No	Tshz1
G_AGTACCAGTTCACGAT-1	SeuratProject	7118	2764	0.0587244	0	0	0	0	0	0	E007	E12	E12	E12	Inhibitory	E12+6hCFSE	CFSE	E007			5.87244	0.434194	-0.126087	S	4	0.560281	9	8473	2765	0	0	3.94352	Fabp7_Ccnd2	Mitotic	Mitotic	no	no	no	no	No	No	No	Mitotic
G_AGTACTGGTCGTGGAA-1	SeuratProject	12747	3685	0.0534243	0	0	0	0	0	0	E007	E12	E12	E12	Inhibitory	E12+6hCFSE	CFSE	E007			5.34243	0.603787	-0.0468145	S	4	0.650602	6	9782	3644	0	0	3.71277	Fabp7	Mitotic	Mitotic	no	no	no	no	No	No	No	Mitotic
G_AGTAGCTCATAGTCGT-1	SeuratProject	5450	2300	0.0658716	0	0	0	0	0	0	E007	E12	E12	E12	Inhibitory	E12+6hCFSE	CFSE	E007			6.58716	0.207182	-0.218133	S	4	0.425315	6	8393	2357	0	0	3.31754	Fabp7	Mitotic	Mitotic	no	no	no	no	No	No	No	Mitotic
G_AGTAGTCAGTGTCATC-1	SeuratProject	6139	2551	0.0995276	0	0	0	0	0	0	E007	E12	E12	E12	Inhibitory	E12+6hCFSE	CFSE	E007			9.95276	0.0316996	-0.210771	S	4	0.242471	6	8422	2575	0	0	3.01183	Fabp7	Mitotic	Mitotic	no	no	no	no	No	No	No	Mitotic
G_AGTCAACAGGCTGAAC-1	SeuratProject	7058	2799	0.0583735	0	0	0	0	0	0	E007	E12	E12	E12	Inhibitory	E12+6hCFSE	CFSE	E007			5.83735	-0.017553	-0.206957	G1	4	0.189404	9	8442	2801	0	0	17.0908	Fabp7_Ccnd2	Mitotic	Mitotic	no	no	no	no	No	No	No	Mitotic
G_AGTCATGCAAGATTGA-1	SeuratProject	12188	3611	0.0516902	0	0	0	0	0	0	E007	E12	E12	E12	Inhibitory	E12+6hCFSE	CFSE	E007			5.16902	0.659239	0.38057	S	2	0.278669	2	9784	3583	0	0	7.54948	Top2a	Mitotic	Mitotic	no	no	no	no	No	No	No	Mitotic
G_AGTGACTAGATTACCC-1	SeuratProject	9115	3214	0.0852441	0	0	0	0	0	0	E007	E12	E12	E12	Inhibitory	E12+6hCFSE	CFSE	E007			8.52441	0.446945	0.565447	G2M	4	-0.118502	9	9115	3214	0	0	3.94352	Fabp7_Ccnd2	Mitotic	Mitotic	no	no	no	no	No	No	No	Mitotic
G_AGTGACTCATCAACCA-1	SeuratProject	9032	2931	0.0607839	0	0	0	0	0	0	E007	E12	E12	E12	Inhibitory	E12+6hCFSE	CFSE	E007			6.07839	0.389323	0.220228	S	4	0.169095	9	9034	2929	0	0	15.6673	Fabp7_Ccnd2	Mitotic	Mitotic	no	no	no	no	No	No	No	Mitotic
G_AGTGACTGTACCTATG-1	SeuratProject	8887	3471	0.0468099	0	0	0	0	0	0	E007	E12	E12	E12	Inhibitory	E12+6hCFSE	CFSE	E007			4.68099	0.805083	-0.164213	S	4	0.969297	6	8937	3468	0	0	2.59168	Fabp7	Mitotic	Mitotic	no	no	no	no	No	No	No	Mitotic
G_AGTGACTGTGCACGCT-1	SeuratProject	6245	2603	0.0578062	0	0	0	0	0	0	E007	E12	E12	E12	Inhibitory	E12+6hCFSE	CFSE	E007			5.78062	0.964624	-0.171922	S	4	1.13655	6	8400	2615	0	0	5.03205	Fabp7	Mitotic	Mitotic	no	no	no	no	No	No	No	Mitotic
G_AGTGATCAGCCTGACC-1	SeuratProject	10387	3426	0.0821219	0	0	0	0	0	0	E007	E12	E12	E12	Inhibitory	E12+6hCFSE	CFSE	E007			8.21219	-0.101219	-0.230885	G1	14	0.129666	14	9631	3424	0	0	21.6788	Nkx2_1	No	Interneurons	no	no	no	no	No	No	No	Nkx2_1
G_AGTGATCAGCTACTGT-1	SeuratProject	9555	3284	0.0908425	0	0	0	0	0	0	E007	E12	E12	E12	Inhibitory	E12+6hCFSE	CFSE	E007			9.08425	0.174408	0.816243	G2M	4	-0.641835	6	9361	3280	0	0	3.61377	Fabp7	Mitotic	Mitotic	no	no	no	no	No	No	No	Mitotic
G_AGTGATCCACAACGAG-1	SeuratProject	7937	3006	0.0503969	0	0	0	0	0	0	E007	E12	E12	E12	Inhibitory	E12+6hCFSE	CFSE	E007			5.03969	0.0158765	0.135717	G2M	4	-0.11984	6	8588	3005	0	0	2.77133	Fabp7	Mitotic	Mitotic	no	no	no	no	No	No	No	Mitotic
G_AGTGATCGTGCATTAC-1	SeuratProject	7870	3024	0.0457433	0	0	0	0	0	0	E007	E12	E12	E12	Inhibitory	E12+6hCFSE	CFSE	E007			4.57433	-0.0214628	-0.121287	G1	4	0.0998246	6	8564	3021	0	0	2.76498	Fabp7	Mitotic	Mitotic	no	no	no	no	No	No	No	Mitotic
G_AGTGATCTCTCGTGGG-1	SeuratProject	6222	2484	0.0805207	0	0	0	0	0	0	E007	E12	E12	E12	Inhibitory	E12+6hCFSE	CFSE	E007			8.05207	0.0259653	-0.218303	S	4	0.244268	6	8431	2503	0	0	2.01949	Fabp7	Mitotic	Mitotic	no	no	no	no	No	No	No	Mitotic
G_AGTGCCGAGGTGCTAG-1	SeuratProject	8664	3031	0.0575946	0	0	0	0	0	0	E007	E12	E12	E12	Inhibitory	E12+6hCFSE	CFSE	E007			5.75946	0.830479	-0.0729618	S	4	0.90344	2	8846	3031	0	0	5.89893	Top2a	Mitotic	Mitotic	no	no	no	no	No	No	No	Mitotic
G_AGTGCCGCAAGGCCTC-1	SeuratProject	9428	3386	0.083793	0	0	0	0	0	0	E007	E12	E12	E12	Inhibitory	E12+6hCFSE	CFSE	E007			8.3793	0.326911	0.765627	G2M	4	-0.438716	6	9301	3384	0	0	4.05613	Fabp7	Mitotic	Mitotic	no	no	no	no	No	No	No	Mitotic
G_AGTGTTGGTTAAGGAT-1	SeuratProject	12137	3814	0.0697866	0	0	0	0	0	0	E007	E12	E12	E12	Inhibitory	E12+6hCFSE	CFSE	E007			6.97866	0.692368	0.0723062	S	4	0.620062	6	9844	3794	0	0	3.38327	Fabp7	Mitotic	Mitotic	no	no	no	no	No	No	No	Mitotic
G_AGTGTTGGTTGCTCGG-1	SeuratProject	6599	2754	0.0762237	0	0	0	0	0	0	E007	E12	E12	E12	Inhibitory	E12+6hCFSE	CFSE	E007			7.62237	0.313246	-0.186458	S	4	0.499704	9	8378	2758	0	0	16.8735	Fabp7_Ccnd2	Mitotic	Mitotic	no	no	no	no	No	No	No	Mitotic
G_AGTTCCCCACAGCGCT-1	SeuratProject	7349	2896	0.0374201	0	0	0	0	0	0	E007	E12	E12	E12	Inhibitory	E12+6hCFSE	CFSE	E007			3.74201	0.301699	-0.152266	S	4	0.453965	9	8480	2896	0	0	16.8669	Fabp7_Ccnd2	Mitotic	Mitotic	no	no	no	no	No	No	No	Mitotic
G_AGTTCCCTCCCTCTAG-1	SeuratProject	10633	3112	0.0630114	0	0	0	0	0	0	E007	E12	E12	E12	Inhibitory	E12+6hCFSE	CFSE	E007			6.30114	0.0770282	-0.020573	S	14	0.0976012	9	9578	3106	0	0	17.9993	Fabp7_Ccnd2	Mitotic	Mitotic	no	no	no	no	No	No	No	Mitotic
G_AGTTCGAGTTGTAGCT-1	SeuratProject	4566	2190	0.0764345	0	0	0	0	0	0	E007	E12	E12	E12	Inhibitory	E12+6hCFSE	CFSE	E007			7.64345	0.19552	0.417078	G2M	4	-0.221558	6	8443	2355	0	0	3.48451	Fabp7	Mitotic	Mitotic	no	no	no	no	No	No	No	Mitotic
G_ATACCGAAGGTATTGA-1	SeuratProject	11189	3553	0.0731075	0	0	0	0	0	0	E007	E12	E12	E12	Inhibitory	E12+6hCFSE	CFSE	E007			7.31075	0.709876	0.329345	S	2	0.380531	2	9736	3548	0	0	5.89893	Top2a	Mitotic	Mitotic	no	no	no	no	No	No	No	Mitotic
G_ATACCGAAGGTGCAGT-1	SeuratProject	13042	3973	0.0512191	0	0	0	0	0	0	E007	E12	E12	E12	Inhibitory	E12+6hCFSE	CFSE	E007			5.12191	0.903633	0.021564	S	4	0.882069	6	9903	3908	0	0	3.97642	Fabp7	Mitotic	Mitotic	no	no	no	no	No	No	No	Mitotic
G_ATACCGACAAAGTATG-1	SeuratProject	7115	2954	0.0505973	0	0	0	0	0	0	E007	E12	E12	E12	Inhibitory	E12+6hCFSE	CFSE	E007			5.05973	0.138945	-0.144073	S	4	0.283019	6	8436	2950	0	0	3.01975	Fabp7	Mitotic	Mitotic	no	no	no	no	No	No	No	Mitotic
G_ATACCGATCCGCATAA-1	SeuratProject	10140	3330	0.0838264	0	0	0	0	0	0	E007	E12	E12	E12	Inhibitory	E12+6hCFSE	CFSE	E007			8.38264	-0.200817	-0.226161	G1	8	0.0253442	7	9549	3321	0	0	33.0514	Snhg11_Lhx8	Snhg11	Interneurons	no	no	no	no	No	No	Snhg11	Snhg11
G_ATACCGATCTTACCGC-1	SeuratProject	11891	3766	0.0384324	0	0	0	0	0	0	E007	E12	E12	E12	Inhibitory	E12+6hCFSE	CFSE	E007			3.84324	0.791263	0.205704	S	4	0.585559	6	9821	3744	0	0	3.94419	Fabp7	Mitotic	Mitotic	no	no	no	no	No	No	No	Mitotic
G_ATACCTTTCAACTGAC-1	SeuratProject	7936	2806	0.078503	0	0	0	0	0	0	E007	E12	E12	E12	Inhibitory	E12+6hCFSE	CFSE	E007			7.8503	-0.218091	-0.218788	G1	14	0.00069675	14	8624	2804	0	0	19.8233	Nkx2_1	No	Interneurons	no	no	no	no	No	No	No	Nkx2_1
G_ATACCTTTCTGCGAGC-1	SeuratProject	6055	2421	0.0733278	0	0	0	0	0	0	E007	E12	E12	E12	Inhibitory	E12+6hCFSE	CFSE	E007			7.33278	-0.0955717	-0.255699	G1	6	0.160127	5	8429	2459	0	0	26.9162	Npy	No	Interneurons	no	no	no	no	No	No	No	Npy
G_ATACTTCTCTCCGAGG-1	SeuratProject	10707	3443	0.0777062	0	0	0	0	0	0	E007	E12	E12	E12	Inhibitory	E12+6hCFSE	CFSE	E007			7.77062	0.741413	0.288878	S	2	0.452535	6	9665	3442	0	0	5.29529	Fabp7	Mitotic	Mitotic	no	no	no	no	No	No	No	Mitotic
G_ATAGAGAAGGTACAAT-1	SeuratProject	12489	3771	0.0529266	0	0	0	0	0	0	E007	E12	E12	E12	Inhibitory	E12+6hCFSE	CFSE	E007			5.29266	0.154825	1.10559	G2M	2	-0.950768	2	9841	3738	0	0	6.7246	Top2a	Mitotic	Mitotic	no	no	no	no	No	No	No	Mitotic
G_ATAGAGAAGTGGAAAG-1	SeuratProject	9167	2952	0.072761	0	0	0	0	0	0	E007	E12	E12	E12	Inhibitory	E12+6hCFSE	CFSE	E007			7.2761	0.252723	-0.143414	S	4	0.396137	9	9157	2951	0	0	16.1356	Fabp7_Ccnd2	Mitotic	Mitotic	no	no	no	no	No	No	No	Mitotic
G_ATAGGCTAGAGCCGAT-1	SeuratProject	10941	3861	0.0364683	0	0	0	0	0	0	E007	E12	E12	E12	Inhibitory	E12+6hCFSE	CFSE	E007			3.64683	0.861684	0.263827	S	2	0.597857	2	9793	3856	0	0	6.7246	Top2a	Mitotic	Mitotic	no	no	no	no	No	No	No	Mitotic
G_ATAGGCTTCTTGGATG-1	SeuratProject	7406	2558	0.0853362	0	0	0	0	0	0	E007	E12	E12	E12	Inhibitory	E12+6hCFSE	CFSE	E007			8.53362	-0.105957	-0.136812	G1	14	0.0308553	5	8572	2559	0	0	23.1324	Npy	No	Interneurons	no	no	no	no	No	No	No	Npy
G_ATATCCTAGCACCCAC-1	SeuratProject	4746	2059	0.030552	0	0	0	0	0	0	E007	E12	E12	E12	Inhibitory	E12+6hCFSE	CFSE	E007			3.0552	0.112723	0.395277	G2M	4	-0.282554	6	8531	2212	0	0	3.9107	Fabp7	Mitotic	Mitotic	no	no	no	no	No	No	No	Mitotic
G_ATATCCTTCACTCTTA-1	SeuratProject	8543	3178	0.0527918	0	0	0	0	0	0	E007	E12	E12	E12	Inhibitory	E12+6hCFSE	CFSE	E007			5.27918	0.34643	-0.257475	S	4	0.603905	6	8777	3178	0	0	3.44496	Fabp7	Mitotic	Mitotic	no	no	no	no	No	No	No	Mitotic
G_ATATCCTTCCATCGTC-1	SeuratProject	8625	3071	0.049971	0	0	0	0	0	0	E007	E12	E12	E12	Inhibitory	E12+6hCFSE	CFSE	E007			4.9971	0.17526	0.0819922	S	4	0.0932682	6	8826	3070	0	0	2.42382	Fabp7	Mitotic	Mitotic	no	no	no	no	No	No	No	Mitotic
G_ATCACAGCATCAGCAT-1	SeuratProject	8883	3290	0.0542609	0	0	0	0	0	0	E007	E12	E12	E12	Inhibitory	E12+6hCFSE	CFSE	E007			5.42609	0.146644	1.06642	G2M	4	-0.919771	6	8943	3282	0	0	3.33537	Fabp7	Mitotic	Mitotic	no	no	no	no	No	No	No	Mitotic
G_ATCACAGTCCCAGGAC-1	SeuratProject	8145	2920	0.0613874	0	0	0	0	0	0	E007	E12	E12	E12	Inhibitory	E12+6hCFSE	CFSE	E007			6.13874	0.463846	0.437714	S	4	0.0261321	6	8664	2916	0	0	3.97642	Fabp7	Mitotic	Mitotic	no	no	no	no	No	No	No	Mitotic
G_ATCACAGTCCCAGGCA-1	SeuratProject	11740	3588	0.0473595	0	0	0	0	0	0	E007	E12	E12	E12	Inhibitory	E12+6hCFSE	CFSE	E007			4.73595	0.713855	-0.147331	S	2	0.861187	13	9791	3571	0	0	12.3777	Ube2c	Mitotic	Mitotic	no	no	no	no	No	No	No	Mitotic
G_ATCACGAAGGTAGATT-1	SeuratProject	7712	2819	0.058221	0	0	0	0	0	0	E007	E12	E12	E12	Inhibitory	E12+6hCFSE	CFSE	E007			5.8221	0.0285676	-0.182296	S	4	0.210863	6	8574	2817	0	0	2.21014	Fabp7	Mitotic	Mitotic	no	no	no	no	No	No	No	Mitotic
G_ATCACTTAGTCGAAAT-1	SeuratProject	6907	2631	0.0679021	0	0	0	0	0	0	E007	E12	E12	E12	Inhibitory	E12+6hCFSE	CFSE	E007			6.79021	0.685907	0.49131	S	2	0.194597	2	8480	2633	0	0	8.09928	Top2a	Mitotic	Mitotic	no	no	no	no	No	No	No	Mitotic
G_ATCATTCCATGCAGCC-1	SeuratProject	6072	2430	0.0678524	0	0	0	0	0	0	E007	E12	E12	E12	Inhibitory	E12+6hCFSE	CFSE	E007			6.78524	-0.0400941	0.32376	G2M	4	-0.363854	6	8395	2451	0	0	2.96498	Fabp7	Mitotic	Mitotic	no	no	no	no	No	No	No	Mitotic
G_ATCATTCGTAAGTAGT-1	SeuratProject	7687	2838	0.0515155	0	0	0	0	0	0	E007	E12	E12	E12	Inhibitory	E12+6hCFSE	CFSE	E007			5.15155	0.0599918	-0.259275	S	4	0.319267	9	8561	2837	0	0	16.9002	Fabp7_Ccnd2	Mitotic	Mitotic	no	no	no	no	No	No	No	Mitotic
G_ATCCACCGTTAGGACG-1	SeuratProject	13469	3809	0.0734279	0	0	0	0	0	0	E007	E12	E12	E12	Inhibitory	E12+6hCFSE	CFSE	E007			7.34279	0.553323	0.711012	G2M	2	-0.15769	2	9796	3730	0	0	6.79056	Top2a	Mitotic	Mitotic	no	no	no	no	No	No	No	Mitotic
G_ATCCCTGAGGGCTGAT-1	SeuratProject	7973	3211	0.0618337	0	0	0	0	0	0	E007	E12	E12	E12	Inhibitory	E12+6hCFSE	CFSE	E007			6.18337	0.408387	-0.197891	S	4	0.606278	6	8568	3210	0	0	3.19675	Fabp7	Mitotic	Mitotic	no	no	no	no	No	No	No	Mitotic
G_ATCCCTGGTCGTCATA-1	SeuratProject	10919	3731	0.0597124	0	0	0	0	0	0	E007	E12	E12	E12	Inhibitory	E12+6hCFSE	CFSE	E007			5.97124	0.40775	0.789215	G2M	2	-0.381465	2	9776	3728	0	0	6.66432	Top2a	Mitotic	Mitotic	no	no	no	no	No	No	No	Mitotic
G_ATCCGTCAGAGAAGGT-1	SeuratProject	8526	3263	0.0681445	0	0	0	0	0	0	E007	E12	E12	E12	Inhibitory	E12+6hCFSE	CFSE	E007			6.81445	0.233428	-0.206355	S	4	0.439783	6	8756	3260	0	0	2.02606	Fabp7	Mitotic	Mitotic	no	no	no	no	No	No	No	Mitotic
G_ATCCGTCTCGTAATGC-1	SeuratProject	6695	2546	0.0561613	0	0	0	0	0	0	E007	E12	E12	E12	Inhibitory	E12+6hCFSE	CFSE	E007			5.61613	0.219863	0.369469	G2M	9	-0.149606	9	8465	2548	0	0	14.5805	Fabp7_Ccnd2	Mitotic	Mitotic	no	no	no	no	No	No	No	Mitotic
G_ATCCTATGTCTTGGTA-1	SeuratProject	10624	3362	0.0681476	0	0	0	0	0	0	E007	E12	E12	E12	Inhibitory	E12+6hCFSE	CFSE	E007			6.81476	-0.157402	-0.235484	G1	14	0.0780824	14	9660	3358	0	0	21.4311	Nkx2_1	No	Interneurons	no	no	no	no	No	No	No	Nkx2_1
G_ATCGATGAGTTGCATC-1	SeuratProject	11842	3779	0.0591116	0	0	0	0	0	0	E007	E12	E12	E12	Inhibitory	E12+6hCFSE	CFSE	E007			5.91116	0.224809	0.174379	S	4	0.0504295	6	9836	3772	0	0	2.47347	Fabp7	Mitotic	Mitotic	no	no	no	no	No	No	No	Mitotic
G_ATCGATGCACCTCTAC-1	SeuratProject	11580	3813	0.0343696	0	0	0	0	0	0	E007	E12	E12	E12	Inhibitory	E12+6hCFSE	CFSE	E007			3.43696	0.119518	-0.115514	S	14	0.235032	14	9826	3799	0	0	20.6359	Nkx2_1	No	Interneurons	no	no	no	no	No	No	No	Nkx2_1
G_ATCGATGCAGTTGAAA-1	SeuratProject	12517	3816	0.0616761	0	0	0	0	0	0	E007	E12	E12	E12	Inhibitory	E12+6hCFSE	CFSE	E007			6.16761	0.244424	-0.261277	S	4	0.5057	9	9797	3778	0	0	17.1218	Fabp7_Ccnd2	Mitotic	Mitotic	no	no	no	no	No	No	No	Mitotic
G_ATCGCCTAGAGCCTGA-1	SeuratProject	9115	3090	0.0738343	0	0	0	0	0	0	E007	E12	E12	E12	Inhibitory	E12+6hCFSE	CFSE	E007			7.38343	-0.0451878	-0.208948	G1	8	0.16376	7	9112	3087	0	0	32.6448	Snhg11_Lhx8	Snhg11	Interneurons	no	no	no	no	No	No	Snhg11	Snhg11
G_ATCGGATGTAACCCTA-1	SeuratProject	12252	3817	0.0581946	0	0	0	0	0	0	E007	E12	E12	E12	Inhibitory	E12+6hCFSE	CFSE	E007			5.81946	0.113067	1.12776	G2M	2	-1.01469	2	9867	3791	0	0	6.6489	Top2a	Mitotic	Mitotic	no	no	no	no	No	No	No	Mitotic
G_ATCGGATGTCCGTTTC-1	SeuratProject	7476	2458	0.0695559	0	0	0	0	0	0	E007	E12	E12	E12	Inhibitory	E12+6hCFSE	CFSE	E007			6.95559	-0.119101	-0.231388	G1	3	0.112287	1	8582	2456	0	0	21.4078	Tshz1	No	Projections	no	no	no	no	No	No	No	Tshz1
G_ATCGGATGTTCGGGTC-1	SeuratProject	10820	3543	0.0571165	0	0	0	0	0	0	E007	E12	E12	E12	Inhibitory	E12+6hCFSE	CFSE	E007			5.71165	0.849537	0.40141	S	2	0.448127	2	9705	3539	0	0	7.51981	Top2a	Mitotic	Mitotic	no	no	no	no	No	No	No	Mitotic
G_ATCGGCGAGGACGGAG-1	SeuratProject	14569	3839	0.0689821	0	0	0	0	0	0	E007	E12	E12	E12	Inhibitory	E12+6hCFSE	CFSE	E007			6.89821	0.354261	0.79036	G2M	2	-0.436099	2	9758	3666	0	0	7.25204	Top2a	Mitotic	Mitotic	no	no	no	no	No	No	No	Mitotic
G_ATCGGCGAGGCACGAT-1	SeuratProject	8076	2918	0.0624071	0	0	0	0	0	0	E007	E12	E12	E12	Inhibitory	E12+6hCFSE	CFSE	E007			6.24071	-0.0668543	-0.184724	G1	4	0.117869	9	8643	2911	0	0	3.01975	Fabp7_Ccnd2	Mitotic	Mitotic	no	no	no	no	No	No	No	Mitotic
G_ATCGGCGCAATTGCTG-1	SeuratProject	5547	2430	0.0737335	0	0	0	0	0	0	E007	E12	E12	E12	Inhibitory	E12+6hCFSE	CFSE	E007			7.37335	0.726819	0.172364	S	2	0.554455	2	8377	2477	0	0	7.533	Top2a	Mitotic	Mitotic	no	no	no	no	No	No	No	Mitotic
G_ATCGGCGTCATCCTAT-1	SeuratProject	6520	2375	0.0768405	0	0	0	0	0	0	E007	E12	E12	E12	Inhibitory	E12+6hCFSE	CFSE	E007			7.68405	-0.0239264	-0.197859	G1	4	0.173932	9	8503	2381	0	0	17.0528	Fabp7_Ccnd2	Mitotic	Mitotic	no	no	no	no	No	No	No	Mitotic
G_ATCGGCGTCCGCTAGG-1	SeuratProject	8192	3117	0.0356445	0	0	0	0	0	0	E007	E12	E12	E12	Inhibitory	E12+6hCFSE	CFSE	E007			3.56445	0.122542	-0.194874	S	14	0.317416	9	8646	3114	0	0	17.3052	Fabp7_Ccnd2	Mitotic	Mitotic	no	no	no	no	No	No	No	Mitotic
G_ATCGTGAAGGCTGAAC-1	SeuratProject	5075	2224	0.0786207	0	0	0	0	0	0	E007	E12	E12	E12	Inhibitory	E12+6hCFSE	CFSE	E007			7.86207	0.146967	-0.176309	S	4	0.323277	9	8443	2320	0	0	15.9561	Fabp7_Ccnd2	Mitotic	Mitotic	no	no	no	no	No	No	No	Mitotic
G_ATCTCTAAGGGACACT-1	SeuratProject	10962	3433	0.0587484	0	0	0	0	0	0	E007	E12	E12	E12	Inhibitory	E12+6hCFSE	CFSE	E007			5.87484	0.38726	-0.147656	S	4	0.534916	6	9686	3430	0	0	2.51275	Fabp7	Mitotic	Mitotic	no	no	no	no	No	No	No	Mitotic
G_ATCTCTAGTCATGCAT-1	SeuratProject	12267	3873	0.0507867	0	0	0	0	0	0	E007	E12	E12	E12	Inhibitory	E12+6hCFSE	CFSE	E007			5.07867	0.268679	0.554228	G2M	4	-0.28555	6	9844	3857	0	0	3.80736	Fabp7	Mitotic	Mitotic	no	no	no	no	No	No	No	Mitotic
G_ATCTCTAGTCGCACGT-1	SeuratProject	6771	2627	0.0397283	0	0	0	0	0	0	E007	E12	E12	E12	Inhibitory	E12+6hCFSE	CFSE	E007			3.97283	0.206715	0.323852	G2M	4	-0.117137	6	8488	2631	0	0	3.97071	Fabp7	Mitotic	Mitotic	no	no	no	no	No	No	No	Mitotic
G_ATCTTCAAGAAGTGTT-1	SeuratProject	9254	3059	0.070456	0	0	0	0	0	0	E007	E12	E12	E12	Inhibitory	E12+6hCFSE	CFSE	E007			7.0456	0.236379	0.368068	G2M	4	-0.131689	6	9216	3056	0	0	3.94352	Fabp7	Mitotic	Mitotic	no	no	no	no	No	No	No	Mitotic
G_ATCTTCACAAAGACTA-1	SeuratProject	10125	3545	0.0374321	0	0	0	0	0	0	E007	E12	E12	E12	Inhibitory	E12+6hCFSE	CFSE	E007			3.74321	0.319124	1.0201	G2M	2	-0.700976	2	9608	3545	0	0	6.65666	Top2a	Mitotic	Mitotic	no	no	no	no	No	No	No	Mitotic
G_ATGAAAGAGCACTGGA-1	SeuratProject	9963	3442	0.0555054	0	0	0	0	0	0	E007	E12	E12	E12	Inhibitory	E12+6hCFSE	CFSE	E007			5.55054	0.87466	0.356062	S	2	0.518597	2	9542	3439	0	0	6.68948	Top2a	Mitotic	Mitotic	no	no	no	no	No	No	No	Mitotic
G_ATGACCATCACCCTTG-1	SeuratProject	5531	2248	0.048635	0	0	0	0	0	0	E007	E12	E12	E12	Inhibitory	E12+6hCFSE	CFSE	E007			4.8635	-0.144499	-0.13194	G1	14	-0.0125596	14	8432	2308	0	0	21.5301	Nkx2_1	No	Interneurons	no	no	no	no	No	No	No	Nkx2_1
G_ATGAGGGAGGACGCAT-1	SeuratProject	5623	2011	0.0869643	0	0	0	0	0	0	E007	E12	E12	E12	Inhibitory	E12+6hCFSE	CFSE	E007			8.69643	0.459093	0.147868	S	4	0.311225	9	8534	2063	0	0	3.94352	Fabp7_Ccnd2	Mitotic	Mitotic	no	no	no	no	No	No	No	Mitotic
G_ATGAGGGAGGTTCATC-1	SeuratProject	10236	3296	0.0720008	0	0	0	0	0	0	E007	E12	E12	E12	Inhibitory	E12+6hCFSE	CFSE	E007			7.20008	-0.187133	-0.233749	G1	6	0.0466163	5	9586	3293	0	0	30.9505	Npy	No	Interneurons	no	no	no	no	No	No	No	Npy
G_ATGAGTCGTCTGGTTA-1	SeuratProject	5700	2395	0.0566667	0	0	0	0	0	0	E007	E12	E12	E12	Inhibitory	E12+6hCFSE	CFSE	E007			5.66667	0.705305	0.365496	S	4	0.339809	6	8420	2443	0	0	4.13205	Fabp7	Mitotic	Mitotic	no	no	no	no	No	No	No	Mitotic
G_ATGATCGAGCATAGGC-1	SeuratProject	10967	3751	0.0665633	0	0	0	0	0	0	E007	E12	E12	E12	Inhibitory	E12+6hCFSE	CFSE	E007			6.65633	0.719525	-0.0870299	S	4	0.806555	9	9756	3746	0	0	5.89893	Fabp7_Ccnd2	Mitotic	Mitotic	no	no	no	no	No	No	No	Mitotic
G_ATGATCGGTTTAGTCG-1	SeuratProject	10490	3595	0.0611058	0	0	0	0	0	0	E007	E12	E12	E12	Inhibitory	E12+6hCFSE	CFSE	E007			6.11058	-0.00545772	1.20882	G2M	4	-1.21428	9	9692	3590	0	0	15.5407	Fabp7_Ccnd2	Mitotic	Mitotic	no	no	no	no	No	No	No	Mitotic
G_ATGATCGTCTTAAGGC-1	SeuratProject	10344	3529	0.045727	0	0	0	0	0	0	E007	E12	E12	E12	Inhibitory	E12+6hCFSE	CFSE	E007			4.5727	0.685448	-0.143862	S	4	0.82931	9	9649	3527	0	0	15.6673	Fabp7_Ccnd2	Mitotic	Mitotic	no	no	no	no	No	No	No	Mitotic
G_ATGCATGAGCGCTTCG-1	SeuratProject	11818	3903	0.0493315	0	0	0	0	0	0	E007	E12	E12	E12	Inhibitory	E12+6hCFSE	CFSE	E007			4.93315	0.316259	1.04274	G2M	2	-0.726485	2	9855	3883	0	0	6.65511	Top2a	Mitotic	Mitotic	no	no	no	no	No	No	No	Mitotic
G_ATGCATGAGTATGAAC-1	SeuratProject	14201	3793	0.0380959	0	0	0	0	0	0	E007	E12	E12	E12	Inhibitory	E12+6hCFSE	CFSE	E007			3.80959	0.557248	0.137239	S	4	0.420009	6	9803	3687	0	0	4.01245	Fabp7	Mitotic	Mitotic	no	no	no	no	No	No	No	Mitotic
G_ATGCCTCAGACATAAC-1	SeuratProject	8872	3053	0.0640216	0	0	0	0	0	0	E007	E12	E12	E12	Inhibitory	E12+6hCFSE	CFSE	E007			6.40216	-0.100273	-0.214325	G1	4	0.114052	9	8952	3048	0	0	3.01975	Fabp7_Ccnd2	Mitotic	Mitotic	no	no	no	no	No	No	No	Mitotic
G_ATGCCTCAGATACCAA-1	SeuratProject	6352	2382	0.0484887	0	0	0	0	0	0	E007	E12	E12	E12	Inhibitory	E12+6hCFSE	CFSE	E007			4.84887	0.0729467	-0.180376	S	4	0.253323	9	8496	2396	0	0	18.0954	Fabp7_Ccnd2	Mitotic	Mitotic	no	no	no	no	No	No	No	Mitotic
G_ATGCCTCAGCGCAATG-1	SeuratProject	6871	2533	0.0397322	0	0	0	0	0	0	E007	E12	E12	E12	Inhibitory	E12+6hCFSE	CFSE	E007			3.97322	0.765189	0.129665	S	4	0.635524	6	8505	2534	0	0	3.97642	Fabp7	Mitotic	Mitotic	no	no	no	no	No	No	No	Mitotic
G_ATGCCTCCAGATCACT-1	SeuratProject	10094	3642	0.0930256	0	0	0	0	0	0	E007	E12	E12	E12	Inhibitory	E12+6hCFSE	CFSE	E007			9.30256	-0.0660133	1.00855	G2M	4	-1.07456	6	9610	3641	0	0	3.60334	Fabp7	Mitotic	Mitotic	no	no	no	no	No	No	No	Mitotic
G_ATGCGATCACGACTAT-1	SeuratProject	9779	3191	0.0748543	0	0	0	0	0	0	E007	E12	E12	E12	Inhibitory	E12+6hCFSE	CFSE	E007			7.48543	0.0150244	-0.165774	S	14	0.180798	14	9448	3191	0	0	18.3297	Nkx2_1	No	Interneurons	no	no	no	no	No	No	No	Nkx2_1
G_ATGGAGGAGATGACCG-1	SeuratProject	13396	3521	0.0636011	0	0	0	0	0	0	E007	E12	E12	E12	Inhibitory	E12+6hCFSE	CFSE	E007			6.36011	0.851865	-0.0420287	S	2	0.893893	2	9741	3445	0	0	7.62527	Top2a	Mitotic	Mitotic	no	no	no	no	No	No	No	Mitotic
G_ATGGAGGGTGGTCTGC-1	SeuratProject	11853	3821	0.0535729	0	0	0	0	0	0	E007	E12	E12	E12	Inhibitory	E12+6hCFSE	CFSE	E007			5.35729	0.184913	0.936911	G2M	4	-0.751998	6	9827	3805	0	0	3.13397	Fabp7	Mitotic	Mitotic	no	no	no	no	No	No	No	Mitotic
G_ATGGATCGTAACTGCT-1	SeuratProject	11965	3862	0.0570832	0	0	0	0	0	0	E007	E12	E12	E12	Inhibitory	E12+6hCFSE	CFSE	E007			5.70832	0.20424	-0.225749	S	4	0.429989	9	9830	3853	0	0	16.9387	Fabp7_Ccnd2	Mitotic	Mitotic	no	no	no	no	No	No	No	Mitotic
G_ATGGGAGAGCAGCCTC-1	SeuratProject	13289	3652	0.0521484	0	0	0	0	0	0	E007	E12	E12	E12	Inhibitory	E12+6hCFSE	CFSE	E007			5.21484	0.665557	-0.0544412	S	4	0.719998	6	9787	3578	0	0	3.39684	Fabp7	Mitotic	Mitotic	no	no	no	no	No	No	No	Mitotic
G_ATGGGAGAGTCTCTGA-1	SeuratProject	9566	3237	0.0600042	0	0	0	0	0	0	E007	E12	E12	E12	Inhibitory	E12+6hCFSE	CFSE	E007			6.00042	0.225714	1.07594	G2M	4	-0.850225	6	9367	3233	0	0	3.97293	Fabp7	Mitotic	Mitotic	no	no	no	no	No	No	No	Mitotic
G_ATGGGAGGTCCAGTTA-1	SeuratProject	7496	2419	0.0631003	0	0	0	0	0	0	E007	E12	E12	E12	Inhibitory	E12+6hCFSE	CFSE	E007			6.31003	0.157403	0.188817	G2M	4	-0.0314133	9	8625	2418	0	0	15.1475	Fabp7_Ccnd2	Mitotic	Mitotic	no	no	no	no	No	No	No	Mitotic
G_ATGGGAGTCTTGATTC-1	SeuratProject	5086	2258	0.0521038	0	0	0	0	0	0	E007	E12	E12	E12	Inhibitory	E12+6hCFSE	CFSE	E007			5.21038	0.61639	-0.0613703	S	4	0.67776	6	8373	2339	0	0	3.97642	Fabp7	Mitotic	Mitotic	no	no	no	no	No	No	No	Mitotic
G_ATGGTTGCAACAAGTA-1	SeuratProject	7080	2818	0.0682203	0	0	0	0	0	0	E007	E12	E12	E12	Inhibitory	E12+6hCFSE	CFSE	E007			6.82203	0.506581	-0.158782	S	4	0.665363	6	8455	2815	0	0	3.58341	Fabp7	Mitotic	Mitotic	no	no	no	no	No	No	No	Mitotic
G_ATGGTTGCACTATCCC-1	SeuratProject	11701	3665	0.0774293	0	0	0	0	0	0	E007	E12	E12	E12	Inhibitory	E12+6hCFSE	CFSE	E007			7.74293	0.407782	0.659267	G2M	4	-0.251485	6	9778	3661	0	0	4.69343	Fabp7	Mitotic	Mitotic	no	no	no	no	No	No	No	Mitotic
G_ATGTCTTGTGGAGGTT-1	SeuratProject	10748	3530	0.0567547	0	0	0	0	0	0	E007	E12	E12	E12	Inhibitory	E12+6hCFSE	CFSE	E007			5.67547	0.967494	0.144269	S	2	0.823225	2	9681	3528	0	0	7.62527	Top2a	Mitotic	Mitotic	no	no	no	no	No	No	No	Mitotic
G_ATGTCTTTCCTCGATC-1	SeuratProject	9349	3077	0.0739116	0	0	0	0	0	0	E007	E12	E12	E12	Inhibitory	E12+6hCFSE	CFSE	E007			7.39116	0.64847	-0.12083	S	2	0.7693	2	9251	3076	0	0	7.62527	Top2a	Mitotic	Mitotic	no	no	no	no	No	No	No	Mitotic
G_ATGTCTTTCTCAACCC-1	SeuratProject	8446	2810	0.0725787	0	0	0	0	0	0	E007	E12	E12	E12	Inhibitory	E12+6hCFSE	CFSE	E007			7.25787	0.291914	-0.0712103	S	9	0.363125	9	8775	2810	0	0	15.5081	Fabp7_Ccnd2	Mitotic	Mitotic	no	no	no	no	No	No	No	Mitotic
G_ATTACCTAGACCTTTG-1	SeuratProject	11099	3441	0.0591945	0	0	0	0	0	0	E007	E12	E12	E12	Inhibitory	E12+6hCFSE	CFSE	E007			5.91945	0.563315	-0.0810639	S	4	0.644379	6	9681	3435	0	0	4.05613	Fabp7	Mitotic	Mitotic	no	no	no	no	No	No	No	Mitotic
G_ATTACCTAGCTGGAGT-1	SeuratProject	8099	3270	0.0523521	0	0	0	0	0	0	E007	E12	E12	E12	Inhibitory	E12+6hCFSE	CFSE	E007			5.23521	0.359296	-0.207198	S	4	0.566494	6	8583	3267	0	0	2.99718	Fabp7	Mitotic	Mitotic	no	no	no	no	No	No	No	Mitotic
G_ATTACCTTCAAGGCTT-1	SeuratProject	9075	3096	0.08	0	0	0	0	0	0	E007	E12	E12	E12	Inhibitory	E12+6hCFSE	CFSE	E007			8	0.0926514	-0.0608901	S	4	0.153541	6	9074	3095	0	0	3.01975	Fabp7	Mitotic	Mitotic	no	no	no	no	No	No	No	Mitotic
G_ATTACTCAGCCAAGCA-1	SeuratProject	9839	3281	0.0439069	0	0	0	0	0	0	E007	E12	E12	E12	Inhibitory	E12+6hCFSE	CFSE	E007			4.39069	0.771717	0.486766	S	2	0.284951	2	9476	3281	0	0	7.41552	Top2a	Mitotic	Mitotic	no	no	no	no	No	No	No	Mitotic
G_ATTACTCTCAAGCCGC-1	SeuratProject	6396	2893	0.0351782	0	0	0	0	0	0	E007	E12	E12	E12	Inhibitory	E12+6hCFSE	CFSE	E007			3.51782	0.281094	0.633301	G2M	4	-0.352207	6	8311	2908	0	0	2.59168	Fabp7	Mitotic	Mitotic	no	no	no	no	No	No	No	Mitotic
G_ATTATCCCACGGCGTT-1	SeuratProject	10540	3342	0.062334	0	0	0	0	0	0	E007	E12	E12	E12	Inhibitory	E12+6hCFSE	CFSE	E007			6.2334	0.516762	0.445313	S	4	0.0714492	6	9609	3337	0	0	4.21967	Fabp7	Mitotic	Mitotic	no	no	no	no	No	No	No	Mitotic
G_ATTATCCGTACCTAGT-1	SeuratProject	11433	3475	0.0558908	0	0	0	0	0	0	E007	E12	E12	E12	Inhibitory	E12+6hCFSE	CFSE	E007			5.58908	0.409697	0.644792	G2M	4	-0.235096	6	9721	3469	0	0	4.0382	Fabp7	Mitotic	Mitotic	no	no	no	no	No	No	No	Mitotic
G_ATTATCCGTTCTTAGG-1	SeuratProject	8003	2883	0.0653505	0	0	0	0	0	0	E007	E12	E12	E12	Inhibitory	E12+6hCFSE	CFSE	E007			6.53505	0.791	0.736777	S	2	0.0542234	2	8616	2880	0	0	9.15705	Top2a	Mitotic	Mitotic	no	no	no	no	No	No	No	Mitotic
G_ATTATCCTCAAGCTTG-1	SeuratProject	8465	2944	0.0843473	0	0	0	0	0	0	E007	E12	E12	E12	Inhibitory	E12+6hCFSE	CFSE	E007			8.43473	0.317426	0.329323	G2M	4	-0.0118974	6	8773	2943	0	0	2.67327	Fabp7	Mitotic	Mitotic	no	no	no	no	No	No	No	Mitotic
G_ATTCACTGTAGCTGAG-1	SeuratProject	7949	3219	0.0630268	0	0	0	0	0	0	E007	E12	E12	E12	Inhibitory	E12+6hCFSE	CFSE	E007			6.30268	0.94156	0.411548	S	4	0.530012	6	8535	3217	0	0	5.00328	Fabp7	Mitotic	Mitotic	no	no	no	no	No	No	No	Mitotic
G_ATTCACTTCAGCTTGA-1	SeuratProject	9603	3392	0.0655004	0	0	0	0	0	0	E007	E12	E12	E12	Inhibitory	E12+6hCFSE	CFSE	E007			6.55004	0.4834	0.736544	G2M	2	-0.253144	2	9397	3389	0	0	7.42562	Top2a	Mitotic	Mitotic	no	no	no	no	No	No	No	Mitotic
G_ATTCACTTCTTAGTTC-1	SeuratProject	10425	3305	0.0693525	0	0	0	0	0	0	E007	E12	E12	E12	Inhibitory	E12+6hCFSE	CFSE	E007			6.93525	-0.0152909	-0.213087	G1	4	0.197796	9	9613	3302	0	0	3.01975	Fabp7_Ccnd2	Mitotic	Mitotic	no	no	no	no	No	No	No	Mitotic
G_ATTCAGGAGCTAGATA-1	SeuratProject	11358	3672	0.0486881	0	0	0	0	0	0	E007	E12	E12	E12	Inhibitory	E12+6hCFSE	CFSE	E007			4.86881	0.340396	0.324715	S	4	0.0156815	6	9766	3665	0	0	3.61928	Fabp7	Mitotic	Mitotic	no	no	no	no	No	No	No	Mitotic
G_ATTCAGGAGTAGTGCG-1	SeuratProject	7244	2840	0.0893153	0	0	0	0	0	0	E007	E12	E12	E12	Inhibitory	E12+6hCFSE	CFSE	E007			8.93153	-0.0811048	-0.21186	G1	8	0.130756	7	8406	2834	0	0	34.4663	Snhg11_Lhx8	Snhg11	Interneurons	no	no	no	no	No	No	Snhg11	Snhg11
G_ATTCAGGGTATCAAGA-1	SeuratProject	8929	3130	0.0571173	0	0	0	0	0	0	E007	E12	E12	E12	Inhibitory	E12+6hCFSE	CFSE	E007			5.71173	-0.152313	-0.251006	G1	3	0.0986927	1	8963	3124	0	0	22.7535	Tshz1	No	Projections	no	no	no	no	No	No	No	Tshz1
G_ATTCCATTCGTGCGAC-1	SeuratProject	13164	3926	0.0534792	0	0	0	0	0	0	E007	E12	E12	E12	Inhibitory	E12+6hCFSE	CFSE	E007			5.34792	0.17092	0.0388429	S	4	0.132077	6	9866	3860	0	0	2.76204	Fabp7	Mitotic	Mitotic	no	no	no	no	No	No	No	Mitotic
G_ATTCCCGCAAGAGATT-1	SeuratProject	11994	3585	0.0677839	0	0	0	0	0	0	E007	E12	E12	E12	Inhibitory	E12+6hCFSE	CFSE	E007			6.77839	0.547838	-0.0786667	S	2	0.626505	13	9796	3566	0	0	10.5561	Ube2c	Mitotic	Mitotic	no	no	no	no	No	No	No	Mitotic
G_ATTCCCGGTTCGAACT-1	SeuratProject	10819	3163	0.0805989	0	0	0	0	0	0	E007	E12	E12	E12	Inhibitory	E12+6hCFSE	CFSE	E007			8.05989	0.347228	0.164359	S	4	0.182869	6	9631	3160	0	0	3.94352	Fabp7	Mitotic	Mitotic	no	no	no	no	No	No	No	Mitotic
G_ATTCCTAAGGAGTACC-1	SeuratProject	7851	3161	0.0471278	0	0	0	0	0	0	E007	E12	E12	E12	Inhibitory	E12+6hCFSE	CFSE	E007			4.71278	-0.151451	-0.133583	G1	4	-0.0178678	6	8523	3158	0	0	2.52963	Fabp7	Mitotic	Mitotic	no	no	no	no	No	No	No	Mitotic
G_ATTCCTAAGGTTGACG-1	SeuratProject	9162	2968	0.0570836	0	0	0	0	0	0	E007	E12	E12	E12	Inhibitory	E12+6hCFSE	CFSE	E007			5.70836	-0.127563	-0.179084	G1	3	0.0515208	1	9152	2964	0	0	20.5315	Tshz1	No	Projections	no	no	no	no	No	No	No	Tshz1
G_ATTCCTAGTATCTCTT-1	SeuratProject	8418	3033	0.06201	0	0	0	0	0	0	E007	E12	E12	E12	Inhibitory	E12+6hCFSE	CFSE	E007			6.201	0.391027	-0.189835	S	4	0.580862	9	8742	3030	0	0	3.94352	Fabp7_Ccnd2	Mitotic	Mitotic	no	no	no	no	No	No	No	Mitotic
G_ATTCCTAGTATGTCTG-1	SeuratProject	6297	2739	0.0789265	0	0	0	0	0	0	E007	E12	E12	E12	Inhibitory	E12+6hCFSE	CFSE	E007			7.89265	0.159992	-0.250869	S	4	0.410861	6	8373	2754	0	0	2.5045	Fabp7	Mitotic	Mitotic	no	no	no	no	No	No	No	Mitotic
G_ATTCGTTAGACCCTTA-1	SeuratProject	7805	3156	0.0463805	0	0	0	0	0	0	E007	E12	E12	E12	Inhibitory	E12+6hCFSE	CFSE	E007			4.63805	1.01257	0.138439	S	4	0.874132	6	8526	3154	0	0	3.97642	Fabp7	Mitotic	Mitotic	no	no	no	no	No	No	No	Mitotic
G_ATTGGGTAGAGTTGAT-1	SeuratProject	10938	3869	0.0206619	0	0	0	0	0	0	E007	E12	E12	E12	Inhibitory	E12+6hCFSE	CFSE	E007			2.06619	0.321848	-0.185562	S	4	0.50741	6	9793	3862	0	0	2.52008	Fabp7	Mitotic	Mitotic	no	no	no	no	No	No	No	Mitotic
G_ATTGGGTCATGAATAG-1	SeuratProject	7286	2785	0.0443316	0	0	0	0	0	0	E007	E12	E12	E12	Inhibitory	E12+6hCFSE	CFSE	E007			4.43316	0.0280611	0.717949	G2M	4	-0.689888	6	8504	2786	0	0	2.3854	Fabp7	Mitotic	Mitotic	no	no	no	no	No	No	No	Mitotic
G_ATTGGGTTCGTTCTCG-1	SeuratProject	11183	3584	0.0485558	0	0	0	0	0	0	E007	E12	E12	E12	Inhibitory	E12+6hCFSE	CFSE	E007			4.85558	0.784729	-0.062183	S	4	0.846912	2	9732	3582	0	0	5.89893	Top2a	Mitotic	Mitotic	no	no	no	no	No	No	No	Mitotic
G_ATTTACCCATAAGATG-1	SeuratProject	6687	2505	0.0738747	0	0	0	0	0	0	E007	E12	E12	E12	Inhibitory	E12+6hCFSE	CFSE	E007			7.38747	-0.0902149	-0.247254	G1	14	0.157039	14	8482	2511	0	0	18.8799	Nkx2_1	No	Interneurons	no	no	no	no	No	No	No	Nkx2_1
G_ATTTACCCATGTCGTA-1	SeuratProject	6476	2430	0.0844657	0	0	0	0	0	0	E007	E12	E12	E12	Inhibitory	E12+6hCFSE	CFSE	E007			8.44657	0.243638	0.00140879	S	4	0.242229	9	8479	2439	0	0	15.1475	Fabp7_Ccnd2	Mitotic	Mitotic	no	no	no	no	No	No	No	Mitotic
G_ATTTCACCATACGCAT-1	SeuratProject	6280	2428	0.0622611	0	0	0	0	0	0	E007	E12	E12	E12	Inhibitory	E12+6hCFSE	CFSE	E007			6.22611	0.477342	0.196456	S	4	0.280886	9	8468	2433	0	0	15.5407	Fabp7_Ccnd2	Mitotic	Mitotic	no	no	no	no	No	No	No	Mitotic
G_ATTTCACCATCCGAAT-1	SeuratProject	7354	2901	0.0270601	0	0	0	0	0	0	E007	E12	E12	E12	Inhibitory	E12+6hCFSE	CFSE	E007			2.70601	0.400986	0.778626	G2M	4	-0.37764	6	8489	2901	0	0	4.69343	Fabp7	Mitotic	Mitotic	no	no	no	no	No	No	No	Mitotic
G_ATTTCACTCGGTTCAA-1	SeuratProject	12124	3733	0.069614	0	0	0	0	0	0	E007	E12	E12	E12	Inhibitory	E12+6hCFSE	CFSE	E007			6.9614	0.830053	0.249382	S	2	0.580672	6	9792	3709	0	0	5.27029	Fabp7	Mitotic	Mitotic	no	no	no	no	No	No	No	Mitotic
G_CAAAGAATCCTTCTAA-1	SeuratProject	9183	3591	0.0246107	0	0	0	0	0	0	E007	E12	E12	E12	Inhibitory	E12+6hCFSE	CFSE	E007			2.46107	0.106255	-0.263976	S	4	0.370231	6	9176	3587	0	0	3.01975	Fabp7	Mitotic	Mitotic	no	no	no	no	No	No	No	Mitotic
G_CAACAACAGGTGATCG-1	SeuratProject	9271	3360	0.0588933	0	0	0	0	0	0	E007	E12	E12	E12	Inhibitory	E12+6hCFSE	CFSE	E007			5.88933	1.03136	0.19353	S	2	0.837831	2	9240	3358	0	0	7.51981	Top2a	Mitotic	Mitotic	no	no	no	no	No	No	No	Mitotic
G_CAACAACGTGAGTTTC-1	SeuratProject	6669	2862	0.051432	0	0	0	0	0	0	E007	E12	E12	E12	Inhibitory	E12+6hCFSE	CFSE	E007			5.1432	-0.0642129	0.326362	G2M	4	-0.390575	6	8356	2862	0	0	2.16779	Fabp7	Mitotic	Mitotic	no	no	no	no	No	No	No	Mitotic
G_CAACAGTAGGTGATCG-1	SeuratProject	11705	3594	0.0839812	0	0	0	0	0	0	E007	E12	E12	E12	Inhibitory	E12+6hCFSE	CFSE	E007			8.39812	0.765865	0.226026	S	4	0.539839	6	9798	3584	0	0	4.69343	Fabp7	Mitotic	Mitotic	no	no	no	no	No	No	No	Mitotic
G_CAACAGTCAAACCACT-1	SeuratProject	6064	2281	0.075033	0	0	0	0	0	0	E007	E12	E12	E12	Inhibitory	E12+6hCFSE	CFSE	E007			7.5033	0.447842	-0.201392	S	4	0.649235	9	8487	2298	0	0	15.5407	Fabp7_Ccnd2	Mitotic	Mitotic	no	no	no	no	No	No	No	Mitotic
G_CAACCAATCCATGCAA-1	SeuratProject	5480	2523	0.0381387	0	0	0	0	0	0	E007	E12	E12	E12	Inhibitory	E12+6hCFSE	CFSE	E007			3.81387	0.0567538	-0.232842	S	4	0.289596	6	8300	2559	0	0	2.90308	Fabp7	Mitotic	Mitotic	no	no	no	no	No	No	No	Mitotic
G_CAACCTCGTAGGACTG-1	SeuratProject	9017	3150	0.0602196	0	0	0	0	0	0	E007	E12	E12	E12	Inhibitory	E12+6hCFSE	CFSE	E007			6.02196	0.0378428	-0.131889	S	14	0.169731	14	9019	3144	0	0	18.5803	Nkx2_1	No	Interneurons	no	no	no	no	No	No	No	Nkx2_1
G_CAACCTCGTCAAAGAT-1	SeuratProject	5485	2173	0.0512306	0	0	0	0	0	0	E007	E12	E12	E12	Inhibitory	E12+6hCFSE	CFSE	E007			5.12306	0.245083	0.287178	G2M	4	-0.0420951	6	8473	2222	0	0	2.50568	Fabp7	Mitotic	Mitotic	no	no	no	no	No	No	No	Mitotic
G_CAACCTCTCCTAAACG-1	SeuratProject	7960	3236	0.0345477	0	0	0	0	0	0	E007	E12	E12	E12	Inhibitory	E12+6hCFSE	CFSE	E007			3.45477	0.867929	0.485127	S	2	0.382802	2	8547	3234	0	0	8.44431	Top2a	Mitotic	Mitotic	no	no	no	no	No	No	No	Mitotic
G_CAACGATCAAAGGAGA-1	SeuratProject	7273	2841	0.0554104	0	0	0	0	0	0	E007	E12	E12	E12	Inhibitory	E12+6hCFSE	CFSE	E007			5.54104	0.0384074	-0.185541	S	4	0.223949	9	8481	2842	0	0	16.9325	Fabp7_Ccnd2	Mitotic	Mitotic	no	no	no	no	No	No	No	Mitotic
G_CAAGACTTCCATTGCC-1	SeuratProject	7935	2689	0.057971	0	0	0	0	0	0	E007	E12	E12	E12	Inhibitory	E12+6hCFSE	CFSE	E007			5.7971	1.02791	0.131035	S	2	0.896875	2	8636	2688	0	0	7.62527	Top2a	Mitotic	Mitotic	no	no	no	no	No	No	No	Mitotic
G_CAAGAGGAGATGCTTC-1	SeuratProject	6597	2605	0.0545703	0	0	0	0	0	0	E007	E12	E12	E12	Inhibitory	E12+6hCFSE	CFSE	E007			5.45703	0.0480232	-0.0518136	S	4	0.0998368	6	8433	2605	0	0	2.42354	Fabp7	Mitotic	Mitotic	no	no	no	no	No	No	No	Mitotic
G_CAAGAGGAGGTTGGTG-1	SeuratProject	10603	3288	0.073847	0	0	0	0	0	0	E007	E12	E12	E12	Inhibitory	E12+6hCFSE	CFSE	E007			7.3847	0.333161	0.261618	S	2	0.0715425	6	9612	3283	0	0	5.17444	Fabp7	Mitotic	Mitotic	no	no	no	no	No	No	No	Mitotic
G_CAAGAGGCACGAAAGC-1	SeuratProject	10017	3711	0.0234601	0	0	0	0	0	0	E007	E12	E12	E12	Inhibitory	E12+6hCFSE	CFSE	E007			2.34601	0.377395	0.907429	G2M	4	-0.530034	6	9595	3709	0	0	3.9107	Fabp7	Mitotic	Mitotic	no	no	no	no	No	No	No	Mitotic
G_CAAGCTATCACATACG-1	SeuratProject	9197	3162	0.0528433	0	0	0	0	0	0	E007	E12	E12	E12	Inhibitory	E12+6hCFSE	CFSE	E007			5.28433	0.328876	-0.0514042	S	4	0.380281	6	9182	3157	0	0	3.31754	Fabp7	Mitotic	Mitotic	no	no	no	no	No	No	No	Mitotic
G_CAAGGGATCCCAACTC-1	SeuratProject	8393	3276	0.0562373	0	0	0	0	0	0	E007	E12	E12	E12	Inhibitory	E12+6hCFSE	CFSE	E007			5.62373	-0.0629062	-0.200624	G1	4	0.137718	6	8701	3273	0	0	2.52963	Fabp7	Mitotic	Mitotic	no	no	no	no	No	No	No	Mitotic
G_CAATCGAAGGACTAAT-1	SeuratProject	8526	3383	0.0587614	0	0	0	0	0	0	E007	E12	E12	E12	Inhibitory	E12+6hCFSE	CFSE	E007			5.87614	0.454788	-0.200557	S	4	0.655345	6	8750	3380	0	0	3.01706	Fabp7	Mitotic	Mitotic	no	no	no	no	No	No	No	Mitotic
G_CAATCGAAGGTCACTT-1	SeuratProject	9693	3568	0.0709791	0	0	0	0	0	0	E007	E12	E12	E12	Inhibitory	E12+6hCFSE	CFSE	E007			7.09791	0.973684	0.35974	S	2	0.613944	2	9454	3565	0	0	9.00128	Top2a	Mitotic	Mitotic	no	no	no	no	No	No	No	Mitotic
G_CAATCGACAACGACTT-1	SeuratProject	4100	2075	0.0531707	0	0	0	0	0	0	E007	E12	E12	E12	Inhibitory	E12+6hCFSE	CFSE	E007			5.31707	0.4251	0.229941	S	4	0.19516	6	8470	2303	0	0	3.95065	Fabp7	Mitotic	Mitotic	no	no	no	no	No	No	No	Mitotic
G_CAATCGAGTTTGCAGT-1	SeuratProject	6676	2818	0.0822349	0	0	0	0	0	0	E007	E12	E12	E12	Inhibitory	E12+6hCFSE	CFSE	E007			8.22349	0.116293	0.775738	G2M	4	-0.659445	6	8389	2823	0	0	2.60331	Fabp7	Mitotic	Mitotic	no	no	no	no	No	No	No	Mitotic
G_CAATTTCCATGACTTG-1	SeuratProject	8064	3036	0.0726687	0	0	0	0	0	0	E007	E12	E12	E12	Inhibitory	E12+6hCFSE	CFSE	E007			7.26687	0.0587571	0.962777	G2M	4	-0.90402	6	8607	3033	0	0	2.64654	Fabp7	Mitotic	Mitotic	no	no	no	no	No	No	No	Mitotic
G_CACAACAAGCTGGAGT-1	SeuratProject	11086	3446	0.0534909	0	0	0	0	0	0	E007	E12	E12	E12	Inhibitory	E12+6hCFSE	CFSE	E007			5.34909	0.365937	0.395731	G2M	4	-0.0297945	6	9693	3443	0	0	3.61732	Fabp7	Mitotic	Mitotic	no	no	no	no	No	No	No	Mitotic
G_CACAACAGTCTAGATC-1	SeuratProject	8066	2783	0.0985619	0	0	0	0	0	0	E007	E12	E12	E12	Inhibitory	E12+6hCFSE	CFSE	E007			9.85619	-0.225371	-0.271033	G1	5	0.0456615	4	8636	2773	0	0	27.339	Maf_Sst	Maf	Interneurons	no	no	no	no	No	No	Maf	Maf_Sst
G_CACAACATCTAGTGTG-1	SeuratProject	13581	3710	0.0644282	0	0	0	0	0	0	E007	E12	E12	E12	Inhibitory	E12+6hCFSE	CFSE	E007			6.44282	0.568626	0.691389	G2M	2	-0.122763	2	9778	3608	0	0	5.29317	Top2a	Mitotic	Mitotic	no	no	no	no	No	No	No	Mitotic
G_CACACAACAAAGACTA-1	SeuratProject	12667	3722	0.0631562	0	0	0	0	0	0	E007	E12	E12	E12	Inhibitory	E12+6hCFSE	CFSE	E007			6.31562	0.668797	-0.103173	S	4	0.771971	9	9786	3681	0	0	15.5407	Fabp7_Ccnd2	Mitotic	Mitotic	no	no	no	no	No	No	No	Mitotic
G_CACAGATAGAGCTTTC-1	SeuratProject	9393	3104	0.0702651	0	0	0	0	0	0	E007	E12	E12	E12	Inhibitory	E12+6hCFSE	CFSE	E007			7.02651	0.492965	0.775419	G2M	2	-0.282454	2	9283	3103	0	0	9.15658	Top2a	Mitotic	Mitotic	no	no	no	no	No	No	No	Mitotic
G_CACAGGCGTCTGTAAC-1	SeuratProject	9531	3390	0.0590704	0	0	0	0	0	0	E007	E12	E12	E12	Inhibitory	E12+6hCFSE	CFSE	E007			5.90704	0.0844592	-0.200013	S	4	0.284472	9	9355	3389	0	0	18.075	Fabp7_Ccnd2	Mitotic	Mitotic	no	no	no	no	No	No	No	Mitotic
G_CACCAAAAGGAGATAG-1	SeuratProject	8077	3122	0.0718088	0	0	0	0	0	0	E007	E12	E12	E12	Inhibitory	E12+6hCFSE	CFSE	E007			7.18088	0.0179548	0.847839	G2M	4	-0.829884	6	8599	3119	0	0	3.79108	Fabp7	Mitotic	Mitotic	no	no	no	no	No	No	No	Mitotic
G_CACCAAACAGAGAATT-1	SeuratProject	13481	3965	0.0624583	0	0	0	0	0	0	E007	E12	E12	E12	Inhibitory	E12+6hCFSE	CFSE	E007			6.24583	-0.0205248	-0.0484795	G1	4	0.0279548	6	9864	3874	0	0	2.76797	Fabp7	Mitotic	Mitotic	no	no	no	no	No	No	No	Mitotic
G_CACCAAAGTGGAAGTC-1	SeuratProject	7503	2802	0.0559776	0	0	0	0	0	0	E007	E12	E12	E12	Inhibitory	E12+6hCFSE	CFSE	E007			5.59776	0.266691	0.383088	G2M	4	-0.116397	6	8524	2801	0	0	3.94352	Fabp7	Mitotic	Mitotic	no	no	no	no	No	No	No	Mitotic
G_CACCAAAGTGGACAGT-1	SeuratProject	11715	3273	0.0506189	0	0	0	0	0	0	E007	E12	E12	E12	Inhibitory	E12+6hCFSE	CFSE	E007			5.06189	0.531752	0.154707	S	4	0.377044	9	9691	3263	0	0	3.94352	Fabp7_Ccnd2	Mitotic	Mitotic	no	no	no	no	No	No	No	Mitotic
G_CACCGTTAGGGACACT-1	SeuratProject	10117	3636	0.0551547	0	0	0	0	0	0	E007	E12	E12	E12	Inhibitory	E12+6hCFSE	CFSE	E007			5.51547	0.01928	-0.162582	S	4	0.181862	6	9591	3631	0	0	2.77293	Fabp7	Mitotic	Mitotic	no	no	no	no	No	No	No	Mitotic
G_CACCGTTTCGAGGCAA-1	SeuratProject	10620	3687	0.0648776	0	0	0	0	0	0	E007	E12	E12	E12	Inhibitory	E12+6hCFSE	CFSE	E007			6.48776	-0.109528	-0.264406	G1	4	0.154877	6	9698	3684	0	0	2.52963	Fabp7	Mitotic	Mitotic	no	no	no	no	No	No	No	Mitotic
G_CACCGTTTCTTTCTAG-1	SeuratProject	8400	3113	0.0561905	0	0	0	0	0	0	E007	E12	E12	E12	Inhibitory	E12+6hCFSE	CFSE	E007			5.61905	0.785412	0.251607	S	4	0.533805	6	8722	3111	0	0	4.64696	Fabp7	Mitotic	Mitotic	no	no	no	no	No	No	No	Mitotic
G_CACGAATGTCCAAAGG-1	SeuratProject	9407	3163	0.064739	0	0	0	0	0	0	E007	E12	E12	E12	Inhibitory	E12+6hCFSE	CFSE	E007			6.4739	0.204873	-0.0458665	S	4	0.25074	9	9279	3161	0	0	17.1218	Fabp7_Ccnd2	Mitotic	Mitotic	no	no	no	no	No	No	No	Mitotic
G_CACGAATTCTTAGCTT-1	SeuratProject	8419	2971	0.0751871	0	0	0	0	0	0	E007	E12	E12	E12	Inhibitory	E12+6hCFSE	CFSE	E007			7.51871	0.0126318	-0.146662	S	3	0.159294	1	8743	2970	0	0	20.5281	Tshz1	No	Projections	no	no	no	no	No	No	No	Tshz1
G_CACGTGGAGACGCTCC-1	SeuratProject	4178	2092	0.0732408	0	0	0	0	0	0	E007	E12	E12	E12	Inhibitory	E12+6hCFSE	CFSE	E007			7.32408	0.835422	-0.0751826	S	2	0.910605	2	8503	2275	0	0	5.75164	Top2a	Mitotic	Mitotic	no	no	no	no	No	No	No	Mitotic
G_CACGTGGCAGATGCGA-1	SeuratProject	7471	2792	0.0410922	0	0	0	0	0	0	E007	E12	E12	E12	Inhibitory	E12+6hCFSE	CFSE	E007			4.10922	0.70223	0.470266	S	4	0.231964	6	8516	2790	0	0	3.84951	Fabp7	Mitotic	Mitotic	no	no	no	no	No	No	No	Mitotic
G_CACGTGGTCGTCGGGT-1	SeuratProject	6672	2661	0.0620504	0	0	0	0	0	0	E007	E12	E12	E12	Inhibitory	E12+6hCFSE	CFSE	E007			6.20504	-0.0130124	-0.173005	G1	4	0.159993	6	8442	2665	0	0	2.52068	Fabp7	Mitotic	Mitotic	no	no	no	no	No	No	No	Mitotic
G_CACGTTCAGCGTCAAG-1	SeuratProject	10474	3477	0.091751	0	0	0	0	0	0	E007	E12	E12	E12	Inhibitory	E12+6hCFSE	CFSE	E007			9.1751	-0.242284	-0.267369	G1	8	0.0250845	7	9666	3457	0	0	34.9786	Snhg11_Lhx8	Snhg11	Interneurons	no	no	no	no	No	No	Snhg11	Snhg11
G_CACGTTCCACTTTATC-1	SeuratProject	9054	3123	0.0547824	0	0	0	0	0	0	E007	E12	E12	E12	Inhibitory	E12+6hCFSE	CFSE	E007			5.47824	0.32655	-0.19071	S	4	0.51726	9	9053	3122	0	0	15.6673	Fabp7_Ccnd2	Mitotic	Mitotic	no	no	no	no	No	No	No	Mitotic
G_CACGTTCGTATTGGCT-1	SeuratProject	6021	2183	0.0775619	0	0	0	0	0	0	E007	E12	E12	E12	Inhibitory	E12+6hCFSE	CFSE	E007			7.75619	-0.151477	-0.126975	G1	3	-0.0245017	16	8503	2213	0	0	20.4606	Abracl	No	Projections	no	no	no	no	No	No	No	Abracl
G_CACGTTCTCCGCAACG-1	SeuratProject	7028	2812	0.0867957	0	0	0	0	0	0	E007	E12	E12	E12	Inhibitory	E12+6hCFSE	CFSE	E007			8.67957	0.246665	0.689087	G2M	4	-0.442422	6	8437	2813	0	0	3.0268	Fabp7	Mitotic	Mitotic	no	no	no	no	No	No	No	Mitotic
G_CACTAAGTCTCCATAT-1	SeuratProject	12173	3620	0.0354062	0	0	0	0	0	0	E007	E12	E12	E12	Inhibitory	E12+6hCFSE	CFSE	E007			3.54062	0.400623	0.0465962	S	4	0.354027	6	9795	3598	0	0	3.94352	Fabp7	Mitotic	Mitotic	no	no	no	no	No	No	No	Mitotic
G_CACTGAAGTACAGTTC-1	SeuratProject	7858	3105	0.0267244	0	0	0	0	0	0	E007	E12	E12	E12	Inhibitory	E12+6hCFSE	CFSE	E007			2.67244	0.468472	0.67055	G2M	4	-0.202078	6	8546	3103	0	0	3.76773	Fabp7	Mitotic	Mitotic	no	no	no	no	No	No	No	Mitotic
G_CACTGTCAGCTTTGTG-1	SeuratProject	9395	2919	0.0517296	0	0	0	0	0	0	E007	E12	E12	E12	Inhibitory	E12+6hCFSE	CFSE	E007			5.17296	0.475236	0.102541	S	4	0.372695	6	9265	2917	0	0	3.94352	Fabp7	Mitotic	Mitotic	no	no	no	no	No	No	No	Mitotic
G_CACTGTCGTGGGTTGA-1	SeuratProject	5797	2562	0.0703812	0	0	0	0	0	0	E007	E12	E12	E12	Inhibitory	E12+6hCFSE	CFSE	E007			7.03812	0.575175	-0.000126391	S	4	0.575302	6	8356	2592	0	0	2.59168	Fabp7	Mitotic	Mitotic	no	no	no	no	No	No	No	Mitotic
G_CACTTCGCAACTCGAT-1	SeuratProject	12368	3344	0.0513422	0	0	0	0	0	0	E007	E12	E12	E12	Inhibitory	E12+6hCFSE	CFSE	E007			5.13422	0.135639	0.143056	G2M	4	-0.0074174	6	9720	3315	0	0	2.05352	Fabp7	Mitotic	Mitotic	no	no	no	no	No	No	No	Mitotic
G_CACTTCGGTCGCTGCA-1	SeuratProject	11532	3478	0.064256	0	0	0	0	0	0	E007	E12	E12	E12	Inhibitory	E12+6hCFSE	CFSE	E007			6.4256	0.605071	0.675404	G2M	2	-0.0703331	2	9759	3468	0	0	9.16834	Top2a	Mitotic	Mitotic	no	no	no	no	No	No	No	Mitotic
G_CACTTCGTCGCATAGT-1	SeuratProject	11231	3238	0.0617933	0	0	0	0	0	0	E007	E12	E12	E12	Inhibitory	E12+6hCFSE	CFSE	E007			6.17933	0.564855	0.00354885	S	4	0.561306	6	9666	3234	0	0	4.05613	Fabp7	Mitotic	Mitotic	no	no	no	no	No	No	No	Mitotic
G_CAGAGCCAGCGTTCCG-1	SeuratProject	11539	3870	0.07115	0	0	0	0	0	0	E007	E12	E12	E12	Inhibitory	E12+6hCFSE	CFSE	E007			7.115	0.223936	-0.211108	S	4	0.435044	6	9824	3863	0	0	2.52963	Fabp7	Mitotic	Mitotic	no	no	no	no	No	No	No	Mitotic
G_CAGATACCAATTCGTG-1	SeuratProject	8218	3230	0.0563397	0	0	0	0	0	0	E007	E12	E12	E12	Inhibitory	E12+6hCFSE	CFSE	E007			5.63397	0.649298	-0.104133	S	4	0.753431	6	8636	3225	0	0	2.59168	Fabp7	Mitotic	Mitotic	no	no	no	no	No	No	No	Mitotic
G_CAGATACCAGGATTCT-1	SeuratProject	8248	2929	0.0636518	0	0	0	0	0	0	E007	E12	E12	E12	Inhibitory	E12+6hCFSE	CFSE	E007			6.36518	0.892411	-0.0550716	S	2	0.947483	2	8688	2927	0	0	7.62527	Top2a	Mitotic	Mitotic	no	no	no	no	No	No	No	Mitotic
G_CAGATACTCTTAATCC-1	SeuratProject	9365	3499	0.0344901	0	0	0	0	0	0	E007	E12	E12	E12	Inhibitory	E12+6hCFSE	CFSE	E007			3.44901	-0.202487	-0.302031	G1	14	0.0995439	14	9277	3495	0	0	19.1702	Nkx2_1	No	Interneurons	no	no	no	no	No	No	No	Nkx2_1
G_CAGATCAAGAGAGCAA-1	SeuratProject	4669	2227	0.0507603	0	0	0	0	0	0	E007	E12	E12	E12	Inhibitory	E12+6hCFSE	CFSE	E007			5.07603	0.265536	0.455194	G2M	4	-0.189658	9	8430	2365	0	0	3.94352	Fabp7_Ccnd2	Mitotic	Mitotic	no	no	no	no	No	No	No	Mitotic
G_CAGATCAGTAACTAAG-1	SeuratProject	12244	3707	0.0842045	0	0	0	0	0	0	E007	E12	E12	E12	Inhibitory	E12+6hCFSE	CFSE	E007			8.42045	-0.133973	-0.299566	G1	5	0.165593	4	9814	3650	0	0	29.7179	Maf_Sst	Maf	Interneurons	no	no	no	no	No	No	Maf	Maf_Sst
G_CAGATTGCAAGTAGTA-1	SeuratProject	13592	3702	0.0523838	0	0	0	0	0	0	E007	E12	E12	E12	Inhibitory	E12+6hCFSE	CFSE	E007			5.23838	0.761415	0.515841	S	2	0.245574	2	9807	3613	0	0	9.33854	Top2a	Mitotic	Mitotic	no	no	no	no	No	No	No	Mitotic
G_CAGATTGCAGAACTTC-1	SeuratProject	11497	3599	0.0741933	0	0	0	0	0	0	E007	E12	E12	E12	Inhibitory	E12+6hCFSE	CFSE	E007			7.41933	0.134313	1.09655	G2M	4	-0.962241	6	9761	3586	0	0	3.38327	Fabp7	Mitotic	Mitotic	no	no	no	no	No	No	No	Mitotic
G_CAGATTGTCCTTATGT-1	SeuratProject	6786	2701	0.0738285	0	0	0	0	0	0	E007	E12	E12	E12	Inhibitory	E12+6hCFSE	CFSE	E007			7.38285	0.0271871	0.518941	G2M	4	-0.491754	6	8454	2701	0	0	3.94352	Fabp7	Mitotic	Mitotic	no	no	no	no	No	No	No	Mitotic
G_CAGATTGTCGCAATGT-1	SeuratProject	8192	3264	0.0432129	0	0	0	0	0	0	E007	E12	E12	E12	Inhibitory	E12+6hCFSE	CFSE	E007			4.32129	0.208392	-0.135743	S	4	0.344135	6	8619	3260	0	0	2.52963	Fabp7	Mitotic	Mitotic	no	no	no	no	No	No	No	Mitotic
G_CAGATTGTCGTAATGC-1	SeuratProject	5987	2764	0.0618006	0	0	0	0	0	0	E007	E12	E12	E12	Inhibitory	E12+6hCFSE	CFSE	E007			6.18006	0.17605	-0.158492	S	4	0.334542	6	8303	2788	0	0	2.44833	Fabp7	Mitotic	Mitotic	no	no	no	no	No	No	No	Mitotic
G_CAGATTGTCTGATTCT-1	SeuratProject	10941	3651	0.0500868	0	0	0	0	0	0	E007	E12	E12	E12	Inhibitory	E12+6hCFSE	CFSE	E007			5.00868	0.500134	0.311369	S	4	0.188765	9	9716	3647	0	0	3.94352	Fabp7_Ccnd2	Mitotic	Mitotic	no	no	no	no	No	No	No	Mitotic
G_CAGCAATAGTGTTGAA-1	SeuratProject	8754	2959	0.0459219	0	0	0	0	0	0	E007	E12	E12	E12	Inhibitory	E12+6hCFSE	CFSE	E007			4.59219	0.620392	-0.0657233	S	4	0.686115	6	8894	2957	0	0	3.65067	Fabp7	Mitotic	Mitotic	no	no	no	no	No	No	No	Mitotic
G_CAGCAATGTAATCAGA-1	SeuratProject	11089	3726	0.0580756	0	0	0	0	0	0	E007	E12	E12	E12	Inhibitory	E12+6hCFSE	CFSE	E007			5.80756	0.407823	0.879261	G2M	2	-0.471438	2	9782	3721	0	0	7.35215	Top2a	Mitotic	Mitotic	no	no	no	no	No	No	No	Mitotic
G_CAGCAATGTTTAGAGA-1	SeuratProject	12289	3826	0.0529742	0	0	0	0	0	0	E007	E12	E12	E12	Inhibitory	E12+6hCFSE	CFSE	E007			5.29742	0.29985	0.808534	G2M	4	-0.508684	6	9848	3801	0	0	3.8424	Fabp7	Mitotic	Mitotic	no	no	no	no	No	No	No	Mitotic
G_CAGCAATTCCCGTGTT-1	SeuratProject	12176	3791	0.0626643	0	0	0	0	0	0	E007	E12	E12	E12	Inhibitory	E12+6hCFSE	CFSE	E007			6.26643	0.753504	0.362958	S	2	0.390546	2	9810	3770	0	0	7.59481	Top2a	Mitotic	Mitotic	no	no	no	no	No	No	No	Mitotic
G_CAGCACGCAGAACGCA-1	SeuratProject	5720	2230	0.0788462	0	0	0	0	0	0	E007	E12	E12	E12	Inhibitory	E12+6hCFSE	CFSE	E007			7.88462	-0.0754989	-0.231993	G1	4	0.156494	9	8437	2274	0	0	3.01975	Fabp7_Ccnd2	Mitotic	Mitotic	no	no	no	no	No	No	No	Mitotic
G_CAGCACGGTCAAGGCA-1	SeuratProject	8071	2979	0.0804113	0	0	0	0	0	0	E007	E12	E12	E12	Inhibitory	E12+6hCFSE	CFSE	E007			8.04113	-0.199963	-0.165682	G1	14	-0.0342808	14	8621	2970	0	0	18.8681	Nkx2_1	No	Interneurons	no	no	no	no	No	No	No	Nkx2_1
G_CAGCACGGTCAGATTC-1	SeuratProject	10318	3078	0.0657104	0	0	0	0	0	0	E007	E12	E12	E12	Inhibitory	E12+6hCFSE	CFSE	E007			6.57104	0.138283	0.472112	G2M	9	-0.333829	9	9545	3075	0	0	15.3716	Fabp7_Ccnd2	Mitotic	Mitotic	no	no	no	no	No	No	No	Mitotic
G_CAGCAGCAGGCTAACG-1	SeuratProject	15625	3837	0.058048	0	0	0	0	0	0	E007	E12	E12	E12	Inhibitory	E12+6hCFSE	CFSE	E007			5.8048	0.273255	0.287894	G2M	4	-0.0146388	6	9756	3605	0	0	3.94352	Fabp7	Mitotic	Mitotic	no	no	no	no	No	No	No	Mitotic
G_CAGCAGCCACGTACTA-1	SeuratProject	8585	3242	0.0489225	0	0	0	0	0	0	E007	E12	E12	E12	Inhibitory	E12+6hCFSE	CFSE	E007			4.89225	0.114472	-0.251916	S	4	0.366387	9	8793	3239	0	0	16.9137	Fabp7_Ccnd2	Mitotic	Mitotic	no	no	no	no	No	No	No	Mitotic
G_CAGCAGCGTTGCTCCT-1	SeuratProject	11491	3243	0.0610043	0	0	0	0	0	0	E007	E12	E12	E12	Inhibitory	E12+6hCFSE	CFSE	E007			6.10043	0.623561	0.00422685	S	4	0.619334	9	9666	3236	0	0	3.94352	Fabp7_Ccnd2	Mitotic	Mitotic	no	no	no	no	No	No	No	Mitotic
G_CAGCAGCTCTAGTTCT-1	SeuratProject	6447	2469	0.0725919	0	0	0	0	0	0	E007	E12	E12	E12	Inhibitory	E12+6hCFSE	CFSE	E007			7.25919	-0.223449	-0.166796	G1	6	-0.0566526	5	8434	2483	0	0	23.5059	Npy	No	Interneurons	no	no	no	no	No	No	No	Npy
G_CAGCGTGAGATAGTCA-1	SeuratProject	7740	2472	0.0764858	0	0	0	0	0	0	E007	E12	E12	E12	Inhibitory	E12+6hCFSE	CFSE	E007			7.64858	0.1177	0.121193	G2M	4	-0.00349271	9	8644	2468	0	0	3.01975	Fabp7_Ccnd2	Mitotic	Mitotic	no	no	no	no	No	No	No	Mitotic
G_CAGCGTGCACTGGCCA-1	SeuratProject	7919	2777	0.0741255	0	0	0	0	0	0	E007	E12	E12	E12	Inhibitory	E12+6hCFSE	CFSE	E007			7.41255	0.329227	-0.161521	S	9	0.490748	9	8620	2776	0	0	14.5922	Fabp7_Ccnd2	Mitotic	Mitotic	no	no	no	no	No	No	No	Mitotic
G_CAGCGTGTCTTCCACG-1	SeuratProject	6150	2624	0.0292683	0	0	0	0	0	0	E007	E12	E12	E12	Inhibitory	E12+6hCFSE	CFSE	E007			2.92683	0.820211	0.264907	S	4	0.555304	6	8382	2640	0	0	4.97426	Fabp7	Mitotic	Mitotic	no	no	no	no	No	No	No	Mitotic
G_CAGGCCACAGTGGTGA-1	SeuratProject	13651	3776	0.0416087	0	0	0	0	0	0	E007	E12	E12	E12	Inhibitory	E12+6hCFSE	CFSE	E007			4.16087	0.498211	0.598459	G2M	2	-0.100248	2	9829	3690	0	0	8.44431	Top2a	Mitotic	Mitotic	no	no	no	no	No	No	No	Mitotic
G_CAGGCCATCCGGTAGC-1	SeuratProject	11491	3390	0.0492559	0	0	0	0	0	0	E007	E12	E12	E12	Inhibitory	E12+6hCFSE	CFSE	E007			4.92559	0.765022	0.0474669	S	4	0.717555	6	9705	3383	0	0	3.9107	Fabp7	Mitotic	Mitotic	no	no	no	no	No	No	No	Mitotic
G_CAGGCCATCTTTGCGC-1	SeuratProject	10599	3435	0.0574583	0	0	0	0	0	0	E007	E12	E12	E12	Inhibitory	E12+6hCFSE	CFSE	E007			5.74583	-0.0166243	0.201726	G2M	4	-0.21835	6	9658	3433	0	0	2.43811	Fabp7	Mitotic	Mitotic	no	no	no	no	No	No	No	Mitotic
G_CAGGGCTAGCCGGATA-1	SeuratProject	9696	3311	0.064769	0	0	0	0	0	0	E007	E12	E12	E12	Inhibitory	E12+6hCFSE	CFSE	E007			6.4769	-0.196875	-0.261622	G1	6	0.0647477	5	9434	3310	0	0	29.2476	Npy	No	Interneurons	no	no	no	no	No	No	No	Npy
G_CAGTGCGAGCCTCTGG-1	SeuratProject	9970	3063	0.0572718	0	0	0	0	0	0	E007	E12	E12	E12	Inhibitory	E12+6hCFSE	CFSE	E007			5.72718	0.663167	-0.0105931	S	4	0.67376	6	9466	3057	0	0	3.93041	Fabp7	Mitotic	Mitotic	no	no	no	no	No	No	No	Mitotic
G_CAGTGCGCAAACACCT-1	SeuratProject	9737	3357	0.0715826	0	0	0	0	0	0	E007	E12	E12	E12	Inhibitory	E12+6hCFSE	CFSE	E007			7.15826	0.328511	-0.0980799	S	4	0.426591	6	9431	3354	0	0	1.70972	Fabp7	Mitotic	Mitotic	no	no	no	no	No	No	No	Mitotic
G_CAGTGCGTCACGGAGA-1	SeuratProject	12234	3749	0.0638385	0	0	0	0	0	0	E007	E12	E12	E12	Inhibitory	E12+6hCFSE	CFSE	E007			6.38385	0.169846	0.168712	S	4	0.0011341	6	9800	3726	0	0	2.77178	Fabp7	Mitotic	Mitotic	no	no	no	no	No	No	No	Mitotic
G_CAGTTAGAGGAGAGGC-1	SeuratProject	10016	3558	0.0580072	0	0	0	0	0	0	E007	E12	E12	E12	Inhibitory	E12+6hCFSE	CFSE	E007			5.80072	0.158527	-0.164302	S	4	0.322829	6	9556	3558	0	0	2.92538	Fabp7	Mitotic	Mitotic	no	no	no	no	No	No	No	Mitotic
G_CAGTTAGAGGTAGACC-1	SeuratProject	10536	3468	0.0482156	0	0	0	0	0	0	E007	E12	E12	E12	Inhibitory	E12+6hCFSE	CFSE	E007			4.82156	0.692231	-0.164525	S	4	0.856756	6	9649	3467	0	0	2.59168	Fabp7	Mitotic	Mitotic	no	no	no	no	No	No	No	Mitotic
G_CAGTTCCCATAACGGG-1	SeuratProject	6500	2791	0.0573846	0	0	0	0	0	0	E007	E12	E12	E12	Inhibitory	E12+6hCFSE	CFSE	E007			5.73846	-0.203669	-0.310609	G1	1	0.10694	3	8282	2813	0	0	35.3254	Ebf1_Isl1	Ebf1_Isl1	Projections	no	no	no	no	No	No	Ebf1_Isl1	Ebf1_Isl1
G_CATAAGCGTCTGCAAT-1	SeuratProject	11481	3455	0.0722934	0	0	0	0	0	0	E007	E12	E12	E12	Inhibitory	E12+6hCFSE	CFSE	E007			7.22934	0.710981	0.721108	G2M	2	-0.0101273	2	9733	3449	0	0	9.11303	Top2a	Mitotic	Mitotic	no	no	no	no	No	No	No	Mitotic
G_CATAAGCGTGTATCCA-1	SeuratProject	9944	3396	0.053399	0	0	0	0	0	0	E007	E12	E12	E12	Inhibitory	E12+6hCFSE	CFSE	E007			5.3399	0.449266	-0.192573	S	4	0.641839	6	9529	3396	0	0	2.48881	Fabp7	Mitotic	Mitotic	no	no	no	no	No	No	No	Mitotic
G_CATAAGCTCAAGCTTG-1	SeuratProject	6930	2773	0.0463203	0	0	0	0	0	0	E007	E12	E12	E12	Inhibitory	E12+6hCFSE	CFSE	E007			4.63203	0.359947	-0.0238854	S	4	0.383832	6	8439	2775	0	0	3.35737	Fabp7	Mitotic	Mitotic	no	no	no	no	No	No	No	Mitotic
G_CATACAGAGTTCCAGT-1	SeuratProject	12884	3828	0.0478889	0	0	0	0	0	0	E007	E12	E12	E12	Inhibitory	E12+6hCFSE	CFSE	E007			4.78889	0.332882	0.509439	G2M	4	-0.176558	6	9813	3781	0	0	4.03003	Fabp7	Mitotic	Mitotic	no	no	no	no	No	No	No	Mitotic
G_CATACCCGTATCGATC-1	SeuratProject	8995	2897	0.0603669	0	0	0	0	0	0	E007	E12	E12	E12	Inhibitory	E12+6hCFSE	CFSE	E007			6.03669	-0.103532	-0.226362	G1	14	0.12283	14	9005	2890	0	0	18.9907	Nkx2_1	No	Interneurons	no	no	no	no	No	No	No	Nkx2_1
G_CATACCCGTATTGGCT-1	SeuratProject	12104	3795	0.0567581	0	0	0	0	0	0	E007	E12	E12	E12	Inhibitory	E12+6hCFSE	CFSE	E007			5.67581	0.645107	0.451254	S	4	0.193853	6	9830	3777	0	0	3.9107	Fabp7	Mitotic	Mitotic	no	no	no	no	No	No	No	Mitotic
G_CATACCCTCGGTTAGT-1	SeuratProject	9024	3371	0.0403369	0	0	0	0	0	0	E007	E12	E12	E12	Inhibitory	E12+6hCFSE	CFSE	E007			4.03369	0.305366	0.255768	S	4	0.0495986	6	9023	3369	0	0	3.04154	Fabp7	Mitotic	Mitotic	no	no	no	no	No	No	No	Mitotic
G_CATACCCTCTGGCTGG-1	SeuratProject	8748	3156	0.0665295	0	0	0	0	0	0	E007	E12	E12	E12	Inhibitory	E12+6hCFSE	CFSE	E007			6.65295	-0.173277	0.0173499	G2M	14	-0.190627	14	8891	3156	0	0	21.0185	Nkx2_1	No	Interneurons	no	no	no	no	No	No	No	Nkx2_1
G_CATACTTAGAGCCCAA-1	SeuratProject	10708	3550	0.0520172	0	0	0	0	0	0	E007	E12	E12	E12	Inhibitory	E12+6hCFSE	CFSE	E007			5.20172	0.438406	-0.126515	S	4	0.564921	6	9687	3545	0	0	1.70581	Fabp7	Mitotic	Mitotic	no	no	no	no	No	No	No	Mitotic
G_CATACTTAGGGAGAAT-1	SeuratProject	11181	3451	0.0514265	0	0	0	0	0	0	E007	E12	E12	E12	Inhibitory	E12+6hCFSE	CFSE	E007			5.14265	0.618555	-0.0578514	S	4	0.676406	9	9715	3445	0	0	15.6673	Fabp7_Ccnd2	Mitotic	Mitotic	no	no	no	no	No	No	No	Mitotic
G_CATACTTAGGTTCATC-1	SeuratProject	6401	2660	0.06374	0	0	0	0	0	0	E007	E12	E12	E12	Inhibitory	E12+6hCFSE	CFSE	E007			6.374	0.125928	-0.246123	S	4	0.372052	9	8411	2674	0	0	16.9002	Fabp7_Ccnd2	Mitotic	Mitotic	no	no	no	no	No	No	No	Mitotic
G_CATACTTTCTTGGAAC-1	SeuratProject	11421	3530	0.0454426	0	0	0	0	0	0	E007	E12	E12	E12	Inhibitory	E12+6hCFSE	CFSE	E007			4.54426	0.0809806	-0.00891121	S	4	0.0898918	6	9743	3523	0	0	2.77396	Fabp7	Mitotic	Mitotic	no	no	no	no	No	No	No	Mitotic
G_CATCAAGTCGATACTG-1	SeuratProject	7916	2684	0.0908287	0	0	0	0	0	0	E007	E12	E12	E12	Inhibitory	E12+6hCFSE	CFSE	E007			9.08287	-0.204412	-0.202678	G1	8	-0.00173439	5	8610	2678	0	0	26.9069	Npy	No	Interneurons	no	no	no	no	No	No	No	Npy
G_CATCCCAAGAAGGATG-1	SeuratProject	5397	2439	0.0394664	0	0	0	0	0	0	E007	E12	E12	E12	Inhibitory	E12+6hCFSE	CFSE	E007			3.94664	0.91436	0.0905147	S	2	0.823845	2	8351	2511	0	0	7.62527	Top2a	Mitotic	Mitotic	no	no	no	no	No	No	No	Mitotic
G_CATCCCAGTGTTCAGT-1	SeuratProject	12572	3381	0.0468501	0	0	0	0	0	0	E007	E12	E12	E12	Inhibitory	E12+6hCFSE	CFSE	E007			4.68501	0.836865	0.250343	S	2	0.586522	2	9721	3349	0	0	5.73291	Top2a	Mitotic	Mitotic	no	no	no	no	No	No	No	Mitotic
G_CATCCCATCAAATGAG-1	SeuratProject	9146	3601	0.0605729	0	0	0	0	0	0	E007	E12	E12	E12	Inhibitory	E12+6hCFSE	CFSE	E007			6.05729	0.00929853	-0.268816	S	4	0.278114	6	9141	3598	0	0	1.28289	Fabp7	Mitotic	Mitotic	no	no	no	no	No	No	No	Mitotic
G_CATCCCATCTTGGAAC-1	SeuratProject	10927	3987	0.0457582	0	0	0	0	0	0	E007	E12	E12	E12	Inhibitory	E12+6hCFSE	CFSE	E007			4.57582	-0.0115243	-0.26138	G1	4	0.249856	6	9808	3980	0	0	2.52963	Fabp7	Mitotic	Mitotic	no	no	no	no	No	No	No	Mitotic
G_CATCCGTTCAATGTCG-1	SeuratProject	11821	3799	0.0554099	0	0	0	0	0	0	E007	E12	E12	E12	Inhibitory	E12+6hCFSE	CFSE	E007			5.54099	0.693234	-0.133235	S	4	0.826469	6	9815	3787	0	0	3.97293	Fabp7	Mitotic	Mitotic	no	no	no	no	No	No	No	Mitotic
G_CATCGCTAGAAACTGT-1	SeuratProject	8183	2954	0.0714897	0	0	0	0	0	0	E007	E12	E12	E12	Inhibitory	E12+6hCFSE	CFSE	E007			7.14897	0.594337	0.495999	S	2	0.0983385	2	8655	2954	0	0	6.67161	Top2a	Mitotic	Mitotic	no	no	no	no	No	No	No	Mitotic
G_CATCGGGCACAAGGTG-1	SeuratProject	9712	3225	0.0704283	0	0	0	0	0	0	E007	E12	E12	E12	Inhibitory	E12+6hCFSE	CFSE	E007			7.04283	0.198637	0.416062	G2M	4	-0.217425	6	9434	3225	0	0	3.96293	Fabp7	Mitotic	Mitotic	no	no	no	no	No	No	No	Mitotic
G_CATCGTCAGTAATCCC-1	SeuratProject	3967	2037	0.0604991	0	0	0	0	0	0	E007	E12	E12	E12	Inhibitory	E12+6hCFSE	CFSE	E007			6.04991	0.657031	-0.0926581	S	2	0.749689	2	8460	2286	0	0	7.62527	Top2a	Mitotic	Mitotic	no	no	no	no	No	No	No	Mitotic
G_CATCGTCAGTCAACAA-1	SeuratProject	10595	3658	0.0492685	0	0	0	0	0	0	E007	E12	E12	E12	Inhibitory	E12+6hCFSE	CFSE	E007			4.92685	0.0752408	-0.187846	S	4	0.263087	6	9692	3655	0	0	2.01949	Fabp7	Mitotic	Mitotic	no	no	no	no	No	No	No	Mitotic
G_CATCGTCCAGCAGATG-1	SeuratProject	13857	3752	0.0697121	0	0	0	0	0	0	E007	E12	E12	E12	Inhibitory	E12+6hCFSE	CFSE	E007			6.97121	0.255021	0.845476	G2M	2	-0.590455	2	9777	3638	0	0	7.41552	Top2a	Mitotic	Mitotic	no	no	no	no	No	No	No	Mitotic
G_CATCGTCCAGCAGTAG-1	SeuratProject	9158	3021	0.0459707	0	0	0	0	0	0	E007	E12	E12	E12	Inhibitory	E12+6hCFSE	CFSE	E007			4.59707	0.719034	0.0234016	S	4	0.695633	6	9155	3020	0	0	3.53328	Fabp7	Mitotic	Mitotic	no	no	no	no	No	No	No	Mitotic
G_CATGAGTCAAGGATGC-1	SeuratProject	11288	3426	0.0568746	0	0	0	0	0	0	E007	E12	E12	E12	Inhibitory	E12+6hCFSE	CFSE	E007			5.68746	-0.167157	-0.126586	G1	3	-0.0405714	1	9741	3421	0	0	21.4078	Tshz1	No	Projections	no	no	no	no	No	No	No	Tshz1
G_CATGAGTTCGAACCTA-1	SeuratProject	10943	3708	0.0528192	0	0	0	0	0	0	E007	E12	E12	E12	Inhibitory	E12+6hCFSE	CFSE	E007			5.28192	0.599649	-0.250507	S	4	0.850156	6	9731	3704	0	0	3.50212	Fabp7	Mitotic	Mitotic	no	no	no	no	No	No	No	Mitotic
G_CATGAGTTCGAGCCAC-1	SeuratProject	10302	3477	0.042516	0	0	0	0	0	0	E007	E12	E12	E12	Inhibitory	E12+6hCFSE	CFSE	E007			4.2516	0.801384	0.69027	S	2	0.111114	2	9635	3476	0	0	6.52276	Top2a	Mitotic	Mitotic	no	no	no	no	No	No	No	Mitotic
G_CATGCAAGTTGGCTAT-1	SeuratProject	7590	2619	0.0816864	0	0	0	0	0	0	E007	E12	E12	E12	Inhibitory	E12+6hCFSE	CFSE	E007			8.16864	0.442375	0.591666	G2M	4	-0.149292	6	8578	2618	0	0	2.49156	Fabp7	Mitotic	Mitotic	no	no	no	no	No	No	No	Mitotic
G_CATGCCTTCTTTCGAT-1	SeuratProject	8813	3389	0.04187	0	0	0	0	0	0	E007	E12	E12	E12	Inhibitory	E12+6hCFSE	CFSE	E007			4.187	0.0416868	0.674621	G2M	4	-0.632935	6	8903	3388	0	0	3.08367	Fabp7	Mitotic	Mitotic	no	no	no	no	No	No	No	Mitotic
G_CATGCTCCATACACCA-1	SeuratProject	10266	3171	0.0669199	0	0	0	0	0	0	E007	E12	E12	E12	Inhibitory	E12+6hCFSE	CFSE	E007			6.69199	0.040616	0.0362335	S	4	0.00438254	9	9568	3170	0	0	17.1218	Fabp7_Ccnd2	Mitotic	Mitotic	no	no	no	no	No	No	No	Mitotic
G_CATGCTCTCCCGTAAA-1	SeuratProject	12943	3455	0.050452	0	0	0	0	0	0	E007	E12	E12	E12	Inhibitory	E12+6hCFSE	CFSE	E007			5.0452	0.401161	-0.161991	S	4	0.563152	9	9759	3407	0	0	15.6673	Fabp7_Ccnd2	Mitotic	Mitotic	no	no	no	no	No	No	No	Mitotic
G_CATTCATAGCGGGTTA-1	SeuratProject	6887	2618	0.0419631	0	0	0	0	0	0	E007	E12	E12	E12	Inhibitory	E12+6hCFSE	CFSE	E007			4.19631	-0.0392046	0.303379	G2M	4	-0.342584	9	8453	2615	0	0	17.1218	Fabp7_Ccnd2	Mitotic	Mitotic	no	no	no	no	No	No	No	Mitotic
G_CATTCCGAGAAACTGT-1	SeuratProject	9828	3151	0.0225885	0	0	0	0	0	0	E007	E12	E12	E12	Inhibitory	E12+6hCFSE	CFSE	E007			2.25885	0.318241	0.482138	G2M	4	-0.163898	6	9456	3148	0	0	3.22667	Fabp7	Mitotic	Mitotic	no	no	no	no	No	No	No	Mitotic
G_CATTCTAGTAACATCC-1	SeuratProject	7681	2577	0.055071	0	0	0	0	0	0	E007	E12	E12	E12	Inhibitory	E12+6hCFSE	CFSE	E007			5.5071	0.786854	-0.0356766	S	4	0.822531	2	8618	2576	0	0	5.89893	Top2a	Mitotic	Mitotic	no	no	no	no	No	No	No	Mitotic
G_CATTCTATCACCTACC-1	SeuratProject	7499	2924	0.0714762	0	0	0	0	0	0	E007	E12	E12	E12	Inhibitory	E12+6hCFSE	CFSE	E007			7.14762	0.237788	-0.132323	S	4	0.37011	6	8507	2924	0	0	3.18483	Fabp7	Mitotic	Mitotic	no	no	no	no	No	No	No	Mitotic
G_CATTGAGAGACTAAGT-1	SeuratProject	14138	3784	0.0459754	0	0	0	0	0	0	E007	E12	E12	E12	Inhibitory	E12+6hCFSE	CFSE	E007			4.59754	0.346287	0.208447	S	4	0.137839	9	9743	3661	0	0	3.94352	Fabp7_Ccnd2	Mitotic	Mitotic	no	no	no	no	No	No	No	Mitotic
G_CATTGCCAGCTAAATG-1	SeuratProject	8695	2898	0.0860265	0	0	0	0	0	0	E007	E12	E12	E12	Inhibitory	E12+6hCFSE	CFSE	E007			8.60265	0.363145	-0.168674	S	4	0.531819	9	8878	2897	0	0	16.3409	Fabp7_Ccnd2	Mitotic	Mitotic	no	no	no	no	No	No	No	Mitotic
G_CATTGCCTCCGAACGC-1	SeuratProject	6282	2423	0.0714741	0	0	0	0	0	0	E007	E12	E12	E12	Inhibitory	E12+6hCFSE	CFSE	E007			7.14741	-0.00281557	-0.158995	G1	14	0.15618	14	8429	2436	0	0	18.9037	Nkx2_1	No	Interneurons	no	no	no	no	No	No	No	Nkx2_1
G_CATTGTTAGAGGGCGA-1	SeuratProject	10352	3222	0.076507	0	0	0	0	0	0	E007	E12	E12	E12	Inhibitory	E12+6hCFSE	CFSE	E007			7.6507	0.763939	-0.0964043	S	2	0.860343	2	9577	3219	0	0	5.75164	Top2a	Mitotic	Mitotic	no	no	no	no	No	No	No	Mitotic
G_CATTGTTAGGTACCTT-1	SeuratProject	7583	2696	0.0584202	0	0	0	0	0	0	E007	E12	E12	E12	Inhibitory	E12+6hCFSE	CFSE	E007			5.84202	-0.0438268	0.025225	G2M	9	-0.0690519	16	8549	2694	0	0	17.672	Abracl	No	Projections	no	no	no	no	No	No	No	Abracl
G_CATTGTTGTTTGACAC-1	SeuratProject	14167	3943	0.04934	0	0	0	0	0	0	E007	E12	E12	E12	Inhibitory	E12+6hCFSE	CFSE	E007			4.934	0.949061	0.423268	S	2	0.525793	2	9810	3808	0	0	6.19536	Top2a	Mitotic	Mitotic	no	no	no	no	No	No	No	Mitotic
G_CATTTCACAGGAGGTT-1	SeuratProject	9811	3246	0.0843951	0	0	0	0	0	0	E007	E12	E12	E12	Inhibitory	E12+6hCFSE	CFSE	E007			8.43951	0.459062	-0.117092	S	4	0.576154	6	9455	3239	0	0	2.45236	Fabp7	Mitotic	Mitotic	no	no	no	no	No	No	No	Mitotic
G_CATTTCATCAGAGCAG-1	SeuratProject	10242	3531	0.0541886	0	0	0	0	0	0	E007	E12	E12	E12	Inhibitory	E12+6hCFSE	CFSE	E007			5.41886	0.491334	-0.222098	S	4	0.713433	6	9612	3526	0	0	3.05312	Fabp7	Mitotic	Mitotic	no	no	no	no	No	No	No	Mitotic
G_CCAAGCGAGCGCCCAT-1	SeuratProject	10674	3386	0.0533071	0	0	0	0	0	0	E007	E12	E12	E12	Inhibitory	E12+6hCFSE	CFSE	E007			5.33071	0.868246	-0.0367562	S	4	0.905003	6	9624	3384	0	0	5.03205	Fabp7	Mitotic	Mitotic	no	no	no	no	No	No	No	Mitotic
G_CCAAGCGGTACAGCGA-1	SeuratProject	12779	3633	0.0629157	0	0	0	0	0	0	E007	E12	E12	E12	Inhibitory	E12+6hCFSE	CFSE	E007			6.29157	0.561109	0.56761	G2M	4	-0.00650058	6	9787	3595	0	0	4.50193	Fabp7	Mitotic	Mitotic	no	no	no	no	No	No	No	Mitotic
G_CCAAGCGTCTATGCCC-1	SeuratProject	7855	3103	0.0887333	0	0	0	0	0	0	E007	E12	E12	E12	Inhibitory	E12+6hCFSE	CFSE	E007			8.87333	0.455886	-0.161076	S	4	0.616961	6	8560	3101	0	0	3.48712	Fabp7	Mitotic	Mitotic	no	no	no	no	No	No	No	Mitotic
G_CCAATGACAAACCACT-1	SeuratProject	10679	3688	0.0658301	0	0	0	0	0	0	E007	E12	E12	E12	Inhibitory	E12+6hCFSE	CFSE	E007			6.58301	0.625146	-0.131769	S	4	0.756914	6	9711	3684	0	0	2.59168	Fabp7	Mitotic	Mitotic	no	no	no	no	No	No	No	Mitotic
G_CCAATGATCGACCCAG-1	SeuratProject	7425	2551	0.0774411	0	0	0	0	0	0	E007	E12	E12	E12	Inhibitory	E12+6hCFSE	CFSE	E007			7.74411	0.666875	0.0162981	S	4	0.650577	9	8586	2548	0	0	15.6373	Fabp7_Ccnd2	Mitotic	Mitotic	no	no	no	no	No	No	No	Mitotic
G_CCAATTTCACCAAATC-1	SeuratProject	11436	3616	0.0559636	0	0	0	0	0	0	E007	E12	E12	E12	Inhibitory	E12+6hCFSE	CFSE	E007			5.59636	0.889297	0.123356	S	4	0.765941	6	9745	3611	0	0	5.52724	Fabp7	Mitotic	Mitotic	no	no	no	no	No	No	No	Mitotic
G_CCACACTAGTCGGCAA-1	SeuratProject	12404	3892	0.0443405	0	0	0	0	0	0	E007	E12	E12	E12	Inhibitory	E12+6hCFSE	CFSE	E007			4.43405	0.917288	0.0342866	S	4	0.883002	6	9821	3867	0	0	4.52204	Fabp7	Mitotic	Mitotic	no	no	no	no	No	No	No	Mitotic
G_CCACCATAGAGTCGAC-1	SeuratProject	6071	2558	0.0480975	0	0	0	0	0	0	E007	E12	E12	E12	Inhibitory	E12+6hCFSE	CFSE	E007			4.80975	-0.0854234	-0.217625	G1	14	0.132202	14	8390	2593	0	0	19.6117	Nkx2_1	No	Interneurons	no	no	no	no	No	No	No	Nkx2_1
G_CCACCATCAATTGCGT-1	SeuratProject	4859	2029	0.0728545	0	0	0	0	0	0	E007	E12	E12	E12	Inhibitory	E12+6hCFSE	CFSE	E007			7.28545	0.264772	-0.165627	S	4	0.4304	9	8470	2131	0	0	3.94352	Fabp7_Ccnd2	Mitotic	Mitotic	no	no	no	no	No	No	No	Mitotic
G_CCACCATGTCACAGTT-1	SeuratProject	8088	3213	0.0490851	0	0	0	0	0	0	E007	E12	E12	E12	Inhibitory	E12+6hCFSE	CFSE	E007			4.90851	0.0170639	-0.128216	S	4	0.14528	6	8587	3213	0	0	2.01949	Fabp7	Mitotic	Mitotic	no	no	no	no	No	No	No	Mitotic
G_CCACCATGTCGGTACC-1	SeuratProject	9645	3133	0.0678072	0	0	0	0	0	0	E007	E12	E12	E12	Inhibitory	E12+6hCFSE	CFSE	E007			6.78072	-0.152919	-0.258469	G1	6	0.105551	5	9390	3130	0	0	23.0594	Npy	No	Interneurons	no	no	no	no	No	No	No	Npy
G_CCACGTTAGAAGTCCG-1	SeuratProject	13339	3912	0.0497039	0	0	0	0	0	0	E007	E12	E12	E12	Inhibitory	E12+6hCFSE	CFSE	E007			4.97039	0.423191	0.360347	S	4	0.0628441	6	9836	3846	0	0	3.57197	Fabp7	Mitotic	Mitotic	no	no	no	no	No	No	No	Mitotic
G_CCACTTGAGGGTTGCA-1	SeuratProject	9141	3084	0.0748277	0	0	0	0	0	0	E007	E12	E12	E12	Inhibitory	E12+6hCFSE	CFSE	E007			7.48277	0.421375	0.92691	G2M	4	-0.505535	6	9138	3082	0	0	4.13054	Fabp7	Mitotic	Mitotic	no	no	no	no	No	No	No	Mitotic
G_CCACTTGCATCGATGT-1	SeuratProject	7894	3247	0.0447175	0	0	0	0	0	0	E007	E12	E12	E12	Inhibitory	E12+6hCFSE	CFSE	E007			4.47175	0.223387	0.521486	G2M	4	-0.298099	6	8512	3244	0	0	2.48932	Fabp7	Mitotic	Mitotic	no	no	no	no	No	No	No	Mitotic
G_CCACTTGGTTGGTAGG-1	SeuratProject	12934	3847	0.0515695	0	0	0	0	0	0	E007	E12	E12	E12	Inhibitory	E12+6hCFSE	CFSE	E007			5.15695	0.0539755	0.615989	G2M	4	-0.562013	6	9826	3793	0	0	2.46527	Fabp7	Mitotic	Mitotic	no	no	no	no	No	No	No	Mitotic
G_CCATAAGAGTTCCGTA-1	SeuratProject	9542	3255	0.0356319	0	0	0	0	0	0	E007	E12	E12	E12	Inhibitory	E12+6hCFSE	CFSE	E007			3.56319	-0.000261481	0.395636	G2M	9	-0.395898	9	9364	3252	0	0	15.2869	Fabp7_Ccnd2	Mitotic	Mitotic	no	no	no	no	No	No	No	Mitotic
G_CCATCACCAAGGTCTT-1	SeuratProject	8020	2923	0.077182	0	0	0	0	0	0	E007	E12	E12	E12	Inhibitory	E12+6hCFSE	CFSE	E007			7.7182	-0.107758	-0.247604	G1	14	0.139846	14	8610	2919	0	0	19.9052	Nkx2_1	No	Interneurons	no	no	no	no	No	No	No	Nkx2_1
G_CCCAACTCAGCTGCCA-1	SeuratProject	4434	2097	0.0568336	0	0	0	0	0	0	E007	E12	E12	E12	Inhibitory	E12+6hCFSE	CFSE	E007			5.68336	0.0885154	-0.0627843	S	9	0.1513	9	8450	2267	0	0	14.5986	Fabp7_Ccnd2	Mitotic	Mitotic	no	no	no	no	No	No	No	Mitotic
G_CCCAACTTCCCGAGTG-1	SeuratProject	9047	3008	0.0783685	0	0	0	0	0	0	E007	E12	E12	E12	Inhibitory	E12+6hCFSE	CFSE	E007			7.83685	0.0742561	0.232887	G2M	4	-0.158631	6	9048	3005	0	0	3.94352	Fabp7	Mitotic	Mitotic	no	no	no	no	No	No	No	Mitotic
G_CCCGAAGAGCCTGCCA-1	SeuratProject	7198	2936	0.0461239	0	0	0	0	0	0	E007	E12	E12	E12	Inhibitory	E12+6hCFSE	CFSE	E007			4.61239	0.191519	-0.189911	S	4	0.381431	9	8433	2930	0	0	3.01975	Fabp7_Ccnd2	Mitotic	Mitotic	no	no	no	no	No	No	No	Mitotic
G_CCCGAAGCAGCAATTC-1	SeuratProject	10005	3481	0.0547726	0	0	0	0	0	0	E007	E12	E12	E12	Inhibitory	E12+6hCFSE	CFSE	E007			5.47726	0.422099	0.804017	G2M	4	-0.381918	6	9551	3481	0	0	4.05613	Fabp7	Mitotic	Mitotic	no	no	no	no	No	No	No	Mitotic
G_CCCGAAGGTCCAGTTA-1	SeuratProject	4702	2334	0.0767758	0	0	0	0	0	0	E007	E12	E12	E12	Inhibitory	E12+6hCFSE	CFSE	E007			7.67758	-0.0747533	0.744152	G2M	4	-0.818905	6	8297	2515	0	0	3.21384	Fabp7	Mitotic	Mitotic	no	no	no	no	No	No	No	Mitotic
G_CCCGGAACACAATGCT-1	SeuratProject	6456	2667	0.0368649	0	0	0	0	0	0	E007	E12	E12	E12	Inhibitory	E12+6hCFSE	CFSE	E007			3.68649	0.327872	0.664486	G2M	4	-0.336614	6	8417	2675	0	0	4.05613	Fabp7	Mitotic	Mitotic	no	no	no	no	No	No	No	Mitotic
G_CCCGGAATCGTGTCAA-1	SeuratProject	6202	2247	0.0885198	0	0	0	0	0	0	E007	E12	E12	E12	Inhibitory	E12+6hCFSE	CFSE	E007			8.85198	-0.0872435	-0.193552	G1	14	0.106308	14	8483	2257	0	0	19.1273	Nkx2_1	No	Interneurons	no	no	no	no	No	No	No	Nkx2_1
G_CCCTAACGTCTCACAA-1	SeuratProject	11173	3421	0.0451982	0	0	0	0	0	0	E007	E12	E12	E12	Inhibitory	E12+6hCFSE	CFSE	E007			4.51982	0.0605881	0.199754	G2M	4	-0.139166	6	9676	3416	0	0	2.75889	Fabp7	Mitotic	Mitotic	no	no	no	no	No	No	No	Mitotic
G_CCCTCAAAGACATGCG-1	SeuratProject	9818	3183	0.0737421	0	0	0	0	0	0	E007	E12	E12	E12	Inhibitory	E12+6hCFSE	CFSE	E007			7.37421	0.562934	0.201796	S	4	0.361138	6	9451	3176	0	0	3.97642	Fabp7	Mitotic	Mitotic	no	no	no	no	No	No	No	Mitotic
G_CCCTCTCCACGGTCTG-1	SeuratProject	9208	3287	0.0704822	0	0	0	0	0	0	E007	E12	E12	E12	Inhibitory	E12+6hCFSE	CFSE	E007			7.04822	0.183384	-0.244697	S	4	0.428081	9	9189	3282	0	0	16.8286	Fabp7_Ccnd2	Mitotic	Mitotic	no	no	no	no	No	No	No	Mitotic
G_CCCTCTCGTAACAAGT-1	SeuratProject	8058	2971	0.0377265	0	0	0	0	0	0	E007	E12	E12	E12	Inhibitory	E12+6hCFSE	CFSE	E007			3.77265	0.27988	0.579666	G2M	4	-0.299786	6	8625	2969	0	0	4.0011	Fabp7	Mitotic	Mitotic	no	no	no	no	No	No	No	Mitotic
G_CCCTCTCGTATACCTG-1	SeuratProject	13337	3937	0.0506861	0	0	0	0	0	0	E007	E12	E12	E12	Inhibitory	E12+6hCFSE	CFSE	E007			5.06861	0.782865	0.407601	S	4	0.375264	6	9880	3859	0	0	4.39474	Fabp7	Mitotic	Mitotic	no	no	no	no	No	No	No	Mitotic
G_CCCTTAGAGTACCCTA-1	SeuratProject	7170	2627	0.0701534	0	0	0	0	0	0	E007	E12	E12	E12	Inhibitory	E12+6hCFSE	CFSE	E007			7.01534	-0.140314	-0.197872	G1	11	0.0575585	12	8480	2631	0	0	25.3963	Tcf4_Nr2f2	Nr2f2	Interneurons	no	no	no	no	No	No	Nr2f2	Tcf4_Nr2f2
G_CCCTTAGAGTATAGAC-1	SeuratProject	7253	2733	0.0790018	0	0	0	0	0	0	E007	E12	E12	E12	Inhibitory	E12+6hCFSE	CFSE	E007			7.90018	0.862496	0.195209	S	2	0.667287	2	8522	2732	0	0	7.49937	Top2a	Mitotic	Mitotic	no	no	no	no	No	No	No	Mitotic
G_CCCTTAGGTATCGAAA-1	SeuratProject	10059	3371	0.0621334	0	0	0	0	0	0	E007	E12	E12	E12	Inhibitory	E12+6hCFSE	CFSE	E007			6.21334	0.408794	0.407014	S	4	0.0017797	6	9539	3368	0	0	3.76501	Fabp7	Mitotic	Mitotic	no	no	no	no	No	No	No	Mitotic
G_CCGATCTCAGTAACAA-1	SeuratProject	6222	2431	0.06027	0	0	0	0	0	0	E007	E12	E12	E12	Inhibitory	E12+6hCFSE	CFSE	E007			6.027	-0.0724472	-0.234297	G1	3	0.16185	16	8434	2448	0	0	18.8178	Abracl	No	Projections	no	no	no	no	No	No	No	Abracl
G_CCGATGGTCAGACCGC-1	SeuratProject	9230	3586	0.0239437	0	0	0	0	0	0	E007	E12	E12	E12	Inhibitory	E12+6hCFSE	CFSE	E007			2.39437	0.547958	-0.162434	S	4	0.710392	6	9213	3584	0	0	3.54842	Fabp7	Mitotic	Mitotic	no	no	no	no	No	No	No	Mitotic
G_CCGATGGTCTTGCAGA-1	SeuratProject	9453	3136	0.0583942	0	0	0	0	0	0	E007	E12	E12	E12	Inhibitory	E12+6hCFSE	CFSE	E007			5.83942	0.440852	0.00678396	S	9	0.434068	9	9306	3134	0	0	15.1475	Fabp7_Ccnd2	Mitotic	Mitotic	no	no	no	no	No	No	No	Mitotic
G_CCGCAAGTCCCTCTTT-1	SeuratProject	7482	3243	0.038626	0	0	0	0	0	0	E007	E12	E12	E12	Inhibitory	E12+6hCFSE	CFSE	E007			3.8626	0.768773	0.106463	S	4	0.662311	6	8449	3242	0	0	3.9107	Fabp7	Mitotic	Mitotic	no	no	no	no	No	No	No	Mitotic
G_CCGGACACATGTGACT-1	SeuratProject	6375	2734	0.0407843	0	0	0	0	0	0	E007	E12	E12	E12	Inhibitory	E12+6hCFSE	CFSE	E007			4.07843	-0.101223	-0.282127	G1	4	0.180904	6	8378	2746	0	0	2.76263	Fabp7	Mitotic	Mitotic	no	no	no	no	No	No	No	Mitotic
G_CCGGGTAAGGCGCTTC-1	SeuratProject	8968	3362	0.0517395	0	0	0	0	0	0	E007	E12	E12	E12	Inhibitory	E12+6hCFSE	CFSE	E007			5.17395	0.680278	-0.0863402	S	4	0.766618	6	8993	3362	0	0	3.09111	Fabp7	Mitotic	Mitotic	no	no	no	no	No	No	No	Mitotic
[truncated: 4,598 more rows]

## Sheet: Fig 2d
	p_val	avg_log2FC	pct.1	pct.2	p_val_adj	diffexpressed	delabel
[truncated: 1,228 more rows]

[truncated: 5 more sheets: Fig 2e, Fig 2g-upper, Fig 2g-bottom, Fig 2i, Fig 2k]
