# Supplementary material for: Temporal control of progenitor competence shapes maturation in GABAergic neuron development in mice
Source: Nat Neurosci. 2025 Jul 8;28(8):1663–75. doi: 10.1038/s41593-025-01999-y (PMC12321585; doi:10.1038/s41593-025-01999-y)
Supplement: Supplementary file 6 — Gene regulatory networks for APs and factors of interest; Enriched motifs in NFIB CUT&RUN peaks. [file 41593_2025_1999_MOESM6_ESM.xlsx]

## Sheet: Fig 3a-nodes
name	type	avg_expression	color	shape	expr_diff	size
Pou3f3	TF	0.950343	#E1E6EF	circle	0.21568	2.4
Zeb2	TF	0.844612	#A6B6D0	circle	0.457726	2.1
Sox11	TF	2.42193	#F6D3DE	circle	-0.204704	2.4
Klf6	TF	0.589386	#F9E4EB	circle	-0.140528	2.1
Hmga2	TF	1.3004	#E16B8F	circle	-1.18926	3.6
Dlx1	TF	0.62837	#F5F6F9	circle	0.0582287	5.1
Lhx2	TF	0.647224	#FDF6F8	circle	-0.0137544	5.4
Sox21	TF	0.909392	#FDF6F8	circle	-0.028714	5.1
Tead2	TF	1.25165	#FDF6F8	circle	0.0252526	3
Nr2f1	TF	1.21109	#E88DA9	circle	-0.550557	3.3
Plagl1	TF	0.597145	#CDD6E5	circle	0.25636	5.1
Creb5	TF	0.585115	#E1E6EF	circle	0.211305	3.6
Jun	TF	1.37559	#EB9FB6	circle	-0.478304	2.1
Sox9	TF	1.19828	#CDD6E5	circle	0.297595	5.4
Pou3f2	TF	0.577944	#92A6C6	circle	0.595704	6
Arx	TF	0.270531	#F5F6F9	circle	0.127577	3.6
Atf3	TF	0.185395	#F6D3DE	circle	-0.16188	2.7
Dlx2	TF	0.370955	#FDF6F8	circle	-0.0428906	4.5
Dlx5	TF	0.0385132	#FDF6F8	circle	-0.0243291	3
E2f5	TF	0.266701	#FDF6F8	circle	0.0466517	1.8
Emx2	TF	0.0918775	#F5F6F9	circle	0.136609	2.7
Foxo1	TF	0.0278645	#FDF6F8	circle	0.0366296	1.8
Nr2f2	TF	0.499135	#EB9FB6	circle	-0.478421	2.4
Pax6	TF	0.421646	#B9C6DA	circle	0.350508	3.9
Pou3f4	TF	0.333662	#FDF6F8	circle	-0.0377739	3.3
Rorb	TF	0.335059	#E1E6EF	circle	0.207697	2.7
Tcf7l2	TF	0.480405	#F9E4EB	circle	-0.0761678	2.1
Tfap2c	TF	0.102658	#F5F6F9	circle	0.0832272	2.1
Dlx6	TF	0.0102686	#FDF6F8	circle	-0.0102686	3.3
Eno1	TF	1.22598	#F6D3DE	circle	-0.188727	2.1
Fos	TF	0.419193	#CDD6E5	circle	0.253382	3
Gsx1	TF	0.0381227	#FDF6F8	circle	0.00768751	2.1
Klf4	TF	0.190249	#FDF6F8	circle	-0.0416061	2.7
Otx2	TF	0.4659	#F2C2D0	circle	-0.309499	2.7
Prdm16	TF	0.294697	#E1E6EF	circle	0.20319	3
Sp9	TF	0.0612398	#FDF6F8	circle	-0.0466351	2.4
Sox2	gene	1.25083	#FDF6F8	circle	-0.00120642	1.5
Hes6	gene	0.604893	#E1E6EF	circle	0.202229	1.5
Id2	gene	0.651236	#EFB0C3	circle	-0.356758	1.5
Gli3	gene	0.655149	#FDF6F8	circle	0.03038	1.5
Ran	gene	3.06323	#EFB0C3	circle	-0.42616	1.5
Ezr	gene	0.700715	#F5F6F9	circle	0.0689359	1.5
Pbx1	gene	1.23004	#E1E6EF	circle	0.243197	1.5
Ezh2	gene	1.51871	#EFB0C3	circle	-0.35201	1.5
Dnmt1	gene	0.659005	#F6D3DE	circle	-0.177713	1.5
Rbm3	gene	2.64274	#EB9FB6	circle	-0.549405	1.5
Ascl1	gene	0.582696	#E1E6EF	circle	0.218897	1.5
Rad21	gene	0.859139	#FDF6F8	circle	-0.00425985	1.5
Hmgb1	gene	2.65974	#EFB0C3	circle	-0.374815	1.5
Zeb1	gene	0.641441	#B9C6DA	circle	0.381075	4.5
Hes5	gene	0.75895	#FDF6F8	circle	0.0487763	1.5
Hirip3	gene	0.640276	#F6D3DE	circle	-0.19686	1.5
Tfdp2	gene	0.65675	#F5F6F9	circle	0.0598782	1.5
Hmgb2	gene	2.90612	#E47C9C	circle	-0.826809	1.5
Sall3	gene	0.605763	#A6B6D0	circle	0.464309	1.5
Msi2	gene	1.2025	#F5F6F9	circle	0.123734	1.5
Dtl	gene	0.683736	#F6D3DE	circle	-0.225719	1.5
Odc1	gene	0.842632	#FDF6F8	circle	0.00339386	1.5
Sox5	gene	0.561148	#F5F6F9	circle	0.108671	1.5
Nr2e1	gene	0.739674	#E1E6EF	circle	0.229886	6.3
Tpi1	gene	1.85544	#EB9FB6	circle	-0.492856	1.5
Hmgn3	gene	1.10808	#F5F6F9	circle	0.0941027	1.5
Meis2	gene	1.55328	#A6B6D0	circle	0.528997	1.5
Nfib	gene	0.915477	#5776A7	circle	1.35112	6.3
Tcf4	gene	1.47161	#7E96BB	circle	1.07204	4.5
Nfia	gene	0.650829	#7E96BB	circle	1.08605	6
Rpl6	gene	1.70173	#CDD6E5	circle	0.314605	1.5
Peg3	gene	0.826647	#EB9FB6	circle	-0.457666	1.5
Bcl11a	gene	0.584484	#FDF6F8	circle	0.010675	1.5
Rfc3	gene	0.660807	#F6D3DE	circle	-0.212941	1.5
Rpl35	gene	1.55246	#EB9FB6	circle	-0.463112	1.5
Atf5	gene	0.511082	#E1E6EF	circle	0.245525	1.5
Nfix	TF	1.5621	#5776A7	circle	1.40787	4.8
Egr1	TF	0.306821	#E1E6EF	circle	0.175916	3
Klf3	TF	0.31127	#E1E6EF	circle	0.241691	1.8
Nfic	TF	0.393027	#CDD6E5	circle	0.343434	5.1
Pou3f1	TF	0.00990113	#F9E4EB	circle	-0.0668886	2.1
Hes1	TF	0.165456	#FDF6F8	circle	0.0487844	2.1
Lcorl	TF	0.294054	#FDF6F8	circle	-0.0314811	1.8
Sox8	TF	0.379364	#E1E6EF	circle	0.161765	5.1
Sox1	gene	0.504903	#FDF6F8	circle	0.0475369	1.5
Tead1	gene	0.605143	#E1E6EF	circle	0.192235	1.5
Cbx3	gene	1.94318	#F9E4EB	circle	-0.0776696	1.5
Zbtb20	gene	2.83401	#6A86B1	circle	1.17534	1.5
Ncor2	gene	0.508187	#CDD6E5	circle	0.277506	1.5
Sox6	gene	0.564124	#E1E6EF	circle	0.241149	1.5

## Sheet: Fig 3a-edges
from	to	TF2G_importance_x_rho	TF2G_rho	TF2G_regulation	width	edge.arrow.size	color	arrow.size
Pou3f3	Zeb2	0.436407	0.259505	1	0.5	1.2595	#69696964	0.4
Pou3f3	Pou3f2	0.338295	0.129275	1	0.5	1.12928	#69696964	0.4
Pou3f3	Sox2	0.135147	0.129147	1	0.5	1.12915	#69696964	0.4
Zeb2	Dlx1	1.79154	0.491583	1	0.5	1.49158	#6969697D	0.4
Zeb2	Pou3f2	1.07537	0.252668	1	0.5	1.25267	#69696964	0.4
Sox11	Dlx1	45.207	0.763383	1	0.5	1.76338	#696969C2	0.4
Sox11	Hes6	3.24476	0.390014	1	0.5	1.39001	#69696964	0.4
Sox11	Sox1	6.09563	0.400041	1	0.5	1.40004	#69696966	0.4
Klf6	Nr2f1	0.232842	0.23276	1	0.5	1.23276	#69696964	0.4
Klf6	Jun	11.3356	0.592197	1	0.5	1.5922	#69696997	0.4
Hmga2	Klf6	9.46218	0.625256	1	0.5	1.62526	#6969699F	0.4
Hmga2	Lhx2	11.0563	0.574123	1	0.5	1.57412	#69696992	0.4
Hmga2	Nr2f1	3.1139	0.382021	1	0.5	1.38202	#69696964	0.4
Hmga2	Id2	13.7305	0.633455	1	0.5	1.63346	#696969A1	0.4
Hmga2	Gli3	3.57942	0.735221	1	0.5	1.73522	#696969BB	0.4
Hmga2	Ran	3.16069	0.631142	1	0.5	1.63114	#696969A0	0.4
Hmga2	Ezr	0.749442	0.120111	1	0.5	1.12011	#69696964	0.4
Dlx1	Pou3f3	0.913577	0.267902	1	0.5	1.2679	#69696964	0.4
Dlx1	Zeb2	9.52635	0.491583	1	0.5	1.49158	#6969697D	0.4
Dlx1	Sox11	27.6971	0.763383	1	0.5	1.76338	#696969C2	0.4
Dlx1	Sox2	0.628264	0.216532	1	0.5	1.21653	#69696964	0.4
Dlx1	Hes6	22.8884	0.67558	1	0.5	1.67558	#696969AC	0.4
Dlx1	Pbx1	0.728066	0.336563	1	0.5	1.33656	#69696964	0.4
Dlx1	Ezh2	3.73081	0.390693	1	0.5	1.39069	#69696964	0.4
Dlx1	Dnmt1	1.35069	0.258716	1	0.5	1.25872	#69696964	0.4
Dlx1	Rbm3	0.382245	0.141017	1	0.5	1.14102	#69696964	0.4
Dlx1	Ascl1	9.22692	0.523667	1	0.5	1.52367	#69696985	0.4
Dlx1	Sox1	1.03664	0.364509	1	0.5	1.36451	#69696964	0.4
Dlx1	Tead1	2.18218	0.242321	1	0.5	1.24232	#69696964	0.4
Lhx2	Sox21	3.49628	0.638361	1	0.5	1.63836	#696969A2	0.4
Lhx2	Tead2	3.98165	0.543114	1	0.5	1.54311	#6969698A	0.4
Lhx2	Nr2f1	1.26786	0.347506	1	0.5	1.34751	#69696964	0.4
Lhx2	Hes6	0.823425	0.109582	1	0.5	1.10958	#69696964	0.4
Lhx2	Ran	14.4144	0.732763	1	0.5	1.73276	#696969BA	0.4
Lhx2	Ascl1	1.09836	0.367694	1	0.5	1.36769	#69696964	0.4
Lhx2	Rad21	1.27686	0.480767	1	0.5	1.48077	#6969697A	0.4
Lhx2	Hmgb1	3.0934	0.6579	1	0.5	1.6579	#696969A7	0.4
Lhx2	Zeb1	0.935451	0.390034	1	0.5	1.39003	#69696964	0.4
Lhx2	Hes5	4.93965	0.631709	1	0.5	1.63171	#696969A1	0.4
Lhx2	Hirip3	2.08344	0.57439	1	0.5	1.57439	#69696992	0.4
Lhx2	Tfdp2	2.67487	0.468721	1	0.5	1.46872	#69696977	0.4
Lhx2	Hmgb2	13.6076	0.711327	1	0.5	1.71133	#696969B5	0.4
Sox21	Lhx2	2.43453	0.638361	1	0.5	1.63836	#696969A2	0.4
Sox21	Nr2f1	1.14718	0.238898	1	0.5	1.2389	#69696964	0.4
Sox21	Pou3f2	1.01732	0.255016	1	0.5	1.25502	#69696964	0.4
Sox21	Ran	4.30677	0.757366	1	0.5	1.75737	#696969C1	0.4
Sox21	Ezr	4.23982	0.389356	1	0.5	1.38936	#69696964	0.4
Sox21	Dnmt1	1.25814	0.393766	1	0.5	1.39377	#69696964	0.4
Sox21	Ascl1	0.455265	0.234393	1	0.5	1.23439	#69696964	0.4
Sox21	Sall3	1.39914	0.635729	1	0.5	1.63573	#696969A2	0.4
Sox21	Msi2	1.78874	0.282214	1	0.5	1.28221	#69696964	0.4
Sox21	Dtl	5.53261	0.704476	1	0.5	1.70448	#696969B3	0.4
Sox21	Odc1	0.328971	0.163764	1	0.5	1.16376	#69696964	0.4
Sox21	Tead1	1.4604	0.264487	1	0.5	1.26449	#69696964	0.4
Tead2	Lhx2	1.01857	0.543114	1	0.5	1.54311	#6969698A	0.4
Tead2	Nr2f1	0.782645	0.247607	1	0.5	1.24761	#69696964	0.4
Tead2	Sox9	2.29053	0.532774	1	0.5	1.53277	#69696987	0.4
Tead2	Hmgb2	6.41108	0.700939	1	0.5	1.70094	#696969B2	0.4
Tead2	Sox5	6.00705	0.392048	1	0.5	1.39205	#69696964	0.4
Nr2f1	Klf6	0.251257	0.23276	1	0.5	1.23276	#69696964	0.4
Nr2f1	Jun	1.04282	0.397595	1	0.5	1.3976	#69696965	0.4
Nr2f1	Hes6	0.192844	0.0865268	1	0.5	1.08653	#69696964	0.4
Nr2f1	Id2	0.575179	0.212048	1	0.5	1.21205	#69696964	0.4
Nr2f1	Sox5	0.176186	0.182608	1	0.5	1.18261	#69696964	0.4
Nr2f1	Nr2e1	0.233368	0.244422	1	0.5	1.24442	#69696964	0.4
Plagl1	Klf6	6.97076	0.559487	1	0.5	1.55949	#6969698E	0.4
Plagl1	Hmga2	15.2921	0.721908	1	0.5	1.72191	#696969B8	0.4
Plagl1	Creb5	15.0286	0.781642	1	0.5	1.78164	#696969C7	0.4
Plagl1	Jun	11.7585	0.569102	1	0.5	1.5691	#69696991	0.4
Plagl1	Sox9	20.925	0.753658	1	0.5	1.75366	#696969C0	0.4
Plagl1	Pax6	4.20166	0.66316	1	0.5	1.66316	#696969A9	0.4
Plagl1	Rorb	6.07792	0.656132	1	0.5	1.65613	#696969A7	0.4
Plagl1	Gli3	14.4892	0.724871	1	0.5	1.72487	#696969B8	0.4
Plagl1	Hes5	4.55944	0.62151	1	0.5	1.62151	#6969699E	0.4
Plagl1	Sall3	7.58487	0.738741	1	0.5	1.73874	#696969BC	0.4
Plagl1	Nr2e1	11.1802	0.741665	1	0.5	1.74167	#696969BD	0.4
Plagl1	Tpi1	8.77986	0.662292	1	0.5	1.66229	#696969A8	0.4
Creb5	Klf6	1.52704	0.52402	1	0.5	1.52402	#69696985	0.4
Creb5	Hmga2	8.69669	0.691744	1	0.5	1.69174	#696969B0	0.4
Creb5	Pax6	4.56088	0.645297	1	0.5	1.6453	#696969A4	0.4
Creb5	Gli3	10.3687	0.762451	1	0.5	1.76245	#696969C2	0.4
Creb5	Sall3	2.00612	0.738802	1	0.5	1.7388	#696969BC	0.4
Creb5	Tpi1	5.08232	0.603002	1	0.5	1.603	#69696999	0.4
Creb5	Hmgn3	1.55717	0.699634	1	0.5	1.69963	#696969B2	0.4
Jun	Lhx2	0.433096	0.439288	1	0.5	1.43929	#69696970	0.4
Jun	Tpi1	1.48156	0.619327	1	0.5	1.61933	#6969699D	0.4
Sox9	Klf6	1.20225	0.474387	1	0.5	1.47439	#69696978	0.4
Sox9	Hmga2	2.81151	0.68343	1	0.5	1.68343	#696969AE	0.4
Sox9	Lhx2	1.60445	0.575262	1	0.5	1.57526	#69696992	0.4
Sox9	Tead2	2.65324	0.532774	1	0.5	1.53277	#69696987	0.4
Sox9	Plagl1	7.34863	0.753658	1	0.5	1.75366	#696969C0	0.4
Sox9	Creb5	6.69737	0.736416	1	0.5	1.73642	#696969BB	0.4
Sox9	Pax6	2.3166	0.565682	1	0.5	1.56568	#69696990	0.4
Sox9	Ezr	0.856747	0.272062	1	0.5	1.27206	#69696964	0.4
Sox9	Hes5	8.9403	0.694222	1	0.5	1.69422	#696969B1	0.4
Sox9	Sall3	1.27921	0.69414	1	0.5	1.69414	#696969B1	0.4
Sox9	Sox5	1.17245	0.35006	1	0.5	1.35006	#69696964	0.4
Sox9	Nr2e1	2.1445	0.705608	1	0.5	1.70561	#696969B3	0.4
Sox9	Tpi1	2.89001	0.676502	1	0.5	1.6765	#696969AC	0.4
Pou3f2	Pou3f3	0.501584	0.129275	1	0.5	1.12928	#69696964	0.4
Pou3f2	Zeb2	0.337679	0.252668	1	0.5	1.25267	#69696964	0.4
Pou3f2	Sox21	0.431554	0.255016	1	0.5	1.25502	#69696964	0.4
Pou3f2	Ezr	3.88428	0.301081	1	0.5	1.30108	#69696964	0.4
Pou3f2	Pbx1	0.160518	0.0782025	1	0.5	1.0782	#69696964	0.4
Pou3f2	Rad21	0.372249	0.204321	1	0.5	1.20432	#69696964	0.4
Pou3f2	Zeb1	0.742977	0.261775	1	0.5	1.26177	#69696964	0.4
Pou3f2	Msi2	0.442951	0.220757	1	0.5	1.22076	#69696964	0.4
Pou3f2	Meis2	0.551955	0.220386	1	0.5	1.22039	#69696964	0.4
Pou3f2	Nfib	0.630002	0.350684	1	0.5	1.35068	#69696964	0.4
Pou3f2	Tcf4	1.80788	0.358449	1	0.5	1.35845	#69696964	0.4
Pou3f2	Nfia	1.64676	0.43873	1	0.5	1.43873	#6969696F	0.4
Pou3f2	Rpl6	0.300072	0.235111	1	0.5	1.23511	#69696964	0.4
Pou3f2	Nfix	2.18919	0.4214	1	0.5	1.4214	#6969696B	0.4
Pou3f2	Tead1	0.20317	0.181987	1	0.5	1.18199	#69696964	0.4
Arx	Pou3f3	1.7349	0.283036	1	0.5	1.28304	#69696964	0.4
Arx	Zeb2	1.52513	0.387623	1	0.5	1.38762	#69696964	0.4
Arx	Sox11	27.5761	0.897499	1	0.5	1.8975	#696969E4	0.4
Arx	Pbx1	0.930802	0.419533	1	0.5	1.41953	#6969696A	0.4
Arx	Peg3	0.509887	0.191444	1	0.5	1.19144	#69696964	0.4
Arx	Sox1	3.42697	0.398893	1	0.5	1.39889	#69696965	0.4
Arx	Sox6	7.05648	0.407721	1	0.5	1.40772	#69696967	0.4
Atf3	Klf6	3.28952	0.520079	1	0.5	1.52008	#69696984	0.4
Atf3	Hmga2	0.607541	0.697368	1	0.5	1.69737	#696969B1	0.4
Atf3	Id2	0.379258	0.452402	1	0.5	1.4524	#69696973	0.4
Atf3	Tpi1	0.626356	0.572439	1	0.5	1.57244	#69696991	0.4
Dlx2	Pou3f3	0.887603	0.278846	1	0.5	1.27885	#69696964	0.4
Dlx2	Zeb2	4.25405	0.396841	1	0.5	1.39684	#69696965	0.4
Dlx2	Sox11	19.4263	0.832939	1	0.5	1.83294	#696969D4	0.4
Dlx2	Dlx1	49.732	0.906056	1	0.5	1.90606	#696969E7	0.4
Dlx2	Sox2	0.767862	0.201143	1	0.5	1.20114	#69696964	0.4
Dlx2	Hes6	4.51056	0.618152	1	0.5	1.61815	#6969699D	0.4
Dlx2	Pbx1	1.6421	0.373266	1	0.5	1.37327	#69696964	0.4
Dlx2	Rbm3	0.72578	0.127469	1	0.5	1.12747	#69696964	0.4
Dlx2	Ascl1	1.49269	0.439689	1	0.5	1.43969	#69696970	0.4
Dlx2	Sox1	1.70265	0.402421	1	0.5	1.40242	#69696966	0.4
Dlx5	Pou3f3	0.874548	0.239752	1	0.5	1.23975	#69696964	0.4
Dlx5	Zeb2	3.10261	0.391798	1	0.5	1.3918	#69696964	0.4
Dlx5	Sox11	43.7721	0.902983	1	0.5	1.90298	#696969E6	0.4
Dlx5	Bcl11a	1.93428	0.654197	1	0.5	1.6542	#696969A6	0.4
Dlx5	Sox1	2.00267	0.394661	1	0.5	1.39466	#69696964	0.4
E2f5	Rfc3	0.040173	0.090781	1	0.5	1.09078	#69696964	0.4
Emx2	Pax6	0.915444	0.474812	1	0.5	1.47481	#69696979	0.4
Emx2	Gli3	0.229856	0.412647	1	0.5	1.41265	#69696969	0.4
Emx2	Rad21	0.127996	0.175303	1	0.5	1.1753	#69696964	0.4
Emx2	Nr2e1	0.817642	0.471468	1	0.5	1.47147	#69696978	0.4
Foxo1	Pou3f3	0.0381837	0.0616103	1	0.5	1.06161	#69696964	0.4
Nr2f2	Hmga2	0.273799	0.0960387	1	0.5	1.09604	#69696964	0.4
Nr2f2	Nr2f1	75.958	0.64282	1	0.5	1.64282	#696969A3	0.4
Nr2f2	Peg3	1.24118	0.25746	1	0.5	1.25746	#69696964	0.4
Pax6	Plagl1	0.928579	0.66316	1	0.5	1.66316	#696969A9	0.4
Pax6	Creb5	2.51225	0.645297	1	0.5	1.6453	#696969A4	0.4
Pax6	Rorb	0.684722	0.578399	1	0.5	1.5784	#69696993	0.4
Pax6	Fos	0.333165	0.293885	1	0.5	1.29388	#69696964	0.4
Pax6	Id2	0.687653	0.434609	1	0.5	1.43461	#6969696E	0.4
Pax6	Ezr	0.122472	0.130024	1	0.5	1.13002	#69696964	0.4
Pax6	Nr2e1	0.581612	0.617753	1	0.5	1.61775	#6969699D	0.4
Pax6	Meis2	0.961093	0.292366	1	0.5	1.29237	#69696964	0.4
Pou3f4	Sox11	1.05696	0.690629	1	0.5	1.69063	#696969B0	0.4
Pou3f4	Pbx1	0.485045	0.438887	1	0.5	1.43889	#6969696F	0.4
Pou3f4	Bcl11a	1.22372	0.602414	1	0.5	1.60241	#69696999	0.4
Pou3f4	Rpl35	0.563853	0.304785	1	0.5	1.30479	#69696964	0.4
Pou3f4	Sox1	0.245087	0.230574	1	0.5	1.23057	#69696964	0.4
Pou3f4	Sox6	1.07251	0.407545	1	0.5	1.40755	#69696967	0.4
Rorb	Pax6	1.22768	0.578399	1	0.5	1.5784	#69696993	0.4
Rorb	Sall3	1.61637	0.680925	1	0.5	1.68093	#696969AD	0.4
Rorb	Msi2	0.339424	0.24856	1	0.5	1.24856	#69696964	0.4
Rorb	Nr2e1	0.73964	0.657855	1	0.5	1.65786	#696969A7	0.4
Tcf7l2	Hmga2	4.11421	0.753329	1	0.5	1.75333	#696969C0	0.4
Tcf7l2	Hmgb1	1.61593	0.495451	1	0.5	1.49545	#6969697E	0.4
Tfap2c	Creb5	2.06872	0.628293	1	0.5	1.62829	#696969A0	0.4
Tfap2c	Pax6	9.17585	0.614191	1	0.5	1.61419	#6969699C	0.4
Dlx6	Zeb2	1.41283	0.301679	1	0.5	1.30168	#69696964	0.4
Dlx6	Sox11	25.7186	0.717706	1	0.5	1.71771	#696969B7	0.4
Dlx6	Dlx1	10.5148	0.662159	1	0.5	1.66216	#696969A8	0.4
Dlx6	Pbx1	1.53687	0.328681	1	0.5	1.32868	#69696964	0.4
Dlx6	Dnmt1	0.166326	0.0551341	1	0.5	1.05513	#69696964	0.4
Dlx6	Sox1	1.7442	0.350524	1	0.5	1.35052	#69696964	0.4
Eno1	Plagl1	0.6829	0.58912	1	0.5	1.58912	#69696996	0.4
Eno1	Odc1	0.0639268	0.0575212	1	0.5	1.05752	#69696964	0.4
Fos	Klf6	2.36524	0.38232	1	0.5	1.38232	#69696964	0.4
Fos	Jun	8.90585	0.439439	1	0.5	1.43944	#69696970	0.4
Fos	Pax6	0.169484	0.293885	1	0.5	1.29388	#69696964	0.4
Fos	Id2	0.167701	0.247826	1	0.5	1.24783	#69696964	0.4
Fos	Tpi1	0.347225	0.417872	1	0.5	1.41787	#6969696A	0.4
Gsx1	Hes6	1.84483	0.368068	1	0.5	1.36807	#69696964	0.4
Gsx1	Zeb1	0.519781	0.11438	1	0.5	1.11438	#69696964	0.4
Klf4	Creb5	0.157059	0.446542	1	0.5	1.44654	#69696971	0.4
Klf4	Jun	4.62553	0.507567	1	0.5	1.50757	#69696981	0.4
Klf4	Zeb1	0.41237	0.252892	1	0.5	1.25289	#69696964	0.4
Klf4	Hes5	0.240728	0.41759	1	0.5	1.41759	#6969696A	0.4
Otx2	Hmga2	5.63773	0.753991	1	0.5	1.75399	#696969C0	0.4
Otx2	Lhx2	0.803105	0.429548	1	0.5	1.42955	#6969696D	0.4
Otx2	Sox21	0.734863	0.529872	1	0.5	1.52987	#69696987	0.4
Otx2	Jun	2.63772	0.565273	1	0.5	1.56527	#69696990	0.4
Prdm16	Creb5	1.07181	0.687411	1	0.5	1.68741	#696969AF	0.4
Prdm16	Fos	0.303093	0.296122	1	0.5	1.29612	#69696964	0.4
Prdm16	Sall3	0.571059	0.680357	1	0.5	1.68036	#696969AD	0.4
Prdm16	Nr2e1	0.305209	0.661416	1	0.5	1.66142	#696969A8	0.4
Prdm16	Atf5	0.169628	0.359122	1	0.5	1.35912	#69696964	0.4
Sp9	Sox11	51.1144	0.89443	1	0.5	1.89443	#696969E4	0.4
Sp9	Sox2	1.0538	0.136967	1	0.5	1.13697	#69696964	0.4
Sp9	Sox1	6.57228	0.427243	1	0.5	1.42724	#6969696C	0.4
Zeb1	Lhx2	0.900977	0.390034	1	0.5	1.39003	#69696964	0.4
Zeb1	Sox21	0.445249	0.446869	1	0.5	1.44687	#69696971	0.4
Zeb1	Pou3f2	0.342924	0.261775	1	0.5	1.26177	#69696964	0.4
Zeb1	Hes6	0.197568	0.105892	1	0.5	1.10589	#69696964	0.4
Zeb1	Ascl1	0.709158	0.244528	1	0.5	1.24453	#69696964	0.4
Zeb1	Sall3	0.644663	0.485096	1	0.5	1.4851	#6969697B	0.4
Zeb1	Msi2	2.60135	0.298636	1	0.5	1.29864	#69696964	0.4
Zeb1	Odc1	0.0859465	0.128446	1	0.5	1.12845	#69696964	0.4
Zeb1	Sox5	0.15811	0.203525	1	0.5	1.20353	#69696964	0.4
Zeb1	Tead1	4.60327	0.357806	1	0.5	1.35781	#69696964	0.4
Nr2e1	Lhx2	1.91889	0.588863	1	0.5	1.58886	#69696996	0.4
Nr2e1	Sox21	3.7176	0.676067	1	0.5	1.67607	#696969AC	0.4
Nr2e1	Tead2	0.512873	0.465354	1	0.5	1.46535	#69696976	0.4
Nr2e1	Creb5	7.52706	0.770712	1	0.5	1.77071	#696969C4	0.4
Nr2e1	Sox9	1.31727	0.705608	1	0.5	1.70561	#696969B3	0.4
Nr2e1	Pax6	2.87524	0.617753	1	0.5	1.61775	#6969699D	0.4
Nr2e1	Rorb	6.77774	0.657855	1	0.5	1.65786	#696969A7	0.4
Nr2e1	Gli3	4.04427	0.779681	1	0.5	1.77968	#696969C6	0.4
Nr2e1	Ran	2.36273	0.648824	1	0.5	1.64882	#696969A5	0.4
Nr2e1	Rad21	0.37323	0.417957	1	0.5	1.41796	#6969696A	0.4
Nr2e1	Hes5	2.42406	0.649671	1	0.5	1.64967	#696969A5	0.4
Nr2e1	Sall3	6.6442	0.757989	1	0.5	1.75799	#696969C1	0.4
Nr2e1	Sox5	0.94064	0.300702	1	0.5	1.3007	#69696964	0.4
Nr2e1	Meis2	0.22735	0.19631	1	0.5	1.19631	#69696964	0.4
Nr2e1	Nfia	8.68896	0.62704	1	0.5	1.62704	#6969699F	0.4
Nr2e1	Atf5	5.54526	0.507451	1	0.5	1.50745	#69696981	0.4
Nfib	Pou3f3	0.256486	0.0655617	1	0.5	1.06556	#69696964	0.4
Nfib	Sox9	0.270621	0.0765344	1	0.5	1.07653	#69696964	0.4
Nfib	Pou3f2	3.71465	0.350684	1	0.5	1.35068	#69696964	0.4
Nfib	Pax6	1.04618	0.341678	1	0.5	1.34168	#69696964	0.4
Nfib	Ezr	1.32944	0.173416	1	0.5	1.17342	#69696964	0.4
Nfib	Pbx1	3.40959	0.315441	1	0.5	1.31544	#69696964	0.4
Nfib	Zeb1	1.41031	0.210652	1	0.5	1.21065	#69696964	0.4
Nfib	Sall3	1.6078	0.404908	1	0.5	1.40491	#69696967	0.4
Nfib	Meis2	21.8299	0.582802	1	0.5	1.5828	#69696994	0.4
Nfib	Tcf4	51.6579	0.729611	1	0.5	1.72961	#696969BA	0.4
Nfib	Nfia	18.9242	0.683241	1	0.5	1.68324	#696969AE	0.4
Nfib	Rpl6	1.13129	0.271007	1	0.5	1.27101	#69696964	0.4
Nfib	Nfix	98.065	0.911605	1	0.5	1.9116	#696969E8	0.4
Nfib	Cbx3	1.22626	0.34576	1	0.5	1.34576	#69696964	0.4
Nfib	Zbtb20	44.8755	0.792936	1	0.5	1.79294	#696969CA	0.4
Nfib	Ncor2	2.3286	0.272755	1	0.5	1.27276	#69696964	0.4
Tcf4	Zeb2	23.2191	0.474256	1	0.5	1.47426	#69696978	0.4
Tcf4	Pou3f2	3.05244	0.358449	1	0.5	1.35845	#69696964	0.4
Tcf4	Ezr	0.231259	0.119952	1	0.5	1.11995	#69696964	0.4
Tcf4	Zeb1	0.734691	0.202767	1	0.5	1.20277	#69696964	0.4
Tcf4	Sox5	0.146485	0.0511923	1	0.5	1.05119	#69696964	0.4
Tcf4	Nfia	5.65295	0.601111	1	0.5	1.60111	#69696999	0.4
Tcf4	Sox1	1.10325	0.142517	1	0.5	1.14252	#69696964	0.4
Tcf4	Tead1	0.232266	0.0809869	1	0.5	1.08099	#69696964	0.4
Tcf4	Zbtb20	8.70534	0.627404	1	0.5	1.6274	#6969699F	0.4
Tcf4	Ncor2	1.0544	0.31284	1	0.5	1.31284	#69696964	0.4
Nfia	Creb5	1.20528	0.585963	1	0.5	1.58596	#69696995	0.4
Nfia	Pou3f2	5.04823	0.43873	1	0.5	1.43873	#6969696F	0.4
Nfia	Pax6	2.35993	0.56611	1	0.5	1.56611	#69696990	0.4
Nfia	Ezr	2.51899	0.347489	1	0.5	1.34749	#69696964	0.4
Nfia	Zeb1	4.49918	0.443144	1	0.5	1.44314	#69696971	0.4
Nfia	Sall3	6.44813	0.730928	1	0.5	1.73093	#696969BA	0.4
Nfia	Meis2	1.89074	0.389334	1	0.5	1.38933	#69696964	0.4
Nfia	Nfib	13.8353	0.683241	1	0.5	1.68324	#696969AE	0.4
Nfia	Tcf4	10.9825	0.601111	1	0.5	1.60111	#69696999	0.4
Nfia	Atf5	1.06829	0.369818	1	0.5	1.36982	#69696964	0.4
Nfia	Nfix	9.35264	0.643868	1	0.5	1.64387	#696969A4	0.4
Nfia	Tead1	0.518898	0.180776	1	0.5	1.18078	#69696964	0.4
Nfia	Cbx3	1.60414	0.480035	1	0.5	1.48003	#6969697A	0.4
Nfia	Zbtb20	11.4784	0.709401	1	0.5	1.7094	#696969B4	0.4
Nfia	Ncor2	1.09834	0.264471	1	0.5	1.26447	#69696964	0.4
Nfix	Pou3f3	0.34073	0.12109	1	0.5	1.12109	#69696964	0.4
Nfix	Pou3f2	5.22364	0.4214	1	0.5	1.4214	#6969696B	0.4
Nfix	Ezr	1.36168	0.153606	1	0.5	1.15361	#69696964	0.4
Nfix	Pbx1	6.97255	0.411203	1	0.5	1.4112	#69696968	0.4
Nfix	Meis2	17.095	0.558183	1	0.5	1.55818	#6969698E	0.4
Nfix	Nfib	74.5472	0.911605	1	0.5	1.9116	#696969E8	0.4
Nfix	Tcf4	33.9681	0.757362	1	0.5	1.75736	#696969C1	0.4
Nfix	Nfia	13.941	0.643868	1	0.5	1.64387	#696969A4	0.4
Nfix	Rpl6	3.93705	0.396	1	0.5	1.396	#69696964	0.4
Nfix	Zbtb20	26.1597	0.790356	1	0.5	1.79036	#696969C9	0.4
Nfix	Ncor2	5.28191	0.37212	1	0.5	1.37212	#69696964	0.4
Egr1	Jun	0.240395	0.0813478	1	0.5	1.08135	#69696964	0.4
Egr1	Pax6	0.151686	0.178208	1	0.5	1.17821	#69696964	0.4
Egr1	Fos	10.8721	0.353967	1	0.5	1.35397	#69696964	0.4
Egr1	Msi2	0.0516844	0.0788767	1	0.5	1.07888	#69696964	0.4
Egr1	Cbx3	0.0803487	0.0835396	1	0.5	1.08354	#69696964	0.4
Klf3	Pax6	1.0216	0.426877	1	0.5	1.42688	#6969696C	0.4
Nfic	Zeb2	4.21747	0.427391	1	0.5	1.42739	#6969696C	0.4
Nfic	Pou3f2	15.5915	0.533466	1	0.5	1.53347	#69696988	0.4
Nfic	Ezr	2.0887	0.292137	1	0.5	1.29214	#69696964	0.4
Nfic	Meis2	0.926696	0.336937	1	0.5	1.33694	#69696964	0.4
Nfic	Nfib	6.84113	0.522923	1	0.5	1.52292	#69696985	0.4
Nfic	Tcf4	7.76449	0.557323	1	0.5	1.55732	#6969698E	0.4
Nfic	Nfia	8.67351	0.558041	1	0.5	1.55804	#6969698E	0.4
Nfic	Rpl6	1.3141	0.291548	1	0.5	1.29155	#69696964	0.4
Nfic	Nfix	7.9985	0.618872	1	0.5	1.61887	#6969699D	0.4
Nfic	Tead1	0.636684	0.222388	1	0.5	1.22239	#69696964	0.4
Nfic	Zbtb20	6.2843	0.561302	1	0.5	1.5613	#6969698F	0.4
Nfic	Ncor2	3.83033	0.359867	1	0.5	1.35987	#69696964	0.4
Pou3f1	Pbx1	0.48836	0.287862	1	0.5	1.28786	#69696964	0.4
Pou3f1	Rpl35	0.651137	0.329158	1	0.5	1.32916	#69696964	0.4
Hes1	Pax6	0.40493	0.471834	1	0.5	1.47183	#69696978	0.4
Hes1	Hes5	1.09476	0.524184	1	0.5	1.52418	#69696985	0.4
Lcorl	Pou3f3	0.339526	0.163128	1	0.5	1.16313	#69696964	0.4
Sox8	Nr2f1	0.0240526	0.0599694	1	0.5	1.05997	#69696964	0.4
Sox8	Pou3f2	0.21701	0.327673	1	0.5	1.32767	#69696964	0.4
Sox8	Ezr	0.830311	0.344742	1	0.5	1.34474	#69696964	0.4
Sox8	Zeb1	0.413426	0.414229	1	0.5	1.41423	#69696969	0.4
Sox8	Hes5	0.163022	0.485083	1	0.5	1.48508	#6969697B	0.4
Sox8	Sall3	0.292297	0.653383	1	0.5	1.65338	#696969A6	0.4
Sox8	Sox5	0.0906671	0.201602	1	0.5	1.2016	#69696964	0.4
Sox8	Nr2e1	0.314632	0.660052	1	0.5	1.66005	#696969A8	0.4
Sox8	Meis2	0.249739	0.292154	1	0.5	1.29215	#69696964	0.4
Sox8	Nfia	0.180656	0.614029	1	0.5	1.61403	#6969699C	0.4
Sox8	Tead1	0.0819463	0.165025	1	0.5	1.16502	#69696964	0.4
Sox8	Zbtb20	0.354351	0.467435	1	0.5	1.46744	#69696977	0.4

## Sheet: Fig 3b-nodes
name	type	avg_expression	color	shape	label.cex
Ncam1	gene	1.40415	#91A5C5	square	1
Cd9	gene	0.204262	#F6F8FA	square	1
Lmo4	gene	1.29064	#9AACCA	square	1
Notch2	gene	0.114573	#FFFFFF	square	1
Ccnd2	gene	2.02398	#708AB4	square	1
Mapt	gene	1.29068	#9AACCA	square	1
Abca1	gene	0.266444	#EEF1F6	square	1
Mt1	gene	0.255207	#EEF1F6	square	1
Slc1a3	gene	0.294981	#EEF1F6	square	1
Zbtb20	gene	2.04579	#708AB4	square	1
Ncor2	gene	0.391056	#E5EAF1	square	1
Meis2	TF	2.011	#708AB4	circle	2
Pax6	gene	0.259294	#EEF1F6	square	1
E130114P18Rik	gene	0.118736	#FFFFFF	square	1
Atp1a2	gene	0.116257	#FFFFFF	square	1
Slc9a3r1	gene	0.111909	#FFFFFF	square	1
Cst3	gene	1.36724	#91A5C5	square	1
Nfia	gene	0.703623	#CCD5E4	square	1
Mt2	gene	0.153435	#F6F8FA	square	1
Mlc1	gene	0.119713	#FFFFFF	square	1
App	gene	0.706476	#CCD5E4	square	1
Vcam1	gene	0.113443	#FFFFFF	square	1
Gnao1	gene	0.675714	#CCD5E4	square	1
Ddah1	gene	0.40688	#E5EAF1	square	1
Pmepa1	gene	0.547107	#DDE3ED	square	1
Nfib	TF	1.86872	#7891B8	circle	2
Ppp1r1a	gene	0.168696	#F6F8FA	square	1
Aldoc	gene	0.156518	#F6F8FA	square	1
Cdk6	gene	0.280344	#EEF1F6	square	1
Tcf4	TF	2.18333	#6783AF	circle	2
Arl6ip1	gene	1.2026	#A2B3CE	square	1
Ank2	gene	0.751601	#C4CFE0	square	1
Rgcc	gene	0.196511	#F6F8FA	square	1
Ezr	gene	0.671249	#CCD5E4	square	1
Sox9	gene	0.473244	#DDE3ED	square	1
Rtn1	gene	2.50688	#5776A7	square	1
Pou3f3	gene	1.14731	#ABBAD3	square	1
Asrgl1	gene	0.257404	#EEF1F6	square	1
Efhd2	gene	0.305795	#EEF1F6	square	1
Pdcd4	gene	0.625408	#D5DCE9	square	1
Cbx3	gene	1.92962	#7891B8	square	1
Fam210b	gene	0.371445	#E5EAF1	square	1
Ntrk2	gene	0.379879	#E5EAF1	square	1
Mmd2	gene	0.0992382	#FFFFFF	square	1
Stag2	gene	0.539739	#DDE3ED	square	1
Ppp3ca	gene	0.815423	#C4CFE0	square	1
Lima1	gene	0.562407	#D5DCE9	square	1
Pbx1	gene	1.85959	#7891B8	square	1
Mt3	gene	0.417941	#E5EAF1	square	1
Cadm1	gene	0.594829	#D5DCE9	square	1
Epha5	gene	0.845547	#C4CFE0	square	1
Cd63	gene	0.422801	#E5EAF1	square	1
Sall3	gene	0.283756	#EEF1F6	square	1
Cdh4	gene	0.175412	#F6F8FA	square	1
Rps28	gene	2.4782	#5776A7	square	1
Clu	gene	0.102905	#FFFFFF	square	1
Pou3f2	gene	0.82453	#C4CFE0	square	1
Rpl6	gene	2.40059	#5F7CAB	square	1
Hjurp	gene	0.473259	#DDE3ED	square	1
Fgf13	gene	0.408567	#E5EAF1	square	1
Zeb1	gene	0.520236	#DDE3ED	square	1
Nfix	gene	1.13822	#ABBAD3	square	1
Tubb2a	gene	1.36549	#91A5C5	square	1
Myo10	gene	0.392065	#E5EAF1	square	1
Zeb2	gene	1.56936	#8198BD	square	1
Sox1	gene	0.684862	#CCD5E4	square	1
Mfge8	gene	0.383773	#E5EAF1	square	1
Csrp1	gene	0.183498	#F6F8FA	square	1
Tead1	gene	0.401573	#E5EAF1	square	1
Sox5	gene	0.345396	#EEF1F6	square	1
Chd7	gene	0.641602	#D5DCE9	square	1
Cd47	gene	0.517626	#DDE3ED	square	1
Mfap4	gene	0.180499	#F6F8FA	square	1
Nrxn3	gene	1.64798	#8198BD	square	1
Nfic	gene	0.216166	#F6F8FA	square	1
Six3	gene	0.640114	#D5DCE9	square	1
Sox2	gene	1.44047	#91A5C5	square	1
Cdk14	gene	0.559166	#D5DCE9	square	1
Gap43	gene	0.653459	#CCD5E4	square	1
Tshz1	gene	0.516595	#DDE3ED	square	1
Epha4	gene	1.2178	#A2B3CE	square	1
Flrt2	gene	0.580957	#D5DCE9	square	1
Shtn1	gene	0.706549	#CCD5E4	square	1
Stmn4	gene	0.896333	#BBC8DB	square	1
Tiam2	gene	0.476448	#DDE3ED	square	1
Pbx3	gene	0.634083	#D5DCE9	square	1
Ap1s2	gene	0.418771	#E5EAF1	square	1
Mef2c	gene	0.540457	#DDE3ED	square	1
Erbb4	gene	0.402253	#E5EAF1	square	1
Zfhx3	gene	0.588911	#D5DCE9	square	1
Olfm1	gene	0.462254	#DDE3ED	square	1
Vcan	gene	0.667584	#CCD5E4	square	1
Rab6b	gene	0.570539	#D5DCE9	square	1
Id4	gene	0.526139	#DDE3ED	square	1
Zswim6	gene	0.636863	#D5DCE9	square	1
Tle4	gene	0.403496	#E5EAF1	square	1
Tox3	gene	0.965353	#B3C1D7	square	1
Zfp704	gene	0.816917	#C4CFE0	square	1
Myt1l	gene	0.650089	#CCD5E4	square	1
Brinp2	gene	0.435748	#E5EAF1	square	1
Nrep	gene	1.51209	#899FC1	square	1
Nol4	gene	0.505793	#DDE3ED	square	1
Ly6h	gene	0.750497	#C4CFE0	square	1
Efnb2	gene	0.572387	#D5DCE9	square	1
Sptbn1	gene	0.800463	#C4CFE0	square	1
Lmo3	gene	0.500329	#DDE3ED	square	1
Plxna4	gene	0.37059	#E5EAF1	square	1
Gria2	gene	0.750139	#C4CFE0	square	1
Ina	gene	0.718015	#CCD5E4	square	1
Maf	gene	0.403538	#E5EAF1	square	1

## Sheet: Fig 3b-edges
from	to	TF2G_importance_x_rho	TF2G_rho	TF2G_regulation	width	color	edge.arrow.size
Meis2	Ccnd2	9.71945	0.432494	1	0.864989	grey	1.43249
Meis2	Zbtb20	5.72923	0.517883	1	1.03577	grey	1.51788
Meis2	App	0.372828	0.349044	1	0.698088	grey	1.34904
Meis2	Gnao1	1.23934	0.434503	1	0.869005	grey	1.4345
Meis2	Nfib	6.27931	0.582802	1	1.1656	blue	1.5828
Meis2	Tcf4	1.6716	0.202286	1	0.404572	blue	1.20229
Meis2	Ezr	1.33542	0.205352	1	0.410704	grey	1.20535
Meis2	Pbx1	4.90838	0.386457	1	0.772913	grey	1.38646
Meis2	Cadm1	1.64672	0.28539	1	0.57078	grey	1.28539
Meis2	Epha5	1.23913	0.238503	1	0.477007	grey	1.2385
Meis2	Zeb2	0.479098	0.151885	1	0.303771	grey	1.15189
Meis2	Six3	6.1776	0.283891	1	0.567783	grey	1.28389
Meis2	Sox2	0.315027	0.134253	1	0.268507	grey	1.13425
Meis2	Cdk14	0.134989	0.068609	1	0.137218	grey	1.06861
Meis2	Gap43	0.910189	0.261365	1	0.522731	grey	1.26137
Meis2	Tshz1	2.83559	0.349487	1	0.698973	grey	1.34949
Meis2	Epha4	0.831774	0.186599	1	0.373199	grey	1.1866
Meis2	Flrt2	10.6787	0.554214	1	1.10843	grey	1.55421
Meis2	Shtn1	1.38059	0.4024	1	0.8048	grey	1.4024
Meis2	Stmn4	0.168949	0.157958	1	0.315916	grey	1.15796
Meis2	Tiam2	0.410541	0.333001	1	0.666001	grey	1.333
Meis2	Pbx3	1.94	0.197045	1	0.39409	grey	1.19705
Meis2	Ap1s2	0.586908	0.295902	1	0.591803	grey	1.2959
Meis2	Mef2c	0.550991	0.200002	1	0.400004	grey	1.2
Meis2	Erbb4	0.365062	0.0915878	1	0.183176	grey	1.09159
Meis2	Zfhx3	4.56274	0.182614	1	0.365229	grey	1.18261
Meis2	Olfm1	0.119536	0.107686	1	0.215371	grey	1.10769
Meis2	Vcan	0.656074	0.107962	1	0.215924	grey	1.10796
Meis2	Rab6b	0.235857	0.112587	1	0.225174	grey	1.11259
Meis2	Id4	2.10334	0.320272	1	0.640543	grey	1.32027
Meis2	Zswim6	0.661909	0.121478	1	0.242955	grey	1.12148
Meis2	Tle4	0.755294	0.199176	1	0.398351	grey	1.19918
Meis2	Tox3	0.200631	0.0810261	1	0.162052	grey	1.08103
Nfib	Ncam1	1.93688	0.420769	1	0.841537	grey	1.42077
Nfib	Cd9	2.20398	0.32186	1	0.643719	grey	1.32186
Nfib	Lmo4	4.53618	0.54115	1	1.0823	grey	1.54115
Nfib	Notch2	1.79189	0.345926	1	0.691852	grey	1.34593
Nfib	Ccnd2	4.50186	0.381057	1	0.762113	grey	1.38106
Nfib	Mapt	20.2892	0.624823	1	1.24965	grey	1.62482
Nfib	Abca1	11.9263	0.56029	1	1.12058	grey	1.56029
Nfib	Mt1	3.20722	0.288788	1	0.577577	grey	1.28879
Nfib	Slc1a3	3.08836	0.422581	1	0.845162	grey	1.42258
Nfib	Zbtb20	44.8755	0.792936	1	1.58587	grey	1.79294
Nfib	Ncor2	2.3286	0.272755	1	0.545511	grey	1.27276
Nfib	Meis2	21.8299	0.582802	1	1.1656	blue	1.5828
Nfib	Pax6	1.04618	0.341678	1	0.683356	grey	1.34168
Nfib	E130114P18Rik	2.07416	0.333653	1	0.667306	grey	1.33365
Nfib	Atp1a2	8.24739	0.445289	1	0.890578	grey	1.44529
Nfib	Slc9a3r1	5.82286	0.370788	1	0.741575	grey	1.37079
Nfib	Cst3	13.6583	0.615398	1	1.2308	grey	1.6154
Nfib	Nfia	18.9242	0.683241	1	1.36648	grey	1.68324
Nfib	Mt2	1.05002	0.149359	1	0.298718	grey	1.14936
Nfib	Mlc1	3.64876	0.395417	1	0.790834	grey	1.39542
Nfib	App	9.50513	0.546186	1	1.09237	grey	1.54619
Nfib	Vcam1	1.58836	0.359468	1	0.718936	grey	1.35947
Nfib	Gnao1	8.67734	0.590254	1	1.18051	grey	1.59025
Nfib	Ddah1	0.537373	0.145835	1	0.291671	grey	1.14584
Nfib	Pmepa1	17.937	0.58299	1	1.16598	grey	1.58299
Nfib	Ppp1r1a	7.04835	0.534834	1	1.06967	grey	1.53483
Nfib	Aldoc	9.35032	0.435459	1	0.870918	grey	1.43546
Nfib	Cdk6	1.7981	0.288359	1	0.576718	grey	1.28836
Nfib	Tcf4	51.6579	0.729611	1	1.45922	blue	1.72961
Nfib	Arl6ip1	0.946156	0.178632	1	0.357264	grey	1.17863
Nfib	Ank2	5.90368	0.428879	1	0.857757	grey	1.42888
Nfib	Rgcc	1.14456	0.350523	1	0.701045	grey	1.35052
Nfib	Ezr	1.32944	0.173416	1	0.346833	grey	1.17342
Nfib	Sox9	0.270621	0.0765344	1	0.153069	grey	1.07653
Nfib	Rtn1	1.958	0.316455	1	0.632909	grey	1.31645
Nfib	Pou3f3	0.256486	0.0655617	1	0.131123	grey	1.06556
Nfib	Asrgl1	1.01867	0.293364	1	0.586727	grey	1.29336
Nfib	Efhd2	1.52424	0.250017	1	0.500033	grey	1.25002
Nfib	Pdcd4	7.36712	0.560793	1	1.12159	grey	1.56079
Nfib	Cbx3	1.22626	0.34576	1	0.69152	grey	1.34576
Nfib	Fam210b	7.94344	0.561785	1	1.12357	grey	1.56178
Nfib	Ntrk2	14.888	0.598647	1	1.19729	grey	1.59865
Nfib	Mmd2	3.23863	0.46699	1	0.93398	grey	1.46699
Nfib	Stag2	0.56873	0.1494	1	0.2988	grey	1.1494
Nfib	Ppp3ca	4.1716	0.472845	1	0.945689	grey	1.47284
Nfib	Lima1	0.832404	0.143948	1	0.287897	grey	1.14395
Nfib	Pbx1	3.40959	0.315441	1	0.630883	grey	1.31544
Nfib	Mt3	1.46464	0.316927	1	0.633854	grey	1.31693
Nfib	Cadm1	0.908591	0.291099	1	0.582198	grey	1.2911
Nfib	Epha5	6.02546	0.526671	1	1.05334	grey	1.52667
Nfib	Cd63	1.16071	0.169459	1	0.338919	grey	1.16946
Nfib	Sall3	1.6078	0.404908	1	0.809815	grey	1.40491
Nfib	Cdh4	4.72027	0.385355	1	0.77071	grey	1.38536
Nfib	Rps28	1.3251	0.30458	1	0.60916	grey	1.30458
Nfib	Clu	3.10947	0.437183	1	0.874366	grey	1.43718
Nfib	Pou3f2	3.71465	0.350684	1	0.701368	grey	1.35068
Nfib	Rpl6	1.13129	0.271007	1	0.542015	grey	1.27101
Nfib	Hjurp	0.296071	0.0751653	1	0.150331	grey	1.07517
Nfib	Fgf13	12.3379	0.623733	1	1.24747	grey	1.62373
Nfib	Zeb1	1.41031	0.210652	1	0.421304	grey	1.21065
Nfib	Nfix	98.065	0.911605	1	1.82321	grey	1.9116
Nfib	Tubb2a	7.78533	0.621033	1	1.24207	grey	1.62103
Nfib	Nrxn3	0.909049	0.165914	1	0.331829	grey	1.16591
Nfib	Gap43	0.784296	0.222746	1	0.445492	grey	1.22275
Nfib	Tshz1	5.29582	0.390706	1	0.781412	grey	1.39071
Nfib	Flrt2	7.09986	0.501232	1	1.00246	grey	1.50123
Nfib	Shtn1	4.43569	0.423564	1	0.847127	grey	1.42356
Nfib	Stmn4	1.30513	0.272656	1	0.545311	grey	1.27266
Nfib	Tiam2	4.46521	0.493111	1	0.986222	grey	1.49311
Nfib	Mef2c	5.2234	0.443817	1	0.887633	grey	1.44382
Nfib	Olfm1	1.36251	0.359707	1	0.719414	grey	1.35971
Nfib	Id4	1.13344	0.267205	1	0.53441	grey	1.2672
Nfib	Zfp704	12.5761	0.599675	1	1.19935	grey	1.59967
Nfib	Myt1l	1.70314	0.360957	1	0.721913	grey	1.36096
Nfib	Brinp2	3.13162	0.496513	1	0.993026	grey	1.49651
Nfib	Nrep	1.02914	0.195113	1	0.390227	grey	1.19511
Nfib	Nol4	0.7737	0.192221	1	0.384443	grey	1.19222
Nfib	Ly6h	2.04786	0.444254	1	0.888508	grey	1.44425
Nfib	Efnb2	2.22508	0.448146	1	0.896292	grey	1.44815
Nfib	Sptbn1	1.47627	0.422054	1	0.844107	grey	1.42205
Nfib	Lmo3	0.867866	0.188433	1	0.376866	grey	1.18843
Nfib	Plxna4	2.18766	0.410942	1	0.821884	grey	1.41094
Nfib	Gria2	7.349	0.541088	1	1.08218	grey	1.54109
Nfib	Ina	1.09934	0.302212	1	0.604424	grey	1.30221
Tcf4	Ncam1	1.43275	0.36681	1	0.73362	grey	1.36681
Tcf4	Cd9	2.90287	0.338941	1	0.677881	grey	1.33894
Tcf4	Notch2	0.918785	0.287073	1	0.574146	grey	1.28707
Tcf4	Ccnd2	1.45091	0.318271	1	0.636543	grey	1.31827
Tcf4	Mapt	4.93058	0.522672	1	1.04534	grey	1.52267
Tcf4	Abca1	5.69009	0.524147	1	1.04829	grey	1.52415
Tcf4	Zbtb20	8.70534	0.627404	1	1.25481	grey	1.6274
Tcf4	Ncor2	1.0544	0.31284	1	0.625681	grey	1.31284
Tcf4	E130114P18Rik	0.699351	0.300399	1	0.600799	grey	1.3004
Tcf4	Slc9a3r1	1.20835	0.368266	1	0.736533	grey	1.36827
Tcf4	Nfia	5.65295	0.601111	1	1.20222	grey	1.60111
Tcf4	App	3.25834	0.438428	1	0.876856	grey	1.43843
Tcf4	Vcam1	1.16363	0.308262	1	0.616523	grey	1.30826
Tcf4	Gnao1	0.859365	0.428189	1	0.856379	grey	1.42819
Tcf4	Pmepa1	7.835	0.525356	1	1.05071	grey	1.52536
Tcf4	Cdk6	1.30406	0.284572	1	0.569144	grey	1.28457
Tcf4	Ezr	0.231259	0.119952	1	0.239903	grey	1.11995
Tcf4	Efhd2	1.6049	0.271799	1	0.543597	grey	1.2718
Tcf4	Mmd2	1.79856	0.433563	1	0.867126	grey	1.43356
Tcf4	Lima1	1.74291	0.311913	1	0.623827	grey	1.31191
Tcf4	Epha5	7.195	0.492907	1	0.985813	grey	1.49291
Tcf4	Cd63	0.921206	0.172894	1	0.345788	grey	1.17289
Tcf4	Pou3f2	3.05244	0.358449	1	0.716897	grey	1.35845
Tcf4	Zeb1	0.734691	0.202767	1	0.405534	grey	1.20277
Tcf4	Myo10	0.41755	0.1162	1	0.232399	grey	1.1162
Tcf4	Zeb2	23.2191	0.474256	1	0.948512	grey	1.47426
Tcf4	Sox1	1.10325	0.142517	1	0.285034	grey	1.14252
Tcf4	Mfge8	2.3427	0.465165	1	0.930331	grey	1.46517
Tcf4	Csrp1	0.670013	0.240856	1	0.481711	grey	1.24086
Tcf4	Tead1	0.232266	0.0809869	1	0.161974	grey	1.08099
Tcf4	Sox5	0.146485	0.0511923	1	0.102385	grey	1.05119
Tcf4	Chd7	1.04619	0.131928	1	0.263857	grey	1.13193
Tcf4	Cd47	1.21762	0.346619	1	0.693239	grey	1.34662
Tcf4	Mfap4	0.522154	0.216316	1	0.432632	grey	1.21632
Tcf4	Nrxn3	0.395838	0.202378	1	0.404755	grey	1.20238
Tcf4	Nfic	16.815	0.557323	1	1.11465	grey	1.55732
Tcf4	Tshz1	0.536952	0.263248	1	0.526495	grey	1.26325
Tcf4	Stmn4	0.398862	0.131978	1	0.263956	grey	1.13198
Tcf4	Erbb4	2.20169	0.395812	1	0.791624	grey	1.39581
Tcf4	Zfp704	3.43648	0.451643	1	0.903287	grey	1.45164
Tcf4	Brinp2	1.55257	0.392699	1	0.785398	grey	1.3927
Tcf4	Ly6h	0.641785	0.318566	1	0.637132	grey	1.31857
Tcf4	Plxna4	0.904748	0.293433	1	0.586867	grey	1.29343
Tcf4	Maf	2.46778	0.413481	1	0.826962	grey	1.41348

## Sheet: Fig 3f
consensus	TF	experiment	matchScore	Pvalue	neglogPvalue	Qvalue	TargetPercent	BackgroundPercent	ratio	log2Ratio
CYTGGCABNSTGCCAR	NF1	LNCAP-NF1-ChIP-Seq(Unpublished)	0	1e-134	310.238	0	6.49	3.15	2.06032	1.04287
NNNTAATTAS	DLX2	BasalGanglia-Dlx2-ChIP-seq(GSE124936)	0	1e-65	150.057	0	14.41	10.65	1.35305	0.436217
CTAATTAGSN	Gsx2	LGE-Gsx2.Flag-ChIP-Seq(GSE162589)	0	1e-59	136.882	0	13.36	9.89	1.35086	0.433878
TAATTAGN	Lhx2	HFSC-Lhx2-ChIP-Seq(GSE48068)	0	1e-55	128.874	0	10.21	7.26	1.40634	0.491941
SSTAATTA	DLX5	BasalGanglia-Dlx5-ChIP-seq(GSE124936)	0	1e-55	127.216	0	7.81	5.26	1.48479	0.57026
NSNNTAATTA	DLX1	BasalGanglia-Dlx1-ChIP-seq(GSE124936)	0	1e-51	119.379	0	12.52	9.37	1.33618	0.418114
CCATTGTTCB	SOX1	NPC-SOX1-ChIP-Seq(GSE138215)	0	1e-40	92.6523	0	20.45	16.95	1.20649	0.270816
BCCWTTGTBYKV	Sox21	ESC-SOX21-ChIP-Seq(GSE110505)	0	1e-39	91.328	0	17.27	14.04	1.23006	0.298725
CTAATKGV	Isl1	Neuron-Isl1-ChIP-Seq(GSE31456)	0	1e-38	88.3968	0	18.12	14.87	1.21856	0.285178
BCCATTGTTC	Sox2	mES-Sox2-ChIP-Seq(GSE11431)	0	1e-32	73.7332	0	8.9	6.78	1.31268	0.39252
AGGVNCCTTTGT	Sox9	Limb-SOX9-ChIP-Seq(GSE73225)	0	1e-30	70.2913	0	8.47	6.44	1.31522	0.395301
CCATTGTTNY	Sox6	Myotubes-Sox6-ChIP-Seq(GSE32627)	0	1e-28	65.9051	0	14.78	12.21	1.21048	0.275583
YCTTTGTTCC	Sox4	proB-Sox4-ChIP-Seq(GSE50066)	0	1e-25	59.3943	0	8.49	6.63	1.28054	0.356756
VBSYGTCTGG	Smad4	ESC-SMAD4-ChIP-Seq(GSE29422)	0	1e-22	51.7074	0	17.48	15.04	1.16223	0.216901
CTGTCTGG	Smad2	ES-SMAD2-ChIP-Seq(GSE29422)	0	1e-20	48.0996	0	16.99	14.66	1.15894	0.212801
TGTCANYT	Tgif2	mES-Tgif2-ChIP-Seq(GSE55404)	0	1e-20	47.558	0	30.26	27.37	1.10559	0.144817
VGCTGWCAVB	Meis1	MastCells-Meis1-ChIP-Seq(GSE48085)	0	1e-16	38.3041	0	16.6	14.55	1.14089	0.190164
NNWTATCGATAW	ZBTB38	Hela-ZBTB38-ChIP-seq(GSE108618)	0	1e-14	33.0989	0	11.48	9.87	1.16312	0.218001
RTGATTKATRGN	PBX2	K562-PBX2-ChIP-Seq(Encode)	0	1e-12	28.0549	0	6.39	5.28	1.21023	0.275278
GGCGGGAAAH	E2F4	K562-E2F4-ChIP-Seq(GSE31477)	0	1e-08	20.1758	0	6.75	5.79	1.1658	0.221324
NNVVCAGCTGBN	Ascl1	NeuralTubes-Ascl1-ChIP-Seq(GSE55840)	0	1e-08	19.8369	0	16.69	15.24	1.09514	0.131121
RCCATMTGTT	Olig2	Neuron-Olig2-ChIP-Seq(GSE30882)	0	1e-08	18.5206	0	17.78	16.34	1.08813	0.121847
TATCGATNAN	CUX1	K562-CUX1-ChIP-Seq(GSE92882)	0	1e-06	15.6347	0	4.89	4.18	1.16986	0.226332
SMCATCTGKH	TCF4	SHSY5Y-TCF4-ChIP-Seq(GSE96915)	0	1e-06	14.2136	0	14.27	13.15	1.08517	0.117923
CWGGCGGGAA	E2F1	Hela-E2F1-ChIP-Seq(GSE22478)	0	1e-06	13.994	0	3.61	3.04	1.1875	0.247928
GTCCCCWGGGGA	EBF1	Near-E2A-ChIP-Seq(GSE21512)	0	1e-05	13.3102	0	11.84	10.85	1.09124	0.125974
SCHTGTTTACAT	FOXK2	U2OS-FOXK2-ChIP-Seq(E-MTAB-2204)	0	1e-05	12.0778	0	4.9	4.28	1.14486	0.195171
TCTCGCGAGANY	BANP	ESC-Banp-ChIP-Seq(GSE155603)	0	1e-05	11.7938	0	1.4	1.08	1.2963	0.374396
VCAGCTGYTG	Tcf12	GM12878-Tcf12-ChIP-Seq(GSE32465)	0	0.0001	10.8997	0	10.62	9.78	1.08589	0.118877
DCYAAAAATAGM	Mef2c	GM12878-Mef2c-ChIP-Seq(GSE32465)	0	0.0001	10.7571	0	3.22	2.75	1.17091	0.227629
CYAAAAATAG	Mef2a	HL1-Mef2a.biotin-ChIP-Seq(GSE21529)	0	0.0001	10.6972	0	3.15	2.69	1.171	0.227746
GGCGGGAARN	E2F6	Hela-E2F6-ChIP-Seq(GSE31477)	0	0.0001	10.6115	0	7.41	6.7	1.10597	0.145312
GCTATTTTTAGC	Mef2d	Retina-Mef2d-ChIP-Seq(GSE61391)	0	0.0001	10.4133	0	1.44	1.14	1.26316	0.337035
HNRAATCAAT	Cux2	Liver-Cux2-ChIP-Seq(GSE35985)	0	0.0001	9.86016	0	3.11	2.68	1.16045	0.214682
AGGCCTRG	ZFX	mES-Zfx-ChIP-Seq(GSE11431)	0	0.0001	9.34291	0	14.28	13.4	1.06567	0.091763
NYYTGTTTACHN	FOXP1	H9-FOXP1-ChIP-Seq(GSE31006)	0	0.001	7.45063	0	3.24	2.86	1.13287	0.179979
CTGCGCATGCGC	NRF1	MCF7-NRF1-ChIP-Seq(Unpublished)	0	0.001	7.41569	0	2.23	1.91	1.16754	0.223471
TTCAAAWTAAAAGTC	MYNN	HEK293-MYNN.eGFP-ChIP-Seq(Encode)	0	0.01	6.64127	0	1.95	1.68	1.16071	0.215013
ASWTCAAAGG	Tcf3	mES-Tcf3-ChIP-Seq(GSE11724)	0	0.01	5.89742	0	2	1.74	1.14943	0.200913
NGNTCTAGAACCNGV	ZBTB12	HEK293-ZBTB12.GFP-ChIP-Seq(GSE58341)	0	0.01	5.7659	0	3.8	3.45	1.10145	0.139403
SCTGTCAVTCAV	Pknox1	ES-Prep1-ChIP-Seq(GSE63282)	0	0.01	5.60876	0	2.23	1.97	1.13198	0.178848
