# Supplementary material for: Temporal control of progenitor competence shapes maturation in GABAergic neuron development in mice
Source: Nat Neurosci. 2025 Jul 8;28(8):1663–75. doi: 10.1038/s41593-025-01999-y (PMC12321585; doi:10.1038/s41593-025-01999-y)
Supplement: Supplementary file 7 — Pseudotime shift in transplanted cells; differentially expressed genes in transplantation experiments; proportion changes of cell states in Nfib/x KO and Nfib OE experiments; pseudotime shifts in broad cell states in Nfib/x KO and Nfib OE; changes in expression of factors of interest. [file 41593_2025_1999_MOESM7_ESM.xlsx]

## Sheet: Fig 4b
	variable	value	W_T
1	W1	0.0156389	WT
2	W1	0.0156389	WT
3	W1	0.0156389	WT
4	W1	0.0156389	WT
5	W1	0.0156389	WT
6	W1	0.0156389	WT
7	W1	0.0156389	WT
8	W1	0.0156389	WT
9	W1	0.0156389	WT
10	W1	0.0156389	WT
11	W1	0.0156389	WT
12	W1	0.0156389	WT
13	W1	0.0156389	WT
14	W1	0.0156389	WT
15	W1	0.0156389	WT
16	W1	0.0156389	WT
17	W1	0.0156389	WT
18	W1	0.0156389	WT
19	W1	0.0156389	WT
20	W1	0.0156389	WT
21	W1	0.0156389	WT
22	W1	0.0156389	WT
23	W1	0.0156389	WT
24	W1	0.0156389	WT
25	W1	0.0156389	WT
26	W1	0.0156389	WT
27	W1	0.0156389	WT
28	W1	0.0156389	WT
29	W1	0.0156389	WT
30	W1	0.0156389	WT
31	W1	0.0156389	WT
32	W1	0.0156389	WT
33	W1	0.0156389	WT
34	W1	0.0156389	WT
35	W1	0.0156389	WT
36	W1	0.0156389	WT
37	W1	0.0156389	WT
38	W1	4.47098	WT
39	W1	4.47098	WT
40	W1	25.3466	WT
41	W1	28.9605	WT
42	W1	16.3304	WT
43	W1	16.3304	WT
44	W1	16.3304	WT
45	W1	16.3304	WT
46	W1	16.3304	WT
47	W1	16.3304	WT
48	W1	16.3304	WT
49	W1	16.3304	WT
50	W1	16.3304	WT
51	W1	16.3304	WT
52	W1	16.3304	WT
53	W1	16.3304	WT
54	W1	16.3304	WT
55	W1	16.3304	WT
56	W1	16.3304	WT
57	W1	16.3304	WT
58	W1	16.3304	WT
59	W1	16.3304	WT
60	W1	16.3304	WT
61	W1	16.3304	WT
62	W1	16.3304	WT
63	W1	16.3304	WT
64	W1	16.3304	WT
65	W1	16.3304	WT
66	W1	16.3304	WT
67	W1	16.3304	WT
68	W1	16.3304	WT
69	W1	16.3304	WT
70	W1	16.3304	WT
71	W1	16.3304	WT
72	W1	16.3304	WT
73	W1	16.3304	WT
74	W1	16.3304	WT
75	W1	16.3304	WT
76	W1	16.3304	WT
77	W1	16.3304	WT
78	W1	16.3304	WT
79	W1	16.3304	WT
80	W1	16.3304	WT
81	W1	16.3304	WT
82	W1	16.3304	WT
83	W1	16.3304	WT
84	W1	16.3304	WT
85	W1	31.5047	WT
86	W1	31.5047	WT
87	W1	31.5047	WT
88	W1	31.5047	WT
89	W1	31.5047	WT
90	W1	31.5047	WT
91	W1	31.5047	WT
92	W1	31.5047	WT
93	W1	31.5047	WT
94	W1	31.5047	WT
95	W1	31.5047	WT
96	W1	31.5047	WT
97	W1	31.5047	WT
98	W1	31.5047	WT
99	W1	31.5047	WT
100	W2	7.6589	WT
101	W2	7.6589	WT
102	W2	7.6589	WT
103	W2	7.6589	WT
104	W2	7.6589	WT
105	W2	7.6589	WT
106	W2	7.6589	WT
107	W2	7.6589	WT
108	W2	7.6589	WT
109	W2	7.6589	WT
110	W2	7.6589	WT
111	W2	7.6589	WT
112	W2	7.6589	WT
113	W2	7.6589	WT
114	W2	7.6589	WT
115	W2	7.6589	WT
116	W2	7.6589	WT
117	W2	7.6589	WT
118	W2	7.6589	WT
119	W2	7.6589	WT
120	W2	7.6589	WT
121	W2	7.6589	WT
122	W2	7.6589	WT
123	W2	7.6589	WT
124	W2	7.6589	WT
125	W2	7.6589	WT
126	W2	7.6589	WT
127	W2	7.6589	WT
128	W2	7.6589	WT
129	W2	7.6589	WT
130	W2	7.6589	WT
131	W2	7.6589	WT
132	W2	7.6589	WT
133	W2	7.6589	WT
134	W2	7.6589	WT
135	W2	7.6589	WT
136	W2	7.6589	WT
137	W2	7.6589	WT
138	W2	7.6589	WT
139	W2	7.6589	WT
140	W2	7.6589	WT
141	W2	7.6589	WT
142	W2	7.6589	WT
143	W2	7.6589	WT
144	W2	7.6589	WT
145	W2	7.6589	WT
146	W2	7.6589	WT
147	W2	7.6589	WT
148	W2	7.6589	WT
149	W2	7.6589	WT
150	W2	7.6589	WT
151	W2	7.6589	WT
152	W2	7.6589	WT
153	W2	7.6589	WT
154	W2	7.6589	WT
155	W2	7.6589	WT
156	W2	7.6589	WT
157	W2	7.6589	WT
158	W2	7.6589	WT
159	W2	25.3466	WT
160	W2	25.3466	WT
161	W2	30.7133	WT
162	W2	30.7133	WT
163	W2	30.7133	WT
164	W2	30.7133	WT
165	W2	30.7133	WT
166	W2	30.7133	WT
167	W2	30.7133	WT
168	W2	30.7133	WT
169	W2	30.7133	WT
170	W2	30.7133	WT
171	W2	30.7133	WT
172	W2	30.7133	WT
173	W2	30.7133	WT
174	W2	30.7133	WT
175	W2	30.7133	WT
176	W2	30.7133	WT
177	W2	30.7133	WT
178	W2	30.7133	WT
179	W2	30.7133	WT
180	W2	30.7133	WT
181	W2	30.7133	WT
182	W2	30.7133	WT
183	W2	30.7133	WT
184	W2	30.7133	WT
185	W2	30.7133	WT
186	W2	30.7133	WT
187	W2	30.7133	WT
188	W2	30.7133	WT
189	W2	30.7133	WT
190	W2	30.7133	WT
191	W2	28.9605	WT
192	W2	28.9605	WT
193	W2	25.0239	WT
194	W2	25.0239	WT
195	W2	25.0239	WT
196	W2	25.0239	WT
197	W2	25.0239	WT
198	W2	25.0239	WT
199	W2	25.0239	WT
200	W2	25.0239	WT
201	W3	0.0156389	WT
202	W3	11.0445	WT
203	W3	11.0445	WT
204	W3	11.0445	WT
205	W3	11.0445	WT
206	W3	11.0445	WT
207	W3	11.0445	WT
208	W3	11.0445	WT
209	W3	11.0445	WT
210	W3	11.0445	WT
211	W3	11.0445	WT
212	W3	11.0445	WT
213	W3	11.0445	WT
214	W3	11.0445	WT
215	W3	11.0445	WT
216	W3	11.0445	WT
217	W3	11.0445	WT
218	W3	11.0445	WT
219	W3	11.0445	WT
220	W3	11.0445	WT
221	W3	11.0445	WT
222	W3	11.0445	WT
223	W3	11.0445	WT
224	W3	11.0445	WT
225	W3	11.0445	WT
226	W3	11.0445	WT
227	W3	11.0445	WT
228	W3	4.47098	WT
229	W3	4.47098	WT
230	W3	4.47098	WT
231	W3	4.47098	WT
232	W3	4.47098	WT
233	W3	4.47098	WT
234	W3	4.47098	WT
235	W3	4.47098	WT
236	W3	4.47098	WT
237	W3	4.47098	WT
238	W3	4.47098	WT
239	W3	4.47098	WT
240	W3	4.47098	WT
241	W3	4.47098	WT
242	W3	4.47098	WT
243	W3	4.47098	WT
244	W3	4.47098	WT
245	W3	4.47098	WT
246	W3	4.47098	WT
247	W3	4.47098	WT
248	W3	4.47098	WT
249	W3	4.47098	WT
250	W3	4.47098	WT
251	W3	4.47098	WT
252	W3	4.47098	WT
253	W3	4.47098	WT
254	W3	4.47098	WT
255	W3	4.47098	WT
256	W3	4.47098	WT
257	W3	4.47098	WT
258	W3	4.47098	WT
259	W3	4.47098	WT
260	W3	4.47098	WT
261	W3	4.47098	WT
262	W3	4.47098	WT
263	W3	4.47098	WT
264	W3	4.47098	WT
265	W3	4.47098	WT
266	W3	4.47098	WT
267	W3	4.47098	WT
268	W3	4.47098	WT
269	W3	4.47098	WT
270	W3	4.47098	WT
271	W3	4.47098	WT
272	W3	28.9605	WT
273	W3	28.9605	WT
274	W3	28.9605	WT
275	W3	28.9605	WT
276	W3	28.9605	WT
277	W3	28.9605	WT
278	W3	28.9605	WT
279	W3	28.9605	WT
280	W3	28.9605	WT
281	W3	28.9605	WT
282	W3	28.9605	WT
283	W3	28.9605	WT
284	W3	28.9605	WT
285	W3	28.9605	WT
286	W3	28.9605	WT
287	W3	16.3304	WT
288	W3	16.3304	WT
289	W3	16.3304	WT
290	W3	16.3304	WT
291	W3	16.3304	WT
292	W3	16.3304	WT
293	W3	16.3304	WT
294	W3	16.3304	WT
295	W3	16.3304	WT
296	W3	16.3304	WT
297	W3	16.3304	WT
298	W3	16.3304	WT
299	W3	16.3304	WT
300	W3	16.3304	WT
301	W4	11.0445	WT
302	W4	11.0445	WT
303	W4	11.0445	WT
304	W4	11.0445	WT
305	W4	11.0445	WT
306	W4	11.0445	WT
307	W4	11.0445	WT
308	W4	11.0445	WT
309	W4	11.0445	WT
310	W4	11.0445	WT
311	W4	11.0445	WT
312	W4	11.0445	WT
313	W4	11.0445	WT
314	W4	11.0445	WT
315	W4	11.0445	WT
316	W4	11.0445	WT
317	W4	11.0445	WT
318	W4	11.0445	WT
319	W4	11.0445	WT
320	W4	11.0445	WT
321	W4	4.47098	WT
322	W4	4.47098	WT
323	W4	4.47098	WT
324	W4	4.47098	WT
325	W4	4.47098	WT
326	W4	4.47098	WT
327	W4	4.47098	WT
328	W4	4.47098	WT
329	W4	4.47098	WT
330	W4	7.6589	WT
331	W4	7.6589	WT
332	W4	7.6589	WT
333	W4	7.6589	WT
334	W4	7.6589	WT
335	W4	7.6589	WT
336	W4	7.6589	WT
337	W4	7.6589	WT
338	W4	7.6589	WT
339	W4	13.6939	WT
340	W4	13.6939	WT
341	W4	13.6939	WT
342	W4	13.6939	WT
343	W4	13.6939	WT
344	W4	13.6939	WT
345	W4	13.6939	WT
346	W4	13.6939	WT
347	W4	13.6939	WT
348	W4	13.6939	WT
349	W4	16.3304	WT
350	W4	16.3304	WT
351	W4	25.0239	WT
352	W4	25.0239	WT
353	W4	25.0239	WT
354	W4	25.0239	WT
355	W4	25.0239	WT
356	W4	25.0239	WT
357	W4	25.0239	WT
358	W4	25.0239	WT
359	W4	25.0239	WT
360	W4	25.0239	WT
361	W4	25.0239	WT
362	W4	25.0239	WT
363	W4	25.0239	WT
364	W4	25.0239	WT
365	W4	25.0239	WT
366	W4	25.0239	WT
367	W4	25.0239	WT
368	W4	25.0239	WT
369	W4	25.0239	WT
370	W4	25.0239	WT
371	W4	25.0239	WT
372	W4	25.0239	WT
373	W4	25.0239	WT
374	W4	25.0239	WT
375	W4	25.0239	WT
376	W4	31.5047	WT
377	W4	31.5047	WT
378	W4	31.5047	WT
379	W4	31.5047	WT
380	W4	31.5047	WT
381	W4	31.5047	WT
382	W4	31.5047	WT
383	W4	31.5047	WT
384	W4	31.5047	WT
385	W4	31.5047	WT
386	W4	31.5047	WT
387	W4	31.5047	WT
388	W4	31.5047	WT
389	W4	31.5047	WT
390	W4	31.5047	WT
391	W4	31.5047	WT
392	W4	31.5047	WT
393	W4	31.5047	WT
394	W4	31.5047	WT
395	W4	31.5047	WT
396	W4	31.5047	WT
397	W4	31.5047	WT
398	W4	31.5047	WT
399	W4	31.5047	WT
400	W5	19.2578	WT
401	W5	19.2578	WT
402	W5	19.2578	WT
403	W5	19.2578	WT
404	W5	19.2578	WT
405	W5	19.2578	WT
406	W5	19.2578	WT
407	W5	19.2578	WT
408	W5	19.2578	WT
409	W5	19.2578	WT
410	W5	19.2578	WT
411	W5	19.2578	WT
412	W5	19.2578	WT
413	W5	19.2578	WT
414	W5	19.2578	WT
415	W5	19.2578	WT
416	W5	19.2578	WT
417	W5	19.2578	WT
418	W5	19.2578	WT
419	W5	19.2578	WT
420	W5	19.2578	WT
421	W5	19.2578	WT
422	W5	19.2578	WT
423	W5	19.2578	WT
424	W5	19.2578	WT
425	W5	19.2578	WT
426	W5	19.2578	WT
427	W5	19.2578	WT
428	W5	19.2578	WT
429	W5	19.2578	WT
430	W5	19.2578	WT
431	W5	19.2578	WT
432	W5	19.2578	WT
433	W5	19.2578	WT
434	W5	19.2578	WT
435	W5	19.2578	WT
436	W5	19.2578	WT
437	W5	19.2578	WT
438	W5	19.2578	WT
439	W5	19.2578	WT
440	W5	19.2578	WT
441	W5	19.2578	WT
442	W5	19.2578	WT
443	W5	19.2578	WT
444	W5	19.2578	WT
445	W5	19.2578	WT
446	W5	19.2578	WT
447	W5	19.2578	WT
448	W5	19.2578	WT
449	W5	19.2578	WT
450	W5	19.2578	WT
451	W5	19.2578	WT
452	W5	19.2578	WT
453	W5	19.2578	WT
454	W5	19.2578	WT
455	W5	21.5269	WT
456	W5	21.5269	WT
457	W5	21.5269	WT
458	W5	21.5269	WT
459	W5	21.5269	WT
460	W5	21.5269	WT
461	W5	21.5269	WT
462	W5	21.5269	WT
463	W5	21.5269	WT
464	W5	21.5269	WT
465	W5	21.5269	WT
466	W5	21.5269	WT
467	W5	21.5269	WT
468	W5	21.5269	WT
469	W5	21.5269	WT
470	W5	21.5269	WT
471	W5	21.5269	WT
472	W5	25.3466	WT
473	W5	25.3466	WT
474	W5	25.3466	WT
475	W5	25.3466	WT
476	W5	25.0239	WT
477	W5	25.0239	WT
478	W5	25.0239	WT
479	W5	25.0239	WT
480	W5	25.0239	WT
481	W5	25.0239	WT
482	W5	25.0239	WT
483	W5	25.0239	WT
484	W5	25.0239	WT
485	W5	25.0239	WT
486	W5	25.0239	WT
487	W5	25.0239	WT
488	W5	25.0239	WT
489	W5	25.0239	WT
490	W5	25.0239	WT
491	W5	25.0239	WT
492	W5	25.0239	WT
493	W5	25.0239	WT
494	W5	25.0239	WT
495	W5	25.0239	WT
496	W5	25.0239	WT
497	W5	25.0239	WT
498	W5	25.0239	WT
499	W5	25.0239	WT
500	T1	19.2578	TR
501	T1	19.2578	TR
502	T1	19.2578	TR
503	T1	19.2578	TR
504	T1	19.2578	TR
505	T1	19.2578	TR
506	T1	19.2578	TR
507	T1	19.2578	TR
508	T1	19.2578	TR
509	T1	19.2578	TR
510	T1	19.2578	TR
511	T1	25.3466	TR
512	T1	25.3466	TR
513	T1	25.3466	TR
514	T1	25.3466	TR
515	T1	25.3466	TR
516	T1	25.3466	TR
517	T1	25.3466	TR
518	T1	25.3466	TR
519	T1	25.3466	TR
520	T1	25.3466	TR
521	T1	25.3466	TR
522	T1	25.3466	TR
523	T1	25.3466	TR
524	T1	25.3466	TR
525	T1	25.3466	TR
526	T1	25.3466	TR
527	T1	25.3466	TR
528	T1	25.3466	TR
529	T1	25.3466	TR
530	T1	25.3466	TR
531	T1	30.7133	TR
532	T1	30.7133	TR
533	T1	30.7133	TR
534	T1	30.7133	TR
535	T1	30.7133	TR
536	T1	30.7133	TR
537	T1	30.7133	TR
538	T1	30.7133	TR
539	T1	30.7133	TR
540	T1	30.7133	TR
541	T1	30.7133	TR
542	T1	30.7133	TR
543	T1	30.7133	TR
544	T1	30.7133	TR
545	T1	30.7133	TR
546	T1	30.7133	TR
547	T1	30.7133	TR
548	T1	30.7133	TR
549	T1	30.7133	TR
550	T1	30.7133	TR
551	T1	30.7133	TR
552	T1	30.7133	TR
553	T1	30.7133	TR
554	T1	30.7133	TR
555	T1	30.7133	TR
556	T1	30.7133	TR
557	T1	30.7133	TR
558	T1	30.7133	TR
559	T1	30.7133	TR
560	T1	30.7133	TR
561	T1	30.7133	TR
562	T1	30.7133	TR
563	T1	30.7133	TR
564	T1	30.7133	TR
565	T1	30.7133	TR
566	T1	30.7133	TR
567	T1	30.7133	TR
568	T1	30.7133	TR
569	T1	30.7133	TR
570	T1	30.7133	TR
571	T1	30.7133	TR
572	T1	30.7133	TR
573	T1	30.7133	TR
574	T1	30.7133	TR
575	T1	30.7133	TR
576	T1	30.7133	TR
577	T1	30.7133	TR
578	T1	30.7133	TR
579	T1	30.7133	TR
580	T1	30.7133	TR
581	T1	30.7133	TR
582	T1	30.7133	TR
583	T1	30.7133	TR
584	T1	30.7133	TR
585	T1	30.7133	TR
586	T1	30.7133	TR
587	T1	30.7133	TR
588	T1	30.7133	TR
589	T1	30.7133	TR
590	T1	30.7133	TR
591	T1	30.7133	TR
592	T1	30.7133	TR
593	T1	30.7133	TR
594	T1	30.7133	TR
595	T1	30.7133	TR
596	T1	30.7133	TR
597	T1	30.7133	TR
598	T1	30.7133	TR
599	T1	30.7133	TR
600	T2	11.0445	TR
601	T2	11.0445	TR
602	T2	11.0445	TR
603	T2	11.0445	TR
604	T2	11.0445	TR
605	T2	11.0445	TR
606	T2	11.0445	TR
607	T2	11.0445	TR
608	T2	11.0445	TR
609	T2	11.0445	TR
610	T2	11.0445	TR
611	T2	11.0445	TR
612	T2	11.0445	TR
613	T2	11.0445	TR
614	T2	11.0445	TR
615	T2	4.47098	TR
616	T2	4.47098	TR
617	T2	4.47098	TR
618	T2	4.47098	TR
619	T2	4.47098	TR
620	T2	4.47098	TR
621	T2	4.47098	TR
622	T2	4.47098	TR
623	T2	4.47098	TR
624	T2	4.47098	TR
625	T2	4.47098	TR
626	T2	4.47098	TR
627	T2	4.47098	TR
628	T2	4.47098	TR
629	T2	4.47098	TR
630	T2	4.47098	TR
631	T2	30.7133	TR
632	T2	30.7133	TR
633	T2	30.7133	TR
634	T2	30.7133	TR
635	T2	30.7133	TR
636	T2	30.7133	TR
637	T2	30.7133	TR
638	T2	28.9605	TR
639	T2	28.9605	TR
640	T2	28.9605	TR
641	T2	28.9605	TR
642	T2	28.9605	TR
643	T2	28.9605	TR
644	T2	28.9605	TR
645	T2	28.9605	TR
646	T2	28.9605	TR
647	T2	28.9605	TR
648	T2	28.9605	TR
649	T2	28.9605	TR
650	T2	28.9605	TR
651	T2	28.9605	TR
652	T2	28.9605	TR
653	T2	28.9605	TR
654	T2	28.9605	TR
655	T2	28.9605	TR
656	T2	28.9605	TR
657	T2	28.9605	TR
658	T2	28.9605	TR
659	T2	28.9605	TR
660	T2	28.9605	TR
661	T2	16.3304	TR
662	T2	16.3304	TR
663	T2	16.3304	TR
664	T2	16.3304	TR
665	T2	16.3304	TR
666	T2	16.3304	TR
667	T2	16.3304	TR
668	T2	16.3304	TR
669	T2	16.3304	TR
670	T2	16.3304	TR
671	T2	16.3304	TR
672	T2	16.3304	TR
673	T2	16.3304	TR
674	T2	16.3304	TR
675	T2	16.3304	TR
676	T2	25.0239	TR
677	T2	31.5047	TR
678	T2	31.5047	TR
679	T2	31.5047	TR
680	T2	31.5047	TR
681	T2	31.5047	TR
682	T2	31.5047	TR
683	T2	31.5047	TR
684	T2	31.5047	TR
685	T2	31.5047	TR
686	T2	31.5047	TR
687	T2	31.5047	TR
688	T2	31.5047	TR
689	T2	31.5047	TR
690	T2	31.5047	TR
691	T2	31.5047	TR
692	T2	31.5047	TR
693	T2	31.5047	TR
694	T2	31.5047	TR
695	T2	31.5047	TR
696	T2	31.5047	TR
697	T2	31.5047	TR
698	T2	31.5047	TR
699	T2	31.5047	TR
700	T3	0.0156389	TR
701	T3	0.0156389	TR
702	T3	0.0156389	TR
703	T3	0.0156389	TR
704	T3	0.0156389	TR
705	T3	0.0156389	TR
706	T3	0.0156389	TR
707	T3	0.0156389	TR
708	T3	0.0156389	TR
709	T3	0.0156389	TR
710	T3	0.0156389	TR
711	T3	0.0156389	TR
712	T3	0.0156389	TR
713	T3	0.0156389	TR
714	T3	0.0156389	TR
715	T3	0.0156389	TR
716	T3	0.0156389	TR
717	T3	0.0156389	TR
718	T3	0.0156389	TR
719	T3	0.0156389	TR
720	T3	0.0156389	TR
721	T3	0.0156389	TR
722	T3	0.0156389	TR
723	T3	0.0156389	TR
724	T3	19.2578	TR
725	T3	19.2578	TR
726	T3	21.5269	TR
727	T3	21.5269	TR
728	T3	21.5269	TR
729	T3	21.5269	TR
730	T3	21.5269	TR
731	T3	21.5269	TR
732	T3	21.5269	TR
733	T3	21.5269	TR
734	T3	21.5269	TR
735	T3	21.5269	TR
736	T3	21.5269	TR
737	T3	21.5269	TR
738	T3	30.7133	TR
739	T3	30.7133	TR
740	T3	30.7133	TR
741	T3	28.9605	TR
742	T3	28.9605	TR
743	T3	28.9605	TR
744	T3	28.9605	TR
745	T3	28.9605	TR
746	T3	28.9605	TR
747	T3	28.9605	TR
748	T3	28.9605	TR
749	T3	28.9605	TR
750	T3	28.9605	TR
751	T3	28.9605	TR
752	T3	28.9605	TR
753	T3	28.9605	TR
754	T3	28.9605	TR
755	T3	28.9605	TR
756	T3	28.9605	TR
757	T3	28.9605	TR
758	T3	28.9605	TR
759	T3	28.9605	TR
760	T3	28.9605	TR
761	T3	28.9605	TR
762	T3	28.9605	TR
763	T3	28.9605	TR
764	T3	28.9605	TR
765	T3	28.9605	TR
766	T3	28.9605	TR
767	T3	28.9605	TR
768	T3	28.9605	TR
769	T3	28.9605	TR
770	T3	28.9605	TR
771	T3	28.9605	TR
772	T3	28.9605	TR
773	T3	28.9605	TR
774	T3	28.9605	TR
775	T3	28.9605	TR
776	T3	28.9605	TR
777	T3	16.3304	TR
778	T3	16.3304	TR
779	T3	16.3304	TR
780	T3	16.3304	TR
781	T3	16.3304	TR
782	T3	16.3304	TR
783	T3	16.3304	TR
784	T3	16.3304	TR
785	T3	16.3304	TR
786	T3	16.3304	TR
787	T3	16.3304	TR
788	T3	16.3304	TR
789	T3	16.3304	TR
790	T3	16.3304	TR
791	T3	16.3304	TR
792	T3	16.3304	TR
793	T3	16.3304	TR
794	T3	16.3304	TR
795	T3	16.3304	TR
796	T3	16.3304	TR
797	T3	16.3304	TR
798	T3	22.4062	TR
799	T3	31.5047	TR
800	T4	0.0156389	TR
801	T4	0.0156389	TR
802	T4	0.0156389	TR
803	T4	0.0156389	TR
804	T4	0.0156389	TR
805	T4	0.0156389	TR
806	T4	0.0156389	TR
807	T4	0.0156389	TR
808	T4	0.0156389	TR
809	T4	0.0156389	TR
810	T4	0.0156389	TR
811	T4	0.0156389	TR
812	T4	0.0156389	TR
813	T4	0.0156389	TR
814	T4	0.0156389	TR
815	T4	0.0156389	TR
816	T4	0.0156389	TR
817	T4	0.0156389	TR
818	T4	0.0156389	TR
819	T4	0.0156389	TR
820	T4	0.0156389	TR
821	T4	0.0156389	TR
822	T4	0.0156389	TR
823	T4	0.0156389	TR
824	T4	0.0156389	TR
825	T4	0.0156389	TR
826	T4	0.0156389	TR
827	T4	0.0156389	TR
828	T4	0.0156389	TR
829	T4	0.0156389	TR
830	T4	0.0156389	TR
831	T4	0.0156389	TR
832	T4	0.0156389	TR
833	T4	0.0156389	TR
834	T4	0.0156389	TR
835	T4	0.0156389	TR
836	T4	0.0156389	TR
837	T4	0.0156389	TR
838	T4	0.0156389	TR
839	T4	0.0156389	TR
840	T4	0.0156389	TR
841	T4	11.0445	TR
842	T4	22.4062	TR
843	T4	22.4062	TR
844	T4	22.4062	TR
845	T4	22.4062	TR
846	T4	22.4062	TR
847	T4	22.4062	TR
848	T4	22.4062	TR
849	T4	22.4062	TR
850	T4	22.4062	TR
851	T4	22.4062	TR
852	T4	22.4062	TR
853	T4	22.4062	TR
854	T4	22.4062	TR
855	T4	22.4062	TR
856	T4	22.4062	TR
857	T4	22.4062	TR
858	T4	22.4062	TR
859	T4	22.4062	TR
860	T4	22.4062	TR
861	T4	22.4062	TR
862	T4	22.4062	TR
863	T4	22.4062	TR
864	T4	22.4062	TR
865	T4	22.4062	TR
866	T4	22.4062	TR
867	T4	22.4062	TR
868	T4	22.4062	TR
869	T4	22.4062	TR
870	T4	22.4062	TR
871	T4	22.4062	TR
872	T4	22.4062	TR
873	T4	22.4062	TR
874	T4	22.4062	TR
875	T4	22.4062	TR
876	T4	25.0239	TR
877	T4	31.5047	TR
878	T4	31.5047	TR
879	T4	31.5047	TR
880	T4	31.5047	TR
881	T4	31.5047	TR
882	T4	31.5047	TR
883	T4	31.5047	TR
884	T4	31.5047	TR
885	T4	31.5047	TR
886	T4	31.5047	TR
887	T4	31.5047	TR
888	T4	31.5047	TR
889	T4	31.5047	TR
890	T4	31.5047	TR
891	T4	31.5047	TR
892	T4	31.5047	TR
893	T4	31.5047	TR
894	T4	31.5047	TR
895	T4	31.5047	TR
896	T4	31.5047	TR
897	T4	31.5047	TR
898	T4	31.5047	TR
899	T5	19.2578	TR
900	T5	19.2578	TR
901	T5	19.2578	TR
902	T5	19.2578	TR
903	T5	19.2578	TR
904	T5	19.2578	TR
905	T5	19.2578	TR
906	T5	19.2578	TR
907	T5	19.2578	TR
908	T5	19.2578	TR
909	T5	19.2578	TR
910	T5	19.2578	TR
911	T5	19.2578	TR
912	T5	19.2578	TR
913	T5	19.2578	TR
914	T5	19.2578	TR
915	T5	19.2578	TR
916	T5	19.2578	TR
917	T5	19.2578	TR
918	T5	19.2578	TR
919	T5	19.2578	TR
920	T5	19.2578	TR
921	T5	19.2578	TR
922	T5	19.2578	TR
923	T5	19.2578	TR
924	T5	19.2578	TR
925	T5	19.2578	TR
926	T5	19.2578	TR
927	T5	19.2578	TR
928	T5	19.2578	TR
929	T5	19.2578	TR
930	T5	19.2578	TR
931	T5	19.2578	TR
932	T5	19.2578	TR
933	T5	19.2578	TR
934	T5	19.2578	TR
935	T5	19.2578	TR
936	T5	19.2578	TR
937	T5	19.2578	TR
938	T5	19.2578	TR
939	T5	19.2578	TR
940	T5	19.2578	TR
941	T5	19.2578	TR
942	T5	19.2578	TR
943	T5	19.2578	TR
944	T5	19.2578	TR
945	T5	19.2578	TR
946	T5	19.2578	TR
947	T5	19.2578	TR
948	T5	19.2578	TR
949	T5	19.2578	TR
950	T5	19.2578	TR
951	T5	19.2578	TR
952	T5	19.2578	TR
953	T5	19.2578	TR
954	T5	19.2578	TR
955	T5	21.5269	TR
956	T5	21.5269	TR
957	T5	21.5269	TR
958	T5	21.5269	TR
959	T5	21.5269	TR
960	T5	21.5269	TR
961	T5	21.5269	TR
962	T5	21.5269	TR
963	T5	21.5269	TR
964	T5	21.5269	TR
965	T5	21.5269	TR
966	T5	21.5269	TR
967	T5	21.5269	TR
968	T5	25.3466	TR
969	T5	25.3466	TR
970	T5	25.3466	TR
971	T5	25.3466	TR
972	T5	25.3466	TR
973	T5	25.3466	TR
974	T5	25.0239	TR
975	T5	25.0239	TR
976	T5	25.0239	TR
977	T5	25.0239	TR
978	T5	25.0239	TR
979	T5	25.0239	TR
980	T5	25.0239	TR
981	T5	25.0239	TR
982	T5	25.0239	TR
983	T5	25.0239	TR
984	T5	25.0239	TR
985	T5	25.0239	TR
986	T5	25.0239	TR
987	T5	25.0239	TR
988	T5	25.0239	TR
989	T5	25.0239	TR
990	T5	25.0239	TR
991	T5	25.0239	TR
992	T5	25.0239	TR
993	T5	25.0239	TR
994	T5	25.0239	TR
995	T5	25.0239	TR
996	T5	25.0239	TR
997	T5	25.0239	TR
998	T5	25.0239	TR

## Sheet: Fig 4c
	baseMean	log2FoldChange	lfcSE	stat	pvalue	padj	diffexpressed	downstream	intersection
Hbb-bs	623.573	0.957082	1.00306	0.95416	0.340003	0.35861	NO		None
Snhg11	813.39	1.73098	0.988998	1.75024	0.0800772	0.115506	NO		None
Ebf1	950.701	2.82001	1.2375	2.2788	0.0226789	0.0723164	UP		None
Top2a	916.752	2.02371	0.943912	2.14396	0.0320362	0.0763109	UP		None
Cenpf	738.269	2.33631	1.11646	2.09261	0.0363843	0.0784998	UP		None
Egr1	648.828	2.32282	1.15528	2.01062	0.0443658	0.0837245	UP		None
Ccnd2	754.403	1.86139	1.04091	1.78824	0.073738	0.110347	NO	Ccnd2	None
Dqx1	691.973	3.60795	1.48437	2.43063	0.0150727	0.068522	UP		None
Mki67	487.705	1.90979	1.33056	1.43533	0.151194	0.183861	NO		None
Igfbp5	843.915	2.13054	1.23041	1.73157	0.0833493	0.1178	NO		None
Crabp1	405.902	0.29889	1.0443	0.286211	0.774716	0.778388	NO		None
Nusap1	955.684	2.27839	1.08843	2.09329	0.0363232	0.0784998	UP		None
Cdkn1c	989.563	2.25943	1.05621	2.13918	0.0324211	0.0763697	UP		None
Hmgb2	827.283	3.47151	1.14572	3.02999	0.00244561	0.068522	UP		None
Apoe	904.545	2.77533	0.98905	2.80606	0.00501514	0.068522	UP		None
Pcdh17	747.581	2.43027	1.24567	1.95098	0.0510595	0.0908757	NO		None
Nefl	865.359	2.29785	1.30368	1.76259	0.07797	0.113736	NO		None
Ptprz1	956.994	2.36859	1.0139	2.33612	0.0194847	0.0698066	UP		None
Fos	697.707	1.39477	0.91292	1.52781	0.12656	0.160984	NO		None
Cenpe	883.35	2.30511	1.11969	2.0587	0.0395228	0.081878	UP		None
Vsnl1	643.387	2.96684	1.26801	2.33977	0.0192956	0.0697272	UP		None
Aldh1a3	412.573	2.05535	1.43455	1.43275	0.15193	0.184052	NO		None
Meg3	548.411	2.33479	1.10644	2.11018	0.0348427	0.0783038	UP		None
Slc1a3	399.913	1.354	0.99807	1.35662	0.174901	0.202618	NO	Slc1a3	None
Sparcl1	893.638	2.2696	1.12542	2.01667	0.0437298	0.0834309	UP		None
Mef2c	638.664	1.66562	1.14848	1.45029	0.146978	0.180808	NO	Mef2c	None
Mfge8	773.382	2.65391	1.03062	2.57506	0.0100223	0.068522	UP	Mfge8	UpDown
Arpp21	559.748	1.21423	0.859644	1.41247	0.15781	0.188306	NO		None
Alcam	616.085	1.96453	0.949217	2.06964	0.0384865	0.0806513	UP		None
Foxp1	827.638	3.1746	1.07913	2.94183	0.00326282	0.068522	UP		None
Aspm	990.47	2.77738	1.1808	2.35213	0.0186663	0.0686564	UP		None
Snca	587.149	1.29748	0.810983	1.59989	0.109624	0.143239	NO		None
Chl1	781.796	2.35923	1.06332	2.21873	0.0265048	0.0723164	UP		None
Cenpa	555.631	1.23251	0.976074	1.26272	0.20669	0.233077	NO		None
Pax6	691.905	2.88404	1.0465	2.7559	0.00585301	0.068522	UP	Pax6	UpDown
Aldoc	767.918	1.97083	1.01752	1.9369	0.0527575	0.0921565	NO	Aldoc	None
Nfib	972.063	2.59199	1.21088	2.14058	0.032308	0.0763697	UP	Nfib	UpDown
Nr2f2	721.463	1.86368	1.16544	1.59912	0.109794	0.143239	NO		None
Hmmr	984.052	2.44371	0.958679	2.54904	0.0108019	0.068522	UP		None
Ptn	828.272	2.66979	1.15796	2.3056	0.0211328	0.0722605	UP		None
Maf	734.812	1.74189	1.14181	1.52555	0.127122	0.161376	NO	Maf	None
Dlk1	755.983	2.20844	1.17158	1.88502	0.059427	0.0961719	NO		None
Kif11	757.5	3.38854	1.17032	2.8954	0.00378672	0.068522	UP		None
Rrm2	931.055	2.05431	0.98184	2.09231	0.0364111	0.0784998	UP		None
Cyp26b1	916.148	2.69471	1.28707	2.09367	0.0362894	0.0784998	UP		None
Cdk1	748.27	2.38696	1.13108	2.11035	0.0348286	0.0783038	UP		None
Vim	858.913	2.38836	0.966512	2.47111	0.0134695	0.068522	UP		None
Nfix	663.851	1.28449	0.99784	1.28727	0.198001	0.224072	NO	Nfix	None
Pou3f1	953.588	3.22795	1.08987	2.96176	0.00305885	0.068522	UP		None
Mt1	800.032	2.39464	1.10604	2.16506	0.0303834	0.0750503	UP	Mt1	UpDown
Syt4	596.319	1.83583	1.02817	1.78554	0.0741742	0.11048	NO		None
Hmx2	445.068	3.47227	2.09924	1.65406	0.0981146	0.132825	NO		None
Eif4ebp1	854.377	2.36545	1.15723	2.04406	0.0409479	0.0822249	UP		None
Tenm1	606.06	1.93584	1.10993	1.74411	0.08114	0.115981	NO		None
Cpne6	769.392	3.49057	1.22819	2.84204	0.00448259	0.068522	UP		None
Nrp2	673.758	1.70681	1.12054	1.5232	0.127708	0.161797	NO		None
Nfia	589.476	2.4144	1.19977	2.01238	0.0441798	0.0837245	UP	Nfia	UpDown
Hmgn2	559.87	1.32852	1.27533	1.0417	0.297549	0.320355	NO		None
Gadd45g	922.278	3.7112	1.16577	3.18347	0.00145523	0.068522	UP		None
Pbk	846.11	1.88856	1.01366	1.8631	0.0624481	0.0983094	NO		None
Nefm	499.941	2.00909	1.07528	1.86843	0.0617016	0.097817	NO		None
Olfm1	491.159	2.15573	1.06427	2.02554	0.0428117	0.0832738	UP	Olfm1	UpDown
Necab2	1082.18	2.34749	1.15699	2.02897	0.0424615	0.0832738	UP		None
Arl6ip1	522.708	2.01887	1.07733	1.87395	0.0609367	0.0973763	NO	Arl6ip1	None
Efcab6	577.136	1.74384	1.15433	1.51069	0.130868	0.164166	NO		None
Reln	674.363	1.50902	0.884564	1.70595	0.0880177	0.122263	NO		None
Pcsk1n	1027.79	3.202	1.13741	2.81516	0.00487533	0.068522	UP		None
Zfp36l1	500.398	1.37404	0.983892	1.39654	0.162552	0.19324	NO		None
Tshz1	796.702	2.32341	1.06081	2.19022	0.028508	0.0740045	UP	Tshz1	UpDown
Hap1	952.647	2.86445	0.989634	2.89445	0.0037982	0.068522	UP		None
Cnr1	852.484	3.02615	1.10848	2.72998	0.00633373	0.068522	UP		None
Cdkn1a	686.684	1.53558	0.925491	1.6592	0.0970746	0.131922	NO		None
Birc5	795.26	1.80307	1.16555	1.54697	0.121871	0.155642	NO		None
Cxcl14	596.121	2.46775	1.40397	1.7577	0.0787994	0.114421	NO		None
Ncald	757.347	3.72534	1.08708	3.42692	0.00061046	0.068522	UP		None
Zfhx3	487.847	1.41996	0.933578	1.52099	0.128262	0.161855	NO	Zfhx3	None
Sparc	556.099	1.16079	1.04027	1.11585	0.264486	0.289026	NO		None
Ldha	901.154	3.20061	1.03101	3.10435	0.00190694	0.068522	UP		None
Camk4	683.383	2.34335	1.24959	1.8753	0.0607513	0.0973245	NO		None
Mt2	464.11	2.09415	1.19749	1.74878	0.0803294	0.115506	NO	Mt2	None
Gpr174	497.606	3.07355	1.40796	2.18298	0.0290372	0.0741298	UP		None
Caly	654.104	2.13368	1.11415	1.91508	0.0554819	0.0940972	NO		None
Foxp2	1053.38	2.71955	1.04082	2.61288	0.00897826	0.068522	UP		None
Peg10	439.666	1.19045	0.963357	1.23573	0.216557	0.242483	NO		None
Mis18bp1	870.705	2.20884	0.932431	2.3689	0.0178411	0.068522	UP		None
Vcan	538.95	2.46336	1.03571	2.37842	0.017387	0.068522	UP	Vcan	UpDown
Tnc	618.363	2.26182	1.25299	1.80514	0.0710524	0.10785	NO		None
Gria2	1015.7	2.86061	1.13394	2.52273	0.0116448	0.068522	UP	Gria2	UpDown
Tshz2	848.346	2.60331	1.0281	2.53215	0.0113366	0.068522	UP		None
Rgs2	1001.99	2.56359	1.33732	1.91696	0.0552434	0.0939433	NO		None
Epha5	542.491	1.54183	1.0656	1.44691	0.147922	0.181269	NO	Epha5	None
Tcf4	842.333	2.74666	1.05989	2.59146	0.00955695	0.068522	UP	Tcf4	UpDown
Ndn	645.517	1.74354	1.01227	1.7224	0.0849965	0.119597	NO		None
Dek	960.944	2.34924	1.09711	2.14131	0.0322494	0.0763697	UP		None
Uba52	623.302	2.72798	1.05742	2.57985	0.00988439	0.068522	UP		None
Nr2f1	779.155	2.18154	1.14562	1.90425	0.0568777	0.0941669	NO		None
Cadm2	698.977	2.53211	1.02645	2.46685	0.0136307	0.068522	UP		None
Igf1	609.701	1.7613	0.913714	1.92762	0.0539018	0.092904	NO		None
Rxrg	714.911	2.70887	0.945188	2.86596	0.0041575	0.068522	UP		None
Atp1a2	987.039	2.3371	1.20504	1.93944	0.0524475	0.0921454	NO	Atp1a2	None
Npy1r	457.695	2.09379	1.02184	2.04904	0.0404586	0.0822026	UP		None
Pcdh7	791.724	2.42264	1.08083	2.24147	0.0249957	0.0723164	UP		None
Adcy1	953.518	2.94909	1.03247	2.85635	0.00428538	0.068522	UP		None
Rgs4	775.249	1.78283	1.04873	1.69999	0.0891321	0.123235	NO		None
Pbx3	989.161	2.72768	1.08784	2.50743	0.0121611	0.068522	UP	Pbx3	UpDown
Kctd12	877.286	2.05914	0.920931	2.23593	0.025356	0.0723164	UP		None
Nxph4	448.567	1.34393	1.34811	0.996903	0.318812	0.339639	NO		None
Sall3	824.988	2.68979	1.19295	2.25474	0.0241496	0.0723164	UP	Sall3	UpDown
Fbxo5	612.572	2.47513	1.04294	2.37322	0.0176336	0.068522	UP		None
Esco2	548.881	2.03361	1.11443	1.8248	0.0680318	0.104513	NO		None
Racgap1	882.895	2.73655	1.3823	1.97971	0.0477359	0.0885133	UP		None
Synpr	777.15	2.61047	1.19925	2.17674	0.0295	0.074158	UP		None
Gabra2	828.232	2.34527	1.04743	2.23907	0.0251513	0.0723164	UP		None
Grin2b	628.616	1.97835	1.01506	1.94899	0.0512962	0.0908757	NO		None
Incenp	404.429	2.70165	1.10198	2.45162	0.0142213	0.068522	UP		None
Alas2	527.071	1.14187	0.93443	1.22199	0.22171	0.247563	NO		None
Btg2	937.735	2.43918	1.00054	2.43786	0.0147744	0.068522	UP		None
Fosb	616.961	2.24597	1.11774	2.0094	0.0444951	0.0837245	UP		None
Mapt	478.041	0.700418	1.14339	0.612581	0.540154	0.552312	NO	Mapt	None
Prox1	485.708	2.08912	1.10145	1.89669	0.0578685	0.0948566	NO		None
Bub1b	534.517	1.67436	1.20886	1.38507	0.166031	0.1958	NO		None
Tubb4b	449.308	1.4138	1.1274	1.25404	0.209828	0.235778	NO		None
Jag1	419.358	0.853526	0.957347	0.891554	0.372632	0.390435	NO		None
Gria1	621.56	2.67129	1.2085	2.21041	0.0270769	0.0727936	UP		None
Irx2	579.361	3.12014	1.52275	2.04902	0.0404601	0.0822026	UP		None
Kif23	723.534	1.71869	0.901463	1.90655	0.0565784	0.0941669	NO		None
Pgm2l1	595.745	1.84648	1.09992	1.67874	0.0932035	0.127753	NO		None
Zfhx4	427.023	1.08331	0.782527	1.38437	0.166245	0.1958	NO		None
Lhx2	886.454	1.98784	0.969707	2.04994	0.0403702	0.0822026	UP		None
Rorb	1005.73	1.95965	1.03748	1.88886	0.0589112	0.0958248	NO		None
Gbx2	665.742	1.6555	1.11281	1.48768	0.136835	0.170308	NO		None
Npas4	554.358	3.20326	1.14893	2.78803	0.00530295	0.068522	UP		None
Mest	676.05	2.36831	0.935669	2.53114	0.0113694	0.068522	UP		None
Lix1	768.695	2.29758	1.0185	2.25585	0.0240801	0.0723164	UP		None
Lig1	814.226	2.68723	1.10082	2.44112	0.0146417	0.068522	UP		None
Hrk	767.779	1.9243	1.30466	1.47495	0.140227	0.173849	NO		None
Rgcc	444.348	2.16324	1.24035	1.74405	0.0811501	0.115981	NO	Rgcc	None
Atp1a3	621.066	1.1308	1.03681	1.09065	0.275425	0.298926	NO		None
Uhrf1	457.335	2.5645	1.05613	2.42822	0.0151733	0.068522	UP		None
Tgfb2	1005.62	2.21623	1.04256	2.12576	0.0335229	0.0775292	UP		None
Fign	703.727	1.45041	1.09102	1.32941	0.183713	0.211989	NO		None
Phgdh	923.995	2.30284	1.02932	2.23725	0.0252702	0.0723164	UP		None
Dnm3	865.073	2.68634	1.04849	2.56209	0.0104044	0.068522	UP		None
St18	513.984	2.11138	1.12211	1.88161	0.0598895	0.0966744	NO		None
Zfp704	391.302	0.772418	0.857038	0.901265	0.367447	0.385638	NO	Zfp704	None
Phlda1	965.949	2.87427	0.979145	2.93549	0.00333024	0.068522	UP		None
Kcnq1ot1	649.89	2.63324	0.950929	2.76912	0.00562074	0.068522	UP		None
Kif15	1000.9	2.7262	1.22518	2.22514	0.0260718	0.0723164	UP		None
Jun	589.588	1.27274	1.01231	1.25726	0.208659	0.23488	NO		None
Spock3	840.044	3.3819	1.39487	2.42453	0.0153284	0.068522	UP		None
Zdbf2	874.869	3.0502	1.03992	2.93311	0.00335583	0.068522	UP		None
Zbtb20	574.323	1.52301	0.961486	1.58402	0.113189	0.14602	NO	Zbtb20	None
Shtn1	1057.66	2.48744	1.05425	2.35945	0.0183021	0.0686403	UP	Shtn1	UpDown
Peg3	1026.76	2.80355	1.07305	2.61269	0.00898322	0.068522	UP		None
Chst2	1130.74	2.33455	0.954301	2.44634	0.0144313	0.068522	UP		None
Pou2f2	531.326	1.42887	0.869328	1.64365	0.100248	0.134595	NO		None
Irx5	831.531	3.1773	1.45746	2.18002	0.0292556	0.0741298	UP		None
Psat1	877.226	2.78097	1.28401	2.16585	0.0303223	0.0750503	UP		None
Etv5	806.401	1.4695	1.0866	1.35237	0.176256	0.203816	NO		None
Dlx1	424.141	0.523155	0.919949	0.568678	0.569575	0.580528	NO		None
Pclo	398.43	1.29564	0.908824	1.42562	0.153977	0.186177	NO		None
Dlgap1	501.712	1.12428	0.934688	1.20284	0.229039	0.254221	NO		None
Anp32e	535.689	1.22332	0.89029	1.37407	0.169421	0.198073	NO		None
Kif2c	491.867	1.09977	0.795447	1.38258	0.166793	0.195844	NO		None
Zeb1	535.753	1.6418	1.15776	1.41808	0.156166	0.187754	NO	Zeb1	None
Pcdh11x	853.727	2.33132	1.22833	1.89795	0.0577022	0.0948285	NO		None
Ube2s	514.795	2.29293	0.974908	2.35195	0.0186754	0.0686564	UP		None
H1f0	969.395	2.30243	1.00366	2.29404	0.021788	0.0723164	UP		None
Trp73	1065.47	2.85492	1.01697	2.80729	0.00499603	0.068522	UP		None
Ect2	663.61	2.23295	1.17345	1.90289	0.0570551	0.0941669	NO		None
Stmn2	1100.67	2.67209	1.06712	2.50402	0.012279	0.068522	UP		None
Htr3a	895.525	3.81368	1.44976	2.63056	0.00852441	0.068522	UP		None
Lima1	544.803	1.97615	1.05289	1.87688	0.0605343	0.0972218	NO	Lima1	None
Cdca7	755.62	2.12459	1.1365	1.86941	0.0615663	0.097817	NO		None
Myo10	844.914	3.39791	1.0706	3.17383	0.0015044	0.068522	UP	Myo10	UpDown
Ppp2r2b	750.676	2.28722	1.03662	2.20642	0.0273548	0.0727936	UP		None
Gpr88	613.18	1.6842	1.04053	1.61861	0.105532	0.138961	NO		None
Ly6h	616.231	1.68206	1.13549	1.48135	0.138512	0.172058	NO	Ly6h	None
Nes	570.104	1.56167	0.871151	1.79265	0.0730295	0.109659	NO		None
Cdca2	779.472	1.86698	0.947972	1.96945	0.0489017	0.0895377	UP		None
Map7d2	1009.11	3.26853	1.01561	3.2183	0.00128951	0.068522	UP		None
Lmo4	933.982	2.28228	0.992327	2.29993	0.0214522	0.0723164	UP	Lmo4	UpDown
Serpinh1	761.639	2.01031	0.986662	2.03749	0.041601	0.082682	UP		None
Kif22	669.361	1.58985	0.835264	1.90342	0.0569864	0.0941669	NO		None
Pak3	624.264	3.02726	1.17789	2.57007	0.0101677	0.068522	UP		None
Sorcs3	962.953	2.23562	1.00494	2.22464	0.0261056	0.0723164	UP		None
Mcm6	505.578	1.14309	1.03289	1.10669	0.268428	0.292831	NO		None
Pou3f2	871.054	2.83182	1.0667	2.65474	0.00793695	0.068522	UP	Pou3f2	UpDown
Nasp	729.201	1.85466	1.04517	1.77451	0.0759786	0.112378	NO		None
Insm1	698.161	1.92815	1.07016	1.80174	0.0715865	0.108145	NO		None
Hmgn5	728.945	1.4345	0.885668	1.61968	0.1053	0.138944	NO		None
Usp1	658.342	2.36136	1.22229	1.93192	0.0533696	0.0922366	NO		None
Pde10a	466.036	2.03968	1.0629	1.91897	0.0549881	0.0937599	NO		None
Sox21	461.975	1.07103	0.824821	1.2985	0.194116	0.220978	NO		None
Sdc3	738.306	1.95362	0.96291	2.02887	0.0424719	0.0832738	UP		None
Mpped2	874.045	2.42647	1.07519	2.25678	0.0240218	0.0723164	UP		None
Thsd7a	896.475	3.09738	1.17158	2.64377	0.00819878	0.068522	UP		None
Id4	926.139	3.02163	1.04912	2.88016	0.00397471	0.068522	UP	Id4	UpDown
S100a10	550.197	1.68928	0.860497	1.96315	0.0496289	0.0896703	UP		None
Nexn	555.509	1.7268	0.931672	1.85344	0.0638189	0.0999724	NO		None
Exosc2	496.376	1.56035	1.10288	1.4148	0.157128	0.188199	NO		None
Gas7	796.247	2.55846	1.15376	2.2175	0.026589	0.0723164	UP		None
G2e3	431.489	0.817436	0.930657	0.878343	0.379758	0.395944	NO		None
Metrn	470.696	2.09917	0.922218	2.27622	0.022833	0.0723164	UP		None
Ncapd2	761.762	3.13535	1.0754	2.91552	0.00355098	0.068522	UP		None
Rbfox1	885.714	2.93377	1.03585	2.83223	0.00462251	0.068522	UP		None
Dab1	644.728	1.88689	1.02845	1.83469	0.0665515	0.102498	NO		None
Zeb2	1004.83	2.93848	1.13105	2.59802	0.00937633	0.068522	UP	Zeb2	UpDown
Anln	968.632	1.84576	0.999724	1.84627	0.0648537	0.101344	NO		None
Pik3r1	627.001	1.89003	1.09877	1.72013	0.085409	0.119648	NO		None
Erbb4	574.339	2.40505	0.974416	2.4682	0.0135795	0.068522	UP	Erbb4	UpDown
Gabbr2	715.726	2.57971	1.24572	2.07087	0.038371	0.0806513	UP		None
Rad21	1062.6	2.27531	1.0605	2.1455	0.0319126	0.0763109	UP		None
Dlx6os1	414.987	0.361897	0.815923	0.443543	0.657373	0.663634	NO		None
Vstm2a	410.046	0.713321	0.71496	0.997709	0.318421	0.339639	NO		None
Prdx1	590.688	3.51751	1.24962	2.81487	0.00487966	0.068522	UP		None
Scube1	522.461	2.28289	1.10004	2.07528	0.037961	0.0805554	UP		None
Spon1	760.805	2.24896	1.29821	1.73235	0.0832111	0.1178	NO		None
App	460.327	1.34642	0.842244	1.59861	0.109906	0.143239	NO	App	None
Dll1	676.003	1.66922	1.10458	1.51118	0.130742	0.164166	NO		None
Hjurp	511.219	1.27882	0.885861	1.44359	0.148854	0.181711	NO	Hjurp	None
Spock2	880.811	2.48686	1.04231	2.38591	0.0170371	0.068522	UP		None
Trim59	894.179	2.22578	0.98658	2.25606	0.024067	0.0723164	UP		None
Ppp3ca	510.605	1.52048	1.03214	1.47313	0.140715	0.173875	NO	Ppp3ca	None
Tubb2a	874.249	2.37611	1.03942	2.28599	0.022255	0.0723164	UP	Tubb2a	UpDown
Islr2	633.405	1.87049	1.03727	1.80329	0.0713435	0.108034	NO		None
Epha7	683.825	2.15769	1.05747	2.04042	0.0413081	0.0826069	UP		None
Cacna2d2	754.195	2.56966	1.12471	2.28473	0.0223287	0.0723164	UP		None
Syn2	1071.45	2.82089	1.03149	2.73478	0.00624222	0.068522	UP		None
Slc12a5	656.246	2.4852	1.02095	2.43421	0.0149241	0.068522	UP		None
Btg1	711.755	2.35215	1.1553	2.03596	0.0417543	0.0827281	UP		None
Syt7	905.483	2.28998	1.08087	2.11865	0.0341203	0.0783038	UP		None
Ddah1	473.478	1.8543	1.1212	1.65386	0.0981568	0.132825	NO	Ddah1	None
Ttyh1	514.791	2.55113	1.03828	2.45707	0.0140077	0.068522	UP		None
Col25a1	673.809	2.65189	1.02006	2.59975	0.00932918	0.068522	UP		None
Kif20a	519.061	0.214086	0.730995	0.292869	0.769622	0.774493	NO		None
Plxna4	791.377	2.14308	1.02722	2.08629	0.0369523	0.0793917	UP	Plxna4	UpDown
Ckap5	1042.24	2.75637	1.06736	2.58241	0.00981123	0.068522	UP		None
Grm3	874.221	1.55514	0.917956	1.69413	0.0902403	0.124496	NO		None
Sox3	552.05	2.078	1.03082	2.01586	0.0438143	0.0834309	UP		None
Ikzf2	714.26	2.17125	0.97804	2.22	0.0264187	0.0723164	UP		None
Bcl11b	773.761	1.93121	1.15678	1.66947	0.095025	0.12997	NO		None
Tox3	782.498	2.60831	1.06399	2.45143	0.0142289	0.068522	UP	Tox3	UpDown
Nnat	872.471	3.0352	1.18516	2.56101	0.0104367	0.068522	UP		None
Lrp1b	879.638	2.90791	1.08281	2.68554	0.00724138	0.068522	UP		None
Cplx2	586.604	1.65637	1.0549	1.57017	0.116376	0.149526	NO		None
Tipin	770.147	1.82237	1.07073	1.70199	0.0887577	0.122985	NO		None
Prkce	716.348	1.71753	1.06349	1.615	0.10631	0.139697	NO		None
Msi2	890.419	2.47458	1.18222	2.09316	0.0363346	0.0784998	UP		None
Sema3c	725.435	1.83126	1.18078	1.55089	0.120928	0.154749	NO		None
Tenm3	947.344	3.29144	1.12587	2.92346	0.00346166	0.068522	UP		None
Khdrbs2	728.899	3.28044	1.19423	2.74692	0.00601586	0.068522	UP		None
Cntnap2	453.471	1.02224	1.05823	0.965991	0.334048	0.354091	NO		None
Atp2b1	568.599	2.14217	0.97041	2.20749	0.0272802	0.0727936	UP		None
Fam171b	933.806	3.0509	1.12863	2.70319	0.00686777	0.068522	UP		None
Ap1s2	906.639	1.87663	0.910751	2.06054	0.0393473	0.0817808	UP	Ap1s2	UpDown
Sybu	455.432	1.89767	0.936917	2.02544	0.0428221	0.0832738	UP		None
Cdh13	919.411	2.83993	0.958873	2.96173	0.00305913	0.068522	UP		None
Robo2	524.997	1.26023	1.00586	1.25288	0.210248	0.235833	NO		None
Chgb	772.95	2.41893	1.09094	2.21728	0.0266037	0.0723164	UP		None
Rph3a	750.606	2.58038	1.08897	2.36955	0.0178096	0.068522	UP		None
Mpped1	494.495	0.514418	0.824354	0.624026	0.532611	0.545476	NO		None
Cntrl	668.769	2.22306	1.04495	2.12744	0.0333837	0.0774892	UP		None
Wif1	828.629	3.06819	1.92569	1.59329	0.111095	0.144196	NO		None
Plk2	654.682	1.64055	0.892042	1.83909	0.0659021	0.102292	NO		None
Cacna1e	962.668	2.19335	1.03826	2.11252	0.0346416	0.0783038	UP		None
Rbms3	699.934	2.44202	0.999244	2.44387	0.0145306	0.068522	UP		None
Ddx21	523.687	1.24775	1.03619	1.20418	0.228522	0.25409	NO		None
Pea15a	778.872	1.83076	1.03367	1.77112	0.0765405	0.112573	NO		None
Notch1	617.548	1.5051	0.938572	1.60361	0.108801	0.142675	NO		None
Cd9	939.937	2.56389	1.135	2.25894	0.0238874	0.0723164	UP	Cd9	UpDown
Foxa2	395.984	3.8586	1.59488	2.41937	0.0155476	0.068522	UP		None
Mcm7	449.025	1.57214	1.13331	1.38721	0.165377	0.1958	NO		None
Ntrk2	952.465	3.22527	1.09101	2.95624	0.00311418	0.068522	UP	Ntrk2	UpDown
Hmgcs1	1107.26	2.56782	1.01061	2.54086	0.0110579	0.068522	UP		None
Ntrk3	592.676	1.25439	1.1754	1.0672	0.285882	0.309746	NO		None
Rgs16	651.283	2.86617	1.3599	2.10764	0.0350623	0.0784998	UP		None
Nucks1	524.405	2.14499	0.955099	2.24583	0.0247147	0.0723164	UP		None
Dgkk	602.301	3.28821	1.34833	2.43872	0.0147394	0.068522	UP		None
Spock1	676.954	2.55989	1.05577	2.42468	0.015322	0.068522	UP		None
Sp9	614.325	2.13043	0.967236	2.20259	0.0276233	0.072898	UP		None
Qk	960.908	2.96184	1.19897	2.47032	0.0134993	0.068522	UP		None
Ncam2	888.653	3.30595	1.21085	2.73028	0.00632806	0.068522	UP		None
Lmnb1	1016.51	2.44183	0.969574	2.51846	0.011787	0.068522	UP		None
Gprasp1	936.893	2.50393	1.23676	2.02459	0.0429098	0.0832738	UP		None
Adarb2	984.223	3.0559	1.01085	3.02309	0.00250207	0.068522	UP		None
Cux2	532.521	0.859291	0.89749	0.957439	0.338346	0.357455	NO		None
Ngef	999.983	3.06947	1.15282	2.66258	0.00775441	0.068522	UP		None
Sox5	892.596	2.65046	1.00486	2.63764	0.00834841	0.068522	UP	Sox5	UpDown
Pkib	816.962	3.08404	1.11415	2.76806	0.00563913	0.068522	UP		None
Nudt4	878.981	2.31013	1.03345	2.23535	0.0253943	0.0723164	UP		None
Akap12	698.858	3.02326	1.12821	2.67969	0.00736898	0.068522	UP		None
Tmpo	464.308	1.50231	0.850618	1.76614	0.077373	0.113125	NO		None
B2m	468.699	1.3761	0.921163	1.49387	0.13521	0.168615	NO		None
Slc25a5	514.673	2.50215	0.948183	2.63889	0.00831781	0.068522	UP		None
Tuba4a	565.253	0.96176	0.922046	1.04307	0.296915	0.320355	NO		None
Cit	550.169	1.90011	1.29013	1.47281	0.140803	0.173875	NO		None
Ctss	1000.68	2.56659	1.08773	2.35958	0.0182958	0.0686403	UP		None
Snx31	418.305	0.852653	1.36422	0.625013	0.531963	0.545476	NO		None
Syt6	489.582	2.15255	1.12807	1.90817	0.0563698	0.0941669	NO		None
Actr3b	806.351	2.43247	1.34614	1.807	0.0707623	0.107667	NO		None
Drd1	770.844	2.77471	1.19138	2.32899	0.0198598	0.0701714	UP		None
Cd200	697.324	2.42863	1.07745	2.25405	0.024193	0.0723164	UP		None
Tpm4	608.316	1.60704	0.987936	1.62666	0.103809	0.138122	NO		None
Tnik	499.029	1.68604	0.985567	1.71073	0.0871302	0.121791	NO		None
Gli3	654.034	2.64617	1.1749	2.25225	0.0243067	0.0723164	UP		None
Dach1	698.979	2.30492	1.10827	2.07974	0.0375495	0.0801392	UP		None
Sv2a	862.695	2.79839	1.22574	2.28301	0.0224295	0.0723164	UP		None
Ran	601.513	2.39216	1.10307	2.16863	0.0301105	0.0750503	UP		None
Arx	904.491	3.20041	1.08585	2.94739	0.0032047	0.068522	UP		None
Camk2b	796.004	2.52071	1.1832	2.13042	0.0331365	0.0771972	UP		None
Rarb	597.087	2.17254	0.932207	2.33053	0.0197781	0.0701714	UP		None
Rab3c	732.289	2.0454	1.00025	2.04489	0.0408655	0.0822249	UP		None
Tmem132b	720.965	1.76873	0.914694	1.93368	0.0531522	0.0921565	NO		None
Mad2l1	566.323	2.01394	1.01832	1.9777	0.0479631	0.088667	UP		None
Grb10	1051.3	2.67162	1.00921	2.64723	0.00811539	0.068522	UP		None
Igf2	753.846	2.36919	1.00723	2.35219	0.0186634	0.0686564	UP		None
Plxnd1	721.84	2.87562	1.08641	2.64691	0.00812312	0.068522	UP		None
Clu	1032.33	2.58737	1.33149	1.94322	0.0519896	0.091594	NO	Clu	None
Msmo1	775.462	2.36793	1.11696	2.11998	0.0340081	0.0783038	UP		None
Limch1	915.625	3.4731	1.04345	3.32848	0.000873197	0.068522	UP		None
Kif14	556.448	1.76384	0.904081	1.95097	0.0510605	0.0908757	NO		None
Ncl	396.259	1.22719	1.11165	1.10393	0.269623	0.29363	NO		None
Adgrl2	803.716	2.80146	1.03581	2.70461	0.00683836	0.068522	UP		None
Camkv	678.392	2.12643	1.13869	1.86744	0.0618403	0.097817	NO		None
Dnmt1	870.448	3.03453	1.00643	3.01514	0.00256858	0.068522	UP		None
Spag5	838.614	1.96271	0.90259	2.17453	0.0296655	0.0742805	UP		None
Cul9	439.642	0.801912	0.870364	0.921352	0.356867	0.375153	NO		None
Pdgfa	610.438	1.53562	1.13177	1.35682	0.174837	0.202618	NO		None
Ttn	985.775	1.85946	1.0774	1.72588	0.0843698	0.118978	NO		None
Khdrbs3	654.686	2.25216	1.01338	2.22243	0.0262541	0.0723164	UP		None
Nfic	399.458	0.418996	0.760038	0.551283	0.58144	0.59146	NO	Nfic	None
Rgs10	1070.27	2.42969	1.01283	2.39892	0.0164433	0.068522	UP		None
Reep1	498.471	1.81457	1.19278	1.5213	0.128185	0.161855	NO		None
Tead1	755.107	1.61592	1.13862	1.41919	0.155844	0.187725	NO	Tead1	None
Tgfa	697.107	2.31905	0.872269	2.65864	0.00784564	0.068522	UP		None
Cngb3	829.06	3.90614	1.29277	3.02152	0.00251507	0.068522	UP		None
Cdc25b	747.415	2.90662	1.04303	2.7867	0.0053247	0.068522	UP		None
Rab6b	738.191	2.06303	1.08093	1.90857	0.0563177	0.0941669	NO	Rab6b	None
Kcnip4	491.704	1.62217	1.12749	1.43875	0.150223	0.18303	NO		None
Ncam1	529.569	1.09412	0.962407	1.13686	0.255598	0.280277	NO	Ncam1	None
Bcan	595.661	1.38832	0.982515	1.41303	0.157647	0.188306	NO		None
Elmod1	748.108	2.08354	0.900085	2.31482	0.0206228	0.0712831	UP		None
Nap1l1	945.305	3.04511	1.12172	2.71467	0.00663416	0.068522	UP		None
Dpp6	645.267	2.43889	1.09252	2.23235	0.0255918	0.0723164	UP		None
Lmo3	822.439	2.99132	1.25936	2.37528	0.0175358	0.068522	UP	Lmo3	UpDown
Meis1	901.702	2.31139	0.945264	2.44524	0.0144757	0.068522	UP		None
Lbr	833.345	1.64188	0.933523	1.7588	0.0786112	0.114409	NO		None
Gnai1	403.512	0.255317	0.775752	0.329122	0.742064	0.747944	NO		None
Snap25	945.603	2.94894	1.10396	2.67123	0.00755736	0.068522	UP		None
Adgrl3	667.373	2.38459	1.04549	2.28084	0.0225578	0.0723164	UP		None
Rasgrf2	750.906	1.89994	1.05605	1.7991	0.072003	0.108516	NO		None
Calm2	784.918	2.62486	1.06144	2.47293	0.0134011	0.068522	UP		None
Mctp2	980.367	2.9977	1.1569	2.59115	0.0095656	0.068522	UP		None
Stxbp2	538.325	1.37731	0.827299	1.66482	0.0959481	0.130951	NO		None
Ldb2	457.395	0.538467	0.836352	0.643828	0.519687	0.534823	NO		None
Clmp	448.24	1.38122	1.05969	1.30342	0.19243	0.220253	NO		None
Cd47	644.108	1.93153	0.926419	2.08494	0.0370744	0.0793917	UP	Cd47	UpDown
Sipa1l1	571.466	2.52474	1.10636	2.28202	0.022488	0.0723164	UP		None
Depdc1a	639.01	1.62895	1.24606	1.30728	0.191118	0.219407	NO		None
Arl4a	856.745	2.6586	1.08233	2.45636	0.0140353	0.068522	UP		None
E2f8	480.67	0.971776	0.83186	1.1682	0.242727	0.267547	NO		None
Celf4	532.855	1.61772	0.990989	1.63243	0.102589	0.136786	NO		None
Epha3	896.075	2.43044	1.10949	2.1906	0.0284806	0.0740045	UP		None
Cdk5rap2	558.942	1.35596	1.13163	1.19823	0.230826	0.255758	NO		None
Neat1	971.483	2.6648	1.09942	2.42383	0.0153578	0.068522	UP		None
Aldoa	660.654	1.94215	0.898697	2.16108	0.0306893	0.0750503	UP		None
Cacna2d3	500.993	0.99045	0.884996	1.11916	0.263073	0.287977	NO		None
Pou3f3	481.393	1.83163	1.0059	1.8209	0.0686225	0.105031	NO	Pou3f3	None
Sox2	485.723	1.20244	0.933691	1.28783	0.197804	0.224072	NO	Sox2	None
Paics	514.814	1.80203	1.03761	1.73672	0.0824366	0.117555	NO		None
Esm1	485.266	3.64887	1.52319	2.39554	0.0165958	0.068522	UP		None
Rpl35	1009.12	2.3655	1.10068	2.14912	0.031625	0.0763109	UP		None
Btbd17	808.152	2.93729	1.17769	2.49412	0.0126271	0.068522	UP		None
Siva1	887.052	2.66548	1.13899	2.34022	0.0192724	0.0697272	UP		None
Nrip3	725.669	2.75664	1.34885	2.0437	0.0409832	0.0822249	UP		None
S100a11	1106.09	2.55552	1.02128	2.50228	0.0123396	0.068522	UP		None
Rgs17	783.189	1.74248	0.975439	1.78635	0.074042	0.11048	NO		None
Diaph3	928.575	1.87988	1.15821	1.62309	0.10457	0.138555	NO		None
Rangap1	408.819	0.59184	0.948345	0.624077	0.532577	0.545476	NO		None
Pbx1	852.722	2.32606	1.1015	2.11171	0.0347112	0.0783038	UP	Pbx1	UpDown
Lingo1	397.613	0.0321693	0.671069	0.0479374	0.961766	0.961766	NO		None
Col1a2	619.088	1.44903	1.02104	1.41918	0.155847	0.187725	NO		None
Npas3	997.822	2.70187	1.04309	2.59027	0.00959019	0.068522	UP		None
Sema6d	899.303	3.0597	1.15465	2.6499	0.00805158	0.068522	UP		None
Cst3	1007.79	3.39097	1.01656	3.33572	0.000850788	0.068522	UP	Cst3	UpDown
Tmod2	1028.1	2.21488	1.06747	2.07488	0.0379978	0.0805554	UP		None
Nrxn2	840.576	3.05634	1.10398	2.76848	0.00563185	0.068522	UP		None
Cbfa2t3	643.324	2.31772	1.02622	2.25851	0.0239142	0.0723164	UP		None
Snap91	551.662	2.09567	1.01993	2.05473	0.0399055	0.0821355	UP		None
Ctla2b	709.272	2.1811	1.04132	2.09456	0.0362098	0.0784998	UP		None
Zbtb18	393.988	0.0758503	0.71048	0.106759	0.91498	0.916421	NO		None
Gcnt1	482.673	0.643543	0.834053	0.771586	0.44036	0.454657	NO		None
Ap2a2	866.18	2.80291	1.24693	2.24785	0.0245857	0.0723164	UP		None
Myo6	948.959	2.37116	0.997126	2.37799	0.0174072	0.068522	UP		None
Pou3f4	631.159	1.42117	1.01144	1.40509	0.159994	0.190554	NO		None
Dnajc9	734.4	1.57548	1.07042	1.47183	0.141068	0.173875	NO		None
Rnd3	677.241	2.56028	1.13423	2.25727	0.023991	0.0723164	UP		None
Egr2	883.493	2.19019	1.12519	1.94651	0.0515932	0.0911481	NO		None
Cspg5	687.59	1.72973	1.05256	1.64335	0.100311	0.134595	NO		None
L1cam	1027.28	2.28145	1.02999	2.21503	0.0267583	0.0724183	UP		None
Sulf1	901.9	3.03695	1.00202	3.03083	0.00243884	0.068522	UP		None
Tnfrsf19	954.549	2.5683	1.10656	2.32098	0.020288	0.0708964	UP		None
Ptk2b	1159.18	2.22404	0.979619	2.27031	0.0231888	0.0723164	UP		None
Kcna1	509.562	1.72965	1.10238	1.56901	0.116647	0.149571	NO		None
Nrxn3	483.258	0.662109	0.854597	0.774761	0.438481	0.453453	NO	Nrxn3	None
Lingo2	804.444	2.81597	1.28489	2.1916	0.0284086	0.0740045	UP		None
Nav2	815.821	2.14538	1.09925	1.95167	0.0509777	0.0908757	NO		None
Odc1	599.942	1.84357	1.16703	1.57971	0.114174	0.146993	NO		None
Igfbp2	1132.89	2.4808	0.952244	2.60522	0.00918164	0.068522	UP		None
Pls3	785.999	2.5614	1.00152	2.55751	0.0105425	0.068522	UP		None
Cdon	780.591	2.23232	0.980836	2.27594	0.0228495	0.0723164	UP		None
Nol4	591.617	1.27	0.917086	1.38482	0.166108	0.1958	NO	Nol4	None
Rfc1	828.924	2.09579	1.18372	1.77051	0.0766419	0.112573	NO		None
Ndrg4	901.243	2.33028	1.15922	2.01021	0.0444086	0.0837245	UP		None
Gfra1	662.674	2.21691	1.1178	1.98328	0.0473363	0.0880289	UP		None
Xylt1	463.97	1.46185	1.12475	1.29971	0.193701	0.220978	NO		None
Aqp4	408.605	1.53866	1.06578	1.44369	0.148825	0.181711	NO		None
Tspan7	863.939	2.1514	0.943965	2.27911	0.0226607	0.0723164	UP		None
Skp2	984.087	2.72885	1.10794	2.46299	0.0137784	0.068522	UP		None
Gja1	948.857	2.12729	1.15944	1.83477	0.0665402	0.102498	NO		None
Rpl23a	504.294	1.52358	1.01622	1.49927	0.133804	0.16719	NO		None
Uchl1	912.728	2.50536	1.19104	2.10351	0.0354209	0.0784998	UP		None
Ezh2	833.79	2.21684	1.16967	1.89527	0.0580569	0.0949208	NO		None
Atp1a1	654.502	2.45993	1.01524	2.42301	0.0153925	0.068522	UP		None
Cd63	966.974	2.62836	1.1738	2.23919	0.0251436	0.0723164	UP	Cd63	UpDown
Ephb1	547.392	2.24642	1.11345	2.01753	0.0436403	0.0834309	UP		None
Pam	592.202	1.04513	0.761353	1.37273	0.169837	0.198195	NO		None
Pdgfb	841.23	2.34387	0.989136	2.36961	0.0178068	0.068522	UP		None
Ralyl	984.293	2.41958	1.11134	2.17717	0.0294679	0.074158	UP		None
Creg2	606.016	2.44636	1.12009	2.18407	0.0289569	0.0741298	UP		None
Gapdh	512.365	1.09948	0.933137	1.17826	0.238694	0.263558	NO		None
Dlg2	497.673	1.63695	1.05914	1.54554	0.122217	0.155771	NO		None
Hmgn3	469.97	1.6795	1.02031	1.64608	0.099748	0.134406	NO		None
Nrep	1048.4	2.18067	1.11309	1.95912	0.050099	0.0902633	NO	Nrep	None
Elavl2	399.197	0.421503	0.732158	0.575699	0.564819	0.576605	NO		None
Exo1	904.084	2.50221	1.07156	2.33512	0.0195371	0.0698066	UP		None
Fat3	1059.9	2.40499	1.12069	2.14599	0.0318737	0.0763109	UP		None
Wnt5a	954.55	2.48832	1.18872	2.09328	0.0363244	0.0784998	UP		None
Gpm6a	1021.79	2.43665	1.02942	2.36701	0.0179326	0.068522	UP		None
Scn3a	696.828	2.73865	1.15761	2.36577	0.0179924	0.068522	UP		None
Cenpk	653.055	2.38617	1.26538	1.88573	0.0593307	0.0961719	NO		None
Sez6l2	602.613	1.43821	1.08438	1.3263	0.18474	0.212468	NO		None
Rtn1	948.958	2.62432	1.15485	2.27244	0.0230601	0.0723164	UP	Rtn1	UpDown
Igsf21	498.456	2.40982	1.22604	1.96553	0.0493525	0.0895377	UP		None
Gpr22	603.323	2.52589	1.29524	1.95014	0.05116	0.0908757	NO		None
Igf2bp1	959.11	2.92907	1.13908	2.57142	0.0101281	0.068522	UP		None
Kirrel2	391.158	2.04782	1.42819	1.43386	0.151612	0.184018	NO		None
Brs3	427.787	2.63655	1.50797	1.7484	0.0803942	0.115506	NO		None
Csmd3	619.505	2.50687	1.08668	2.30691	0.02106	0.0722605	UP		None
Malat1	664.355	2.1803	1.12679	1.93497	0.052994	0.0921565	NO		None
Prdx4	820.295	2.41665	1.08398	2.22942	0.0257862	0.0723164	UP		None
Celsr1	745.908	2.13103	1.29361	1.64735	0.0994855	0.134337	NO		None
Hsp90b1	634.432	1.03232	1.06051	0.973419	0.330345	0.351337	NO		None
Fstl5	476.71	1.18491	0.870798	1.36071	0.173604	0.201851	NO		None
Atad5	978	2.06973	1.01073	2.04775	0.0405843	0.0822026	UP		None
E2f7	782.926	2.13776	1.01165	2.11315	0.0345882	0.0783038	UP		None
Gnas	1019.06	2.15148	1.12024	1.92056	0.0547875	0.093669	NO		None
Nme2	494.053	0.477103	0.905228	0.527053	0.598157	0.605776	NO		None
Foxo1	760.9	2.23779	1.1574	1.93347	0.0531783	0.0921565	NO		None
Cbx3	757.862	2.14697	1.05287	2.03917	0.0414333	0.0826069	UP	Cbx3	UpDown
Smarca5	526.359	2.82877	1.01901	2.77599	0.00550338	0.068522	UP		None
Magel2	894.249	2.61362	1.00827	2.59218	0.009537	0.068522	UP		None
Ccdc85a	1058.57	2.35616	1.01474	2.32194	0.0202359	0.0708964	UP		None
Ifitm3	864.929	3.06491	1.08376	2.82803	0.00468361	0.068522	UP		None
Dync1i2	708.582	1.81659	1.07639	1.68768	0.0914736	0.125653	NO		None
Rbm3	679.245	1.93424	1.09141	1.77224	0.0763547	0.112573	NO		None
Zswim6	726.522	1.69849	1.06377	1.59667	0.11034	0.14351	NO	Zswim6	None
Akap5	398.908	0.559257	1.05401	0.530601	0.595695	0.604246	NO		None
Efnb3	556.332	2.77852	1.16356	2.38794	0.016943	0.068522	UP		None
Tspyl4	479.586	2.15062	1.23915	1.73556	0.0826417	0.117584	NO		None
Ccdc88a	959.92	2.78481	1.04137	2.67416	0.00749157	0.068522	UP		None
Vstm2b	995.326	3.74775	1.34827	2.77967	0.00544135	0.068522	UP		None
Ptgds	651.749	2.97973	1.34389	2.21724	0.026607	0.0723164	UP		None
Kif26b	1015.74	3.48276	1.18557	2.93762	0.00330742	0.068522	UP		None
Tmx4	477.749	1.39102	1.01054	1.37651	0.168663	0.197549	NO		None
Dner	660.386	2.50865	1.04523	2.40009	0.016391	0.068522	UP		None
Sox1	1013.41	2.46147	1.01095	2.43481	0.0148997	0.068522	UP	Sox1	UpDown
Synpo2	715.1	1.35581	1.04439	1.29818	0.194224	0.220978	NO		None
Pdcd4	804.881	2.88961	1.20649	2.39506	0.0166178	0.068522	UP	Pdcd4	UpDown
Baz1a	950.468	2.51268	1.10692	2.26997	0.0232096	0.0723164	UP		None
Vcam1	391.05	0.193556	0.695747	0.278199	0.78086	0.783323	NO	Vcam1	None
Flrt3	868.111	2.699	0.995429	2.71139	0.00670015	0.068522	UP		None
Gfap	504.487	1.00996	0.879318	1.14857	0.250732	0.275416	NO		None
Sox11	618.459	2.3796	0.924398	2.57421	0.0100469	0.068522	UP		None
Rif1	524.059	1.32451	1.12369	1.17871	0.238512	0.263558	NO		None
Erc2	675.404	2.75073	1.10953	2.47918	0.0131683	0.068522	UP		None
Npm1	788.385	2.0952	0.970131	2.1597	0.0307956	0.0750503	UP		None
Comt	687.972	1.2657	0.841224	1.50459	0.132429	0.165797	NO		None
Brca2	760.408	1.84862	1.05753	1.74805	0.0804548	0.115506	NO		None
Atp2b2	406.342	0.921116	0.960659	0.958838	0.33764	0.357303	NO		None
Ablim1	432.987	1.06781	0.978466	1.09131	0.275138	0.298926	NO		None
Camk1d	803.352	2.23957	1.13929	1.96576	0.0493266	0.0895377	UP		None
Ccdc34	582.726	1.24391	0.936281	1.32857	0.18399	0.211989	NO		None
Map1a	821.338	2.64225	1.19865	2.20436	0.0274988	0.0728719	UP		None
Gucy2c	635.203	3.54762	1.43137	2.47848	0.0131943	0.068522	UP		None
Cenpl	683.105	1.94715	1.37493	1.41618	0.156722	0.188066	NO		None
Hnrnpd	893.633	2.69988	1.0737	2.51456	0.0119182	0.068522	UP		None
Stag2	647.588	1.88105	0.987779	1.90432	0.0568683	0.0941669	NO	Stag2	None
Hepacam	622.631	0.793483	0.902462	0.879242	0.37927	0.395944	NO		None
Disp2	669.762	1.85121	1.13306	1.63381	0.102298	0.136684	NO		None
Dcx	471.543	2.03521	0.909924	2.23668	0.0253073	0.0723164	UP		None
Larp7	692.085	1.75146	0.886138	1.9765	0.0480977	0.088667	UP		None
Nell2	692.736	1.91314	0.946611	2.02104	0.0432752	0.0832738	UP		None
S1pr1	1053.16	2.13481	1.03251	2.06761	0.0386771	0.0806513	UP		None
Alyref	396.44	0.930625	0.916084	1.01587	0.30969	0.331587	NO		None
Lmo7	635.841	4.1021	1.13278	3.62128	0.000293154	0.068522	UP		None
Rpl6	930.864	2.99636	1.04816	2.85868	0.00425411	0.068522	UP	Rpl6	UpDown
Trank1	1036.19	2.69747	1.08911	2.47677	0.0132579	0.068522	UP		None
Zcchc18	562.974	1.34651	0.971419	1.38613	0.165708	0.1958	NO		None
Prdm16	553.225	1.90083	0.917813	2.07105	0.0383544	0.0806513	UP		None
Cdh10	457.708	1.52166	1.11426	1.36563	0.172055	0.200415	NO		None
Slc3a2	430.149	1.21331	0.939718	1.29115	0.196652	0.223341	NO		None
Tle1	724.645	1.84268	1.162	1.58579	0.112788	0.145985	NO		None
Ska3	517.378	1.95887	1.04197	1.87997	0.0601121	0.096788	NO		None
Gabrg3	709.665	2.78444	1.17213	2.37553	0.0175236	0.068522	UP		None
Csrnp3	779.441	2.25453	1.11011	2.03091	0.042264	0.0832738	UP		None
Gnl3l	581.798	1.85271	1.08612	1.7058	0.0880451	0.122263	NO		None
Frrs1l	801.879	2.41827	1.13351	2.13344	0.0328882	0.0769005	UP		None
Timp3	392.751	0.923351	0.907646	1.0173	0.309009	0.331416	NO		None
Nbl1	755.57	2.51726	1.20255	2.09327	0.0363253	0.0784998	UP		None
Dlx6	447.736	0.843895	0.991406	0.851211	0.394652	0.408793	NO		None
Grid2	920.049	3.52813	1.29422	2.72607	0.00640935	0.068522	UP		None
Ap2b1	900.672	2.24972	1.11234	2.02251	0.0431242	0.0832738	UP		None
Asrgl1	771.366	1.93009	0.977807	1.97389	0.0483941	0.0889556	UP	Asrgl1	UpDown
Tmsb10	461.404	1.3633	0.899996	1.51479	0.129826	0.163504	NO		None
Syne2	478.089	2.01643	1.09909	1.83464	0.0665591	0.102498	NO		None
Notch2	464.489	2.77641	1.0926	2.54111	0.0110502	0.068522	UP	Notch2	UpDown
Phactr1	572.856	2.42029	1.23128	1.96567	0.0493364	0.0895377	UP		None
Mlc1	644.534	1.8027	0.980365	1.83881	0.0659431	0.102292	NO	Mlc1	None
Strip2	649.699	2.00522	1.17343	1.70885	0.0874783	0.122009	NO		None
Rpl27	838.056	1.79192	1.07761	1.66287	0.0963392	0.131203	NO		None
Syne1	877.124	2.00895	1.1089	1.81166	0.0700386	0.106822	NO		None
Hnrnpf	946.798	2.45433	1.11923	2.19288	0.0283163	0.0740045	UP		None
Prdx6	970.235	2.76503	1.08817	2.54099	0.011054	0.068522	UP		None
Efnb2	947.164	2.57041	1.13909	2.25655	0.0240362	0.0723164	UP	Efnb2	UpDown
Apbb2	911.356	3.03151	1.18097	2.56697	0.0102591	0.068522	UP		None
Ank2	629.906	1.57516	0.817995	1.92564	0.0541499	0.0930793	NO	Ank2	None
Rgs6	933.869	2.95536	1.23283	2.39722	0.01652	0.068522	UP		None
Nova1	404.29	0.819506	0.7872	1.04104	0.297857	0.320355	NO		None
Tppp3	750.986	3.31677	1.17878	2.81372	0.00489722	0.068522	UP		None
Frmpd4	476.576	2.08516	1.09449	1.90515	0.0567609	0.0941669	NO		None
Zfp608	978.702	2.57973	1.13397	2.27496	0.0229084	0.0723164	UP		None
Loxl1	758.341	2.4545	1.23704	1.98417	0.0472364	0.0880289	UP		None
Rasgef1b	419.401	1.88012	1.16041	1.62022	0.105184	0.138944	NO		None
Mgam	682.795	2.45999	1.25971	1.95282	0.0508405	0.0908757	NO		None
Sv2c	723.118	2.18038	1.16821	1.86643	0.0619815	0.097817	NO		None
Oat	514.848	1.434	1.17391	1.22157	0.221872	0.247563	NO		None
Supt16	636.388	2.12376	1.00412	2.11505	0.0344259	0.0783038	UP		None
Gpsm2	903.381	1.84438	0.973891	1.89382	0.0582483	0.0949896	NO		None
Fibin	719.78	2.23696	1.08181	2.06779	0.03866	0.0806513	UP		None
Hs3st1	937.747	3.01112	1.37921	2.18323	0.0290189	0.0741298	UP		None
Psph	493.526	1.34156	1.15752	1.159	0.246456	0.271187	NO		None
9530053A07Rik	668.027	1.86464	1.14771	1.62467	0.104233	0.138398	NO		None
Clec4g	415.718	1.48797	1.54029	0.96603	0.334029	0.354091	NO		None
Prr11	803.035	1.87121	1.01474	1.84403	0.0651788	0.101602	NO		None
Slc2a3	600.464	2.30918	1.06701	2.16415	0.0304525	0.0750503	UP		None
Zfp703	1009.03	2.224	1.0077	2.20702	0.0273129	0.0727936	UP		None
Pantr1	802.234	2.71069	0.982952	2.7577	0.00582092	0.068522	UP		None
Ube2ql1	855.299	1.79069	0.941404	1.90215	0.0571516	0.0941669	NO		None
Mgst3	504.606	1.30884	0.946899	1.38224	0.166899	0.195844	NO		None
D430041D05Rik	718.562	2.10816	1.0501	2.00758	0.0446884	0.0838403	UP		None
Dgkg	1068.51	2.83779	1.13779	2.49413	0.0126266	0.068522	UP		None
Kcnj10	606.85	1.40256	1.07634	1.30308	0.192548	0.220253	NO		None
Fau	768.778	2.61367	1.02454	2.55108	0.010739	0.068522	UP		None
Gad1	932.477	3.2267	0.995913	3.23994	0.00119554	0.068522	UP		None
Bcl11a	1039.56	2.05763	1.06959	1.92374	0.0543866	0.0932342	NO		None
Ppia	412.73	1.77678	0.863942	2.05659	0.0397254	0.0820304	UP		None
Adra2a	750.402	3.17722	1.31626	2.41383	0.0157858	0.068522	UP		None
Smarca2	771.035	2.02302	1.08031	1.87263	0.0611197	0.0974239	NO		None
Epha4	403.831	1.02566	1.01092	1.01459	0.310303	0.331685	NO	Epha4	None
Stil	456.095	1.54765	0.892361	1.73433	0.0828594	0.117631	NO		None
Kif5c	430.695	0.77938	1.03364	0.754013	0.450842	0.464725	NO		None
Rxfp1	432.491	1.34959	1.11747	1.20771	0.227158	0.253016	NO		None
Cbs	914.003	2.83627	1.15966	2.44577	0.0144544	0.068522	UP		None
Chd4	1009.06	2.09304	0.940309	2.2259	0.0260208	0.0723164	UP		None
Fn1	662.379	0.936335	0.89319	1.0483	0.294498	0.318539	NO		None
Pcdhga3	770.962	2.80494	1.17345	2.39034	0.0168329	0.068522	UP		None
Tox	828.666	2.9423	1.07576	2.73508	0.00623655	0.068522	UP		None
H2-K1	892.819	2.33361	1.04074	2.24225	0.024945	0.0723164	UP		None
Srgap1	1003.84	2.65408	1.09572	2.42222	0.0154261	0.068522	UP		None
Pde1c	418.01	1.95198	0.952944	2.04836	0.0405243	0.0822026	UP		None
Ticrr	404.498	0.659441	0.744918	0.885253	0.37602	0.393337	NO		None
Nlk	735.02	1.87857	1.05348	1.7832	0.0745536	0.110785	NO		None
Gad2	1053.12	2.47483	1.14597	2.15958	0.0308049	0.0750503	UP		None
Tfdp2	769.093	2.65988	1.11849	2.37811	0.0174018	0.068522	UP		None
Fam102b	904.893	1.9026	1.04516	1.82039	0.0686998	0.105031	NO		None
Atp5k	433.272	0.524839	0.953852	0.550231	0.582161	0.59146	NO		None
Tex15	508.605	1.97386	1.16657	1.69202	0.0906428	0.124781	NO		None
Zfp521	451.178	0.717513	0.823092	0.871728	0.383357	0.39839	NO		None
Cdk14	519.58	2.35228	1.03698	2.2684	0.0233047	0.0723164	UP	Cdk14	UpDown
Car11	629.797	2.64028	1.23066	2.14542	0.031919	0.0763109	UP		None
Pabpc1	837.34	1.91698	0.913812	2.09778	0.0359242	0.0784998	UP		None
Abca1	916.065	2.59002	1.39566	1.85576	0.0634879	0.0996995	NO	Abca1	None
Myo16	879.627	2.57011	1.09648	2.34397	0.0190799	0.0697272	UP		None
Mat2a	826.298	2.3832	1.17955	2.02043	0.043339	0.0832738	UP		None
Nap1l3	790.999	1.94946	0.992091	1.965	0.0494147	0.0895377	UP		None
Prkar1b	625.867	2.39801	1.19767	2.00223	0.0452601	0.084663	UP		None
Csmd1	970.927	2.91664	1.22933	2.37253	0.0176665	0.068522	UP		None
Baz1b	1059.95	2.89222	1.01179	2.85853	0.0042561	0.068522	UP		None
Hnrnpm	994.476	2.6826	1.0295	2.60573	0.00916796	0.068522	UP		None
Gabra4	871.623	3.04068	1.31251	2.31668	0.0205209	0.0712831	UP		None
Smc6	854.86	2.94888	1.19952	2.45839	0.0139562	0.068522	UP		None
Arhgap26	627.398	2.37257	0.959115	2.4737	0.0133721	0.068522	UP		None
Elmo1	647.63	2.04084	1.07039	1.90663	0.0565691	0.0941669	NO		None
Rabgap1l	775.961	2.16638	1.01387	2.13675	0.0326183	0.0765508	UP		None
Cenpc1	982.401	2.84898	1.14557	2.48695	0.0128842	0.068522	UP		None
Mstn	524.493	1.7239	2.01023	0.857565	0.391133	0.405808	NO		None
Zswim5	609.723	2.57334	1.07852	2.386	0.0170329	0.068522	UP		None
Atp6v1c2	445.494	2.69938	1.56834	1.72117	0.0852207	0.119648	NO		None
Sall1	684.878	3.03874	1.05764	2.87315	0.00406407	0.068522	UP		None
Lrrc4c	948.257	2.127	0.985573	2.15814	0.0309169	0.0750503	UP		None
Phykpl	657.687	2.65565	1.17807	2.25424	0.024181	0.0723164	UP		None
Cacng3	956.253	2.68685	1.23178	2.18127	0.0291633	0.0741298	UP		None
Snx10	802.909	2.06983	0.946444	2.18695	0.0287462	0.0741298	UP		None
Scrn1	973.874	2.08387	1.19032	1.75068	0.0800015	0.115506	NO		None
Grik2	756.521	1.84451	1.12452	1.64027	0.100949	0.135166	NO		None
Pde4dip	1027.72	2.65764	1.12682	2.35853	0.0183472	0.0686403	UP		None
Nav3	769.571	3.03077	1.10351	2.74648	0.00602382	0.068522	UP		None
Col12a1	544.961	2.09025	1.18242	1.76777	0.0770998	0.112985	NO		None
Kifap3	435.026	0.994647	1.05629	0.941643	0.346375	0.364726	NO		None
Bach2	496.053	1.07223	1.03068	1.04032	0.298193	0.320355	NO		None
Dlx5	535.728	2.17567	1.07539	2.02314	0.0430588	0.0832738	UP		None
Scn9a	408.894	1.05372	0.83054	1.26872	0.204542	0.231063	NO		None
Pmfbp1	931.425	2.95877	1.22397	2.41735	0.0156339	0.068522	UP		None
Sh3rf3	746.657	2.46394	1.28887	1.9117	0.0559148	0.0941669	NO		None
Lcorl	700.168	3.13114	1.05611	2.96477	0.00302908	0.068522	UP		None
Shank1	928.386	2.76747	1.06307	2.60328	0.00923352	0.068522	UP		None
Nab1	689.065	2.20801	1.23203	1.79217	0.0731063	0.109659	NO		None
Inpp5f	678.092	2.39585	1.13922	2.10306	0.0354604	0.0784998	UP		None
Gse1	389.892	0.488409	1.00297	0.486963	0.626284	0.633254	NO		None
Plxna2	403.245	0.952068	1.08776	0.875253	0.381436	0.397043	NO		None
Cntn2	522.217	1.89779	1.06545	1.78121	0.074878	0.111008	NO		None
Nek5	492.591	1.87602	1.29478	1.44891	0.147362	0.180931	NO		None
Clic5	589.688	2.10184	1.08673	1.93409	0.053102	0.0921565	NO		None
Stx1a	655.516	1.82838	1.15344	1.58515	0.112932	0.145985	NO		None

## Sheet: Fig 4h
	CellType	Pert.x	Batch	Num.x	Tot.x	Pert.y	Num.y	Tot.y	prop_gNFI	prop_gLacZ	prop_change
1	in:Adarb2/Erbb4	gNFI	experiment 1	113	4021	gLacZ	905	11373	0.0281025	0.0795744	-0.452029
2	in:Adarb2/Erbb4	gNFI	experiment 2	61	1866	gLacZ	771	18955	0.0326902	0.0406753	-0.0949124
3	mt:Ccnd2/Abracl	gNFI	experiment 1	137	4021	gLacZ	476	11373	0.0340711	0.0418535	-0.0893454
4	mt:Ccnd2/Abracl	gNFI	experiment 2	60	1866	gLacZ	1086	18955	0.0321543	0.0572936	-0.250866
5	i-pn:Cntnap5b/Isl1	gNFI	experiment 1	271	4021	gLacZ	766	11373	0.0673962	0.0673525	0.000281487
6	i-pn:Cntnap5b/Isl1	gNFI	experiment 2	145	1866	gLacZ	2186	18955	0.0777063	0.115326	-0.17147
7	i-pn:Ebf1/Cntn5	gNFI	experiment 1	208	4021	gLacZ	775	11373	0.0517284	0.0681438	-0.119697
8	i-pn:Ebf1/Cntn5	gNFI	experiment 2	98	1866	gLacZ	2673	18955	0.0525188	0.141018	-0.428961
9	mt:Fabp7/Dbi	gNFI	experiment 1	366	4021	gLacZ	828	11373	0.0910221	0.072804	0.0969917
10	mt:Fabp7/Dbi	gNFI	experiment 2	100	1866	gLacZ	1144	18955	0.0535906	0.0603535	-0.0516139
11	i-pn:Gm26917/Lingo2	gNFI	experiment 1	9	4021	gLacZ	18	11373	0.00223825	0.0015827	0.150511
12	i-pn:Gm26917/Lingo2	gNFI	experiment 2	1	1866	gLacZ	36	18955	0.000535906	0.00189924	-0.54949
13	in:Nxph1/Sst	gNFI	experiment 1	15	4021	gLacZ	257	11373	0.00373042	0.0225974	-0.782301
14	in:Nxph1/Sst	gNFI	experiment 2	31	1866	gLacZ	646	18955	0.0166131	0.0340807	-0.312059
15	i-pn:Ptprm/Gucy1a1	gNFI	experiment 1	353	4021	gLacZ	888	11373	0.0877891	0.0780797	0.0509027
16	i-pn:Ptprm/Gucy1a1	gNFI	experiment 2	271	1866	gLacZ	1749	18955	0.14523	0.0922712	0.196992
17	i-pn:Six3/Six3os1	gNFI	experiment 1	177	4021	gLacZ	698	11373	0.0440189	0.0613734	-0.144341
18	i-pn:Six3/Six3os1	gNFI	experiment 2	167	1866	gLacZ	1369	18955	0.0894962	0.0722237	0.0931252
19	mt:Top2a/Hmgb2	gNFI	experiment 1	237	4021	gLacZ	940	11373	0.0589406	0.0826519	-0.146839
20	mt:Top2a/Hmgb2	gNFI	experiment 2	133	1866	gLacZ	2071	18955	0.0712755	0.109259	-0.185516
21	in:Tshz1/Erbb4	gNFI	experiment 1	215	4021	gLacZ	724	11373	0.0534693	0.0636595	-0.0757591
22	in:Tshz1/Erbb4	gNFI	experiment 2	187	1866	gLacZ	1638	18955	0.100214	0.0864152	0.0643399

## Sheet: Fig 4i
	CellType	Pert.x	Batch	Num.x	Tot.x	Pert.y	Num.y	Tot.y	prop_xNfib	prop_egfp	prop_change
1	i-pn:Ccnd2/Nudt4	xNfib	replicate 1	161	2612	egfp	59	1186	0.0616386	0.049747	0.0930854
2	i-pn:Ccnd2/Nudt4	xNfib	replicate 2	25	542	egfp	198	4305	0.0461255	0.045993	0.00124869
3	i-pn:Ebf1/Foxp1	xNfib	replicate 1	114	2612	egfp	40	1186	0.0436447	0.0337268	0.111956
4	i-pn:Ebf1/Foxp1	xNfib	replicate 2	31	542	egfp	162	4305	0.0571956	0.0376307	0.181821
5	mt:Fabp7/Mt3	xNfib	replicate 1	190	2612	egfp	32	1186	0.0727412	0.0269815	0.430715
6	mt:Fabp7/Mt3	xNfib	replicate 2	16	542	egfp	234	4305	0.0295203	0.0543554	-0.265122
7	i-pn:Foxp1/Gucy1a3	xNfib	replicate 1	61	2612	egfp	53	1186	0.0233538	0.044688	-0.281835
8	i-pn:Foxp1/Gucy1a3	xNfib	replicate 2	30	542	egfp	171	4305	0.0553506	0.0397213	0.144099
9	mt:Hes1/Fabp7	xNfib	replicate 1	137	2612	egfp	18	1186	0.0524502	0.0151771	0.53856
10	mt:Hes1/Fabp7	xNfib	replicate 2	21	542	egfp	75	4305	0.0387454	0.0174216	0.347132
11	mt:Hist1h1b/Top2a	xNfib	replicate 1	414	2612	egfp	168	1186	0.158499	0.141653	0.0488026
12	mt:Hist1h1b/Top2a	xNfib	replicate 2	65	542	egfp	533	4305	0.119926	0.12381	-0.01384
13	i-pn:Isl1/Zfp503	xNfib	replicate 1	356	2612	egfp	136	1186	0.136294	0.114671	0.0750226
14	i-pn:Isl1/Zfp503	xNfib	replicate 2	166	542	egfp	700	4305	0.306273	0.162602	0.274984
15	in:Nkx2-1/Lhx8	xNfib	replicate 1	59	2612	egfp	5	1186	0.0225881	0.00421585	0.728994
16	in:Nkx2-1/Lhx8	xNfib	replicate 2	9	542	egfp	51	4305	0.0166052	0.0118467	0.146646
17	in:Npy/Nxph1	xNfib	replicate 1	29	2612	egfp	17	1186	0.0111026	0.0143339	-0.110939
18	in:Npy/Nxph1	xNfib	replicate 2	13	542	egfp	97	4305	0.0239852	0.0225319	0.0271455
19	in:Nr2f2/Nr2f1	xNfib	replicate 1	286	2612	egfp	71	1186	0.109495	0.0598651	0.262219
20	in:Nr2f2/Nr2f1	xNfib	replicate 2	39	542	egfp	373	4305	0.0719557	0.0866434	-0.0806704
21	in:Sst/Maf	xNfib	replicate 1	40	2612	egfp	53	1186	0.0153139	0.044688	-0.465104
22	in:Sst/Maf	xNfib	replicate 2	30	542	egfp	136	4305	0.0553506	0.0315912	0.243556

## Sheet: Fig 4j-upper
	guide	pseudotime	broad_cluster
A_AAACCCAAGAGGTGCT-1	gNFI	17.5999	IN
A_AAACCCACAAGCGGAT-1	gNFI	0.753357	AP
A_AAACCCAGTGGAACCA-1	gLacZ	31.6478	PN
A_AAACCCATCTATCCAT-1	gLacZ	30.6009	PN
A_AAACGAAAGAGCAAGA-1	gLacZ	31.2319	PN
A_AAACGAAAGCCTGAGA-1	gLacZ	27.6517	IN
A_AAACGAAAGTAACAGT-1	gLacZ	19.6563	BP
A_AAACGAACAAGTGGCA-1	gLacZ	8.73673	BP
A_AAACGAAGTGAGTAAT-1	gLacZ	37.782	PN
A_AAACGCTAGGCCATAG-1	gLacZ	30.2911	PN
A_AAAGAACAGGGAGTGG-1	gLacZ	21.2955	IN
A_AAAGAACCAGACAAAT-1	gLacZ	8.20909	AP
A_AAAGAACTCGGCGATC-1	gLacZ	17.8903	BP
A_AAAGAACTCTTTGGAG-1	gLacZ	21.726	IN
A_AAAGGATCACCAGTTA-1	gLacZ	27.822	PN
A_AAAGGATCACCCTCTA-1	gLacZ	22.0504	IN
A_AAAGGATCATCGATCA-1	gNFI	31.3066	PN
A_AAAGGGCAGTAAACAC-1	gLacZ	31.2511	PN
A_AAAGGGCTCCGTGTCT-1	gLacZ	17.3256	BP
A_AAAGGTATCCGCAGTG-1	gLacZ	5.89683	AP
A_AAAGGTATCGCTGATA-1	gNFI	36.5676	PN
A_AAAGGTATCGGAACTT-1	gNFI	37.1367	PN
A_AAAGTCCAGAGGCTGT-1	gLacZ	18.032	PN
A_AAAGTCCCACAGTATC-1	gNFI	18.7746	PN
A_AAAGTCCCAGCTGGTC-1	gNFI	24.7805	IN
A_AAAGTCCCAGGTCCGT-1	gLacZ	27.7048	IN
A_AAAGTCCCATACAGCT-1	gLacZ	38.3718	PN
A_AAAGTCCCATTCCTAT-1	gLacZ	35.0561	PN
A_AAAGTCCGTAGCGTTT-1	gLacZ	30.7304	PN
A_AAAGTGACAAACGGCA-1	gLacZ	9.0862	BP
A_AAAGTGACAAGTAGTA-1	gLacZ	23.2868	IN
A_AAAGTGATCACTGATG-1	gLacZ	36.4247	PN
A_AAATGGACACGAGAAC-1	gLacZ	0.558785	AP
A_AAATGGACACGTTCGG-1	gNFI	1.24734	AP
A_AAATGGACACTGTGTA-1	gLacZ	29.1013	IN
A_AAATGGACAGTTCACA-1	gNFI	24.6608	IN
A_AAATGGAGTCATATGC-1	gLacZ	31.1339	PN
A_AAATGGATCATTGCGA-1	gLacZ	0.558785	AP
A_AACAAAGCATGTGCCG-1	gNFI	22.2032	IN
A_AACAAAGTCCTGTTAT-1	gLacZ	16.3602	BP
A_AACAACCAGGCCCGTT-1	gNFI	36.5676	unknown
A_AACAACCCAGCGTTTA-1	gLacZ	37.3416	PN
A_AACAACCGTTAGTTCG-1	gLacZ	23.4445	IN
A_AACAACCGTTGAGGAC-1	gLacZ	25.2546	IN
A_AACAACCTCCGAAATC-1	gLacZ	29.3011	unknown
A_AACAACCTCCGTGGCA-1	gLacZ	25.1206	PN
A_AACAACCTCTCGTCGT-1	gLacZ	22.1809	IN
A_AACAAGACAACCACGC-1	gLacZ	26.3526	PN
A_AACAAGACAATTGCTG-1	gLacZ	34.4981	PN
A_AACACACCAAATCCCA-1	gLacZ	28.4774	PN
A_AACACACGTACGGGAT-1	gNFI	25.3403	PN
A_AACACACGTCGAGTTT-1	gLacZ	24.2143	PN
A_AACAGGGAGACCCTTA-1	gNFI	30.6903	PN
A_AACAGGGAGGGAGATA-1	gNFI	19.8762	PN
A_AACAGGGCAACAAGTA-1	gLacZ	3.15129	AP
A_AACAGGGGTGGATTTC-1	gLacZ	20.3923	PN
A_AACCAACAGCTCCATA-1	gLacZ	8.06223	AP
A_AACCAACAGTTGGAGC-1	gLacZ	19.1852	BP
A_AACCAACGTTTGGGAG-1	gNFI	32.8938	PN
A_AACCAACTCGTAACAC-1	gNFI	25.9762	PN
A_AACCACAGTAATTAGG-1	gLacZ	25.3182	IN
A_AACCACAGTGGGCTCT-1	gLacZ	19.6563	BP
A_AACCATGGTAACAAGT-1	gLacZ	10.8663	BP
A_AACCATGGTTGCTCCT-1	gLacZ	30.6009	PN
A_AACCATGGTTGTTGTG-1	gLacZ	33.363	PN
A_AACCATGTCTGGGCAC-1	gLacZ	20.5383	IN
A_AACCATGTCTTTCAGT-1	gLacZ	18.4854	BP
A_AACCCAAAGCGTGAAC-1	gLacZ	28.1189	IN
A_AACCCAAAGGTTACAA-1	gLacZ	22.088	IN
A_AACCCAACAGAGACTG-1	gLacZ	21.3417	PN
A_AACCCAACAGTGTACT-1	gNFI	1.632	AP
A_AACCCAACATGTTCAG-1	gNFI	25.3613	IN
A_AACCCAATCCCATACC-1	gLacZ	19.6563	BP
A_AACCTGACAGCACAAG-1	gLacZ	11.6263	BP
A_AACGAAAAGCCGTAAG-1	gNFI	31.514	PN
A_AACGAAAGTTAAGACA-1	gLacZ	29.9028	PN
A_AACGAAATCGGAATGG-1	gLacZ	19.5566	BP
A_AACGGGAAGTTGCGAG-1	gLacZ	22.0731	PN
A_AACGGGACAACTGCTA-1	gLacZ	8.03379	AP
A_AACGGGAGTCGATTAC-1	gLacZ	28.2387	PN
A_AACGGGAGTCTCAGGC-1	gLacZ	19.1915	IN
A_AACGGGATCCATTGGA-1	gLacZ	20.5266	IN
A_AACGGGATCGGCTGTG-1	gLacZ	19.9879	BP
A_AACGGGATCTCCGATC-1	gLacZ	31.9116	PN
A_AACGTCAAGTGATTCC-1	gLacZ	19.299	BP
A_AACGTCATCCGTTGAA-1	gNFI	0.753358	AP
A_AACTTCTAGAGCTGCA-1	gNFI	29.2683	PN
A_AACTTCTCACAGCATT-1	gLacZ	19.8311	IN
A_AACTTCTCAGCGAGTA-1	gLacZ	25.596	PN
A_AACTTCTGTTGCGGAA-1	gNFI	34.18	PN
A_AACTTCTGTTTCCAAG-1	gLacZ	25.4237	IN
A_AACTTCTTCAACACGT-1	gLacZ	25.0926	PN
A_AAGAACACATGCCGCA-1	gLacZ	30.3092	PN
A_AAGAACAGTGTCATGT-1	gLacZ	12.4266	BP
A_AAGACAACAACAAAGT-1	gLacZ	1.31244	AP
A_AAGACAACAGCACGAA-1	gLacZ	25.3403	PN
A_AAGACAAGTCCAAAGG-1	gLacZ	28.0265	PN
A_AAGACAATCACCATCC-1	gLacZ	30.6009	PN
A_AAGACTCAGCCTCTGG-1	gLacZ	18.4258	IN
A_AAGACTCAGGCATTTC-1	gNFI	19.8985	PN
A_AAGACTCCATGACTGT-1	gLacZ	11.7237	BP
A_AAGACTCGTCCCGTGA-1	gLacZ	26.2061	IN
A_AAGACTCGTCGCTTGG-1	gNFI	4.31698	AP
A_AAGACTCTCTCCACTG-1	gLacZ	19.7441	IN
A_AAGATAGAGAGAGCGG-1	gNFI	25.596	PN
A_AAGATAGAGCTGTTCA-1	gLacZ	22.0801	PN
A_AAGATAGCAGCGTACC-1	gLacZ	21.075	PN
A_AAGATAGTCCACTGAA-1	gLacZ	20.9464	IN
A_AAGCATCAGTAGAATC-1	gLacZ	30.5444	PN
A_AAGCATCGTACAAAGT-1	gLacZ	8.81706	AP
A_AAGCATCGTCGTTTCC-1	gLacZ	21.726	IN
A_AAGCATCTCAATCTTC-1	gLacZ	17.8903	BP
A_AAGCCATCACACGTGC-1	gLacZ	25.6789	IN
A_AAGCCATGTGTACATC-1	gLacZ	26.5567	PN
A_AAGCCATTCCGTTGGG-1	gLacZ	17.7163	IN
A_AAGCCATTCGAGTGAG-1	gLacZ	13.0757	BP
A_AAGCGAGAGGCACTCC-1	gLacZ	35.0822	PN
A_AAGCGAGAGGGTATAT-1	gNFI	14.9014	BP
A_AAGCGAGAGTGGTTGG-1	gLacZ	17.3981	BP
A_AAGCGAGAGTTGCTCA-1	gLacZ	29.3011	PN
A_AAGCGAGCATATCTCT-1	gLacZ	29.9552	PN
A_AAGCGAGGTGCCAAGA-1	gLacZ	37.807	PN
A_AAGCGAGGTTATTCCT-1	gNFI	7.06314	AP
A_AAGCGTTGTAGCGCTC-1	gNFI	8.58008	BP
A_AAGCGTTGTCATATGC-1	gLacZ	22.5517	PN
A_AAGCGTTTCATGAAAG-1	gLacZ	38.5386	PN
A_AAGGAATAGACGCCCT-1	gLacZ	19.6461	BP
A_AAGGAATTCTAGCATG-1	gNFI	11.0451	BP
A_AAGTACCAGTAGGTTA-1	gLacZ	16.784	BP
A_AAGTACCCAGGTTACT-1	gLacZ	30.1376	PN
A_AAGTACCCATGTGTCA-1	gLacZ	29.6575	PN
A_AAGTACCTCCTGTAGA-1	gLacZ	22.1277	PN
A_AAGTCGTAGAACTCCT-1	gLacZ	31.3743	PN
A_AAGTCGTCAATTGAAG-1	gLacZ	15.9528	BP
A_AAGTCGTGTCATACCA-1	gLacZ	6.8493	BP
A_AAGTCGTGTGACTCTA-1	gNFI	27.2612	PN
A_AAGTCGTGTTTGGCTA-1	gLacZ	0.753358	AP
A_AAGTGAATCACTGTCC-1	gNFI	30.0486	PN
A_AAGTTCGCACGGTCTG-1	gLacZ	19.299	PN
A_AAGTTCGGTAAGCAAT-1	gNFI	19.8963	PN
A_AAGTTCGGTGACAGCA-1	gLacZ	29.3849	PN
A_AAGTTCGGTTGGACCC-1	gLacZ	21.5197	IN
A_AATAGAGAGAATGTTG-1	gNFI	26.1608	PN
A_AATAGAGAGACGTCCC-1	gLacZ	9.35111	BP
A_AATAGAGAGCAGCACA-1	gLacZ	22.9846	PN
A_AATAGAGAGTTCACTG-1	gLacZ	29.3011	PN
A_AATAGAGCATAGAGGC-1	gLacZ	38.5386	PN
A_AATAGAGGTATACCCA-1	gLacZ	28.4937	PN
A_AATCACGCATAGCACT-1	gLacZ	23.722	PN
A_AATCACGCATGCCATA-1	gNFI	19.6474	BP
A_AATCACGGTACGACAG-1	gLacZ	27.6517	IN
A_AATCACGGTCCGAAAG-1	gLacZ	16.7545	BP
A_AATCGACAGGTACAGC-1	gLacZ	30.6554	PN
A_AATCGACCACTGTCCT-1	gLacZ	19.5566	BP
A_AATCGACCACTTCATT-1	gLacZ	37.7738	PN
A_AATCGACCATGTGGTT-1	gNFI	0.36861	AP
A_AATCGTGCAACCAACT-1	gNFI	32.8852	PN
A_AATGAAGAGTCGCGAA-1	gLacZ	26.1682	IN
A_AATGAAGCAAGGTACG-1	gLacZ	22.1236	PN
A_AATGAAGCACCAATTG-1	gLacZ	25.596	PN
A_AATGAAGTCGTCCATC-1	gLacZ	17.3461	BP
A_AATGACCAGCGCTTCG-1	gLacZ	24.7018	PN
A_AATGACCAGGTAGATT-1	gLacZ	28.2765	PN
A_AATGACCAGTCTTCCC-1	gLacZ	0.558785	AP
A_AATGACCCAACTAGAA-1	gLacZ	37.7892	PN
A_AATGACCCACGTAACT-1	gLacZ	17.0269	BP
A_AATGACCCATCCGGTG-1	gNFI	33.7169	PN
A_AATGACCGTATGCGGA-1	gLacZ	9.07264	AP
A_AATGCCAGTGATACAA-1	gNFI	31.3713	PN
A_AATGCCATCGCGTTTC-1	gNFI	32.7612	PN
A_AATGGAAAGTGAGTGC-1	gLacZ	30.6796	PN
A_AATGGAATCCCAAGCG-1	gLacZ	38.3893	PN
A_AATGGCTAGCCTCCAG-1	gNFI	32.8809	PN
A_AATGGCTAGGAACTAT-1	gLacZ	29.6575	PN
A_AATGGCTAGGCCACTC-1	gLacZ	14.3506	BP
A_AATGGCTCACTCCGGA-1	gLacZ	18.3993	IN
A_AATGGCTGTTCTCCTG-1	gLacZ	15.6436	BP
A_AATGGCTTCACTGGGC-1	gNFI	28.4774	PN
A_AATTTCCCATCTCCCA-1	gLacZ	24.1815	PN
A_ACAAAGAGTCATGGCC-1	gLacZ	11.4724	BP
A_ACAAAGAGTTAAGAAC-1	gLacZ	7.06569	AP
A_ACAAAGAGTTTAGACC-1	gLacZ	33.3751	PN
A_ACAAAGATCACAAGGG-1	gLacZ	28.8423	IN
A_ACAACCAAGCACTCAT-1	gLacZ	20.3437	PN
A_ACAACCACACCGTGAC-1	gLacZ	21.8618	PN
A_ACAACCAGTCCCTAAA-1	gNFI	28.8287	PN
A_ACAACCATCATTACGG-1	gLacZ	8.0612	AP
A_ACAAGCTAGAGCATCG-1	gLacZ	28.465	PN
A_ACAAGCTAGATCCAAA-1	gLacZ	5.33966	AP
A_ACAAGCTAGTAAGACT-1	gLacZ	21.6612	IN
A_ACAAGCTGTACGATTC-1	gNFI	10.8152	BP
A_ACAAGCTGTGAGCAGT-1	gNFI	29.1209	PN
A_ACAAGCTGTGGTTCTA-1	gNFI	13.9837	BP
A_ACAAGCTTCATGGTAC-1	gNFI	36.9603	PN
A_ACAAGCTTCCGGTAGC-1	gLacZ	17.8717	IN
A_ACAAGCTTCGATTTCT-1	gLacZ	13.5488	BP
A_ACACAGTGTCACGTGC-1	gLacZ	12.4573	BP
A_ACACAGTGTTCTAAGC-1	gNFI	12.2901	BP
A_ACACCAAAGCACGTCC-1	gLacZ	19.3733	IN
A_ACACCAAAGCCGTCGT-1	gNFI	17.1053	BP
A_ACACCAACAGGCGATA-1	gLacZ	37.101	PN
A_ACACCAACAGTAACAA-1	gNFI	30.2231	PN
A_ACACCAAGTACACGTT-1	gNFI	9.07264	AP
A_ACACCAAGTGCAAGAC-1	gLacZ	33.3751	PN
A_ACACCAAGTTCTCCTG-1	gNFI	11.1422	BP
A_ACACTGAGTACTGCGC-1	gLacZ	9.07264	AP
A_ACAGAAACAGCGACCT-1	gLacZ	29.7894	PN
A_ACAGAAACATCATGAC-1	gLacZ	30.6554	PN
A_ACAGAAAGTCTTACAG-1	gLacZ	28.4774	PN
A_ACAGAAAGTTATGTGC-1	gNFI	34.2133	PN
A_ACAGAAATCAGCTTCC-1	gLacZ	30.3417	PN
A_ACAGAAATCCGTGACG-1	gLacZ	26.3145	IN
A_ACAGAAATCCTTTAGT-1	gLacZ	29.8786	PN
A_ACAGAAATCGAAACAA-1	gLacZ	24.6393	PN
A_ACAGCCGAGCACAAAT-1	gLacZ	15.7237	BP
A_ACAGCCGAGGTCGCCT-1	gNFI	19.6563	BP
A_ACAGCCGTCGCTACAA-1	gNFI	0.558785	AP
A_ACAGGGAAGGCCCACT-1	gLacZ	0.558785	AP
A_ACAGGGACAAGATCCT-1	gNFI	18.9999	IN
A_ACAGGGAGTCTAGATC-1	gNFI	26.3038	PN
A_ACAGGGAGTGGTCAAG-1	gLacZ	30.0345	PN
A_ACATCCCAGCATCAAA-1	gNFI	22.9445	PN
A_ACATCCCAGTATGACA-1	gLacZ	23.8218	PN
A_ACATCCCCAACTGCTA-1	gNFI	30.0754	PN
A_ACATCCCCAATGTGGG-1	gLacZ	3.48237	AP
A_ACATCCCCACACTTAG-1	gLacZ	23.9485	IN
A_ACATCCCCACAGTACT-1	gNFI	17.3461	BP
A_ACATCCCCATCGCTCT-1	gLacZ	11.7274	BP
A_ACATCCCTCATTTGGG-1	gLacZ	19.8458	PN
A_ACATCCCTCTTTCCAA-1	gLacZ	7.19023	AP
A_ACATCGACAGGGTCTC-1	gLacZ	37.1227	PN
A_ACATCGACATACCACA-1	gNFI	31.6942	PN
A_ACATCGAGTCGACGCT-1	gNFI	22.2307	IN
A_ACATGCAAGACATATG-1	gLacZ	25.4237	IN
A_ACATGCAAGGACTAAT-1	gLacZ	25.9228	PN
A_ACATGCACACAACGAG-1	gLacZ	26.3201	IN
A_ACATGCAGTAGACACG-1	gLacZ	30.6796	PN
A_ACATGCAGTCGATTAC-1	gLacZ	25.2274	PN
A_ACATGCATCACCGACG-1	gLacZ	28.4774	PN
A_ACATGCATCATTGGTG-1	gLacZ	11.2561	BP
A_ACATGCATCGACCTAA-1	gNFI	31.7121	PN
A_ACATTTCCAATGGGTG-1	gLacZ	14.1693	BP
A_ACATTTCCAGAGCTAG-1	gLacZ	6.66832	AP
A_ACATTTCGTCACGCTG-1	gNFI	31.94	PN
A_ACATTTCGTGTGTCCG-1	gLacZ	15.9466	BP
A_ACATTTCGTTAAGTCC-1	gLacZ	26.5011	PN
A_ACATTTCGTTGGCCTG-1	gNFI	28.8186	PN
A_ACATTTCGTTGTTGTG-1	gLacZ	24.2064	PN
A_ACCAAACAGCAAATCA-1	gNFI	1.30654	AP
A_ACCAAACCACCTGATA-1	gLacZ	30.6009	PN
A_ACCAAACCATCTCAAG-1	gLacZ	16.1081	BP
A_ACCAAACGTACCACGC-1	gNFI	37.8273	PN
A_ACCAAACGTGTGACCC-1	gNFI	0.753358	AP
A_ACCAACATCGGCCTTT-1	gLacZ	34.2974	PN
A_ACCACAAAGAGCCATG-1	gLacZ	29.1013	IN
A_ACCACAACATCGCTAA-1	gLacZ	24.178	PN
A_ACCACAAGTAACCAGG-1	gNFI	30.0821	PN
A_ACCACAATCATGGTAC-1	gLacZ	26.1171	IN
A_ACCACAATCTGGTCAA-1	gLacZ	30.545	PN
A_ACCCAAAGTTCACCGG-1	gNFI	32.8809	PN
A_ACCCTCACACATGAAA-1	gLacZ	30.4252	PN
A_ACCCTCACATATGGCT-1	gLacZ	38.3458	PN
A_ACCCTCATCGCGTTTC-1	gLacZ	31.2656	PN
A_ACCCTTGAGTTACGGG-1	gNFI	36.7485	PN
A_ACCCTTGCAGCAATTC-1	gLacZ	22.4432	PN
A_ACCCTTGCAGCACAAG-1	gLacZ	30.2231	PN
A_ACCCTTGGTAGAGCTG-1	gLacZ	27.7791	PN
A_ACCCTTGTCGAGAATA-1	gLacZ	26.2664	IN
A_ACCCTTGTCGTGGCTG-1	gLacZ	28.411	PN
A_ACCCTTGTCTTGAGCA-1	gLacZ	29.9283	PN
A_ACCGTTCAGAAGCGAA-1	gNFI	18.1371	BP
A_ACCGTTCAGCAACTTC-1	gNFI	31.9116	PN
A_ACCGTTCGTACCTGTA-1	gLacZ	25.0297	IN
A_ACCGTTCGTAGCCAGA-1	gNFI	30.6959	PN
A_ACCGTTCGTGTAAATG-1	gLacZ	21.573	IN
A_ACCGTTCTCCACAGGC-1	gLacZ	2.8819	unknown
A_ACCGTTCTCCGATCGG-1	gNFI	19.8649	PN
A_ACCTACCCAAAGACTA-1	gNFI	36.7485	PN
A_ACCTACCGTAAGGCCA-1	gLacZ	17.0838	BP
A_ACCTACCGTGACCGAA-1	gLacZ	12.4252	BP
A_ACCTACCGTTAAGAAC-1	gNFI	4.66769	AP
A_ACCTGAACATCATCTT-1	gLacZ	25.7145	IN
A_ACCTGAATCCGGACGT-1	gNFI	36.5676	PN
A_ACCTGTCAGAAACCAT-1	gLacZ	23.8589	PN
A_ACCTGTCGTACTCCGG-1	gNFI	19.1915	IN
A_ACGATCATCATTGGTG-1	gLacZ	26.6677	IN
A_ACGATCATCGAGTCTA-1	gLacZ	8.66469	BP
A_ACGATGTAGAAACTGT-1	gLacZ	22.5555	PN
A_ACGATGTCAAACACCT-1	gLacZ	31.2319	PN
A_ACGATGTCAATAGTAG-1	gLacZ	19.9624	IN
A_ACGATGTTCGTAGCCG-1	gLacZ	14.8961	BP
A_ACGATGTTCTGTGCTC-1	gLacZ	8.17772	AP
A_ACGCACGGTAGCTGAG-1	gNFI	31.1824	PN
A_ACGGAAGCATAATGAG-1	gNFI	15.566	BP
A_ACGGAAGGTACTAAGA-1	gLacZ	19.5821	PN
A_ACGGAAGTCCGAAATC-1	gNFI	22.7515	PN
A_ACGGGTCCAAGAGTAT-1	gLacZ	29.1013	IN
A_ACGGGTCCACACGGTC-1	gLacZ	14.42	BP
A_ACGGGTCTCCATGCAA-1	gLacZ	23.4257	PN
A_ACGGGTCTCTGGCCGA-1	gLacZ	30.1329	PN
A_ACGGTCGAGGAAGTAG-1	gNFI	31.6215	PN
A_ACGGTCGGTAGTCCTA-1	gLacZ	0.446114	AP
A_ACGGTCGGTCTAGATC-1	gLacZ	31.265	PN
A_ACGGTCGGTGGTCTAT-1	gNFI	38.4034	PN
A_ACGGTCGGTTTACGAC-1	gLacZ	10.431	BP
A_ACGGTCGTCCCGAGGT-1	gLacZ	31.3182	PN
A_ACGGTTACAAATCCCA-1	gLacZ	14.8022	BP
A_ACGGTTACAATACGCT-1	gNFI	23.1781	PN
A_ACGGTTACAGTCTACA-1	gLacZ	26.2754	PN
A_ACGGTTAGTACGGTTT-1	gNFI	0.36861	AP
A_ACGGTTATCAGGAAGC-1	gLacZ	21.388	IN
A_ACGGTTATCGGATTAC-1	gLacZ	24.1815	PN
A_ACGGTTATCTATTTCG-1	gNFI	8.06223	AP
A_ACGTAACAGAAGCTCG-1	gLacZ	30.5444	PN
A_ACGTAACTCGAACGGA-1	gNFI	19.5943	BP
A_ACGTACAAGACCACGA-1	gLacZ	22.7515	PN
A_ACGTACAAGCAAATCA-1	gLacZ	25.5198	PN
A_ACGTACAAGGATGTTA-1	gLacZ	23.5685	IN
A_ACGTACAAGTAGTCCT-1	gNFI	19.3251	IN
A_ACGTACACAGACGATG-1	gLacZ	21.0141	IN
A_ACGTACAGTGCTCCGA-1	gNFI	30.4611	PN
A_ACGTACAGTGGGATTG-1	gLacZ	30.191	PN
A_ACGTACATCATTACCT-1	gNFI	28.411	PN
A_ACGTACATCGTGTGAT-1	gLacZ	23.5253	PN
A_ACGTAGTAGAAAGTCT-1	gLacZ	29.3849	PN
A_ACGTAGTAGATCCAAA-1	gLacZ	30.8179	PN
A_ACGTAGTAGCAGCCCT-1	gLacZ	28.2381	PN
A_ACGTAGTAGCATCCTA-1	gLacZ	7.48321	BP
A_ACGTAGTAGTAGGATT-1	gNFI	21.6612	IN
A_ACGTAGTCACGCTGCA-1	gLacZ	24.9611	IN
A_ACGTAGTCATACAGCT-1	gLacZ	21.5524	IN
A_ACGTAGTCATCGAAGG-1	gLacZ	18.0502	PN
A_ACGTAGTCATTCAGGT-1	gLacZ	19.299	IN
A_ACGTAGTGTAAGACCG-1	gLacZ	25.0839	PN
A_ACGTAGTGTGTCCATA-1	gNFI	9.05463	AP
A_ACGTAGTTCGTGGCGT-1	gLacZ	19.0939	BP
A_ACGTAGTTCTTCTCAA-1	gLacZ	30.6009	PN
A_ACGTCCTAGAAACTCA-1	gNFI	31.9116	PN
A_ACGTCCTAGAAGTCCG-1	gLacZ	5.57939	BP
A_ACGTCCTAGCGAAACC-1	gLacZ	32.8856	PN
A_ACGTCCTCAAGAGCTG-1	gLacZ	21.4478	IN
A_ACGTCCTGTCCTGTTC-1	gLacZ	8.36367	BP
A_ACGTCCTGTGTTCCAA-1	gLacZ	13.2299	BP
A_ACGTCCTTCACGAGGA-1	gLacZ	9.05463	AP
A_ACGTCCTTCTCGGTAA-1	gLacZ	31.9116	PN
A_ACGTTCCAGACCGCCT-1	gLacZ	29.1718	PN
A_ACGTTCCAGGCAGCTA-1	gNFI	38.3989	PN
A_ACGTTCCAGGCTTAGG-1	gLacZ	0.558785	AP
A_ACTACGAAGACTTGTC-1	gLacZ	16.0634	IN
A_ACTACGAAGATTCGAA-1	gNFI	26.1171	IN
A_ACTACGAAGGTCGACA-1	gLacZ	25.5713	PN
A_ACTACGAAGTGGTTAA-1	gLacZ	25.3816	PN
A_ACTACGAGTGGTAATA-1	gLacZ	28.8204	PN
A_ACTACGATCTGGCTGG-1	gLacZ	10.4259	BP
A_ACTATCTGTTTCGTTT-1	gLacZ	38.4664	PN
A_ACTATGGCACAGCATT-1	gLacZ	3.59521	AP
A_ACTATGGTCAAGATAG-1	gLacZ	31.2427	PN
A_ACTATGGTCTTAGCTT-1	gNFI	18.1822	IN
A_ACTATTCAGCTCGGCT-1	gLacZ	16.2268	BP
A_ACTATTCAGGATGGCT-1	gLacZ	17.1072	BP
A_ACTATTCAGTGAGGCT-1	gNFI	19.5566	BP
A_ACTATTCCAGGCATTT-1	gNFI	25.3923	IN
A_ACTATTCCATCACCAA-1	gNFI	28.9623	PN
A_ACTATTCGTTCGGCGT-1	gLacZ	16.3945	BP
A_ACTATTCTCGCCGAAC-1	gLacZ	28.4549	PN
A_ACTCCCAAGCCTCTTC-1	gLacZ	24.8862	IN
A_ACTCCCACACACCGCA-1	gLacZ	25.1206	PN
A_ACTCCCACACCAGACC-1	gLacZ	24.1822	PN
A_ACTCCCACACTGGCCA-1	gNFI	11.4947	BP
A_ACTCCCATCAGTGATC-1	gNFI	24.8862	IN
A_ACTCCCATCGGAGATG-1	gLacZ	19.3737	IN
A_ACTCTCGCAGGAGGTT-1	gNFI	19.9908	BP
A_ACTCTCGCAGTCGGTC-1	gLacZ	16.2589	BP
A_ACTCTCGGTGCAAGAC-1	gLacZ	15.7425	BP
A_ACTCTCGGTGCATTAC-1	gLacZ	33.2014	PN
A_ACTGATGCAGATCACT-1	gNFI	29.9536	PN
A_ACTGATGCAGCCCACA-1	gNFI	33.0762	PN
A_ACTGATGCAGTCTCTC-1	gNFI	19.9908	BP
A_ACTGCAACAACTGATC-1	gLacZ	1.69204	AP
A_ACTGCAACATGGGCAA-1	gNFI	16.7252	BP
A_ACTGCAAGTCCAAAGG-1	gLacZ	24.753	PN
A_ACTGCAATCTGAGTCA-1	gLacZ	24.8862	IN
A_ACTGTCCAGAGGGTCT-1	gLacZ	20.981	IN
A_ACTGTCCAGGCACTCC-1	gLacZ	38.3472	PN
A_ACTGTCCCAAGCCCAC-1	gNFI	15.8206	BP
A_ACTGTCCCATTAGGCT-1	gLacZ	7.44229	BP
A_ACTGTCCGTAACTAAG-1	gLacZ	8.06223	AP
A_ACTGTCCGTCTTACTT-1	gLacZ	21.4591	IN
A_ACTGTCCGTGTTATCG-1	gLacZ	0.558785	AP
A_ACTGTGAAGGTAGTCG-1	gNFI	19.9959	IN
A_ACTGTGATCTGGACCG-1	gLacZ	10.777	BP
A_ACTTAGGAGAGATGCC-1	gLacZ	11.8188	BP
A_ACTTAGGCATTCTCTA-1	gLacZ	10.967	BP
A_ACTTAGGGTACTCGAT-1	gLacZ	13.5433	BP
A_ACTTATCAGATTTGCC-1	gLacZ	19.5566	BP
A_ACTTATCAGTCTAGAA-1	gLacZ	30.1073	PN
A_ACTTATCGTTGACTAC-1	gLacZ	32.5342	PN
A_ACTTATCGTTGGAGGT-1	gLacZ	8.00397	AP
A_ACTTATCTCCAATCTT-1	gNFI	22.7198	PN
A_ACTTATCTCCATCTGC-1	gLacZ	28.4774	PN
A_ACTTCCGAGAGAGCCT-1	gLacZ	11.0202	BP
A_ACTTCCGCACACCAGC-1	gNFI	37.8047	PN
A_ACTTCCGGTTCGTAAC-1	gNFI	31.9374	PN
A_ACTTCCGTCCGCAACG-1	gLacZ	25.0759	IN
A_ACTTCGCCAATAGTCC-1	gLacZ	37.5548	PN
A_ACTTCGCCATCTATCT-1	gLacZ	10.431	BP
A_ACTTTCACAGGTCAAG-1	gLacZ	11.5052	BP
A_ACTTTCAGTCACATTG-1	gLacZ	26.0743	PN
A_ACTTTCAGTCACCCTT-1	gLacZ	24.2143	IN
A_ACTTTGTAGAATTCAG-1	gLacZ	17.0865	BP
A_ACTTTGTAGGATAATC-1	gNFI	19.5566	BP
A_ACTTTGTCAACTTCTT-1	gLacZ	19.034	IN
A_ACTTTGTCAGACCCGT-1	gLacZ	29.6575	PN
A_ACTTTGTGTCACGACC-1	gLacZ	36.096	PN
A_ACTTTGTTCACCTCAC-1	gNFI	15.9656	BP
A_AGAAATGAGGGCGAGA-1	gLacZ	8.85133	AP
A_AGAAATGCAACACACT-1	gLacZ	14.4107	BP
A_AGAAATGCAACGATTC-1	gNFI	0.467274	AP
A_AGAAATGCAGTTACCA-1	gNFI	19.8119	IN
A_AGAAATGGTAGGACCA-1	gLacZ	26.628	IN
A_AGAAATGGTCCCACGA-1	gLacZ	18.8865	PN
A_AGAAATGTCGCACGAC-1	gNFI	30.6537	PN
A_AGAAATGTCGTTACCC-1	gNFI	21.1279	IN
A_AGAACAAAGATAGCAT-1	gLacZ	33.0762	PN
A_AGAACAACAGATACTC-1	gLacZ	26.2445	PN
A_AGAACAATCCGCACGA-1	gLacZ	21.2169	IN
A_AGAACCTAGGATATGT-1	gNFI	1.55318	AP
A_AGAACCTTCTCCATAT-1	gLacZ	8.06223	AP
A_AGAAGCGCACGAGAAC-1	gLacZ	23.856	IN
A_AGAAGCGGTCCTCCAT-1	gLacZ	21.2064	IN
A_AGAAGCGGTCTCGGAC-1	gNFI	23.9961	PN
A_AGAAGCGGTGCTCTTC-1	gLacZ	28.5376	PN
A_AGAAGCGGTTGCCGCA-1	gLacZ	26.2242	PN
A_AGAAGCGGTTTCACTT-1	gLacZ	30.7971	PN
A_AGAAGTAAGGCTGAAC-1	gNFI	19.9391	IN
A_AGAAGTACACTGGCCA-1	gNFI	38.3458	PN
A_AGAAGTAGTACGATTC-1	gLacZ	29.9954	PN
A_AGAAGTAGTATTGACC-1	gLacZ	0.38111	AP
A_AGAAGTAGTCATCGGC-1	gLacZ	25.1131	PN
A_AGACAAAAGAGAGGGC-1	gLacZ	21.0052	IN
A_AGACAAAAGGACTAAT-1	gLacZ	13.5785	BP
A_AGACAAACAGGATCTT-1	gLacZ	32.8809	PN
A_AGACAAACATACAGGG-1	gNFI	30.2719	PN
A_AGACAAAGTCTGTGTA-1	gLacZ	25.9741	PN
A_AGACACTCAGTGTGCC-1	gLacZ	23.8309	PN
A_AGACACTGTGGCCACT-1	gLacZ	24.451	IN
A_AGACAGGAGCAGGCTA-1	gLacZ	30.6841	PN
A_AGACAGGAGCTGAGTG-1	gLacZ	26.0251	PN
A_AGACAGGCAGGAGGTT-1	gLacZ	29.3459	PN
A_AGACAGGTCTCGGCTT-1	gLacZ	38.4337	PN
A_AGACAGGTCTGCGAGC-1	gLacZ	34.2122	PN
A_AGACCATAGAGTTCGG-1	gLacZ	10.1383	BP
A_AGACCATCATGTTACG-1	gLacZ	10.8131	BP
A_AGACCCGAGCATTTGC-1	gLacZ	24.9348	IN
A_AGACCCGGTAACAAGT-1	gLacZ	1.17794	AP
A_AGACCCGGTATGTGTC-1	gLacZ	19.4391	IN
A_AGACCCGGTGCAATAA-1	gLacZ	7.15706	AP
A_AGACCCGTCATTGTTC-1	gLacZ	29.6434	PN
A_AGACTCAGTGCCTGAC-1	gNFI	0.558786	AP
A_AGACTCAGTGCTTATG-1	gLacZ	13.5818	BP
A_AGACTCAGTGGTTCTA-1	gLacZ	19.5784	BP
A_AGAGAATAGATGACAT-1	gLacZ	28.8837	PN
A_AGAGAATAGGAAGTCC-1	gLacZ	32.8809	PN
A_AGAGAATCAGACCATT-1	gLacZ	19.5566	BP
A_AGAGAATGTAAGGCCA-1	gLacZ	28.3819	PN
A_AGAGAATGTACGGGAT-1	gNFI	7.06314	AP
A_AGAGAGCAGGATCACG-1	gLacZ	25.0367	IN
A_AGAGAGCAGGTAGTCG-1	gLacZ	6.4694	AP
A_AGAGAGCAGTTTAGGA-1	gLacZ	27.4939	PN
A_AGAGAGCCAACCCTAA-1	gLacZ	21.726	IN
A_AGAGAGCGTTACTCAG-1	gLacZ	18.1169	BP
A_AGAGAGCTCAACTACG-1	gLacZ	33.2261	PN
A_AGAGAGCTCATTACTC-1	gLacZ	18.8772	BP
A_AGAGCAGAGTAGATCA-1	gLacZ	21.726	IN
A_AGAGCAGAGTTGAAAC-1	gNFI	22.088	IN
A_AGAGCAGCAACCAGAG-1	gNFI	19.0242	BP
A_AGAGCAGCACCCTAAA-1	gLacZ	19.5566	BP
A_AGAGCAGGTCCTCCTA-1	gLacZ	30.1744	PN
A_AGAGCAGTCATGAGTC-1	gLacZ	14.7814	BP
A_AGAGCAGTCCAATGCA-1	gLacZ	22.6188	IN
A_AGAGCAGTCTTCTCAA-1	gNFI	23.4298	IN
A_AGAGCCCAGATAGCAT-1	gLacZ	11.0415	BP
A_AGAGCCCCAAGTATCC-1	gLacZ	8.51943	BP
A_AGAGCCCCACCCTAAA-1	gNFI	21.6795	IN
A_AGAGCCCGTAACTTCG-1	gLacZ	26.1562	IN
A_AGAGCCCGTGATCATC-1	gLacZ	23.9647	PN
A_AGAGCCCGTTTAGTCG-1	gLacZ	36.4259	PN
A_AGAGCCCTCCGAAGGA-1	gLacZ	19.5792	BP
A_AGAGCCCTCTTGCAGA-1	gLacZ	10.1383	BP
A_AGATAGAGTACGAGTG-1	gLacZ	23.429	IN
A_AGATAGAGTATATGGA-1	gLacZ	9.07264	AP
A_AGATAGAGTCAAGGCA-1	gLacZ	29.1013	IN
A_AGATAGATCTAGAACC-1	gLacZ	10.777	BP
A_AGATAGATCTGATGGT-1	gNFI	32.2577	PN
A_AGATCCAAGAGATTCA-1	gLacZ	19.2922	BP
A_AGATCCACACGCTATA-1	gNFI	35.1504	PN
A_AGATCCATCGAATCCA-1	gLacZ	31.0921	PN
A_AGATCGTAGCTAGAGC-1	gNFI	27.444	PN
A_AGATCGTCATGCCGAC-1	gLacZ	9.05463	AP
A_AGATCGTGTGAGATTA-1	gLacZ	26.4524	PN
A_AGATCGTTCTAAGGAA-1	gLacZ	24.6269	PN
A_AGATGAACAAAGAACT-1	gLacZ	31.9116	PN
A_AGATGAAGTTGTCAGT-1	gLacZ	11.8188	BP
A_AGATGCTAGAGTTCGG-1	gLacZ	25.8375	IN
A_AGATGCTAGCTACTAC-1	gLacZ	23.8487	IN
A_AGATGCTAGTCTGCGC-1	gLacZ	20.6376	IN
A_AGATGCTGTACGGTTT-1	gLacZ	19.0591	IN
A_AGATGCTGTAGGCTCC-1	gNFI	23.722	PN
A_AGATGCTTCTTAGCTT-1	gNFI	25.9741	PN
A_AGCATCAAGATAGCTA-1	gLacZ	23.4097	IN
A_AGCATCAAGGTACTGG-1	gNFI	36.5676	PN
A_AGCATCAAGTAATTGG-1	gLacZ	18.8892	BP
A_AGCCAATAGATTGCGG-1	gLacZ	17.783	BP
A_AGCCAATAGCGGACAT-1	gNFI	8.62689	BP
A_AGCCACGAGCTGCCTG-1	gLacZ	20.979	PN
A_AGCCACGGTACCCACG-1	gLacZ	30.1727	PN
A_AGCCACGGTCCCACGA-1	gLacZ	9.07264	AP
A_AGCCACGGTCCGATCG-1	gLacZ	37.8404	PN
A_AGCCACGGTGCCCGTA-1	gLacZ	37.5337	PN
A_AGCCACGGTGGCACTC-1	gLacZ	38.3675	PN
A_AGCCACGGTGTGAGCA-1	gLacZ	10.1596	BP
A_AGCCACGTCAGTCAGT-1	gLacZ	19.8119	IN
A_AGCCACGTCCATCTCG-1	gLacZ	21.726	IN
A_AGCCACGTCCTTCGAC-1	gLacZ	0.647315	AP
A_AGCCAGCAGAGCTGCA-1	gNFI	8.06223	AP
A_AGCCAGCCACGCGTCA-1	gLacZ	32.2613	PN
A_AGCGATTAGATAACGT-1	gLacZ	30.3037	PN
A_AGCGATTCAAGCGGAT-1	gNFI	12.8507	BP
A_AGCGATTCAATAGTCC-1	gLacZ	8.06223	AP
A_AGCGATTCACTCTCGT-1	gLacZ	7.25316	BP
A_AGCGATTCAGTGGTGA-1	gLacZ	29.1718	PN
A_AGCGATTGTTCCGGTG-1	gLacZ	25.9741	PN
A_AGCGATTTCCAGTACA-1	gLacZ	25.391	IN
A_AGCGATTTCGCTATTT-1	gLacZ	16.784	BP
A_AGCGATTTCGTCCTCA-1	gLacZ	22.2134	IN
A_AGCGCCAAGGGAACAA-1	gNFI	17.8849	BP
A_AGCGCCACACGGTGCT-1	gLacZ	24.0902	PN
A_AGCGCCACAGACCATT-1	gLacZ	24.8617	IN
A_AGCGCCACAGCATACT-1	gLacZ	30.6965	PN
A_AGCGCCAGTAAGATAC-1	gLacZ	24.3037	PN
A_AGCGCCAGTTCGTACA-1	gLacZ	30.6647	PN
A_AGCGCCAGTTTACTTC-1	gLacZ	25.4237	IN
A_AGCGCCATCAAGAGTA-1	gLacZ	14.9234	BP
A_AGCGCCATCCTATGGA-1	gLacZ	23.9368	PN
A_AGCGCCATCTAGATCG-1	gLacZ	31.9293	PN
A_AGCGCTGGTTCGAACT-1	gLacZ	21.388	IN
A_AGCGCTGTCCGACGGT-1	gLacZ	25.3008	PN
A_AGCGCTGTCCGGTTCT-1	gNFI	21.0882	IN
A_AGCGCTGTCGGCATAT-1	gNFI	15.8074	IN
A_AGCGTATCAATTCGTG-1	gLacZ	18.4896	BP
A_AGCGTATCATGTGTCA-1	gLacZ	16.6875	IN
A_AGCGTCGGTGCCGAAA-1	gLacZ	20.9636	PN
A_AGCTACAAGCCTAACT-1	gLacZ	25.1206	PN
A_AGCTACACATATGAAG-1	gLacZ	11.1367	BP
A_AGCTACAGTTACGCCG-1	gNFI	35.4498	PN
A_AGCTACATCTGCATAG-1	gLacZ	26.1234	IN
A_AGCTCAACACATATCG-1	gLacZ	17.8291	BP
A_AGCTCAATCCAGGACC-1	gLacZ	18.9577	IN
A_AGCTCAATCGAACGCC-1	gLacZ	9.35111	BP
A_AGCTCAATCTCCCATG-1	gLacZ	33.3751	PN
A_AGGAAATCAAGGGCAT-1	gLacZ	19.5566	BP
A_AGGAAATGTCAGTCCG-1	gNFI	30.6009	PN
A_AGGAAATTCCGAGCTG-1	gLacZ	37.1367	PN
A_AGGAATACAGGGTCTC-1	gNFI	35.4178	PN
A_AGGAATAGTCGCGTCA-1	gLacZ	0.558786	AP
A_AGGAATAGTGCGACAA-1	gLacZ	27.822	PN
A_AGGACGAAGAGTACCG-1	gLacZ	21.624	IN
A_AGGACGAAGCTTTCTT-1	gLacZ	4.31625	AP
A_AGGACGAAGTAAACAC-1	gLacZ	8.464	BP
A_AGGACGACAACTCGAT-1	gLacZ	19.8837	PN
A_AGGACGAGTCGTCAGC-1	gLacZ	23.8485	IN
A_AGGACGATCGTTCATT-1	gLacZ	36.9329	PN
A_AGGACTTAGATGCCGA-1	gLacZ	24.962	PN
A_AGGACTTCAGTTCCAA-1	gLacZ	30.6973	PN
A_AGGACTTGTGGTAACG-1	gLacZ	16.473	IN
A_AGGACTTGTTACCCAA-1	gLacZ	22.3423	IN
A_AGGACTTTCTGGGCCA-1	gNFI	26.4885	IN
A_AGGAGGTAGAACGTGC-1	gLacZ	25.6915	IN
A_AGGAGGTCAGAAATTG-1	gNFI	10.4248	BP
A_AGGAGGTCAGCATCTA-1	gLacZ	31.017	PN
A_AGGATAACATATGAAG-1	gLacZ	20.7991	IN
A_AGGATAAGTATCAGCT-1	gLacZ	16.5394	BP
A_AGGATAATCCAAGGGA-1	gLacZ	13.2299	BP
A_AGGATCTAGACAAGCC-1	gLacZ	22.069	PN
A_AGGATCTAGCGCCTCA-1	gNFI	0.753358	AP
A_AGGATCTCAACTACGT-1	gLacZ	8.06223	AP
A_AGGATCTCACACCGCA-1	gLacZ	30.7446	PN
A_AGGATCTTCCCTCGAT-1	gNFI	31.6597	PN
A_AGGATCTTCGTCGACG-1	gNFI	9.35111	BP
A_AGGCATTAGACCGCCT-1	gLacZ	0.558786	AP
A_AGGCATTGTACGAGTG-1	gLacZ	19.5566	BP
A_AGGCATTGTTTACGTG-1	gNFI	28.465	PN
A_AGGCATTTCATTGGTG-1	gLacZ	16.784	BP
A_AGGCATTTCCGCATAA-1	gNFI	22.9445	PN
A_AGGCATTTCTGCTGAA-1	gLacZ	19.5566	BP
A_AGGCCACAGATACATG-1	gNFI	31.3146	PN
A_AGGCCACAGCAATAGT-1	gLacZ	8.63295	BP
A_AGGCCACAGGTAAGAG-1	gLacZ	25.0384	IN
A_AGGCCACCAACACACT-1	gLacZ	28.4774	PN
A_AGGCCACCAATCCTTT-1	gLacZ	19.6563	BP
A_AGGCCACCAGACGGAT-1	gLacZ	21.726	IN
A_AGGCCACGTTCCGGTG-1	gLacZ	19.6563	BP
A_AGGCTGCAGGACACTG-1	gLacZ	28.1548	PN
A_AGGCTGCCATAACGGG-1	gNFI	16.7303	BP
A_AGGGAGTAGAACCCGA-1	gLacZ	10.777	BP
A_AGGGAGTAGCTGTACT-1	gLacZ	13.6494	BP
A_AGGGAGTAGCTGTGCC-1	gNFI	0.558786	AP
A_AGGGAGTAGTGCCAGA-1	gNFI	21.6284	IN
A_AGGGAGTGTTTGGGTT-1	gLacZ	25.9988	IN
A_AGGGAGTTCTTAGCCC-1	gLacZ	14.1693	BP
A_AGGGCCTGTACTAACC-1	gLacZ	31.9116	PN
A_AGGGCCTGTCTGTGGC-1	gNFI	23.6371	IN
A_AGGGCCTGTTCGTACA-1	gLacZ	24.7018	PN
A_AGGGTCCAGGGTAATT-1	gLacZ	8.06223	AP
A_AGGGTCCCAATAGTGA-1	gLacZ	21.2659	PN
A_AGGGTCCCACGGAAGT-1	gLacZ	32.255	PN
A_AGGGTCCGTAGACACG-1	gLacZ	24.8981	IN
A_AGGGTGAAGAATGTTG-1	gLacZ	29.4004	PN
A_AGGGTTTAGCCTGTGC-1	gLacZ	10.8987	BP
A_AGGGTTTAGTCATCCA-1	gLacZ	16.1737	BP
A_AGGGTTTAGTGTAGTA-1	gLacZ	9.05463	AP
A_AGGGTTTGTCACTTAG-1	gLacZ	17.6799	IN
A_AGGGTTTGTTCATCGA-1	gLacZ	8.06223	AP
A_AGGGTTTTCCACACAA-1	gLacZ	30.8189	PN
A_AGGGTTTTCCCGAGGT-1	gLacZ	26.9458	PN
A_AGGGTTTTCGGAATTC-1	gLacZ	8.01714	AP
A_AGGGTTTTCTGACAGT-1	gLacZ	21.6612	IN
A_AGGTAGGAGCCTGGAA-1	gLacZ	22.4743	PN
A_AGGTAGGCATCGATGT-1	gNFI	28.9975	PN
A_AGGTAGGTCACCGGTG-1	gLacZ	7.18848	AP
A_AGGTCATAGAACAGGA-1	gNFI	11.6204	BP
A_AGGTCATCAAGCGCAA-1	gLacZ	32.8809	PN
A_AGGTCATCATTCTCCG-1	gLacZ	13.5507	BP
A_AGGTCATGTTATGACC-1	gLacZ	7.25308	AP
A_AGGTCATTCCTTCTAA-1	gNFI	18.1831	PN
A_AGGTCATTCGAAGAAT-1	gLacZ	37.4003	PN
A_AGGTCATTCTAGCCAA-1	gLacZ	8.06223	AP
A_AGGTCTATCAGTCACA-1	gLacZ	4.61518	AP
A_AGGTCTATCCGAGCTG-1	gLacZ	21.388	IN
A_AGGTGTTAGTGGTTCT-1	gLacZ	21.5147	IN
A_AGGTGTTCAAGTATCC-1	gLacZ	29.3623	PN
A_AGGTGTTCACTACCGG-1	gLacZ	11.8188	BP
A_AGGTGTTCAGAACTCT-1	gLacZ	9.00956	BP
A_AGGTGTTCAGGCTCTG-1	gLacZ	38.3458	PN
A_AGGTGTTGTCGGTGAA-1	gLacZ	32.7071	PN
A_AGGTTACAGGGCAGTT-1	gLacZ	16.6807	IN
A_AGGTTACCAAGGCAAC-1	gLacZ	19.6563	BP
A_AGGTTACCACATGTTG-1	gLacZ	13.5433	BP
A_AGGTTACGTACATTGC-1	gLacZ	19.4391	IN
A_AGGTTACTCATGCCGG-1	gLacZ	13.3916	BP
A_AGGTTGTCAGTTTCGA-1	gLacZ	13.9066	BP
A_AGGTTGTCATCTCGTC-1	gNFI	38.4132	PN
A_AGGTTGTGTCAGGTAG-1	gLacZ	16.2884	IN
A_AGGTTGTGTCGACGCT-1	gLacZ	29.7183	PN
A_AGGTTGTTCCTATGGA-1	gLacZ	29.4173	PN
A_AGGTTGTTCTGCTGAA-1	gNFI	18.1837	PN
A_AGTAACCAGGACAGCT-1	gLacZ	15.2246	BP
A_AGTAACCAGTATCCTG-1	gLacZ	23.7222	PN
A_AGTAACCGTAACAGGC-1	gLacZ	24.1574	PN
A_AGTACCACAAATACGA-1	gLacZ	26.2849	PN
A_AGTACCACACAGTCAT-1	gLacZ	8.06223	AP
A_AGTACTGAGCTTCGTA-1	gLacZ	28.8096	PN
A_AGTACTGAGGGCAGGA-1	gLacZ	38.3458	PN
A_AGTACTGCATTCACAG-1	gLacZ	33.0762	PN
A_AGTACTGGTCCTCAGG-1	gLacZ	28.2238	PN
A_AGTACTGGTGTACAGG-1	gLacZ	37.8357	PN
A_AGTACTGGTTCCGCAG-1	gLacZ	25.596	PN
A_AGTACTGGTTTATGCG-1	gLacZ	11.755	BP
A_AGTAGCTCAGCTTCGG-1	gLacZ	19.5566	BP
A_AGTAGCTTCCTCATAT-1	gLacZ	24.9553	IN
A_AGTAGTCAGTTGTCGT-1	gLacZ	28.2769	PN
A_AGTAGTCCAGTAGGAC-1	gLacZ	31.8344	PN
A_AGTAGTCGTACTTGTG-1	gLacZ	19.8561	PN
A_AGTAGTCGTGATAGTA-1	gLacZ	19.846	BP
A_AGTCAACAGCATCCCG-1	gLacZ	22.8364	IN
A_AGTCAACGTTATCTTC-1	gNFI	14.8862	BP
A_AGTCAACTCACAGAGG-1	gLacZ	21.6363	IN
A_AGTCACAAGATAGGGA-1	gLacZ	28.411	PN
A_AGTCACAAGCCTGAGA-1	gLacZ	33.0762	PN
A_AGTCACACACATTCTT-1	gLacZ	21.7416	IN
A_AGTCACAGTGTTAACC-1	gNFI	30.6009	PN
A_AGTCACATCAGGAACG-1	gLacZ	24.8862	IN
A_AGTCATGAGAGTGTTA-1	gLacZ	18.4258	IN
A_AGTCATGGTTATCTTC-1	gLacZ	19.5657	BP
A_AGTCATGGTTTCTTAC-1	gLacZ	24.5743	IN
A_AGTCTCCAGGAATTAC-1	gLacZ	25.1206	PN
A_AGTCTCCAGTATGAGT-1	gLacZ	8.06223	AP
A_AGTCTCCAGTCCCGAC-1	gLacZ	11.755	BP
A_AGTCTCCCAAATAGCA-1	gLacZ	22.9445	PN
A_AGTCTCCCACAGTCCG-1	gLacZ	14.5283	BP
A_AGTCTCCCATCTCAAG-1	gLacZ	21.2377	PN
A_AGTCTCCTCCTTCTTC-1	gLacZ	20.2852	PN
A_AGTCTCCTCGATTTCT-1	gLacZ	17.6971	IN
A_AGTGACTAGACAAGCC-1	gLacZ	21.3935	IN
A_AGTGACTAGGTCGTAG-1	gLacZ	20.9679	PN
A_AGTGACTGTCTTCTAT-1	gLacZ	25.4237	IN
A_AGTGACTTCCCATAAG-1	gLacZ	16.784	BP
A_AGTGATCAGCTTACGT-1	gNFI	17.783	BP
A_AGTGATCCAATCGCCG-1	gLacZ	19.375	IN
A_AGTGATCGTACGATTC-1	gLacZ	19.8311	IN
A_AGTGATCTCACAACCA-1	gLacZ	35.1991	PN
A_AGTGCCGAGCCTGCCA-1	gNFI	25.1805	IN
A_AGTGCCGCAGCCCACA-1	gLacZ	10.1791	BP
A_AGTGCCGCAGGTCAAG-1	gLacZ	28.3266	PN
A_AGTGCCGGTGTTCATG-1	gLacZ	4.90805	AP
A_AGTGTTGCAACCCGCA-1	gLacZ	19.5566	BP
A_AGTGTTGCAGAGTTCT-1	gLacZ	30.7243	PN
A_AGTGTTGGTATCGCTA-1	gLacZ	24.451	IN
A_AGTGTTGGTGCTAGCC-1	gLacZ	22.7515	PN
A_AGTGTTGTCGACCAAT-1	gLacZ	31.2567	PN
A_AGTTAGCAGTGGTTGG-1	gLacZ	23.5165	PN
A_AGTTAGCCACGCTTAA-1	gLacZ	7.11523	AP
A_AGTTAGCCAGGGAATC-1	gLacZ	21.726	IN
A_AGTTAGCGTATTAAGG-1	gLacZ	24.86	IN
A_AGTTCCCCAAGCCCAC-1	gNFI	18.219	PN
A_AGTTCCCGTGGAAGTC-1	gNFI	18.4067	BP
A_AGTTCGAAGACCCTTA-1	gNFI	25.4237	IN
A_AGTTCGAAGGTAAGGA-1	gLacZ	28.1189	IN
A_AGTTCGAAGTATGGAT-1	gLacZ	21.8946	PN
A_AGTTCGACAGGAATAT-1	gLacZ	22.5802	PN
A_AGTTCGAGTACGATCT-1	gLacZ	14.9575	BP
A_AGTTCGAGTGCGGCTT-1	gLacZ	28.2496	PN
A_AGTTCGATCGGACAAG-1	gLacZ	24.5592	IN
A_AGTTCGATCGTCCTCA-1	gLacZ	30.2231	PN
A_AGTTCGATCTTAGCAG-1	gLacZ	11.4013	BP
A_ATACCGAAGATGGCGT-1	gLacZ	26.0558	IN
A_ATACCGAAGGGAGAAT-1	gLacZ	30.5626	PN
A_ATACCGAGTGCGCTCA-1	gLacZ	26.5112	IN
A_ATACCGAGTTACCTTT-1	gLacZ	11.4013	BP
A_ATACCGAGTTGGAGAC-1	gNFI	22.2102	IN
A_ATACCGATCCACAGGC-1	gLacZ	32.0717	PN
A_ATACCTTAGGTCATCT-1	gLacZ	27.6308	PN
A_ATACCTTAGTGGTTAA-1	gLacZ	29.8997	PN
A_ATACCTTCAAGAGTAT-1	gLacZ	22.088	IN
A_ATACCTTGTAGTCGTT-1	gLacZ	22.6439	PN
A_ATACCTTGTTGTGGAG-1	gLacZ	6.05777	BP
A_ATACTTCAGGGCAACT-1	gLacZ	36.7485	PN
A_ATACTTCGTTGTAAAG-1	gLacZ	18.5013	BP
A_ATACTTCTCTCCATAT-1	gLacZ	19.3452	IN
A_ATAGACCCACATATGC-1	gLacZ	27.6627	IN
A_ATAGACCTCGTGCGAC-1	gLacZ	30.6009	PN
A_ATAGAGAAGTGGTTCT-1	gNFI	1.69025	AP
A_ATAGAGACAGGGATAC-1	gNFI	22.1002	IN
A_ATAGAGAGTACGAGTG-1	gNFI	19.6333	BP
A_ATAGAGATCCAAAGGG-1	gLacZ	22.3072	IN
A_ATAGAGATCCAACTAG-1	gLacZ	30.6554	PN
A_ATAGGCTTCGAACCAT-1	gLacZ	0.753358	AP
A_ATAGGCTTCGGCCAAC-1	gLacZ	20.2254	PN
A_ATATCCTCAGTCGAGA-1	gLacZ	36.4671	PN
A_ATCACAGAGCTGACAG-1	gLacZ	26.271	IN
A_ATCACAGCAGTGCGCT-1	gLacZ	21.354	PN
A_ATCACAGTCGCTCTAC-1	gLacZ	28.1189	IN
A_ATCACGAAGATGTTAG-1	gLacZ	33.0762	PN
A_ATCACGAAGCGCCTTG-1	gLacZ	32.2503	PN
A_ATCACGACAAAGGAGA-1	gNFI	33.7199	PN
A_ATCACGACACTCTCGT-1	gNFI	13.3235	BP
A_ATCACGACAGATTCGT-1	gLacZ	18.3108	IN
A_ATCACGATCAAGAATG-1	gLacZ	37.783	PN
A_ATCACGATCTAGGCAT-1	gNFI	31.9116	PN
A_ATCACTTCAGCTCATA-1	gLacZ	21.3513	PN
A_ATCACTTGTATCCTTT-1	gLacZ	38.391	PN
A_ATCACTTGTCCACATA-1	gLacZ	16.6149	BP
A_ATCACTTGTGGCTTGC-1	gLacZ	21.0066	PN
A_ATCACTTTCAGTGTCA-1	gLacZ	7.88973	AP
A_ATCATTCAGTCACTCA-1	gLacZ	19.9959	BP
A_ATCATTCAGTTGTCAC-1	gLacZ	9.53744	BP
A_ATCATTCCACAGCCAC-1	gLacZ	10.1383	BP
A_ATCATTCCATCCGTGG-1	gLacZ	28.905	PN
A_ATCATTCGTGCTATTG-1	gLacZ	19.7135	IN
A_ATCCACCCACAGTGAG-1	gLacZ	12.3537	BP
A_ATCCACCGTCAAGCCC-1	gLacZ	8.93261	AP
A_ATCCACCGTGGTACAG-1	gLacZ	37.7757	PN
A_ATCCATTCACCCAAGC-1	gLacZ	30.7205	PN
A_ATCCATTCAGACAATA-1	gNFI	12.9882	BP
A_ATCCATTCATGACGGA-1	gLacZ	9.07264	AP
A_ATCCATTGTTACTCAG-1	gLacZ	21.726	IN
A_ATCCATTGTTCTTGTT-1	gLacZ	37.358	PN
A_ATCCATTTCGTCGGGT-1	gNFI	31.3513	PN
A_ATCCCTGAGCTGGAGT-1	gLacZ	19.7289	BP
A_ATCCCTGGTAGGAGGG-1	gLacZ	6.49519	AP
A_ATCCCTGGTCTTCGAA-1	gLacZ	0.558786	AP
A_ATCCCTGGTTGGCCTG-1	gLacZ	13.2299	BP
A_ATCCCTGTCAGGAGAC-1	gLacZ	5.33966	AP
A_ATCCGTCGTATTTCCT-1	gLacZ	20.9593	IN
A_ATCCGTCGTCGCTTGG-1	gLacZ	16.6149	BP
A_ATCCGTCGTTAGTCGT-1	gLacZ	11.7249	BP
A_ATCCGTCTCGGATTAC-1	gNFI	19.5984	BP
A_ATCCGTCTCGTACACA-1	gNFI	9.35111	BP
A_ATCCTATCAACGATCT-1	gNFI	30.0346	PN
A_ATCCTATGTGTCTTCC-1	gLacZ	24.4728	IN
A_ATCGATGAGCACTCAT-1	gLacZ	28.1921	PN
A_ATCGATGAGGACTGGT-1	gLacZ	29.4291	PN
A_ATCGATGCAGCGTAGA-1	gLacZ	14.9167	BP
A_ATCGATGTCGAGTACT-1	gLacZ	10.3134	BP
A_ATCGCCTGTCCGAAAG-1	gLacZ	30.6009	PN
A_ATCGCCTGTCGAGCTC-1	gLacZ	34.8945	PN
A_ATCGCCTGTCGTACAT-1	gLacZ	26.1731	IN
A_ATCGCCTTCCGTCCTA-1	gLacZ	25.4905	IN
A_ATCGCCTTCTGGGAGA-1	gLacZ	21.726	IN
A_ATCGGATAGAGCATTA-1	gLacZ	20.7703	IN
A_ATCGGATCATATCGGT-1	gLacZ	30.6607	PN
A_ATCGGATCATGTCTAG-1	gLacZ	17.2601	BP
A_ATCGGATGTAGACTGG-1	gLacZ	28.4961	PN
A_ATCGGATTCTACCACC-1	gLacZ	16.7119	PN
A_ATCGGCGGTGTTAAAG-1	gLacZ	21.1717	IN
A_ATCGTAGAGAGGTGCT-1	gLacZ	10.777	BP
A_ATCGTAGAGCACTCCG-1	gNFI	19.5654	BP
A_ATCGTAGAGGTCACTT-1	gNFI	20.5923	PN
A_ATCGTAGCACCGAATT-1	gLacZ	16.7937	IN
A_ATCGTAGCATTAGGCT-1	gLacZ	0.558786	AP
A_ATCGTAGGTGCAAGAC-1	gLacZ	10.3218	BP
A_ATCGTAGTCCCAACTC-1	gLacZ	23.9961	PN
A_ATCGTCCCACGGGCTT-1	gLacZ	29.9028	PN
A_ATCGTCCGTGTATTGC-1	gLacZ	21.726	IN
A_ATCGTCCTCCCGAACG-1	gLacZ	28.465	PN
A_ATCGTCCTCGCGTCGA-1	gLacZ	19.9908	BP
A_ATCGTGAAGACCAAAT-1	gLacZ	15.6327	BP
A_ATCGTGAAGCGATGCA-1	gLacZ	36.8862	PN
A_ATCGTGAAGGACAGTC-1	gLacZ	28.411	PN
A_ATCGTGACAGTTAGGG-1	gLacZ	19.0268	BP
A_ATCGTGATCCATAAGC-1	gNFI	0.479559	AP
A_ATCTCTATCGAGTCTA-1	gLacZ	28.5096	PN
A_ATCTCTATCTGCGTCT-1	gLacZ	20.5961	IN
A_ATCTTCAAGTTGCCTA-1	gLacZ	30.5897	PN
A_ATCTTCAGTACCACGC-1	gLacZ	17.8211	BP
A_ATCTTCAGTAGGACTG-1	gLacZ	31.2908	PN
A_ATCTTCATCCTTGGAA-1	gLacZ	19.9908	BP
A_ATGACCAAGCCATGCC-1	gLacZ	23.3089	IN
A_ATGACCACATATGGCT-1	gLacZ	24.4408	IN
A_ATGACCATCCGGACTG-1	gLacZ	21.0343	IN
A_ATGAGGGGTACGAGCA-1	gLacZ	23.2868	IN
A_ATGAGGGGTGAGCGAT-1	gLacZ	16.4743	IN
A_ATGAGTCAGGCTAACG-1	gLacZ	30.6009	PN
A_ATGAGTCCACTCACTC-1	gNFI	0.753358	AP
A_ATGAGTCCATCAGCGC-1	gNFI	32.0128	PN
A_ATGAGTCTCGGATTAC-1	gLacZ	23.4958	IN
A_ATGATCGCACCTGATA-1	gNFI	17.0838	BP
A_ATGATCGCATCATTGG-1	gNFI	32.8809	PN
A_ATGATCGGTTGGGTTT-1	gLacZ	24.6269	PN
A_ATGCATGGTACCCGCA-1	gLacZ	29.5151	PN
A_ATGCATGGTCCCGGTA-1	gLacZ	19.9908	BP
A_ATGCATGGTGACACGA-1	gLacZ	10.2092	BP
A_ATGCCTCAGAGGCGTT-1	gLacZ	30.6843	PN
A_ATGCCTCAGATAGCTA-1	gLacZ	12.3509	BP
A_ATGCCTCGTCGAACAG-1	gNFI	21.4118	PN
A_ATGCCTCGTGGTAACG-1	gNFI	17.8389	BP
A_ATGCCTCTCCGTCAAA-1	gLacZ	17.8717	IN
A_ATGCCTCTCGCCCAGA-1	gLacZ	37.8047	PN
A_ATGCCTCTCTTGCAGA-1	gNFI	26.0858	PN
A_ATGGAGGCAATTGAAG-1	gLacZ	21.4468	PN
A_ATGGAGGCACCTGATA-1	gLacZ	17.0783	BP
A_ATGGAGGGTAGAATAC-1	gNFI	0.421739	AP
A_ATGGAGGGTAGAGGAA-1	gNFI	17.3461	BP
A_ATGGAGGTCCTCTGCA-1	gLacZ	24.7903	PN
A_ATGGATCAGGGAGGAC-1	gLacZ	31.9116	PN
A_ATGGATCAGTGTGTTC-1	gLacZ	29.32	PN
A_ATGGATCCACACAGAG-1	gLacZ	2.31358	AP
A_ATGGATCCACATACGT-1	gNFI	22.186	PN
A_ATGGATCCAGGCCCTA-1	gLacZ	33.1174	PN
A_ATGGGAGCACTTACAG-1	gLacZ	25.596	PN
A_ATGGGAGCAGTTAGGG-1	gLacZ	24.8981	IN
A_ATGGGAGCATAGTCGT-1	gLacZ	32.0353	PN
A_ATGGGAGTCACCATAG-1	gLacZ	33.0762	PN
A_ATGGGTTCAAGTCATC-1	gLacZ	5.67412	AP
A_ATGGGTTCAGAATCGG-1	gLacZ	17.829	BP
A_ATGGGTTCAGCGTATT-1	gLacZ	36.8988	PN
A_ATGGGTTTCTTAATCC-1	gLacZ	10.9583	BP
A_ATGGTTGAGAAGTATC-1	gLacZ	31.2612	PN
A_ATGGTTGAGAGCTGAC-1	gLacZ	24.7044	IN
A_ATGGTTGGTACAGTAA-1	gNFI	27.8344	PN
A_ATGGTTGGTCGAACAG-1	gLacZ	15.8655	BP
A_ATGTCCCAGTATGAAC-1	gLacZ	19.1915	IN
A_ATGTCCCCAAATACAG-1	gLacZ	21.388	IN
A_ATGTCCCCACAATTCG-1	gNFI	23.6137	IN
A_ATGTCCCCACTACTTT-1	gLacZ	19.5809	IN
A_ATGTCCCCATACATCG-1	gLacZ	18.2172	PN
A_ATGTCCCGTAACGGTG-1	gLacZ	36.867	PN
A_ATGTCTTAGCTAATGA-1	gLacZ	28.4774	PN
A_ATGTCTTCATAGAGGC-1	gLacZ	28.4774	PN
A_ATGTCTTTCGCCAGAC-1	gLacZ	0.753358	AP
A_ATGTCTTTCTCAGAAC-1	gLacZ	8.06223	AP
A_ATGTCTTTCTTTGCAT-1	gNFI	32.8894	PN
A_ATTACCTGTCCCAAAT-1	gLacZ	16.4548	BP
A_ATTACCTGTTTGTGGT-1	gLacZ	9.35111	BP
A_ATTACCTTCACGAGGA-1	gLacZ	25.596	PN
A_ATTACCTTCCGTGGTG-1	gLacZ	26.1722	PN
A_ATTACTCCATAGTCGT-1	gLacZ	25.3403	PN
A_ATTACTCGTTTCGATG-1	gLacZ	21.726	IN
A_ATTATCCAGGTGCTGA-1	gNFI	13.8445	BP
A_ATTATCCCATGTAACC-1	gLacZ	28.8061	PN
A_ATTATCCTCCGATCTC-1	gLacZ	0.558786	AP
A_ATTATCCTCCTGTACC-1	gLacZ	21.3861	PN
A_ATTCACTCAGAGTCAG-1	gLacZ	26.9127	PN
A_ATTCACTCAGCTGTTA-1	gLacZ	18.1173	IN
A_ATTCAGGCAACTCATG-1	gLacZ	16.7397	IN
A_ATTCAGGGTCAATGGG-1	gLacZ	24.9911	IN
A_ATTCATCAGAAGGCTC-1	gLacZ	31.3713	PN
A_ATTCATCCACATAACC-1	gLacZ	3.504	AP
A_ATTCATCCAGACAATA-1	gLacZ	16.055	BP
A_ATTCATCCATAGAGGC-1	gNFI	20.5763	IN
A_ATTCATCGTTCCTAAG-1	gLacZ	19.034	IN
A_ATTCATCTCCGACAGC-1	gLacZ	19.299	BP
A_ATTCATCTCGAGTTGT-1	gLacZ	8.06223	AP
A_ATTCCATCACGTAGAG-1	gLacZ	30.6009	PN
A_ATTCCATCATAATGCC-1	gNFI	8.48625	BP
A_ATTCCATTCAGTCCGG-1	gLacZ	16.5557	BP
A_ATTCCCGAGGACACTG-1	gLacZ	33.3573	PN
A_ATTCCCGAGGTAAGGA-1	gLacZ	24.8981	IN
A_ATTCCCGCACGCGTCA-1	gNFI	38.5386	PN
A_ATTCCCGCAGGACTTT-1	gLacZ	28.4774	PN
A_ATTCCCGGTCATGCAT-1	gLacZ	16.0308	BP
A_ATTCCCGGTTGTGGAG-1	gNFI	25.2274	PN
A_ATTCCTAAGAAATTCG-1	gLacZ	30.7065	PN
A_ATTCCTAAGGTACAAT-1	gLacZ	23.1419	PN
A_ATTCCTACACCTGAAT-1	gLacZ	28.5874	PN
A_ATTCCTACAGTGACCC-1	gLacZ	19.6563	BP
A_ATTCCTACATCCCGTT-1	gLacZ	16.1512	IN
A_ATTCCTAGTTCTTGCC-1	gLacZ	30.6009	IN
A_ATTCGTTAGATGACAT-1	gLacZ	31.6215	PN
A_ATTCGTTAGGCCTGAA-1	gNFI	23.7664	PN
A_ATTCGTTAGTGCGTCC-1	gNFI	22.8868	PN
A_ATTCGTTGTCCGAAAG-1	gLacZ	26.0023	PN
A_ATTCGTTTCAGTGATC-1	gNFI	28.4774	PN
A_ATTCGTTTCTCATTAC-1	gLacZ	23.0053	PN
A_ATTCTACAGATTACCC-1	gLacZ	20.4902	IN
A_ATTCTACAGCCTGACC-1	gLacZ	27.6896	IN
A_ATTCTACAGCTGGCTC-1	gLacZ	18.032	PN
A_ATTCTACGTTAAGAAC-1	gLacZ	23.5464	IN
A_ATTCTACGTTATGACC-1	gLacZ	21.4457	IN
A_ATTCTACTCTCATTTG-1	gNFI	16.1702	BP
A_ATTCTTGAGATGGTCG-1	gNFI	15.2526	BP
A_ATTCTTGCAAGTGTCT-1	gNFI	26.4168	IN
A_ATTCTTGGTACCTATG-1	gLacZ	21.4118	PN
A_ATTCTTGTCGCCTTTG-1	gNFI	26.5665	PN
A_ATTGGGTCACCCTCTA-1	gLacZ	38.3458	PN
A_ATTGGGTGTGGTAACG-1	gLacZ	37.2748	PN
A_ATTGTTCGTACGATGG-1	gLacZ	31.9116	PN
A_ATTGTTCGTTGCCATA-1	gLacZ	2.34458	AP
A_ATTGTTCTCAAAGACA-1	gLacZ	23.3828	PN
A_ATTTACCAGCAAACAT-1	gNFI	4.6695	AP
A_ATTTACCAGGCGACAT-1	gNFI	10.0926	BP
A_ATTTACCAGGTGATCG-1	gLacZ	31.2513	PN
A_ATTTACCAGTCCTACA-1	gLacZ	0.477947	AP
A_ATTTACCGTACATTGC-1	gLacZ	16.0405	BP
A_ATTTACCGTCACCTTC-1	gLacZ	0.558786	AP
A_ATTTACCTCTGAGAGG-1	gLacZ	28.4774	PN
A_ATTTCACCATCGAACT-1	gNFI	13.0605	BP
A_ATTTCACGTCCTATAG-1	gLacZ	19.6563	BP
A_ATTTCACGTGGTCTAT-1	gLacZ	34.0477	PN
A_ATTTCTGAGGACAAGA-1	gLacZ	31.2856	PN
A_ATTTCTGCATCAGCTA-1	gNFI	38.4014	PN
A_ATTTCTGCATGACCCG-1	gNFI	37.3246	PN
A_ATTTCTGTCCACGTCT-1	gLacZ	0.753358	AP
A_CAAAGAAAGGGTCTTT-1	gNFI	11.5044	BP
A_CAAAGAAAGTGGTCAG-1	gLacZ	38.4728	PN
A_CAAAGAATCGATACAC-1	gLacZ	7.25882	BP
A_CAACAACAGCCAAGCA-1	gLacZ	25.596	PN
A_CAACAACAGTGGGAAA-1	gLacZ	33.0762	PN
A_CAACAACTCCCAGCGA-1	gLacZ	19.5566	BP
A_CAACAACTCTTCTTCC-1	gNFI	8.06223	AP
A_CAACAGTGTACGTTCA-1	gLacZ	21.4612	IN
A_CAACCAACAAACACCT-1	gLacZ	11.8188	BP
A_CAACCAACACTGATTG-1	gLacZ	22.5024	PN
A_CAACCAACATACGCAT-1	gNFI	21.5957	IN
A_CAACCTCAGACGATAT-1	gLacZ	20.5504	IN
A_CAACCTCAGGAAAGAC-1	gLacZ	8.06223	AP
A_CAACCTCAGTCACGCC-1	gLacZ	14.2694	BP
A_CAACCTCAGTTGTAGA-1	gLacZ	24.2592	IN
A_CAACCTCCAACGTAAA-1	gLacZ	25.204	IN
A_CAACCTCCAATTGCGT-1	gLacZ	24.6269	PN
A_CAACCTCGTGGCTGAA-1	gLacZ	19.8935	IN
A_CAACCTCTCTTGGAAC-1	gLacZ	22.3357	PN
A_CAACGATAGCAATAGT-1	gLacZ	30.563	PN
A_CAACGATAGCGGTAGT-1	gLacZ	16.055	BP
A_CAACGATAGTGCGTCC-1	gLacZ	30.7448	PN
A_CAACGATGTCGAAACG-1	gLacZ	31.6976	PN
A_CAACGGCGTAGTCGTT-1	gLacZ	16.6149	BP
A_CAAGACTCAGACATCT-1	gLacZ	23.3279	IN
A_CAAGACTCATGATCTG-1	gNFI	31.2319	PN
A_CAAGACTTCTAGACCA-1	gLacZ	20.6385	PN
A_CAAGAGGCAGCTACTA-1	gNFI	16.784	PN
A_CAAGAGGGTAGGAGGG-1	gLacZ	23.5742	IN
A_CAAGAGGGTCACCCTT-1	gLacZ	21.5311	IN
A_CAAGAGGGTGATGGCA-1	gLacZ	26.1553	IN
A_CAAGAGGTCATTCATC-1	gLacZ	16.784	BP
A_CAAGCTAAGACATAAC-1	gLacZ	35.5502	PN
A_CAAGCTAAGCATGATA-1	gLacZ	7.62186	BP
A_CAAGCTACAATTCGTG-1	gLacZ	9.05463	AP
A_CAAGCTACAGTAGAAT-1	gLacZ	16.1702	BP
A_CAAGCTAGTCCAGCCA-1	gLacZ	29.9954	PN
A_CAAGCTATCGAGTCTA-1	gLacZ	37.7796	PN
A_CAAGGGAAGAAGCTCG-1	gNFI	19.6251	BP
A_CAAGGGACACGACGTC-1	gLacZ	0.558786	AP
A_CAAGGGATCACCCATC-1	gLacZ	25.437	PN
A_CAAGGGATCAGTGTTG-1	gLacZ	19.731	IN
A_CAAGGGATCGAAGCAG-1	gLacZ	0.435398	AP
A_CAATACGAGAGGCGTT-1	gLacZ	0.558786	AP
A_CAATACGAGTTTGGCT-1	gLacZ	12.1841	BP
A_CAATACGTCCGATCTC-1	gNFI	1.22358	AP
A_CAATCGAAGCCGTAAG-1	gNFI	8.82491	AP
A_CAATCGAGTATGCGGA-1	gLacZ	19.9908	BP
A_CAATCGATCACTACTT-1	gLacZ	25.9741	PN
A_CAATGACAGCGCCATC-1	gLacZ	15.7335	BP
A_CAATGACCACACACGC-1	gLacZ	11.0366	BP
A_CAATGACCATAAGCGG-1	gLacZ	19.6054	BP
A_CAATGACGTAAGTTAG-1	gLacZ	32.9237	PN
A_CAATGACGTCAACACT-1	gLacZ	26.2254	IN
A_CAATGACGTCCTTGTC-1	gNFI	31.9116	PN
A_CAATTTCCACTCCGGA-1	gLacZ	19.8685	BP
A_CAATTTCGTGTGGTCC-1	gLacZ	0.145288	AP
A_CACAACACAACTACGT-1	gLacZ	14.1699	BP
A_CACAACACAGGCGATA-1	gLacZ	30.6009	PN
A_CACAACAGTCTCTCAC-1	gLacZ	27.2814	IN
A_CACACAAGTCCAACGC-1	gLacZ	18.9924	IN
A_CACACAATCCGTGGGT-1	gLacZ	10.9551	BP
A_CACACAATCGCAGTTA-1	gLacZ	30.6836	PN
A_CACAGATAGGTAACTA-1	gLacZ	13.5433	BP
A_CACAGATCAGCTGGTC-1	gLacZ	8.06223	AP
A_CACAGATCATCATCTT-1	gLacZ	9.07264	AP
A_CACAGGCGTCTGTGTA-1	gLacZ	20.4111	IN
A_CACATGACACTCCACT-1	gLacZ	21.9939	IN
A_CACATGACAGTCGTTA-1	gLacZ	25.4973	PN
A_CACATGAGTACGTTCA-1	gLacZ	34.3394	PN
A_CACATGAGTTTACCAG-1	gLacZ	19.1915	IN
A_CACATGATCCCTTGGT-1	gLacZ	21.0955	IN
A_CACATGATCGCTCTAC-1	gLacZ	19.7545	IN
A_CACCAAAAGTTTGCTG-1	gLacZ	18.4825	BP
A_CACCAAACACATGTTG-1	gLacZ	11.755	BP
A_CACCAAATCATCTGTT-1	gLacZ	24.7892	PN
A_CACCAAATCTATCGTT-1	gLacZ	16.6704	BP
A_CACCGTTCACTGTCGG-1	gLacZ	8.06223	AP
A_CACCGTTGTGTACGCC-1	gLacZ	2.8819	AP
A_CACGAATAGACCAACG-1	gLacZ	10.7892	BP
A_CACGAATAGCGTGTCC-1	gLacZ	31.2103	PN
A_CACGAATAGCTATCTG-1	gNFI	1.24734	AP
A_CACGAATGTCTAGGTT-1	gNFI	31.9438	PN
A_CACGGGTAGAATTCAG-1	gNFI	29.9954	PN
A_CACGGGTAGGCCACTC-1	gNFI	18.2306	PN
A_CACGGGTCACAATGAA-1	gLacZ	28.05	PN
A_CACGGGTCATGACGTT-1	gLacZ	8.73673	BP
A_CACGGGTCATGTTCGA-1	gLacZ	23.1188	PN
A_CACGTGGAGCAATTCC-1	gLacZ	24.8981	IN
A_CACGTGGAGCGTGAAC-1	gLacZ	20.5282	IN
A_CACGTGGAGTATGTAG-1	gLacZ	37.5847	PN
A_CACGTGGAGTGGTTAA-1	gNFI	37.557	PN
A_CACGTGGCAAGACCGA-1	gLacZ	23.2868	IN
A_CACGTGGCAAGTTGGG-1	gLacZ	19.0939	BP
A_CACGTGGCACATCCCT-1	gLacZ	19.299	BP
A_CACGTGGGTCGGCACT-1	gLacZ	31.6517	PN
A_CACGTGGGTGTAGGAC-1	gLacZ	28.4049	PN
A_CACGTGGTCAAGGCTT-1	gLacZ	8.57454	BP
A_CACGTGGTCTAGTGTG-1	gLacZ	33.0762	PN
A_CACGTTCAGCGTTGTT-1	gLacZ	20.6846	IN
A_CACGTTCAGGTTTACC-1	gLacZ	14.9796	BP
A_CACGTTCAGTCATGAA-1	gLacZ	36.867	PN
A_CACGTTCCAAATGCGG-1	gLacZ	34.0477	PN
A_CACGTTCGTGGCTCTG-1	gNFI	19.5566	BP
A_CACGTTCGTGTTGCCG-1	gLacZ	31.4844	PN
A_CACGTTCTCCAGCTCT-1	gLacZ	26.3511	IN
A_CACTAAGCACACGTGC-1	gLacZ	30.8189	PN
A_CACTAAGGTTCACCGG-1	gLacZ	38.5386	PN
A_CACTAAGTCCGGACTG-1	gLacZ	8.89135	BP
A_CACTGAATCCGTACGG-1	gNFI	15.6441	BP
A_CACTGAATCCTGTAAG-1	gLacZ	25.0178	IN
A_CACTGGGAGGGCAATC-1	gLacZ	25.9741	PN
A_CACTGGGCAGAATGTA-1	gLacZ	2.52124	AP
A_CACTGGGCATCAGCTA-1	gLacZ	27.4743	PN
A_CACTGGGGTAACAAGT-1	gLacZ	37.7818	PN
A_CACTGGGGTTAGCGGA-1	gNFI	1.71415	AP
A_CACTGGGTCAGCGCGT-1	gLacZ	21.726	IN
A_CACTGGGTCATTGGTG-1	gNFI	2.47718	AP
A_CACTGTCAGTGGGAAA-1	gLacZ	33.3751	PN
A_CACTTCGCAATACAGA-1	gLacZ	19.8119	IN
A_CACTTCGCAATTAGGA-1	gLacZ	11.6146	BP
A_CACTTCGCATCATTGG-1	gLacZ	26.0243	PN
A_CACTTCGTCATTTCGT-1	gLacZ	38.3458	PN
A_CACTTCGTCCCGAACG-1	gLacZ	22.9195	IN
A_CACTTCGTCCGATGCG-1	gLacZ	28.5378	PN
A_CACTTCGTCTAGATCG-1	gLacZ	27.8468	PN
A_CAGAGCCAGGTGAGAA-1	gLacZ	25.596	PN
A_CAGAGCCGTCCAAAGG-1	gNFI	25.9047	IN
A_CAGAGCCGTGTCTTAG-1	gLacZ	0.558786	AP
A_CAGAGCCGTGTTTACG-1	gLacZ	31.9506	PN
A_CAGAGCCTCGACTCCT-1	gLacZ	25.9228	PN
A_CAGAGCCTCTTCCCGA-1	gLacZ	9.05464	AP
A_CAGATACAGATTGGGC-1	gLacZ	11.4406	BP
A_CAGATACGTTCGTTCC-1	gLacZ	19.5566	BP
A_CAGATCAAGCGTCGAA-1	gLacZ	31.3093	PN
A_CAGATCAAGCGTTACT-1	gLacZ	24.8862	PN
A_CAGATCACAAGGGCAT-1	gLacZ	22.1103	PN
A_CAGATCACACTGTTCC-1	gNFI	26.6677	IN
A_CAGATCATCTCGACGG-1	gNFI	10.431	BP
A_CAGATTGAGGACACTG-1	gLacZ	11.755	BP
A_CAGATTGCACCAGTAT-1	gLacZ	17.8717	IN
A_CAGATTGCATTCATCT-1	gLacZ	16.784	BP
A_CAGATTGGTAGTTAGA-1	gLacZ	37.5224	PN
A_CAGCAATAGTAGAGTT-1	gLacZ	25.2274	PN
A_CAGCAATAGTGCAGCA-1	gLacZ	24.5359	IN
A_CAGCAATCAGAGGTAC-1	gNFI	0.36861	AP
A_CAGCAATCATATTCGG-1	gLacZ	17.7987	IN
A_CAGCAATGTACCCGAC-1	gLacZ	30.7243	PN
A_CAGCAATTCTCGGCTT-1	gNFI	19.5566	BP
A_CAGCAGCAGGCCCACT-1	gLacZ	13.5721	BP
A_CAGCAGCCAAGATGGC-1	gNFI	15.9901	BP
A_CAGCAGCCATAATGCC-1	gLacZ	10.9159	BP
A_CAGCAGCGTATGTCTG-1	gNFI	14.3506	BP
A_CAGCCAGCAACCGCTG-1	gLacZ	33.0695	PN
A_CAGCCAGCAGCTATAC-1	gLacZ	30.5898	PN
A_CAGCGTGAGCTAGAAT-1	gLacZ	24.6269	PN
A_CAGCGTGGTGGAAGTC-1	gLacZ	27.9059	IN
A_CAGCGTGTCAAAGGAT-1	gLacZ	37.2969	PN
A_CAGCGTGTCATGCATG-1	gLacZ	24.9553	IN
A_CAGCGTGTCCTGATAG-1	gLacZ	8.04633	AP
A_CAGCGTGTCTAATTCC-1	gLacZ	30.5444	PN
A_CAGGCCAAGAAATTCG-1	gNFI	28.7998	PN
A_CAGGCCACAAGTCCCG-1	gLacZ	23.1293	IN
A_CAGGCCACACGCAGTC-1	gLacZ	30.7454	PN
A_CAGGCCACATCGAACT-1	gLacZ	20.7395	IN
A_CAGGCCAGTACCCAGC-1	gLacZ	19.9231	IN
A_CAGGCCAGTGCCGTAC-1	gNFI	23.9039	PN
A_CAGGCCAGTTTCGACA-1	gLacZ	19.9959	IN
A_CAGGCCATCGGCTTCT-1	gNFI	21.1666	IN
A_CAGGCCATCTATACGG-1	gLacZ	25.2626	IN
A_CAGGGCTGTGAGTCAG-1	gLacZ	28.9878	PN
A_CAGGGCTTCAGAACCT-1	gLacZ	19.5566	BP
A_CAGGTATCACCCAATA-1	gLacZ	10.3218	BP
A_CAGGTATGTATGCAAA-1	gLacZ	7.06314	AP
A_CAGTGCGAGCACCGAA-1	gLacZ	25.6915	IN
A_CAGTGCGAGCGCAATG-1	gNFI	3.33837	AP
A_CAGTGCGGTGAGTAGC-1	gLacZ	10.7686	BP
A_CAGTGCGGTTGTCCCT-1	gNFI	33.3751	PN
A_CAGTTAGAGCATCTTG-1	gLacZ	13.3235	BP
A_CAGTTAGCAGTGACCC-1	gLacZ	19.1119	IN
A_CAGTTAGGTCCGAAAG-1	gNFI	33.6286	PN
A_CAGTTAGGTGACTGAG-1	gLacZ	21.726	IN
A_CAGTTAGTCCGCAAAT-1	gLacZ	18.1173	IN
A_CAGTTAGTCTAGACAC-1	gLacZ	15.1096	BP
A_CAGTTCCCAAGTTTGC-1	gNFI	2.42589	AP
A_CAGTTCCCATGCGGTC-1	gLacZ	16.784	BP
A_CAGTTCCGTAGATCGG-1	gLacZ	0.558786	AP
A_CAGTTCCGTCGAGATG-1	gLacZ	23.2868	IN
A_CATAAGCAGCACACCC-1	gLacZ	28.465	PN
A_CATAAGCAGCGTGCTC-1	gLacZ	32.194	PN
A_CATAAGCAGGCTGAAC-1	gLacZ	19.8621	PN
A_CATAAGCCACTGCGAC-1	gNFI	0.753358	AP
A_CATAAGCCAGCCATTA-1	gLacZ	8.58008	BP
A_CATAAGCCATAGGTAA-1	gLacZ	19.1262	BP
A_CATAAGCCATGTCAGT-1	gNFI	28.4774	PN
A_CATACAGAGTTCGGTT-1	gLacZ	21.0161	IN
A_CATACAGTCGCCAGAC-1	gLacZ	33.4189	PN
A_CATACCCAGACAGCTG-1	gLacZ	17.5436	IN
A_CATACCCAGGCGCTTC-1	gNFI	6.96399	AP
A_CATACCCCAGACACAG-1	gLacZ	36.867	PN
A_CATACCCCAGAGGTAC-1	gNFI	33.3751	PN
A_CATACCCCAGATACCT-1	gLacZ	20.9403	IN
A_CATACCCGTTTACTGG-1	gLacZ	33.0762	PN
A_CATACCCTCACAAGAA-1	gNFI	2.19351	AP
A_CATACCCTCGAGTTGT-1	gLacZ	29.6434	PN
A_CATACTTCAACTCCAA-1	gLacZ	11.4166	BP
A_CATACTTCACCAGTTA-1	gNFI	8.06223	AP
A_CATACTTTCCGTTTCG-1	gLacZ	8.3089	AP
A_CATACTTTCGCGATCG-1	gLacZ	26.1774	IN
A_CATAGACCAAGAGTTA-1	gLacZ	28.5376	PN
A_CATAGACGTAACATGA-1	gLacZ	21.4049	PN
A_CATAGACGTATTTCCT-1	gLacZ	11.7274	BP
A_CATAGACTCATTTCCA-1	gLacZ	5.42635	BP
A_CATAGACTCTGAATGC-1	gNFI	8.61362	BP
A_CATCAAGAGAGCTTTC-1	gNFI	20.3391	IN
A_CATCAAGTCATCGCCT-1	gNFI	31.9116	PN
A_CATCCACCAAGGCTTT-1	gLacZ	17.2084	BP
A_CATCCACCATCCCACT-1	gLacZ	19.9624	BP
A_CATCCCAGTCACTCAA-1	gNFI	30.6009	PN
A_CATCCGTGTGTATTGC-1	gLacZ	21.0955	IN
A_CATCGCTAGCTTTGTG-1	gLacZ	24.7489	IN
A_CATCGCTAGGTAATCA-1	gLacZ	28.465	PN
A_CATCGGGAGGGATCGT-1	gLacZ	0.753358	AP
A_CATCGTCAGGTAGGCT-1	gLacZ	32.8515	PN
A_CATCGTCAGTATAACG-1	gLacZ	24.451	IN
A_CATCGTCCATGTCAGT-1	gLacZ	26.4065	PN
A_CATCGTCCATTGCCTC-1	gLacZ	24.7162	PN
A_CATCGTCGTTAAACAG-1	gLacZ	8.06223	AP
A_CATCGTCTCGATTGGT-1	gLacZ	8.06223	AP
A_CATGAGTAGACAACAT-1	gLacZ	31.2587	PN
A_CATGAGTAGCAAACAT-1	gLacZ	7.06314	AP
A_CATGAGTAGCGACATG-1	gLacZ	24.2143	PN
A_CATGAGTAGGTAAGAG-1	gLacZ	25.2561	IN
A_CATGAGTCAATAGTGA-1	gLacZ	35.7394	PN
A_CATGAGTGTCTCTCAC-1	gLacZ	30.6009	PN
A_CATGCCTAGCCTAACT-1	gNFI	31.9116	PN
A_CATGCCTCACAGCATT-1	gLacZ	13.6163	BP
A_CATGCCTCAGAGGACT-1	gLacZ	38.3978	PN
A_CATGCCTGTATTGGCT-1	gNFI	17.3461	BP
A_CATGCGGAGTACTGTC-1	gLacZ	31.9196	PN
A_CATGCGGAGTCCCGAC-1	gLacZ	30.2932	PN
A_CATGCGGCATGAGTAA-1	gLacZ	37.5224	PN
A_CATGCGGCATGTGCTA-1	gLacZ	31.3743	PN
A_CATGCGGGTGTCTAAC-1	gNFI	23.4097	IN
A_CATGCGGTCATGGTAC-1	gNFI	31.3108	PN
A_CATGCGGTCCGTATGA-1	gLacZ	23.9377	PN
A_CATGCGGTCTATCACT-1	gLacZ	8.06223	AP
A_CATGCTCGTTAAGTCC-1	gNFI	28.2032	PN
A_CATGGATAGCGACAGT-1	gNFI	17.3484	BP
A_CATGGATTCACTTCTA-1	gNFI	5.81265	AP
A_CATGGATTCCGTGTGG-1	gLacZ	17.7995	BP
A_CATGGATTCTTCCACG-1	gNFI	8.52111	BP
A_CATGGTAAGGTGAGCT-1	gLacZ	23.2416	IN
A_CATGGTAAGTAGCTCT-1	gLacZ	28.411	PN
A_CATGGTACACAGCATT-1	gLacZ	18.3896	IN
A_CATGGTAGTACTTGTG-1	gLacZ	16.784	PN
A_CATTCATAGCCTTTGA-1	gLacZ	23.5818	PN
A_CATTCATAGCGTCTGC-1	gLacZ	33.4284	PN
A_CATTCATAGGTAGTCG-1	gNFI	30.5444	PN
A_CATTCATCAAGATCCT-1	gLacZ	9.05464	AP
A_CATTCATCAGCATACT-1	gNFI	24.9553	IN
A_CATTCATTCAAGGAGC-1	gLacZ	26.3202	PN
A_CATTCATTCTACAGGT-1	gLacZ	25.0755	IN
A_CATTCCGCATCTGCGG-1	gLacZ	37.557	PN
A_CATTCCGGTATCCCAA-1	gLacZ	23.722	PN
A_CATTCCGGTCCGGATC-1	gLacZ	31.9116	PN
A_CATTCCGGTGTGCCTG-1	gLacZ	2.47317	AP
A_CATTCCGGTTCGGTAT-1	gLacZ	21.0359	IN
A_CATTCCGTCCGCACGA-1	gLacZ	21.388	IN
A_CATTGAGCATATAGCC-1	gNFI	29.8997	PN
A_CATTGAGGTACGCTTA-1	gLacZ	24.4477	IN
A_CATTGCCCACGGTGCT-1	gLacZ	30.6308	PN
A_CATTGCCGTACCCACG-1	gLacZ	33.0762	PN
A_CATTGCCGTTGTGGAG-1	gLacZ	25.3403	IN
A_CATTGTTAGGCCTAGA-1	gNFI	25.4125	IN
A_CATTGTTAGTGGAATT-1	gLacZ	17.4021	BP
A_CATTGTTCAATACAGA-1	gLacZ	29.3585	PN
A_CATTTCAAGCATGCGA-1	gLacZ	33.3751	PN
A_CATTTCAAGTACGAGC-1	gNFI	23.5402	IN
A_CATTTCACATGATGCT-1	gLacZ	24.1815	PN
A_CATTTCACATTACTCT-1	gLacZ	30.2217	PN
A_CATTTCACATTCACCC-1	gLacZ	22.1214	PN
A_CATTTCAGTGGCCACT-1	gLacZ	27.1578	PN
A_CATTTCATCCTATGGA-1	gLacZ	30.7728	PN
A_CATTTCATCTTAATCC-1	gLacZ	21.6612	IN
A_CCAAGCGAGGGTGGGA-1	gLacZ	38.4251	PN
A_CCAAGCGCAATTAGGA-1	gLacZ	26.1171	IN
A_CCAAGCGGTAAGTTGA-1	gLacZ	31.3713	PN
A_CCAAGCGGTTGAAGTA-1	gNFI	9.07264	AP
A_CCAATGAAGGGTACAC-1	gLacZ	38.5386	PN
A_CCAATGAAGTACCCTA-1	gLacZ	19.5385	IN
A_CCAATGACACTTGACA-1	gNFI	32.8809	PN
A_CCAATGAGTACTTGTG-1	gNFI	19.6563	BP
A_CCAATTTAGAGCTGAC-1	gLacZ	19.8625	PN
A_CCAATTTAGGAGTACC-1	gLacZ	23.722	PN
A_CCAATTTAGTTAACGA-1	gNFI	16.784	BP
A_CCAATTTCAATCTCGA-1	gLacZ	33.1969	PN
A_CCAATTTCAGTAGGAC-1	gLacZ	26.4793	PN
A_CCAATTTCATGTGCTA-1	gNFI	23.722	PN
A_CCAATTTGTATATGGA-1	gNFI	18.846	BP
A_CCAATTTGTCTGTGGC-1	gNFI	24.8996	IN
A_CCAATTTTCACGAACT-1	gLacZ	0.558786	AP
A_CCACAAAAGCTCTATG-1	gLacZ	37.7843	PN
A_CCACAAACAATAAGGT-1	gLacZ	7.32779	AP
A_CCACAAACACACGTGC-1	gLacZ	24.3769	IN
A_CCACAAAGTCATCACA-1	gNFI	31.3713	unknown
A_CCACAAAGTCTAACGT-1	gLacZ	19.558	IN
A_CCACAAAGTGCAGTGA-1	gLacZ	16.0135	IN
A_CCACAAAGTTCTTGTT-1	gLacZ	30.7305	PN
A_CCACACTGTACCCACG-1	gLacZ	23.9961	PN
A_CCACCATAGTCCCAGC-1	gNFI	30.7142	PN
A_CCACCATGTTAGAAGT-1	gNFI	21.2275	PN
A_CCACCATTCTCTCTAA-1	gLacZ	30.6628	PN
A_CCACGAGAGCTAGAGC-1	gLacZ	32.8852	PN
A_CCACGAGCAACAGCTT-1	gNFI	29.454	PN
A_CCACGAGGTAACACCT-1	gLacZ	8.58008	BP
A_CCACGAGTCATGGCCG-1	gLacZ	23.722	IN
A_CCACGTTCAACAGTGG-1	gLacZ	18.846	BP
A_CCACGTTCACAACATC-1	gLacZ	26.2999	IN
A_CCACGTTTCAGCTGTA-1	gLacZ	0.126726	AP
A_CCACGTTTCGTGTTCC-1	gNFI	32.8809	PN
A_CCACGTTTCGTTCTAT-1	gNFI	30.2932	PN
A_CCACTTGCACCGTGGT-1	gNFI	30.73	PN
A_CCACTTGCAGAATTCC-1	gLacZ	21.2232	IN
A_CCACTTGGTCAGCTTA-1	gLacZ	30.6009	PN
A_CCACTTGTCATAGGCT-1	gNFI	35.3087	PN
A_CCACTTGTCTGGGTCG-1	gLacZ	32.565	PN
A_CCATAAGAGAGTCGAC-1	gNFI	16.4341	BP
A_CCATAAGAGGAAGAAC-1	gLacZ	28.3723	PN
A_CCATAAGCAACACTAC-1	gLacZ	25.1018	PN
A_CCATAAGCAGAAGTTA-1	gLacZ	21.6107	IN
A_CCATAAGGTAACACCT-1	gLacZ	8.08615	AP
A_CCATAAGGTCCATAGT-1	gLacZ	33.3751	PN
A_CCATCACCACACCTAA-1	gLacZ	27.8505	IN
A_CCATCACGTAAGTTAG-1	gLacZ	18.1173	IN
A_CCATCACGTCCCAAAT-1	gLacZ	9.1766	BP
A_CCATCACGTCGATTCA-1	gLacZ	23.3979	BP
A_CCATCACTCGCAAGAG-1	gLacZ	9.35111	BP
A_CCCAACTCAAGTTTGC-1	gNFI	4.71531	AP
A_CCCAACTCAATTTCGG-1	gLacZ	21.726	IN
A_CCCAACTCATCGTCCT-1	gLacZ	21.6144	IN
A_CCCAACTTCTCGCCTA-1	gNFI	31.2319	PN
A_CCCATTGAGGACACTG-1	gLacZ	30.4604	PN
A_CCCATTGCATCACAGT-1	gLacZ	38.5386	PN
A_CCCATTGTCGGCATTA-1	gLacZ	30.2231	PN
A_CCCATTGTCGGTCTAA-1	gLacZ	24.0561	PN
A_CCCGAAGAGTGTAGAT-1	gNFI	16.2003	IN
A_CCCGAAGTCAAGCGTT-1	gNFI	27.3926	PN
A_CCCGAAGTCACTGAAC-1	gLacZ	19.8147	IN
A_CCCTAACAGCCATTGT-1	gLacZ	19.9819	IN
A_CCCTAACTCAAACTGC-1	gLacZ	0.380553	AP
A_CCCTAACTCACCTTGC-1	gLacZ	30.7065	PN
A_CCCTCAAAGGTTCAGG-1	gNFI	33.7199	PN
A_CCCTCAAAGTTCCAGT-1	gLacZ	15.6436	BP
A_CCCTCAACACAGTATC-1	gLacZ	25.2274	PN
A_CCCTCAATCGTTCAGA-1	gLacZ	28.6814	PN
A_CCCTCAATCTTTCCAA-1	gLacZ	11.6163	BP
A_CCCTCTCGTGTCATGT-1	gLacZ	22.0801	PN
A_CCCTCTCTCCACAAGT-1	gLacZ	38.4571	PN
A_CCCTCTCTCCGAACGC-1	gNFI	32.2342	PN
A_CCCTGATAGCGTGAGT-1	gLacZ	17.0938	BP
A_CCCTGATCATCACGGC-1	gNFI	23.6478	IN
A_CCCTTAGAGCACGGAT-1	gLacZ	18.2878	PN
A_CCCTTAGCAAAGCGTG-1	gLacZ	4.66769	AP
A_CCCTTAGCACGTACTA-1	gNFI	4.66769	unknown
A_CCCTTAGCACTTGAAC-1	gNFI	22.1432	IN
A_CCCTTAGGTCGACTTA-1	gLacZ	8.06223	AP
A_CCCTTAGGTTAAGTCC-1	gLacZ	13.5433	BP
A_CCGAACGAGATCACTC-1	gLacZ	28.3187	PN
A_CCGAACGCACCGTCTT-1	gLacZ	14.6931	BP
A_CCGAACGCACTCCACT-1	gLacZ	28.6234	PN
A_CCGAACGGTGGACCTC-1	gLacZ	29.9608	PN
A_CCGAACGGTTACCGTA-1	gNFI	15.6436	BP
A_CCGAACGGTTCCGCAG-1	gLacZ	29.818	IN
A_CCGAACGGTTGAAGTA-1	gLacZ	22.7831	IN
A_CCGAACGTCACTGTTT-1	gLacZ	24.0125	PN
A_CCGAACGTCATGAGAA-1	gLacZ	25.7107	IN
A_CCGATCTAGTGTACAA-1	gLacZ	21.7247	IN
A_CCGATCTCAAGAGTAT-1	gLacZ	28.4774	PN
A_CCGATCTGTGAGTAAT-1	gLacZ	24.7018	PN
A_CCGATCTGTGGCTCTG-1	gLacZ	28.974	PN
A_CCGATCTTCAGCTTCC-1	gLacZ	30.5444	PN
A_CCGATCTTCTTTCTAG-1	gNFI	19.5566	BP
A_CCGATGGCACTGAGGA-1	gLacZ	38.3451	PN
A_CCGATGGGTTGGCCGT-1	gLacZ	30.658	PN
A_CCGATGGTCCATCTGC-1	gNFI	18.1173	IN
A_CCGCAAGAGCAGAAAG-1	gLacZ	23.0073	PN
A_CCGCAAGAGCATTTGC-1	gLacZ	21.0141	IN
A_CCGCAAGGTGTGCCTG-1	gLacZ	23.7064	IN
A_CCGCAAGGTTTCGACA-1	gLacZ	27.9111	PN
A_CCGCAAGTCCGTGGTG-1	gNFI	20.9724	IN
A_CCGGACAAGCCGATCC-1	gNFI	6.47437	AP
A_CCGGACAAGCGTTCAT-1	gLacZ	31.2766	PN
A_CCGGACACAATAACGA-1	gNFI	21.0137	IN
A_CCGGACATCGGAGCAA-1	gLacZ	17.4443	BP
A_CCGGGTAGTACGATGG-1	gLacZ	8.73673	BP
A_CCGGGTAGTCATGCAT-1	gLacZ	29.3363	PN
A_CCGGGTAGTTCGGCGT-1	gLacZ	14.1693	BP
A_CCGGGTATCGTGCACG-1	gLacZ	25.3336	IN
A_CCGGTAGAGGCCATAG-1	gLacZ	32.2078	PN
A_CCGGTAGCAAAGGTTA-1	gNFI	4.99491	AP
A_CCGGTAGTCCTAACAG-1	gLacZ	38.3458	PN
A_CCGGTGAAGTATTCCG-1	gNFI	30.2932	PN
A_CCGGTGAAGTCACTGT-1	gLacZ	33.0762	PN
A_CCGGTGACACCATATG-1	gLacZ	17.2251	BP
A_CCGTAGGCACCCTGAG-1	gLacZ	26.9673	PN
A_CCGTAGGCAGAATTCC-1	gNFI	24.0824	PN
A_CCGTAGGCATCGTGGC-1	gLacZ	13.2688	BP
A_CCGTAGGGTACCATAC-1	gLacZ	30.1546	PN
A_CCGTAGGGTACTCGCG-1	gLacZ	30.1072	PN
A_CCGTAGGGTTAGAGTA-1	gNFI	29.7244	PN
A_CCGTAGGGTTGTAAAG-1	gLacZ	17.8761	IN
A_CCGTAGGTCCAACACA-1	gNFI	21.9939	IN
A_CCGTGAGAGACGCCAA-1	gNFI	19.8119	IN
A_CCGTGAGAGCCTGAGA-1	gNFI	26.1059	IN
A_CCGTGAGAGCTCTTCC-1	gLacZ	4.73722	AP
A_CCGTGAGCAAGGTCAG-1	gLacZ	14.9234	BP
A_CCGTGAGCACAAGCAG-1	gLacZ	18.9537	IN
A_CCGTGAGCAGCCTACG-1	gLacZ	11.7274	BP
A_CCGTGAGCATATGCGT-1	gLacZ	2.4765	AP
A_CCGTGAGGTTATGACC-1	gNFI	32.6317	PN
A_CCGTGAGTCAACTGAC-1	gLacZ	21.4188	IN
A_CCGTGAGTCACAGTGT-1	gLacZ	24.1085	PN
A_CCGTGAGTCTGGCCTT-1	gLacZ	11.0024	BP
A_CCGTTCAAGCGCCTTG-1	gLacZ	30.6009	PN
A_CCGTTCAAGTGGTCAG-1	gLacZ	25.4461	PN
A_CCGTTCACACTGGACC-1	gLacZ	31.2899	PN
A_CCGTTCATCCATTCGC-1	gLacZ	18.1464	BP
A_CCTAACCAGAGGATCC-1	gLacZ	33.8558	PN
A_CCTAACCAGCGAACTG-1	gLacZ	19.2547	BP
A_CCTAACCAGTATTAGG-1	gLacZ	36.8345	PN
A_CCTAACCAGTATTCCG-1	gNFI	32.8809	PN
A_CCTAACCCAGAAATTG-1	gLacZ	23.787	PN
A_CCTAACCTCAAGTGGG-1	gLacZ	25.3398	PN
A_CCTAACCTCCATCTCG-1	gLacZ	8.06207	AP
A_CCTAACCTCCCTTTGG-1	gLacZ	19.1174	BP
A_CCTAAGAAGAGCAGTC-1	gLacZ	25.596	PN
A_CCTACGTTCACGGACC-1	gLacZ	19.8311	IN
A_CCTACGTTCAGTAGGG-1	gLacZ	21.4621	IN
A_CCTACGTTCCTACACC-1	gLacZ	19.1915	BP
A_CCTACGTTCGCATTGA-1	gLacZ	36.5676	unknown
A_CCTACGTTCGCTTACC-1	gLacZ	22.1337	PN
A_CCTATCGCACATATGC-1	gNFI	0.753358	AP
A_CCTATCGGTCACCGCA-1	gLacZ	31.2771	PN
A_CCTATCGGTGAAAGTT-1	gLacZ	28.1861	PN
A_CCTCAACAGTGATAAC-1	gLacZ	30.6009	PN
A_CCTCAACCAGGGATAC-1	gLacZ	4.66769	AP
A_CCTCAACGTCTCTCAC-1	gLacZ	30.7309	PN
A_CCTCAACGTGGCCACT-1	gNFI	0.558786	AP
A_CCTCAACTCGTGGCGT-1	gLacZ	12.2901	BP
A_CCTCAACTCTCTGGTC-1	gNFI	26.4414	IN
A_CCTCAACTCTTGGAAC-1	gLacZ	32.8809	PN
A_CCTCACACAATACCCA-1	gLacZ	31.3023	PN
A_CCTCACAGTACTGAGG-1	gLacZ	21.2275	PN
A_CCTCACAGTCCTCCAT-1	gLacZ	21.6612	IN
A_CCTCACAGTCTTACAG-1	gLacZ	32.6055	PN
A_CCTCAGTAGAATTTGG-1	gLacZ	23.6514	PN
A_CCTCAGTAGGCTAACG-1	gLacZ	21.388	IN
A_CCTCAGTCAATATCCG-1	gLacZ	32.8809	PN
A_CCTCAGTCATTCTCTA-1	gLacZ	21.4468	PN
A_CCTCAGTGTGTTCCTC-1	gLacZ	19.9624	IN
A_CCTCAGTTCGAGTTGT-1	gLacZ	20.7629	IN
A_CCTCATGAGGGTTAGC-1	gLacZ	30.8189	PN
A_CCTCATGAGGTGGTTG-1	gLacZ	31.9116	PN
A_CCTCATGCACCCTAAA-1	gNFI	31.2319	PN
A_CCTCATGCACTGCACG-1	gLacZ	37.5224	PN
A_CCTCATGGTAGATCCT-1	gNFI	23.8663	PN
A_CCTCATGGTAGGAGGG-1	gNFI	30.5888	PN
A_CCTCCAAGTCACAGAG-1	gLacZ	12.8517	BP
A_CCTCCAAGTTGACTGT-1	gLacZ	29.9122	PN
A_CCTCCAATCAGTCAGT-1	gLacZ	22.5233	PN
A_CCTCCAATCCTAGCCT-1	gNFI	19.9624	IN
A_CCTCCAATCGAACCTA-1	gNFI	36.9184	PN
A_CCTCCTCCATGTTACG-1	gLacZ	36.2669	PN
A_CCTCTAGAGCCTGTCG-1	gLacZ	21.6549	IN
A_CCTCTAGCACGTACTA-1	gLacZ	30.8189	PN
A_CCTCTAGGTGGATTTC-1	gLacZ	28.4151	PN
A_CCTCTAGTCTAGTACG-1	gLacZ	29.4058	PN
A_CCTCTCCAGCTTCGTA-1	gLacZ	21.6612	IN
A_CCTCTCCCAGAACTAA-1	gNFI	32.0409	PN
A_CCTCTCCCATTGGATC-1	gLacZ	7.32405	BP
A_CCTCTCCGTTTCACAG-1	gLacZ	24.2009	PN
A_CCTCTCCTCAAGAATG-1	gLacZ	19.4376	IN
A_CCTCTCCTCCAACCAA-1	gLacZ	26.179	PN
A_CCTCTCCTCGACGATT-1	gLacZ	31.2231	PN
A_CCTCTCCTCGCGTGCA-1	gNFI	32.1897	PN
A_CCTGCATGTCCCTGTT-1	gLacZ	26.532	PN
A_CCTGTTGCAAGCCATT-1	gLacZ	25.1206	PN
A_CCTGTTGGTGCTGTCG-1	gLacZ	26.1815	IN
A_CCTTCAGAGCATAGGC-1	gNFI	0.583911	AP
A_CCTTCAGAGTCCCGAC-1	gLacZ	8.22957	BP
A_CCTTCAGAGTTCCTGA-1	gLacZ	9.05464	AP
A_CCTTCAGGTTGAGTCT-1	gLacZ	25.1584	IN
A_CCTTGTGAGCTTCGTA-1	gLacZ	3.06599	AP
A_CCTTGTGCAACAAAGT-1	gLacZ	25.9228	PN
A_CCTTGTGTCCCTTGTG-1	gNFI	14.9446	BP
A_CCTTTGGAGCGTGTTT-1	gLacZ	10.3218	BP
A_CCTTTGGGTACGGTTT-1	gLacZ	23.7931	PN
A_CCTTTGGGTTGCGGCT-1	gLacZ	28.2094	PN
A_CCTTTGGTCCACTGAA-1	gLacZ	31.3713	PN
A_CGAAGGAAGCAATAGT-1	gLacZ	25.2274	PN
A_CGAAGGAAGTGCAAAT-1	gLacZ	28.8067	PN
A_CGAAGGACACTAGGCC-1	gLacZ	26.0558	IN
A_CGAAGGAGTACCTATG-1	gLacZ	24.2143	PN
A_CGAAGGAGTCCGATCG-1	gLacZ	21.5237	IN
A_CGAAGGATCCCATAAG-1	gLacZ	19.299	IN
A_CGAAGGATCCCGATCT-1	gLacZ	21.388	IN
A_CGAAGTTCAGTAACCT-1	gLacZ	21.1969	IN
A_CGAAGTTGTGACCGAA-1	gLacZ	21.726	IN
A_CGAAGTTTCGATGCAT-1	gLacZ	25.1108	PN
A_CGAATTGAGCGTTCAT-1	gLacZ	5.02682	AP
A_CGACAGCGTCCAGGTC-1	gLacZ	4.71531	AP
A_CGACAGCGTCCGGATC-1	gLacZ	19.0157	IN
A_CGACAGCGTGGCGTAA-1	gLacZ	31.3108	PN
A_CGACAGCTCGCTACGG-1	gLacZ	25.0834	PN
A_CGAGAAGAGAATAGTC-1	gLacZ	28.2137	PN
A_CGAGAAGAGTCCTGTA-1	gLacZ	8.06223	AP
A_CGAGAAGGTAGTATAG-1	gNFI	38.3458	PN
A_CGAGAAGTCACCATAG-1	gNFI	0.558786	AP
A_CGAGGCTAGTGGTTAA-1	gLacZ	28.8885	PN
A_CGAGGCTCAGGGACTA-1	gLacZ	17.2496	IN
A_CGAGGCTGTAGGATAT-1	gLacZ	24.9583	IN
A_CGAGGCTGTTGCATGT-1	gLacZ	26.3148	IN
A_CGAGTGCAGTCATGCT-1	gLacZ	0.558786	AP
A_CGAGTGCGTAAGGCCA-1	gNFI	0.558787	AP
A_CGAGTGCTCACCGCTT-1	gLacZ	27.4743	PN
A_CGAGTGCTCACCTTAT-1	gLacZ	19.8624	PN
A_CGAGTTACACTAGTAC-1	gLacZ	21.726	IN
A_CGAGTTACAGCACACC-1	gNFI	19.194	BP
A_CGAGTTAGTAAGATCA-1	gLacZ	10.3239	BP
A_CGATCGGAGTACCCTA-1	gLacZ	4.8426	AP
A_CGATCGGAGTGGTTAA-1	gLacZ	30.0836	PN
A_CGATCGGTCCATCAGA-1	gLacZ	28.0557	PN
A_CGATGCGCAATTAGGA-1	gLacZ	15.9354	BP
A_CGATGCGGTCTACGAT-1	gNFI	38.5884	PN
A_CGATGGCCAACCGCCA-1	gNFI	19.5566	BP
A_CGATGGCCAGTTGTCA-1	gLacZ	28.582	PN
A_CGATGGCCATGAAAGT-1	gLacZ	24.4479	IN
A_CGATGGCCATTGCCTC-1	gLacZ	10.777	BP
A_CGATGGCGTCCGGTGT-1	gLacZ	28.1189	IN
A_CGATGGCTCACCCTGT-1	gLacZ	18.1173	IN
A_CGATGGCTCATCTACT-1	gLacZ	16.055	BP
A_CGATGGCTCTCGCGTT-1	gNFI	18.4704	BP
A_CGCAGGTGTTGCTCGG-1	gNFI	24.9543	IN
A_CGCAGGTTCCGCTAGG-1	gLacZ	25.596	PN
A_CGCATAAAGAACGCGT-1	gLacZ	14.207	BP
A_CGCATAAAGACCAACG-1	gLacZ	23.9331	IN
A_CGCATAAAGACCACGA-1	gLacZ	16.5751	BP
A_CGCATAAAGAGCATAT-1	gLacZ	37.7836	PN
A_CGCATAAGTATAGCTC-1	gNFI	26.4352	PN
A_CGCATAAGTCGAACGA-1	gLacZ	27.4743	PN
A_CGCATAATCACAATGC-1	gNFI	33.3107	PN
A_CGCATGGAGCGTTACT-1	gNFI	8.06223	AP
A_CGCATGGCAGCGACAA-1	gNFI	28.0893	PN
A_CGCATGGCATGCAGCC-1	gLacZ	12.4158	BP
A_CGCATGGGTACTGCCG-1	gLacZ	31.3115	PN
A_CGCATGGGTAGGCTGA-1	gLacZ	16.6149	BP
A_CGCATGGGTCGCAGTC-1	gNFI	25.596	PN
A_CGCATGGGTTTGGAGG-1	gLacZ	8.96838	BP
A_CGCATGGTCTACGCGG-1	gLacZ	18.9513	IN
A_CGCATGGTCTAGACAC-1	gLacZ	21.2275	PN
A_CGCCAGAAGAATTGTG-1	gLacZ	21.0161	IN
A_CGCCAGAAGTATGGCG-1	gLacZ	11.6212	BP
A_CGCCATTGTATTCCGA-1	gLacZ	17.8903	BP
A_CGCCATTGTTCCAGGC-1	gLacZ	22.4164	PN
A_CGCGTGACAGAGTTGG-1	gLacZ	17.3455	BP
A_CGCGTGAGTATAATGG-1	gLacZ	26.5025	PN
A_CGCGTGAGTCACGTGC-1	gNFI	0.753358	AP
A_CGCGTGATCCAACCAA-1	gLacZ	23.9496	PN
A_CGGAACCAGCCATTTG-1	gLacZ	22.1058	IN
A_CGGAACCCAACTTGCA-1	gLacZ	25.596	PN
A_CGGAACCCATGGAATA-1	gLacZ	29.8427	IN
A_CGGAACCGTACGAGTG-1	gLacZ	19.7781	IN
A_CGGAACCGTTCTTGCC-1	gNFI	17.0838	BP
A_CGGAACCTCAAGTCTG-1	gLacZ	21.4996	IN
A_CGGAACCTCCTCTAAT-1	gLacZ	3.23761	AP
A_CGGAATTAGACTCCGC-1	gLacZ	21.726	IN
A_CGGAATTCACGACAGA-1	gLacZ	20.9575	IN
A_CGGAATTCATAGAATG-1	gLacZ	4.25792	AP
A_CGGAATTGTAGGTTTC-1	gLacZ	19.6281	IN
A_CGGAATTTCGAAGTGG-1	gNFI	29.3964	PN
A_CGGACACAGTGGACTG-1	gLacZ	28.5789	PN
A_CGGACACCACATGACT-1	gNFI	37.8047	PN
A_CGGACACCATAATGCC-1	gLacZ	8.38691	BP
A_CGGACACCATGCGTGC-1	gLacZ	25.9741	PN
A_CGGACACCATTACTCT-1	gLacZ	2.37446	AP
A_CGGACACTCATTTGTC-1	gNFI	31.2939	PN
A_CGGACACTCCTCAGGG-1	gLacZ	30.5173	PN
A_CGGAGAAAGCAACTTC-1	gLacZ	37.7767	PN
A_CGGAGAAGTACGCTTA-1	gLacZ	20.6846	IN
A_CGGAGAAGTGCAGGAT-1	gLacZ	4.71531	AP
A_CGGAGAATCATAGCAC-1	gLacZ	26.272	IN
A_CGGCAGTAGGCCCACT-1	gLacZ	33.0762	PN
A_CGGCAGTCATGTTACG-1	gNFI	28.0509	PN
A_CGGCAGTGTAGTACGG-1	gLacZ	25.4237	IN
A_CGGCAGTGTGGTCTGC-1	gLacZ	21.5148	IN
A_CGGGACTGTCTCGGGT-1	gLacZ	38.5386	PN
A_CGGGACTTCCGTGTCT-1	gLacZ	29.8786	PN
A_CGGGCATCAAAGTGTA-1	gLacZ	28.7856	PN
A_CGGGCATCACGATAGG-1	gLacZ	24.9426	IN
A_CGGGCATCAGATTAAG-1	gLacZ	24.6619	PN
A_CGGGCATTCACCATAG-1	gLacZ	33.7106	PN
A_CGGGCATTCCGATAAC-1	gNFI	33.0762	PN
A_CGGGCATTCGGTCACG-1	gLacZ	19.4391	IN
A_CGGGTCAAGGTTCACT-1	gLacZ	19.0939	BP
A_CGGGTCAAGTATGATG-1	gLacZ	17.0783	BP
A_CGGGTCAAGTTCGGTT-1	gLacZ	11.4938	BP
A_CGGGTCACAGAGAGGG-1	gNFI	24.8065	IN
A_CGGGTCATCACGTCCT-1	gNFI	11.636	BP
A_CGGGTCATCGATACTG-1	gLacZ	32.8369	PN
A_CGGGTCATCGCCGATG-1	gNFI	32.8515	PN
A_CGGGTCATCGTGGTAT-1	gLacZ	29.512	PN
A_CGGGTGTCATGGAAGC-1	gLacZ	19.7577	IN
A_CGGGTGTGTAGCGTAG-1	gLacZ	22.7515	PN
A_CGGGTGTTCCTGGCTT-1	gLacZ	17.3461	BP
A_CGGGTGTTCGTTGCCT-1	gLacZ	35.3087	PN
A_CGGTCAGAGGTACAAT-1	gLacZ	1.31244	AP
A_CGGTCAGCAATGGCAG-1	gLacZ	32.8809	PN
A_CGGTCAGGTCACTAGT-1	gNFI	31.2319	PN
A_CGGTCAGGTGCTCTCT-1	gLacZ	0.753358	AP
A_CGGTCAGGTGTGATGG-1	gLacZ	20.098	PN
A_CGTAAGTAGTGTTCCA-1	gNFI	36.5676	PN
A_CGTAAGTGTAGGTCAG-1	gLacZ	20.5383	IN
A_CGTAGTAAGCCTCTTC-1	gLacZ	19.6807	IN
A_CGTAGTAGTAAGTTGA-1	gLacZ	15.7437	BP
A_CGTAGTATCGGCATCG-1	gLacZ	21.726	IN
A_CGTCAAAAGAATCGTA-1	gLacZ	19.9057	PN
A_CGTCAAAAGCAGAAAG-1	gLacZ	32.8635	PN
A_CGTCAAACAAGCGGAT-1	gLacZ	28.8167	PN
A_CGTCAAACACAAGTTC-1	gLacZ	25.3403	IN
A_CGTCAAAGTCTGCAAT-1	gNFI	14.8862	BP
A_CGTCCATAGATTGCGG-1	gNFI	14.3506	BP
A_CGTCCATAGCGACTGA-1	gNFI	36.9026	PN
A_CGTCCATCAAGAGTGC-1	gNFI	30.6009	PN
A_CGTCCATGTCCAACGC-1	gLacZ	19.034	IN
A_CGTCCATTCTAAGAAG-1	gNFI	37.2867	PN
A_CGTGAATAGACTTCAC-1	gLacZ	19.034	IN
A_CGTGAATGTCCTGAAT-1	gLacZ	13.6294	BP
A_CGTGATAAGGTTACAA-1	gLacZ	38.5386	PN
A_CGTGATAGTTGCATCA-1	gLacZ	21.2277	PN
A_CGTGATATCGGATTAC-1	gLacZ	21.613	IN
A_CGTGCTTCACAGAGCA-1	gLacZ	31.3351	PN
A_CGTGCTTGTGATAGTA-1	gLacZ	24.7461	IN
A_CGTGCTTTCCGGACGT-1	gNFI	29.3818	PN
A_CGTGTCTCACGCGTCA-1	gLacZ	22.0801	PN
A_CGTGTCTCAGATGCGA-1	gLacZ	20.9931	PN
A_CGTTAGAAGGAAAGAC-1	gLacZ	21.2275	PN
A_CGTTAGAAGTAATCCC-1	gLacZ	21.0208	PN
A_CGTTAGACATTCTTCA-1	gLacZ	32.6406	PN
A_CGTTAGAGTAAGGCCA-1	gLacZ	8.06223	AP
A_CGTTAGATCTTGTGCC-1	gLacZ	14.8871	BP
A_CGTTCTGCATATGAAG-1	gLacZ	23.5401	PN
A_CGTTCTGTCCTCTCGA-1	gNFI	17.8903	BP
A_CGTTGGGAGGTCTGGA-1	gLacZ	12.8507	BP
A_CGTTGGGCACCAGTTA-1	gLacZ	22.563	PN
A_CGTTGGGGTTCAGCGC-1	gLacZ	28.4774	PN
A_CTAACCCAGGCGTTGA-1	gLacZ	29.2216	PN
A_CTAACCCAGTATCCTG-1	gLacZ	20.7001	IN
A_CTAACCCCAGAGCCCT-1	gLacZ	27.822	PN
A_CTAACTTGTTCCGCGA-1	gNFI	18.1173	IN
A_CTAAGTGAGGTTAAAC-1	gLacZ	28.4774	PN
A_CTAAGTGTCCGAGTGC-1	gLacZ	30.8189	PN
A_CTAAGTGTCTTGGCTC-1	gLacZ	23.7064	IN
A_CTACAGAAGAACGCGT-1	gLacZ	23.2868	IN
A_CTACAGAAGAGTCACG-1	gLacZ	30.6215	PN
A_CTACAGAAGGCCTAAG-1	gLacZ	24.8862	IN
A_CTACAGACATAAGCAA-1	gLacZ	31.2991	PN
A_CTACATTAGAATGTTG-1	gLacZ	29.5409	PN
A_CTACATTCAAATTAGG-1	gLacZ	8.06223	AP
A_CTACATTCAGTAGAAT-1	gLacZ	29.9954	PN
A_CTACATTGTAAGATTG-1	gLacZ	31.2947	PN
A_CTACATTGTCACTCAA-1	gNFI	20.5831	PN
A_CTACCCAAGACTAAGT-1	gLacZ	19.8311	IN
A_CTACCCACACCATTCC-1	gNFI	29.9954	PN
A_CTACCCACACCGGTCA-1	gLacZ	18.8934	IN
A_CTACCCAGTGGACCAA-1	gLacZ	19.5531	PN
A_CTACCCAGTTGGTACT-1	gLacZ	35.5502	PN
A_CTACCCATCCATACAG-1	gLacZ	18.3734	IN
A_CTACCTGAGAGGATGA-1	gLacZ	10.9927	BP
A_CTACCTGCACCACATA-1	gLacZ	18.3997	IN
A_CTACCTGTCAGACAAA-1	gNFI	25.1182	PN
A_CTACGGGAGCTAGATA-1	gLacZ	23.5395	IN
A_CTACGGGCAATGAACA-1	gLacZ	17.2933	BP
A_CTACGGGGTATGACAA-1	gNFI	32.2412	PN
A_CTACGGGGTCGCTCGA-1	gLacZ	29.781	PN
A_CTACGGGTCAGGACAG-1	gLacZ	11.0415	BP
A_CTACGGGTCCACATAG-1	gLacZ	26.6389	PN
A_CTACGGGTCCTACAAG-1	gLacZ	25.9741	PN
A_CTACGGGTCGACGATT-1	gLacZ	32.2613	PN
A_CTACGGGTCTTCTAAC-1	gLacZ	29.8542	PN
A_CTACTATAGCGCATCC-1	gLacZ	28.9795	PN
A_CTACTATCAGTCTGGC-1	gLacZ	19.8573	PN
A_CTACTATGTAGCGCCT-1	gLacZ	27.7455	PN
A_CTACTATGTGAAGCTG-1	gLacZ	25.1679	IN
A_CTACTATGTTTCTATC-1	gLacZ	19.299	BP
A_CTAGACACATGCAGGA-1	gLacZ	18.9043	IN
A_CTAGACAGTACCCAGC-1	gNFI	26.1171	IN
A_CTAGACAGTACTTCCC-1	gLacZ	11.5153	BP
A_CTAGACATCGCACGGT-1	gLacZ	31.6841	PN
A_CTAGACATCGTTCGCT-1	gLacZ	31.9393	PN
A_CTAGGTAAGTCACACT-1	gLacZ	25.1206	PN
A_CTAGGTACACCAATTG-1	gLacZ	23.2644	PN
A_CTAGGTAGTCTGTGCG-1	gLacZ	18.3997	IN
A_CTATAGGAGCAATTCC-1	gLacZ	21.2955	IN
A_CTATAGGAGCAGCAGT-1	gLacZ	33.3751	PN
A_CTATAGGCACTGCATA-1	gLacZ	21.726	IN
A_CTATAGGGTGGACTGA-1	gLacZ	23.2868	IN
A_CTATCCGAGGTGATCG-1	gNFI	31.9414	PN
A_CTATCCGCAGGACGAT-1	gLacZ	26.2254	PN
A_CTATCCGGTAGCACAG-1	gLacZ	21.215	IN
A_CTATCCGGTTGTCCCT-1	gLacZ	8.58661	AP
A_CTATCCGTCATGTCAG-1	gNFI	37.1367	PN
A_CTATCCGTCGTAGGAG-1	gLacZ	36.2841	PN
A_CTATCTAAGGCCACCT-1	gNFI	34.0901	PN
A_CTATCTACACGGATCC-1	gLacZ	11.755	BP
A_CTATCTACATGGCCCA-1	gLacZ	17.8903	BP
A_CTATCTAGTAGATCCT-1	gLacZ	16.784	IN
A_CTCAACCAGGAATCGC-1	gLacZ	13.2299	BP
A_CTCAACCAGTGGAATT-1	gLacZ	25.4062	IN
A_CTCAACCCAACCACAT-1	gLacZ	30.0346	PN
A_CTCAACCCAGGACAGT-1	gLacZ	13.6557	BP
A_CTCAACCGTATGACAA-1	gNFI	22.8868	PN
A_CTCAACCGTGATCATC-1	gLacZ	25.4237	IN
A_CTCAAGAAGAAGGCTC-1	gNFI	19.85	PN
A_CTCAAGAAGACAACAT-1	gLacZ	29.3849	PN
A_CTCAAGACAACCGTAT-1	gLacZ	25.0786	PN
A_CTCAAGACAACTGCCG-1	gNFI	26.3801	PN
A_CTCAAGACAGTCGCAC-1	gLacZ	30.0508	PN
A_CTCAAGAGTTGGGAAC-1	gNFI	11.628	BP
A_CTCAAGAGTTTCGTTT-1	gLacZ	11.6313	BP
A_CTCAAGATCCCAGGCA-1	gLacZ	18.846	BP
A_CTCAAGATCCGGCTTT-1	gLacZ	26.6646	PN
A_CTCACTGCAACCAACT-1	gLacZ	21.6845	IN
A_CTCAGAACAAACCATC-1	gLacZ	27.6517	IN
A_CTCAGAACACGACGTC-1	gLacZ	0.105503	AP
A_CTCAGAAGTGCCGTTG-1	gNFI	20.23	PN
A_CTCAGGGAGAAGCGCT-1	gLacZ	20.9811	IN
A_CTCAGGGCAGGAACCA-1	gLacZ	22.088	IN
A_CTCAGGGTCGACCACG-1	gLacZ	22.7515	PN
A_CTCAGTCCAGAAGCGT-1	gLacZ	26.0558	IN
A_CTCAGTCGTATCGAAA-1	gLacZ	37.778	PN
A_CTCAGTCGTTGACTAC-1	gLacZ	30.5635	PN
A_CTCATCGGTGATAGAT-1	gNFI	31.0341	PN
A_CTCATGCAGCGTCTGC-1	gNFI	11.9203	BP
A_CTCATGCAGTCAGCCC-1	gLacZ	22.6812	PN
A_CTCATGCGTACCCGAC-1	gLacZ	25.4237	IN
A_CTCATGCGTCGAGCTC-1	gLacZ	1.1223	AP
A_CTCATGCGTGCAGTGA-1	gNFI	21.623	IN
A_CTCATGCTCAATCTTC-1	gLacZ	19.2428	BP
A_CTCATTACACAAATCC-1	gLacZ	22.5352	PN
A_CTCATTATCGCGTTTC-1	gLacZ	11.2443	BP
A_CTCATTATCGTAGTGT-1	gLacZ	29.3705	PN
A_CTCCAACAGATTCGCT-1	gLacZ	12.0552	BP
A_CTCCAACGTCGACTGC-1	gLacZ	20.5383	IN
A_CTCCAACTCCACTTCG-1	gLacZ	31.6889	PN
A_CTCCAACTCGGAAGGT-1	gLacZ	29.5166	PN
A_CTCCACAAGATTGAGT-1	gLacZ	15.9591	BP
A_CTCCACAAGCGTCTGC-1	gLacZ	30.4576	PN
A_CTCCACACAAATGAGT-1	gLacZ	9.07264	AP
A_CTCCACACATGCCGAC-1	gNFI	25.5269	PN
A_CTCCACATCGGTCTAA-1	gLacZ	19.8311	IN
A_CTCCATGAGATGCGAC-1	gNFI	28.8671	PN
A_CTCCATGCACCTGATA-1	gLacZ	23.2868	IN
A_CTCCATGCACGACTAT-1	gLacZ	23.2868	IN
A_CTCCATGCACTTGGCG-1	gLacZ	30.7056	PN
A_CTCCATGGTCGGTACC-1	gLacZ	11.6146	BP
A_CTCCATGTCAGACATC-1	gNFI	8.06223	AP
A_CTCCATGTCTGCACCT-1	gNFI	30.6528	PN
A_CTCCCAAAGAATCCCT-1	gLacZ	37.7828	PN
A_CTCCCAAAGCCTATTG-1	gLacZ	20.5303	BP
A_CTCCCAAAGGTTCACT-1	gLacZ	0.558787	AP
A_CTCCCAAGTGTTCAGT-1	gNFI	4.86023	AP
A_CTCCCAATCCGCACTT-1	gLacZ	18.9406	BP
A_CTCCCTCAGTCTGCGC-1	gLacZ	0.558787	AP
A_CTCCCTCCAAATACGA-1	gLacZ	36.7485	PN
A_CTCCCTCGTTCGTTCC-1	gLacZ	30.2116	PN
A_CTCCGATAGCACTCAT-1	gLacZ	25.2528	IN
A_CTCCGATGTCGGAACA-1	gLacZ	11.0415	BP
A_CTCCGATTCCTCTAGC-1	gNFI	22.0998	IN
A_CTCCTCCAGCGCCTAC-1	gLacZ	31.3108	PN
A_CTCCTCCCAAGTGGCA-1	gLacZ	23.722	IN
A_CTCCTCCCACTTGACA-1	gLacZ	23.5658	IN
A_CTCCTCCTCCGTGTGG-1	gLacZ	19.299	BP
A_CTCCTTTGTTCTCCAC-1	gLacZ	11.416	BP
A_CTCCTTTTCAGAGCGA-1	gLacZ	16.7554	BP
A_CTCCTTTTCCACTGAA-1	gNFI	19.5927	BP
A_CTCCTTTTCTCCGCAT-1	gLacZ	9.07264	BP
A_CTCGAGGAGTTGCGAG-1	gLacZ	1.57766	AP
A_CTCGAGGCAAGTGGGT-1	gLacZ	32.9056	PN
A_CTCGAGGGTCGCATCG-1	gLacZ	25.5198	PN
A_CTCGAGGGTTCTCTAT-1	gNFI	31.2642	PN
A_CTCTCAGAGAGAGCCT-1	gNFI	6.98605	BP
A_CTCTCAGAGCTTAGTC-1	gLacZ	17.8761	IN
A_CTCTCGATCCACGTAA-1	gLacZ	8.06223	AP
A_CTCTCGATCCGATTAG-1	gLacZ	27.822	PN
A_CTCTGGTAGCTGAGTG-1	gLacZ	8.06223	AP
A_CTCTGGTAGGCGTTAG-1	gNFI	36.867	PN
A_CTCTGGTAGGGAGTGG-1	gLacZ	25.0196	PN
A_CTCTGGTCAACTGTGT-1	gLacZ	34.1265	PN
A_CTCTGGTGTCAACCAT-1	gNFI	16.0992	BP
A_CTCTGGTGTGGATACG-1	gNFI	32.2307	PN
A_CTCTGGTTCAACACGT-1	gLacZ	20.1236	PN
A_CTGAATGCAGATTCGT-1	gLacZ	18.1736	BP
A_CTGAATGGTGCGTCGT-1	gNFI	25.4237	IN
A_CTGAATGGTGGCTTGC-1	gLacZ	15.7164	BP
A_CTGAATGGTTAACCTG-1	gLacZ	8.05589	AP
A_CTGAGCGAGCCAGAGT-1	gLacZ	30.8189	PN
A_CTGAGCGGTAGCGAGT-1	gLacZ	22.9436	PN
A_CTGAGCGGTGTTCATG-1	gLacZ	23.6112	PN
A_CTGAGCGTCCGTTGGG-1	gLacZ	1.64437	AP
A_CTGAGCGTCTGGAGAG-1	gLacZ	32.3627	PN
A_CTGAGGCAGGACACTG-1	gLacZ	21.0725	PN
A_CTGAGGCGTACCGTCG-1	gLacZ	19.2692	BP
A_CTGAGGCGTCAGTCTA-1	gLacZ	21.5197	PN
A_CTGAGGCTCCAGCTCT-1	gLacZ	21.5197	PN
A_CTGATCCGTTATAGAG-1	gLacZ	0.753358	AP
A_CTGATCCTCGGCATAT-1	gLacZ	14.9108	BP
A_CTGATCCTCTTGGATG-1	gNFI	30.3294	PN
A_CTGCAGGAGTCTGGTT-1	gLacZ	19.1909	IN
A_CTGCAGGCAATCAAGA-1	gLacZ	21.5188	IN
A_CTGCAGGCATTCGGGC-1	gLacZ	24.9209	IN
A_CTGCATCAGCACGGAT-1	gLacZ	27.6317	PN
A_CTGCATCAGGCAGGGA-1	gLacZ	33.3751	PN
A_CTGCATCAGTATGACA-1	gNFI	5.71093	AP
A_CTGCATCGTATGAAGT-1	gLacZ	0.558787	AP
A_CTGCATCTCTAAGGAA-1	gLacZ	29.9028	PN
A_CTGCATCTCTCAACGA-1	gLacZ	19.9908	BP
A_CTGCCATCAATGTGGG-1	gLacZ	21.0161	IN
A_CTGCCATGTCAGTCTA-1	gLacZ	29.1013	IN
A_CTGCCATTCTTCTTCC-1	gLacZ	19.6563	BP
A_CTGCCTAGTAGGGTAC-1	gLacZ	24.8189	IN
A_CTGCCTAGTTGACTGT-1	gLacZ	22.088	IN
A_CTGCGAGGTAAGCAAT-1	gLacZ	28.5693	PN
A_CTGCTCAAGTTGGAGC-1	gLacZ	29.1817	PN
A_CTGCTCATCAAGTGTC-1	gNFI	21.2785	PN
A_CTGCTCATCCAGCACG-1	gLacZ	16.1229	BP
A_CTGGCAGAGTGGTCAG-1	gLacZ	0.558787	AP
A_CTGGCAGGTTGGGTTT-1	gLacZ	26.9219	PN
A_CTGGCAGTCTGGGAGA-1	gLacZ	37.4228	PN
A_CTGGTCTCATCAGTGT-1	gLacZ	23.4257	PN
A_CTGGTCTGTACGATGG-1	gLacZ	11.4013	BP
A_CTGGTCTGTTAACCTG-1	gLacZ	30.6009	PN
A_CTGTACCAGAGATGCC-1	gLacZ	7.24006	BP
A_CTGTACCAGATGCGAC-1	gLacZ	21.4423	IN
A_CTGTACCCACTGTGAT-1	gLacZ	8.06223	AP
A_CTGTAGAAGTACGAGC-1	gLacZ	30.8538	PN
A_CTGTAGACAAACACGG-1	gLacZ	28.4774	PN
A_CTGTAGAGTATTCTCT-1	gLacZ	21.726	IN
A_CTGTATTAGTGCCCGT-1	gLacZ	30.5514	PN
A_CTGTATTCACCGAATT-1	gLacZ	13.5438	BP
A_CTGTATTTCATTTGGG-1	gLacZ	24.1507	PN
A_CTGTCGTAGGATGGCT-1	gLacZ	32.0128	PN
A_CTGTCGTCAAGAGGCT-1	gLacZ	29.3743	PN
A_CTGTCGTCACCAGGTC-1	gNFI	19.9908	BP
A_CTGTCGTCACCGTGGT-1	gNFI	17.0838	BP
A_CTGTGAAAGACGCAGT-1	gLacZ	29.6195	PN
A_CTGTGAAAGTGGCAGT-1	gLacZ	25.7863	IN
A_CTGTGAACAGTAGAAT-1	gLacZ	31.9354	PN
A_CTGTGAAGTGAAGCTG-1	gLacZ	30.9069	PN
A_CTGTGAATCTGGCCGA-1	gLacZ	37.8335	PN
A_CTGTGGGAGAAGCGAA-1	gLacZ	23.4257	PN
A_CTGTGGGCACGGTAGA-1	gLacZ	9.07264	BP
A_CTGTGGGCAGCATGCC-1	gLacZ	28.1189	IN
A_CTGTGGGCATGTGCCG-1	gNFI	25.4237	IN
A_CTGTGGGGTACGTTCA-1	gLacZ	8.06223	AP
A_CTGTGGGGTCTGTGAT-1	gLacZ	20.7519	PN
A_CTTACCGCATAGCTGT-1	gLacZ	25.6048	PN
A_CTTACCGTCGGCTCTT-1	gLacZ	36.4671	PN
A_CTTAGGACATGGACAG-1	gLacZ	9.23272	BP
A_CTTCAATCACAATGCT-1	gLacZ	10.7701	AP
A_CTTCAATCAGGCAATG-1	gLacZ	0.36861	AP
A_CTTCCGAAGCCTCTGG-1	gLacZ	17.8761	IN
A_CTTCCGAAGGACAAGA-1	gNFI	0.753358	AP
A_CTTCCGACACGCCACA-1	gLacZ	30.5444	PN
A_CTTCCGAGTAGGACTG-1	gLacZ	17.5584	IN
A_CTTCCGATCCTAAGTG-1	gLacZ	11.6303	BP
A_CTTCCTTCACCGTCTT-1	gNFI	1.3605	AP
A_CTTCCTTGTTCTCTAT-1	gLacZ	24.6054	IN
A_CTTCGGTAGCGGACAT-1	gLacZ	29.3011	PN
A_CTTCGGTAGTGAGGTC-1	gLacZ	28.9098	PN
A_CTTCGGTCACTGGCCA-1	gLacZ	9.05464	AP
A_CTTCGGTGTGAGAGGG-1	gLacZ	36.0848	PN
A_CTTCGGTGTTCGTACA-1	gLacZ	25.1206	PN
A_CTTCGGTTCCTTCTAA-1	gNFI	33.3751	PN
A_CTTCTAAAGGCAGGGA-1	gLacZ	26.239	IN
A_CTTCTAAAGGTACAGC-1	gNFI	30.8679	PN
A_CTTCTAACAGTCGTTA-1	gLacZ	8.65183	BP
A_CTTCTAATCCTAGCGG-1	gLacZ	13.689	BP
A_CTTCTCTAGTGAGGTC-1	gLacZ	17.3461	BP
A_CTTCTCTCAAAGCTAA-1	gLacZ	21.641	IN
A_CTTCTCTCAGAGTTCT-1	gLacZ	25.2274	PN
A_CTTCTCTGTCCATCTC-1	gLacZ	19.299	BP
A_CTTCTCTGTCTAGATC-1	gLacZ	25.0699	PN
A_CTTCTCTTCATAGGCT-1	gLacZ	16.4511	BP
A_CTTGAGACAAGAGAGA-1	gLacZ	19.8427	PN
A_CTTGAGAGTGGCTTGC-1	gLacZ	37.4587	PN
A_CTTGAGATCGGTCATA-1	gNFI	8.06223	AP
A_CTTGAGATCTCTTGCG-1	gLacZ	22.6188	IN
A_CTTGATTCAATTTCTC-1	gNFI	22.9445	PN
A_CTTGATTTCAGTCTTT-1	gNFI	31.9116	PN
A_CTTTCAAAGGCACTCC-1	gLacZ	24.8862	IN
A_CTTTCAAGTTTACGTG-1	gLacZ	0.293773	AP
A_CTTTCGGGTCAACATC-1	gLacZ	19.8543	IN
A_CTTTCGGTCTTCTGGC-1	gLacZ	0.397668	AP
A_GAAACCTTCATCCCGT-1	gLacZ	37.7823	PN
A_GAAATGAAGCACAAAT-1	gLacZ	27.2552	PN
A_GAAATGAAGTGAGGTC-1	gLacZ	32.8809	PN
A_GAAATGACAAATACAG-1	gLacZ	31.9116	PN
A_GAAATGACAAGTCCAT-1	gLacZ	33.3751	PN
A_GAAATGAGTACGTACT-1	gNFI	30.1914	PN
A_GAAATGAGTATGTCCA-1	gLacZ	8.06223	AP
A_GAAATGAGTGTCTTGA-1	gLacZ	30.7223	PN
A_GAAATGAGTTACGTAC-1	gLacZ	25.3835	IN
A_GAAATGATCCGTCACT-1	gLacZ	22.2073	IN
A_GAACACTGTCGAGTTT-1	gNFI	21.6612	IN
A_GAACACTGTCTCAAGT-1	gLacZ	26.1171	IN
A_GAACACTGTGGCTTGC-1	gLacZ	21.1415	IN
A_GAACACTGTTGCGGAA-1	gLacZ	19.8918	BP
A_GAACACTTCTGCCCTA-1	gLacZ	26.4287	IN
A_GAACGTTAGGCATCTT-1	gLacZ	30.4414	PN
A_GAACGTTAGGGCAAGG-1	gLacZ	10.8158	BP
A_GAACGTTCAGTTGTCA-1	gLacZ	17.2829	BP
A_GAACGTTGTCATCGCG-1	gLacZ	1.03756	AP
A_GAACGTTGTCTGATAC-1	gLacZ	28.4774	PN
A_GAACGTTGTGCCTAAT-1	gLacZ	28.465	PN
A_GAACGTTTCACCGACG-1	gLacZ	21.0141	IN
A_GAACTGTTCCCGAACG-1	gLacZ	27.5966	PN
A_GAAGAATCAAGACTGG-1	gLacZ	37.8047	PN
A_GAAGAATCAGGTATGG-1	gLacZ	30.7065	PN
A_GAAGAATTCTTCCTAA-1	gLacZ	10.8056	BP
A_GAAGCCCAGTAAGCAT-1	gNFI	23.722	PN
A_GAAGCCCGTGTCCGGT-1	gLacZ	19.299	IN
A_GAAGCCCGTTGCCAAT-1	gLacZ	28.411	PN
A_GAAGCCCTCCCGTTGT-1	gLacZ	25.3008	PN
A_GAAGCCCTCCGTCCTA-1	gNFI	18.4258	IN
A_GAAGCGAAGCCTCTGG-1	gLacZ	16.5935	BP
A_GAAGCGACACCTGCAG-1	gLacZ	21.726	IN
A_GAAGCGATCCTCATAT-1	gLacZ	29.3849	PN
A_GAAGCGATCGGTCACG-1	gNFI	21.726	IN
A_GAAGGACAGAGGATCC-1	gLacZ	21.0004	IN
A_GAAGGACCAAATGAGT-1	gLacZ	32.7454	PN
A_GAAGGACCACTTGGCG-1	gLacZ	17.5804	BP
A_GAAGGACGTGCAGTGA-1	gLacZ	8.06223	AP
A_GAAGGACGTGTGAGCA-1	gLacZ	21.5197	PN
A_GAAGGACGTTCGGTAT-1	gLacZ	29.4852	PN
A_GAAGGGTCAACTCGTA-1	gLacZ	0.558787	AP
A_GAAGGGTCAGACCAAG-1	gLacZ	24.6463	PN
A_GAAGGGTGTACTCCCT-1	gLacZ	21.388	IN
A_GAAGGGTGTGACGTCC-1	gLacZ	14.3398	BP
A_GAAGGGTTCCACGTCT-1	gLacZ	8.06223	AP
A_GAAGGGTTCGGAAGGT-1	gLacZ	18.1921	IN
A_GAAGTAAAGTTGCATC-1	gLacZ	35.4284	PN
A_GAAGTAACATGTAACC-1	gLacZ	23.5703	IN
A_GAAGTAAGTCAATCTG-1	gLacZ	11.1821	BP
A_GAAGTAAGTCGTGTTA-1	gLacZ	25.2451	IN
A_GAAGTAAGTGGCACTC-1	gLacZ	31.9116	PN
A_GAATAGACAATCCTTT-1	gLacZ	26.9127	PN
A_GAATAGAGTCTTGCTC-1	gLacZ	25.4108	IN
A_GAATAGAGTTTGACAC-1	gLacZ	31.3713	PN
A_GAATCACAGCTAGATA-1	gNFI	24.8862	IN
A_GAATCACAGGTGATCG-1	gLacZ	28.3266	PN
A_GAATCACCACACCTTC-1	gNFI	32.3627	PN
A_GAATCACTCAAGGAGC-1	gNFI	16.6023	IN
A_GAATCACTCCACGTCT-1	gLacZ	38.5386	PN
A_GAATCGTAGTCATGAA-1	gLacZ	20.5064	IN
A_GAATCGTCAAATTAGG-1	gNFI	31.2319	PN
A_GAATCGTCAGGAATCG-1	gLacZ	23.4257	PN
A_GAATCGTCAGGTATGG-1	gNFI	29.3726	PN
A_GAATCGTGTGAGCAGT-1	gLacZ	32.469	PN
A_GAATCGTGTTCGGCTG-1	gNFI	32.8809	PN
A_GAATCGTTCTTTGGAG-1	gNFI	17.9682	BP
A_GACACGCGTGAATGAT-1	gLacZ	17.1934	BP
A_GACACGCGTGATGAAT-1	gNFI	11.755	BP
A_GACACGCGTTGTGCAT-1	gLacZ	8.06222	AP
A_GACAGCCAGAAACACT-1	gNFI	10.7696	BP
A_GACAGCCAGTTGGAGC-1	gLacZ	21.0193	PN
A_GACAGCCTCATGAAAG-1	gNFI	3.23195	AP
A_GACAGCCTCTACACTT-1	gLacZ	33.0762	PN
A_GACAGCCTCTCAACGA-1	gLacZ	18.9806	IN
A_GACATCAAGATAACAC-1	gLacZ	22.1638	IN
A_GACATCAAGGATACGC-1	gLacZ	12.2901	BP
A_GACATCAAGTGCACCC-1	gNFI	30.066	PN
A_GACATCACACAAGTGG-1	gLacZ	30.6554	PN
A_GACATCACAGCGACAA-1	gLacZ	19.9624	IN
A_GACCAATAGCACCGTC-1	gLacZ	21.388	IN
A_GACCAATGTCTTGCGG-1	gLacZ	31.9434	PN
A_GACCAATTCCAAGCTA-1	gLacZ	21.5299	IN
A_GACCCAGCACTCCTGT-1	gLacZ	21.0955	IN
A_GACCCAGGTATGTCTG-1	gLacZ	16.0025	BP
A_GACCCAGGTGTCTTGA-1	gNFI	0.753359	AP
A_GACCCTTTCAACCGAT-1	gLacZ	21.8801	IN
A_GACCCTTTCAATCAGC-1	gLacZ	0.753359	AP
A_GACCCTTTCACAAGGG-1	gLacZ	0.558787	AP
A_GACCGTGCACGTCGTG-1	gLacZ	0.392363	AP
A_GACCGTGCACTCCACT-1	gLacZ	28.568	PN
A_GACCTTCAGAGTGAAG-1	gLacZ	28.4346	PN
A_GACCTTCAGATTGGGC-1	gLacZ	8.83855	BP
A_GACCTTCAGCATTTGC-1	gLacZ	21.4212	IN
A_GACCTTCAGCCTGAAG-1	gLacZ	21.726	IN
A_GACCTTCAGTGGACGT-1	gNFI	21.0955	IN
A_GACCTTCCAATGGCAG-1	gLacZ	26.1171	IN
A_GACCTTCCAGTGCGCT-1	gLacZ	17.7726	IN
A_GACCTTCGTCACTAGT-1	gLacZ	0.558787	AP
A_GACCTTCGTTAGTCGT-1	gLacZ	26.6401	PN
A_GACCTTCGTTATCCAG-1	gLacZ	38.3458	PN
A_GACCTTCTCCACAAGT-1	gNFI	30.5211	PN
A_GACCTTCTCCATGATG-1	gNFI	19.8119	IN
A_GACGCTGAGCAGCAGT-1	gLacZ	17.0838	BP
A_GACGCTGCAACAAGAT-1	gLacZ	30.0917	PN
A_GACGCTGCACGTACTA-1	gLacZ	22.2241	IN
A_GACGCTGCAGGATGAC-1	gLacZ	26.4364	PN
A_GACGCTGGTGGCAGAT-1	gLacZ	19.6259	BP
A_GACGCTGTCAAAGGTA-1	gLacZ	19.6006	BP
A_GACGTTAAGAAGGATG-1	gLacZ	31.6215	PN
A_GACGTTAAGCCATGCC-1	gLacZ	25.596	PN
A_GACGTTAAGCGAAACC-1	gLacZ	9.05464	AP
A_GACGTTACAGTAGAGC-1	gLacZ	38.4916	PN
A_GACGTTACATCGAAGG-1	gNFI	29.9514	PN
A_GACGTTACATTAGGAA-1	gNFI	30.8189	PN
A_GACGTTAGTATAGGGC-1	gLacZ	22.088	IN
A_GACGTTAGTGAATTGA-1	gLacZ	23.9157	PN
A_GACGTTAGTTCCGCTT-1	gLacZ	16.1491	IN
A_GACGTTATCATGCGGC-1	gLacZ	11.624	BP
A_GACGTTATCGACACTA-1	gNFI	30.1611	PN
A_GACGTTATCGCTACAA-1	gLacZ	28.4774	PN
A_GACGTTATCGGCTGTG-1	gLacZ	14.8993	BP
A_GACTATGAGTCACAGG-1	gLacZ	21.1797	IN
A_GACTATGCACACGCCA-1	gLacZ	3.33837	AP
A_GACTATGGTATCGTTG-1	gLacZ	29.8786	PN
A_GACTATGTCTCAGGCG-1	gLacZ	28.5653	PN
A_GACTCAACATAGAGGC-1	gLacZ	19.6397	IN
A_GACTCAATCCGTGCGA-1	gNFI	32.5767	PN
A_GACTCAATCGCCTCTA-1	gLacZ	23.2868	IN
A_GACTCTCAGTGCACAG-1	gNFI	31.6215	PN
A_GACTCTCGTCCTTTGC-1	gNFI	17.3411	BP
A_GACTCTCGTGAGACCA-1	gNFI	0.753359	AP
A_GACTCTCGTTTCACTT-1	gLacZ	2.13911	AP
A_GACTGATAGCATCCCG-1	gLacZ	18.8904	BP
A_GACTGATAGGACTTCT-1	gLacZ	31.2319	PN
A_GACTGATCAAACAGGC-1	gLacZ	19.8311	IN
A_GACTGATCACGTTGGC-1	gLacZ	27.5854	PN
A_GACTGATCATGAATCC-1	gLacZ	36.5676	PN
A_GACTGATGTAACGTTC-1	gLacZ	19.1915	BP
A_GACTGATGTGCAACAG-1	gLacZ	30.6009	PN
A_GACTGATTCACCATCC-1	gLacZ	16.6149	BP
A_GACTGATTCCAATCTT-1	gLacZ	36.8548	PN
[truncated: 24,000 more rows]

## Sheet: Fig 4j-bottom
	plasmid	pseudotime	broad_label
CR1_AAACCCAGTCCGGTCA-1	egfp	11.7431	inh_BP
CR1_AAAGGGCGTACAATAG-1	egfp	14.5649	inh_BP
CR1_AAAGGTATCGTGGGTC-1	egfp	33.025	Projection neurons
CR1_AAAGTGACAAGGCAAC-1	egfp	8.23669	inh_BP
CR1_AAAGTGACAAGTATCC-1	egfp	19.8463	Interneurons
CR1_AACAAAGAGTCCTGCG-1	egfp	31.5172	Projection neurons
CR1_AACAAAGTCGATAACC-1	egfp	7.49268	inh_BP
CR1_AACAGGGCAACACAGG-1	egfp	18.0833	inh_BP
CR1_AACCAACCACATCCCT-1	egfp	32.4247	Interneurons
CR1_AACCAACGTCAACCAT-1	egfp	8.47253	inh_BP
CR1_AAGAACACAGTCAGAG-1	egfp	8.53378	inh_BP
CR1_AAGACTCGTTGAGTCT-1	egfp	17.1372	inh_BP
CR1_AAGATAGAGCCTCTGG-1	egfp	17.6424	inh_BP
CR1_AAGATAGGTTCAAGTC-1	egfp	18.1988	Interneurons
CR1_AAGATAGTCGACACTA-1	egfp	26.333	Projection neurons
CR1_AAGCCATCACATGAAA-1	egfp	29.7	Projection neurons
CR1_AAGCGAGAGCACACAG-1	egfp	21.3218	Interneurons
CR1_AAGCGAGAGCCTGCCA-1	egfp	13.189	inh_BP
CR1_AAGGAATAGAACGCGT-1	egfp	9.45191	inh_BP
CR1_AAGTCGTGTACATTGC-1	egfp	18.0833	Projection neurons
CR1_AAGTTCGAGATTAGAC-1	egfp	15.1426	AP
CR1_AATCGACCACGGTGTC-1	egfp	9.45191	inh_BP
CR1_AATCGTGCATATCTGG-1	egfp	30.7955	Projection neurons
CR1_AATGAAGCACTTGAGT-1	egfp	29.2172	Interneurons
CR1_AATGCCAGTGCAATGG-1	egfp	14.7066	AP
CR1_AATGGAATCCGACATA-1	egfp	22.0581	Interneurons
CR1_AATGGCTCAGGCGAAT-1	egfp	26.7403	Interneurons
CR1_AATGGCTGTAATGTGA-1	egfp	9.45191	inh_BP
CR1_ACAACCACACTGGATT-1	egfp	11.7462	inh_BP
CR1_ACAGAAACATTCGATG-1	egfp	21.1516	Projection neurons
CR1_ACATCCCCAAACACCT-1	egfp	22.5389	Projection neurons
CR1_ACATGCAAGCTAAACA-1	egfp	29.3068	Interneurons
CR1_ACCAACAAGTCGTCTA-1	egfp	14.3659	Interneurons
CR1_ACCAACACACTGATTG-1	egfp	29.9134	Interneurons
CR1_ACCAACAGTTTGGCTA-1	egfp	21.8293	Projection neurons
CR1_ACCACAACATCGCTAA-1	egfp	24.147	Projection neurons
CR1_ACCCTTGGTATTTCCT-1	egfp	28.8037	Projection neurons
CR1_ACCGTTCCACATTACG-1	egfp	8.1115	inh_BP
CR1_ACCTACCCACACTGGC-1	egfp	30.3564	Interneurons
CR1_ACCTACCTCATTACGG-1	egfp	2.72696	inh_BP
CR1_ACCTGAATCACATTGG-1	egfp	1.61967	AP
CR1_ACGATCAAGACTAGAT-1	egfp	31.5172	Projection neurons
CR1_ACGATCATCCTCGATC-1	egfp	16.3537	inh_BP
CR1_ACGATGTGTCGATGCC-1	egfp	23.6988	Interneurons
CR1_ACGATGTTCGGAGTAG-1	egfp	34.7642	Projection neurons
CR1_ACGGAAGTCATGAGTC-1	egfp	22.1508	Projection neurons
CR1_ACGGAAGTCGCGATCG-1	egfp	1.26578	AP
CR1_ACGGGTCAGTAACCTC-1	egfp	19.822	Interneurons
CR1_ACGGTTACATTATGCG-1	egfp	19.7221	Interneurons
CR1_ACGTAGTAGAGGTATT-1	egfp	14.743	Projection neurons
CR1_ACGTAGTTCGCCAATA-1	egfp	28.6673	Projection neurons
CR1_ACGTCCTGTGGTCTGC-1	egfp	15.6845	inh_BP
CR1_ACTATTCCAAGGGCAT-1	egfp	22.0574	Interneurons
CR1_ACTATTCGTGAGTCAG-1	egfp	17.6424	inh_BP
CR1_ACTCCCACACCTGCGA-1	egfp	28.4063	Projection neurons
CR1_ACTGATGGTGCGGATA-1	egfp	7.4654	inh_BP
CR1_ACTGCAAGTAGCACGA-1	egfp	32.33	Projection neurons
CR1_ACTGCAATCACCTTAT-1	egfp	8.23669	inh_BP
CR1_ACTGCAATCCGACAGC-1	egfp	11.8491	inh_BP
CR1_ACTGTGAAGGAACGCT-1	egfp	24.1433	Projection neurons
CR1_ACTGTGACAGGTGACA-1	egfp	25.3837	Projection neurons
CR1_ACTGTGAGTTGCTTGA-1	egfp	15.4887	inh_BP
CR1_ACTTAGGGTGTCCGGT-1	egfp	15.7494	Projection neurons
CR1_ACTTATCAGACCACGA-1	egfp	26.321	Projection neurons
CR1_ACTTCCGGTTCTCGTC-1	egfp	24.2175	Projection neurons
CR1_ACTTTCAGTTGCATGT-1	egfp	14.4434	AP
CR1_ACTTTCATCTACACAG-1	egfp	21.2618	Projection neurons
CR1_AGAAATGGTACCTAGT-1	egfp	21.2442	Projection neurons
CR1_AGAACAACACATAGCT-1	egfp	30.0729	Projection neurons
CR1_AGAAGCGCAACAGATA-1	egfp	35.123	Projection neurons
CR1_AGACCATCACGCGTCA-1	egfp	28.9314	Interneurons
CR1_AGACCCGAGTCATGGG-1	egfp	19.9397	Projection neurons
CR1_AGACCCGCAAGATCCT-1	egfp	26.333	Projection neurons
CR1_AGACCCGGTTTAAGGA-1	egfp	31.2278	Interneurons
CR1_AGAGAGCAGCCTGTCG-1	egfp	18.0392	inh_BP
CR1_AGAGAGCGTGCAATGG-1	egfp	25.6302	Projection neurons
CR1_AGAGCAGCAGGTCAAG-1	egfp	0.458487	AP
CR1_AGAGCAGGTTCGAACT-1	egfp	35.123	Projection neurons
CR1_AGATAGAAGCTACTAC-1	egfp	8.11037	inh_BP
CR1_AGATAGAGTCACAATC-1	egfp	0.000983126	AP
CR1_AGATCGTCACGTATAC-1	egfp	26.3725	Projection neurons
CR1_AGATCGTTCAAGTGGG-1	egfp	25.8434	Projection neurons
CR1_AGCATCAGTGCTCTTC-1	egfp	35.1698	Projection neurons
CR1_AGCATCATCGACCACG-1	egfp	14.38	inh_BP
CR1_AGCCAATAGACGCTCC-1	egfp	25.4477	Projection neurons
CR1_AGCCAATAGCTGGAGT-1	egfp	32.9061	Projection neurons
CR1_AGCCACGCATGGCCAC-1	egfp	18.8368	Projection neurons
CR1_AGCCAGCAGCGTCAAG-1	egfp	29.9134	Interneurons
CR1_AGCGATTAGAGATTCA-1	egfp	30.3534	Projection neurons
CR1_AGCGTATGTTCTCCCA-1	egfp	24.5162	Projection neurons
CR1_AGCTACACACGGCTAC-1	egfp	20.4286	Projection neurons
CR1_AGCTCAAGTTCACGAT-1	egfp	8.08017	inh_BP
CR1_AGGAATAAGCTCGAAG-1	egfp	9.86204	inh_BP
CR1_AGGCCACGTCGCGTCA-1	egfp	22.527	Projection neurons
CR1_AGGCTGCCAGAACCGA-1	egfp	17.6889	inh_BP
CR1_AGGCTGCGTGCGGTAA-1	egfp	29.0759	Interneurons
CR1_AGGCTGCTCCGTTGGG-1	egfp	2.15393	AP
CR1_AGGGAGTCATCATCTT-1	egfp	31.8441	Interneurons
CR1_AGGGCCTCAAGGCAAC-1	egfp	19.4878	Projection neurons
CR1_AGGGCTCGTACAGCGA-1	egfp	29.9134	Interneurons
CR1_AGGGCTCGTCGACGCT-1	egfp	0.467435	AP
CR1_AGGGCTCTCGAGCCAC-1	egfp	13.1459	inh_BP
CR1_AGGGTCCGTGACGCCT-1	egfp	9.45191	inh_BP
CR1_AGGTAGGCAGCCGGTT-1	egfp	29.9134	Interneurons
CR1_AGGTAGGGTCCTCCTA-1	egfp	13.189	inh_BP
CR1_AGTAACCCACATTACG-1	egfp	29.192	Projection neurons
CR1_AGTACTGAGCGAGTAC-1	egfp	24.1283	Projection neurons
CR1_AGTCAACGTTGTGGCC-1	egfp	14.0015	inh_BP
CR1_AGTCACAAGATACAGT-1	egfp	28.9314	Interneurons
CR1_AGTCACAAGGAACATT-1	egfp	31.1978	Interneurons
CR1_AGTGATCAGCCTGTCG-1	egfp	5.83739	Interneurons
CR1_AGTGCCGCAAGTGCTT-1	egfp	26.0341	Projection neurons
CR1_AGTTAGCTCTCCAATT-1	egfp	24.1249	Projection neurons
CR1_AGTTCCCAGTGCTACT-1	egfp	7.39938	inh_BP
CR1_AGTTCCCGTTCGGGTC-1	egfp	1.38274	AP
CR1_ATACCGACACTTCAAG-1	egfp	25.5415	Projection neurons
CR1_ATACTTCAGGGAGAAT-1	egfp	14.0872	inh_BP
CR1_ATAGACCGTTATTCTC-1	egfp	15.7494	Projection neurons
CR1_ATCACGAAGCCTAACT-1	egfp	29.7213	Projection neurons
CR1_ATCATTCAGTTGGGAC-1	egfp	4.32387	AP
CR1_ATCCACCCAAGTGCAG-1	egfp	28.9314	Interneurons
CR1_ATCCATTGTAATTGGA-1	egfp	28.5968	Projection neurons
CR1_ATCCCTGTCCGTAGGC-1	egfp	8.2245	inh_BP
CR1_ATCCGTCAGAGGCGTT-1	egfp	8.40104	inh_BP
CR1_ATCGCCTCAGGCTTGC-1	egfp	32.5775	Projection neurons
CR1_ATCGGATAGTGGCCTC-1	egfp	31.0931	Projection neurons
CR1_ATCGGATGTCATCGCG-1	egfp	7.5244	inh_BP
CR1_ATCGGATTCACACGAT-1	egfp	22.0581	Interneurons
CR1_ATCGGATTCAGCTGAT-1	egfp	11.101	inh_BP
CR1_ATCGTGACATGCAGCC-1	egfp	30.3727	Interneurons
CR1_ATCGTGACATGGACAG-1	egfp	28.6311	Projection neurons
CR1_ATCGTGAGTCCATCTC-1	egfp	8.01206	Projection neurons
CR1_ATCGTGAGTTAGGCCC-1	egfp	17.6889	inh_BP
CR1_ATCTTCAGTTGGAGAC-1	egfp	22.4594	Interneurons
CR1_ATGACCAGTGCGACAA-1	egfp	8.36802	inh_BP
CR1_ATGAGTCAGAAGCCAC-1	egfp	2.20761	inh_BP
CR1_ATGAGTCCACTCGATA-1	egfp	13.1371	inh_BP
CR1_ATGAGTCGTATATGGA-1	egfp	16.2668	inh_BP
CR1_ATGATCGAGCGTTGTT-1	egfp	21.0667	Projection neurons
CR1_ATGCATGCACTGCATA-1	egfp	34.3698	Projection neurons
CR1_ATGCGATCAGCAGTCC-1	egfp	18.0833	Projection neurons
CR1_ATGGAGGCAAGAGTGC-1	egfp	11.101	inh_BP
CR1_ATGTCCCAGAAATCCA-1	egfp	12.6378	inh_BP
CR1_ATGTCCCGTACTGAGG-1	egfp	27.7991	Projection neurons
CR1_ATTACCTCAATCACGT-1	egfp	28.8669	Interneurons
CR1_ATTATCCGTTCCAAAC-1	egfp	30.5586	Interneurons
CR1_ATTCACTCACTGTCGG-1	egfp	32.3147	Projection neurons
CR1_ATTCAGGTCTTGAACG-1	egfp	8.01206	Projection neurons
CR1_ATTCCATTCTATTGTC-1	egfp	21.2171	Projection neurons
CR1_ATTCTTGAGTTAACAG-1	egfp	25.7904	Interneurons
CR1_ATTCTTGCATCGCTCT-1	egfp	1.26578	AP
CR1_ATTTACCAGCATAGGC-1	egfp	34.3407	Projection neurons
CR1_ATTTACCAGGACCCAA-1	egfp	26.5859	Projection neurons
CR1_CAACAACAGCTTAGTC-1	egfp	22.1328	Projection neurons
CR1_CAACAACAGGACGCTA-1	egfp	0.000983076	AP
CR1_CAACCAACAAACACCT-1	egfp	1.26578	AP
CR1_CAACGATAGGTAAGTT-1	egfp	28.9314	Interneurons
CR1_CAACGATGTGGATTTC-1	egfp	23.8396	Projection neurons
CR1_CAACGGCTCATCGCCT-1	egfp	29.2904	Projection neurons
CR1_CAACGGCTCGGTAAGG-1	egfp	30.3564	Interneurons
CR1_CAAGAGGGTCGAGCTC-1	egfp	20.3951	Projection neurons
CR1_CAAGCTAGTCAGTCTA-1	egfp	19.899	Projection neurons
CR1_CAATGACAGGGCTAAC-1	egfp	25.0605	Projection neurons
CR1_CACACAACATGGCGCT-1	egfp	9.45191	inh_BP
CR1_CACACAAGTGAAAGTT-1	egfp	12.3039	inh_BP
CR1_CACAGATAGGTGCGAT-1	egfp	30.3564	Interneurons
CR1_CACAGGCCACCAAATC-1	egfp	13.6637	inh_BP
CR1_CACGGGTCATCATCCC-1	egfp	25.0702	Projection neurons
CR1_CACGTGGCAGCCTATA-1	egfp	8.35837	inh_BP
CR1_CACGTTCGTCGACGCT-1	egfp	25.2239	Projection neurons
CR1_CACGTTCTCGGTCATA-1	egfp	22.0804	Projection neurons
CR1_CACTAAGCAGTGCCTG-1	egfp	15.7171	inh_BP
CR1_CACTAAGGTGCCTGAC-1	egfp	17.6799	inh_BP
CR1_CACTAAGTCTGCGTCT-1	egfp	26.333	Projection neurons
CR1_CACTGAACACGTCTCT-1	egfp	0.000983052	AP
CR1_CACTGAATCTTTGCGC-1	xNfib	18.7519	Projection neurons
CR1_CACTGGGCACACGGAA-1	egfp	32.5572	Projection neurons
CR1_CAGATCACAGACACAG-1	egfp	16.2535	AP
CR1_CAGGGCTAGGTTCACT-1	egfp	9.97163	inh_BP
CR1_CAGGGCTAGTTGTCAC-1	egfp	14.7066	AP
CR1_CAGGGCTTCGGCATTA-1	egfp	24.5311	Projection neurons
CR1_CAGTGCGAGGTAAGAG-1	egfp	32.4247	Interneurons
CR1_CAGTGCGGTAGCGTTT-1	egfp	16.7893	inh_BP
CR1_CATAAGCCATGAGTAA-1	egfp	9.45191	inh_BP
CR1_CATACAGCAATCGCAT-1	egfp	23.2994	Projection neurons
CR1_CATACAGTCTTGGAAC-1	egfp	32.4247	Interneurons
CR1_CATCCCACAGTTCTAG-1	egfp	19.0296	Projection neurons
CR1_CATCCCAGTGCACAAG-1	egfp	0.458487	Interneurons
CR1_CATCCGTGTAAGATTG-1	egfp	23.428	Interneurons
CR1_CATCGCTCAATCGTCA-1	egfp	31.1833	Projection neurons
CR1_CATCGGGAGGAACTCG-1	egfp	5.09028	inh_BP
CR1_CATCGGGCAACACGAG-1	egfp	22.8236	Interneurons
CR1_CATCGTCCAAAGCGTG-1	egfp	28.635	Interneurons
CR1_CATGAGTAGTGGCGAT-1	egfp	11.8952	inh_BP
CR1_CATGCCTAGAGCCTGA-1	egfp	7.42455	inh_BP
CR1_CATGCCTTCTGTACAG-1	egfp	26.7897	Projection neurons
CR1_CATGCGGAGCTGTGCC-1	egfp	28.0667	Projection neurons
CR1_CATTCATCAAGAAATC-1	egfp	32.4249	Interneurons
CR1_CATTCCGCAATCGTCA-1	egfp	30.9074	Projection neurons
CR1_CATTCTAAGTTGGCGA-1	egfp	20.563	Projection neurons
CR1_CATTCTATCTTAAGGC-1	xNfib	28.9102	Interneurons
CR1_CATTGCCAGGCTCAAG-1	egfp	25.8769	Projection neurons
CR1_CATTGCCAGTTACGAA-1	egfp	26.7954	Projection neurons
CR1_CATTTCAAGGACCCAA-1	egfp	23.7351	Projection neurons
CR1_CATTTCATCTTTGCAT-1	egfp	20.5716	Projection neurons
CR1_CCAAGCGTCATAGAGA-1	egfp	20.4377	Projection neurons
CR1_CCAATGAGTTCGGACC-1	egfp	6.85834	inh_BP
CR1_CCACTTGAGTTGAATG-1	egfp	8.01206	inh_BP
CR1_CCATAAGGTAGCTTGT-1	egfp	22.6266	Projection neurons
CR1_CCCAACTAGTGGGAAA-1	egfp	8.16295	inh_BP
CR1_CCCGGAACAGACGATG-1	egfp	30.3564	Interneurons
CR1_CCCTCAAGTCCTCCAT-1	egfp	7.07657	inh_BP
CR1_CCCTCTCTCATGGTAC-1	egfp	23.1765	Projection neurons
CR1_CCCTTAGAGAGCATTA-1	egfp	24.9098	Projection neurons
CR1_CCCTTAGGTATCGCAT-1	egfp	26.333	Projection neurons
CR1_CCGAACGAGTAACGAT-1	egfp	13.8894	inh_BP
CR1_CCGAACGCAGGCATTT-1	egfp	29.192	Projection neurons
CR1_CCGATCTAGATTTGCC-1	egfp	9.92818	inh_BP
CR1_CCGCAAGAGCTGGCTC-1	egfp	0.855478	AP
CR1_CCGCAAGGTAACTGCT-1	egfp	9.06822	inh_BP
CR1_CCGGTAGGTGTGACCC-1	egfp	30.13	Projection neurons
CR1_CCGTTCAGTTGTCTAG-1	egfp	8.11605	inh_BP
CR1_CCGTTCATCAGACCGC-1	egfp	20.384	Projection neurons
CR1_CCTACGTGTTCCAGGC-1	egfp	26.7611	Interneurons
CR1_CCTCAACTCGGCATTA-1	egfp	9.89779	inh_BP
CR1_CCTCAGTTCTCGTCGT-1	egfp	20.384	Projection neurons
CR1_CCTCATGTCGCCGAAC-1	egfp	16.7893	inh_BP
CR1_CCTCCTCCATCATTGG-1	egfp	30.9548	Projection neurons
CR1_CCTCTCCTCGGCGATC-1	egfp	9.91585	inh_BP
CR1_CCTGTTGGTACCGGCT-1	egfp	26.9102	Projection neurons
CR1_CCTTCAGCATGGTACT-1	egfp	6.17157	inh_BP
CR1_CCTTCAGTCCATTCGC-1	egfp	30.6348	Projection neurons
CR1_CCTTCAGTCGTGGGAA-1	egfp	25.0605	Projection neurons
CR1_CCTTGTGAGCAGATAT-1	egfp	22.5922	Projection neurons
CR1_CCTTGTGCAAGTACCT-1	egfp	25.4087	Projection neurons
CR1_CCTTGTGGTAGTCGTT-1	egfp	18.9079	Projection neurons
CR1_CCTTGTGGTTAAACAG-1	egfp	17.6618	inh_BP
CR1_CCTTTGGGTTGCATCA-1	egfp	22.0581	Interneurons
CR1_CCTTTGGTCGGAACTT-1	egfp	24.2359	Projection neurons
CR1_CGAAGGATCACTGGTA-1	egfp	34.3698	Projection neurons
CR1_CGAAGTTAGGAACTAT-1	egfp	26.885	Projection neurons
CR1_CGACAGCCAGCTGAGA-1	egfp	23.1765	Projection neurons
CR1_CGACAGCTCTATCGCC-1	egfp	17.462	inh_BP
CR1_CGAGAAGGTTAGTCGT-1	egfp	24.2432	Projection neurons
CR1_CGCATAAAGCAAACAT-1	egfp	29.7188	Projection neurons
CR1_CGCATAATCACCCTGT-1	egfp	1.26578	Interneurons
CR1_CGCATAATCTTGTGCC-1	egfp	22.9517	Interneurons
CR1_CGCCAGAGTGATGGCA-1	egfp	27.8425	Projection neurons
CR1_CGCCAGATCATTGCCC-1	egfp	16.9279	inh_BP
CR1_CGGAACCAGCGCTGAA-1	egfp	25.5518	Projection neurons
CR1_CGGAATTAGCTTTCTT-1	egfp	32.8708	Projection neurons
CR1_CGGGACTAGATGGGCT-1	egfp	23.6241	Projection neurons
CR1_CGGGCATCAGATCATC-1	egfp	16.2535	AP
CR1_CGGGCATCAGGATGAC-1	egfp	28.6311	Projection neurons
CR1_CGGGTGTTCACTGTTT-1	egfp	24.9177	Projection neurons
CR1_CGTCAAACAATCCTAG-1	egfp	7.10607	inh_BP
CR1_CGTGAATAGGTTCCAT-1	egfp	13.5722	inh_BP
CR1_CGTGATACAGGTGAGT-1	egfp	30.622	Interneurons
CR1_CGTTAGAGTACCTAAC-1	egfp	24.9458	Projection neurons
CR1_CGTTGGGAGTACGTCT-1	egfp	35.123	Projection neurons
CR1_CGTTGGGGTGCGGTAA-1	egfp	31.7277	Projection neurons
CR1_CGTTGGGTCCGCTTAC-1	egfp	20.895	Projection neurons
CR1_CTAACCCTCGTTCTGC-1	egfp	27.3702	Interneurons
CR1_CTAAGTGGTTCCTAAG-1	egfp	32.428	Interneurons
CR1_CTAAGTGGTTGACTGT-1	egfp	26.8504	Projection neurons
CR1_CTACAGACATCGGATT-1	egfp	29.9134	Interneurons
CR1_CTACATTAGTCACTGT-1	egfp	17.2229	inh_BP
CR1_CTACATTGTTCAATCG-1	egfp	1.27938	AP
CR1_CTACATTGTTTCGTAG-1	egfp	29.9134	Interneurons
CR1_CTACCCAGTACTTCCC-1	egfp	18.8066	Interneurons
CR1_CTACCCATCCGTGCGA-1	egfp	22.8995	Interneurons
CR1_CTACCTGAGATGCTAA-1	egfp	30.0105	Interneurons
CR1_CTACCTGGTTAAGAAC-1	egfp	5.34185	inh_BP
CR1_CTACGGGAGTGGAAGA-1	egfp	18.9099	Interneurons
CR1_CTACGGGCAACAGCCC-1	egfp	0.641253	AP
CR1_CTACGGGTCCGATGTA-1	egfp	24.5575	Projection neurons
CR1_CTAGGTAGTGCGGTAA-1	egfp	12.3479	inh_BP
CR1_CTATCCGAGTATAACG-1	egfp	19.7436	Interneurons
CR1_CTATCTACAGCAGTGA-1	egfp	29.9134	Interneurons
CR1_CTCAACCTCCGTTGAA-1	egfp	7.51085	inh_BP
CR1_CTCAATTCAACACACT-1	egfp	23.6107	Projection neurons
CR1_CTCAGGGCAATGCTCA-1	egfp	15.6665	Projection neurons
CR1_CTCAGGGGTTAAACAG-1	egfp	20.8371	Projection neurons
CR1_CTCATTACAGAGCCCT-1	egfp	0.476835	AP
CR1_CTCATTAGTTGTTGCA-1	egfp	11.2983	inh_BP
CR1_CTCCAACCATAGCTGT-1	egfp	6.21489	inh_BP
CR1_CTCCATGAGCTCCACG-1	egfp	13.189	inh_BP
CR1_CTCCATGGTAATCAAG-1	egfp	33.6216	Projection neurons
CR1_CTCCGATGTAGTTAGA-1	egfp	21.7538	Interneurons
CR1_CTCCGATTCCGTCAAA-1	egfp	14.7066	AP
CR1_CTCCTCCTCGAAGAAT-1	egfp	8.3744	inh_BP
CR1_CTGAGCGCAGCCGTCA-1	egfp	13.3614	inh_BP
CR1_CTGAGCGTCCACTTTA-1	egfp	32.4249	Interneurons
CR1_CTGCCATAGCTGTGCC-1	egfp	28.7816	Interneurons
CR1_CTGCCTAGTTGACTAC-1	egfp	31.0633	Projection neurons
CR1_CTGCGAGGTTTCCAAG-1	egfp	19.5595	Projection neurons
CR1_CTGCTCAAGTAGTCCT-1	egfp	32.5639	Projection neurons
CR1_CTGGTCTGTACTCCCT-1	egfp	27.6413	Projection neurons
CR1_CTGTACCAGTATAGGT-1	egfp	30.622	Interneurons
CR1_CTGTATTTCCCTCATG-1	egfp	24.8575	Projection neurons
CR1_CTGTCGTCAGATCACT-1	egfp	34.1317	Projection neurons
CR1_CTGTGAACACAGTCGC-1	egfp	14.8269	inh_BP
CR1_CTGTGAACACCTATCC-1	egfp	25.2889	Projection neurons
CR1_CTTACCGCACTCCACT-1	egfp	0.90977	AP
CR1_CTTAGGAGTCGTCAGC-1	egfp	15.3819	AP
CR1_CTTCCGAAGGAACGTC-1	egfp	20.4138	Projection neurons
CR1_CTTCTAAGTACAGCGA-1	egfp	21.3025	Interneurons
CR1_CTTCTCTAGTTTGAGA-1	egfp	30.3564	Interneurons
CR1_CTTCTCTGTTAATGAG-1	egfp	30.9074	Projection neurons
CR1_CTTGAGATCCGATGTA-1	egfp	6.27239	Projection neurons
CR1_CTTTCAAAGGAAGAAC-1	egfp	34.3626	Projection neurons
CR1_CTTTCGGGTGCCGGTT-1	egfp	21.7308	inh_BP
CR1_GAAGCCCCAGGACGAT-1	egfp	23.402	Projection neurons
CR1_GAAGCCCCATCGAAGG-1	egfp	22.0804	Projection neurons
CR1_GAAGCCCGTCAACATC-1	egfp	7.56723	inh_BP
CR1_GAAGGGTCAAGAGTGC-1	egfp	27.202	Projection neurons
CR1_GAAGGGTCAAGTGATA-1	egfp	15.1383	AP
CR1_GAATAGAGTGCCCACA-1	egfp	8.36802	inh_BP
CR1_GAATCACTCAGAGTTC-1	egfp	19.8634	Projection neurons
CR1_GACAGCCAGCTGACAG-1	egfp	27.4307	Interneurons
CR1_GACATCAGTGGCGCTT-1	egfp	26.885	Projection neurons
CR1_GACCAATAGTCCGTCG-1	egfp	24.7312	Projection neurons
CR1_GACCAATTCTCTAAGG-1	egfp	25.0457	Interneurons
CR1_GACCGTGAGTCCGCCA-1	egfp	19.1769	Projection neurons
CR1_GACCTTCAGAGTTGTA-1	egfp	28.7974	Interneurons
CR1_GACCTTCAGCAAATCA-1	egfp	25.6275	Projection neurons
CR1_GACCTTCAGGGTGGGA-1	egfp	26.333	Projection neurons
CR1_GACCTTCCATCGAAGG-1	egfp	9.45191	inh_BP
CR1_GACTATGCAGAGAGGG-1	egfp	8.36802	inh_BP
CR1_GACTATGTCAGTGTCA-1	egfp	28.7617	Projection neurons
CR1_GACTCTCGTCAGTTTG-1	egfp	33.4883	Interneurons
CR1_GACTGATAGGCATCAG-1	egfp	24.2122	Projection neurons
CR1_GAGAGGTAGAATAACC-1	egfp	28.6311	Projection neurons
CR1_GAGAGGTTCTACAGGT-1	egfp	12.4208	inh_BP
CR1_GAGCTGCAGGATTCCT-1	egfp	24.1139	Projection neurons
CR1_GAGGCAACATATGGCT-1	egfp	29.4096	Projection neurons
CR1_GAGGGATAGGGACACT-1	egfp	17.6583	inh_BP
CR1_GAGGGTAAGCTTTGTG-1	egfp	8.11229	inh_BP
CR1_GAGGGTAAGTGCTAGG-1	egfp	20.1471	Projection neurons
CR1_GAGTCTAGTAGCTGCC-1	egfp	32.8461	Projection neurons
CR1_GAGTTACGTAACGCGA-1	egfp	19.9397	Projection neurons
CR1_GAGTTGTGTACCTAGT-1	egfp	30.2668	Projection neurons
CR1_GAGTTTGAGTAAGACT-1	egfp	13.5524	inh_BP
CR1_GATAGAACAACAGTGG-1	egfp	8.08949	inh_BP
CR1_GATAGAAGTAGGCTCC-1	egfp	30.3621	Interneurons
CR1_GATAGAATCAAGCCAT-1	egfp	32.4247	Interneurons
CR1_GATCACATCGACGACC-1	egfp	17.6424	inh_BP
CR1_GATCATGGTAGCGCTC-1	egfp	28.9314	Interneurons
CR1_GATGACTCAAGAAACT-1	egfp	20.9271	Projection neurons
CR1_GATGAGGAGATTGACA-1	egfp	18.8354	Projection neurons
CR1_GATGCTAGTTTAGTCG-1	egfp	22.9306	Interneurons
CR1_GATTCGACACATTCTT-1	egfp	23.1765	Projection neurons
CR1_GATTTCTAGCCACTCG-1	egfp	21.0667	Projection neurons
CR1_GCAACATCAGAACTAA-1	egfp	32.4247	Interneurons
CR1_GCACATACATGTCGTA-1	egfp	1.26578	Projection neurons
CR1_GCACATAGTAGCGTCC-1	egfp	30.2952	Interneurons
CR1_GCACGGTGTTCGGGTC-1	egfp	5.78502	Interneurons
CR1_GCACGTGAGCTAGTTC-1	egfp	35.123	Projection neurons
CR1_GCACGTGAGTCATACC-1	egfp	32.7993	Projection neurons
CR1_GCAGCCAGTAACACGG-1	egfp	14.7198	AP
CR1_GCAGGCTAGAGCCGTA-1	egfp	29.0204	Projection neurons
CR1_GCAGGCTAGCCTTTGA-1	egfp	25.1971	Projection neurons
CR1_GCAGGCTCATAGGTTC-1	egfp	31.7083	Interneurons
CR1_GCAGGCTGTCCATAGT-1	egfp	8.36802	inh_BP
CR1_GCAGTTACACGCAGTC-1	egfp	21.8205	Projection neurons
CR1_GCATCGGCAGCGTACC-1	egfp	15.5929	inh_BP
CR1_GCATCGGGTAACGTTC-1	egfp	27.8375	Projection neurons
CR1_GCATTAGTCATTCGTT-1	egfp	4.046	AP
CR1_GCCAGGTGTGCAGATG-1	egfp	0.897583	AP
CR1_GCCAGGTTCCGAACGC-1	egfp	14.211	Interneurons
CR1_GCCAGTGAGTAATTGG-1	egfp	26.4448	Projection neurons
CR1_GCCAGTGGTGAGCGAT-1	egfp	15.188	AP
CR1_GCCAGTGTCCCTTGTG-1	egfp	27.151	Projection neurons
CR1_GCCATGGTCCCTAGGG-1	egfp	26.5405	Interneurons
CR1_GCCCGAAGTAGGTTTC-1	egfp	15.5568	inh_BP
CR1_GCCGTGACATGTTTGG-1	egfp	23.7351	Projection neurons
CR1_GCCGTGAGTGCCTGCA-1	egfp	13.8222	inh_BP
CR1_GCCTGTTGTGAGGATC-1	egfp	28.8037	Projection neurons
CR1_GCCTGTTGTTTAAGGA-1	egfp	28.651	Projection neurons
CR1_GCGAGAACATGTCAGT-1	egfp	8.36802	inh_BP
CR1_GCGGAAAGTAGTGTGG-1	egfp	24.1544	Projection neurons
CR1_GCGGATCCACGCGGTT-1	egfp	34.3698	Projection neurons
CR1_GCGTGCACAGTATACC-1	egfp	22.0167	Projection neurons
CR1_GCGTGCAGTTAACAGA-1	egfp	25.0773	Projection neurons
CR1_GCGTTTCGTCGCTGCA-1	egfp	20.9402	Projection neurons
CR1_GCGTTTCTCTCGCAGG-1	egfp	6.21591	inh_BP
CR1_GCTACAAGTTCCTAGA-1	egfp	31.193	Projection neurons
CR1_GCTACAAGTTGTCCCT-1	egfp	34.2997	Projection neurons
CR1_GCTACCTTCTCTGACC-1	egfp	26.4342	Projection neurons
CR1_GCTCAAACACCCAAGC-1	egfp	26.7403	Interneurons
CR1_GCTTCACCACGCAAAG-1	egfp	0.809508	AP
CR1_GGAATCTTCGATACAC-1	egfp	5.29094	inh_BP
CR1_GGAATGGGTCAGTTTG-1	egfp	29.3085	Interneurons
CR1_GGACGTCCAGTCAGCC-1	egfp	15.3155	inh_BP
CR1_GGATCTACAAGTGTCT-1	egfp	14.8889	inh_BP
CR1_GGATCTAGTGATTCTG-1	egfp	30.2648	Projection neurons
CR1_GGCACGTGTCCGAAGA-1	egfp	29.7	Projection neurons
CR1_GGCAGTCGTGCAAGAC-1	egfp	29.9704	Projection neurons
CR1_GGCTTTCGTATTGCCA-1	egfp	31.6823	Interneurons
CR1_GGGACAAAGCGGACAT-1	egfp	27.2152	Projection neurons
CR1_GGGACAAGTAGGACCA-1	egfp	28.4804	Projection neurons
CR1_GGGACTCTCCGCTGTT-1	egfp	20.6646	Projection neurons
CR1_GGGAGATGTCGGTAAG-1	egfp	22.5923	Projection neurons
CR1_GGGTCACAGTCCCGGT-1	egfp	21.8879	Projection neurons
CR1_GGGTCACAGTTTCGAC-1	egfp	24.6694	Projection neurons
CR1_GGGTGTCGTCATCTAG-1	egfp	25.452	Projection neurons
CR1_GGGTTATCAGATTAAG-1	egfp	26.333	Projection neurons
CR1_GGGTTTAAGTAAACGT-1	egfp	21.8786	Interneurons
CR1_GGTAATCAGAGCCTGA-1	egfp	28.6818	Projection neurons
CR1_GGTAATCTCTGTGCTC-1	egfp	30.4022	Projection neurons
CR1_GGTCTGGCAGAGCCCT-1	egfp	15.1383	AP
CR1_GGTCTGGCATAGTCAC-1	egfp	25.5415	Projection neurons
CR1_GGTCTGGTCGCATTGA-1	egfp	18.0833	Projection neurons
CR1_GGTGAAGCAACTTCTT-1	egfp	22.0581	Interneurons
CR1_GGTGATTTCGCAGTGC-1	egfp	27.6783	Projection neurons
CR1_GGTGTCGAGTCTTGGT-1	egfp	14.0528	inh_BP
CR1_GGTGTTAGTACCCGAC-1	egfp	16.8285	inh_BP
CR1_GGTGTTAGTATAGCTC-1	egfp	31.9248	Interneurons
CR1_GGTTAACGTGATCATC-1	egfp	17.7248	Interneurons
CR1_GGTTGTAAGTGATAGT-1	egfp	13.189	inh_BP
CR1_GTAACACCAGCTTCGG-1	egfp	32.4286	Interneurons
CR1_GTAACCACATTAGGAA-1	egfp	15.1383	AP
CR1_GTAAGTCTCTAGCCTC-1	egfp	29.1672	Projection neurons
CR1_GTAAGTCTCTCATGGA-1	egfp	28.9314	Interneurons
CR1_GTAATCGAGGCGCTTC-1	egfp	11.0099	inh_BP
CR1_GTAATGCAGGAAGTAG-1	egfp	30.1226	Projection neurons
CR1_GTACAGTTCTGCGGGT-1	egfp	25.6157	Projection neurons
CR1_GTAGATCCACATTCGA-1	egfp	6.16546	inh_BP
CR1_GTAGATCTCAACCTCC-1	egfp	32.2928	Interneurons
CR1_GTAGCTAGTTGGAGAC-1	egfp	20.5465	Projection neurons
CR1_GTAGGAGTCCTAAACG-1	egfp	22.8899	Projection neurons
CR1_GTCAAGTTCCCAATAG-1	egfp	23.7351	Projection neurons
CR1_GTCACGGAGGAAAGTG-1	egfp	15.048	inh_BP
CR1_GTCACTCCAATGTTGC-1	egfp	21.1609	Projection neurons
CR1_GTCACTCCAGTCAGAG-1	egfp	24.2432	Projection neurons
CR1_GTCACTCCATCGGCCA-1	xNfib	33.6225	Projection neurons
CR1_GTCACTCGTGGTTTAC-1	egfp	21.7937	Projection neurons
CR1_GTCACTCTCTTCCACG-1	egfp	34.2484	Interneurons
CR1_GTCAGCGTCGCTAGCG-1	egfp	21.2508	Projection neurons
CR1_GTCATCCAGAGAGCGG-1	egfp	26.3186	Projection neurons
CR1_GTCATCCTCAGAGTTC-1	egfp	22.5381	Projection neurons
CR1_GTCATCCTCCTATTGT-1	egfp	28.9314	Interneurons
CR1_GTCATTTAGACTAAGT-1	egfp	26.7403	Interneurons
CR1_GTCATTTTCTTCGCTG-1	egfp	0.458487	AP
CR1_GTCCACTCATTCAGGT-1	egfp	23.2994	Projection neurons
CR1_GTCGAATAGGCCATAG-1	egfp	28.9314	Interneurons
CR1_GTCGCGATCAAGTAAG-1	egfp	13.8997	inh_BP
CR1_GTCGTAATCGGCAGTC-1	egfp	31.102	Interneurons
CR1_GTCGTTCCAACCAATC-1	egfp	14.38	Projection neurons
CR1_GTCTCACGTTGTGTAC-1	egfp	7.17031	AP
CR1_GTCTGTCAGTTGGAAT-1	egfp	22.8995	Interneurons
CR1_GTCTGTCGTCATGGCC-1	egfp	14.5945	inh_BP
CR1_GTGACGCCAGGCTACC-1	egfp	19.1769	Projection neurons
CR1_GTGAGTTTCCACGTCT-1	egfp	27.3422	Interneurons
CR1_GTGCAGCAGCGGATCA-1	egfp	9.06631	inh_BP
CR1_GTGCAGCAGTTCTCTT-1	egfp	23.4658	Projection neurons
CR1_GTGCAGCGTGTATTGC-1	egfp	24.1604	Projection neurons
CR1_GTGCTTCCAAGCACCC-1	egfp	5.75781	inh_BP
CR1_GTGGGAACATCTCCCA-1	egfp	31.9248	Interneurons
CR1_GTGTCCTTCCTCGCAT-1	egfp	9.03243	inh_BP
CR1_GTGTCCTTCCTTTAGT-1	egfp	9.10717	inh_BP
CR1_GTGTGATAGATTGGGC-1	egfp	30.0837	Interneurons
CR1_GTGTTAGCATCGAAGG-1	egfp	32.2741	Interneurons
CR1_GTGTTAGGTCTCACAA-1	egfp	13.189	inh_BP
CR1_GTGTTCCGTCATCCGG-1	egfp	23.3254	Projection neurons
CR1_GTTACAGAGAGTGGCT-1	egfp	22.9119	Interneurons
CR1_GTTACAGAGCGTTGTT-1	egfp	27.6246	Projection neurons
CR1_GTTACAGGTCTCGCGA-1	egfp	13.8816	inh_BP
CR1_GTTACAGGTGTGTCGC-1	egfp	3.83033	AP
CR1_GTTACCCCAACATACC-1	egfp	2.17258	AP
CR1_GTTAGTGCACAGTGAG-1	egfp	16.8596	inh_BP
CR1_GTTCATTGTATAATGG-1	egfp	27.3222	Interneurons
CR1_GTTCATTGTTGTGCCG-1	egfp	13.91	inh_BP
CR1_GTTCGCTTCTCGGCTT-1	egfp	29.1561	Projection neurons
CR1_GTTGCGGGTCCGACGT-1	egfp	34.4421	Projection neurons
CR1_GTTGCTCAGGGCAGGA-1	egfp	29.0122	Projection neurons
CR1_GTTGTCCTCATTTGGG-1	egfp	9.03243	inh_BP
CR1_GTTTGGAGTAGGGTAC-1	egfp	24.5311	Projection neurons
CR1_TAACGACCATTGACCA-1	egfp	13.8627	inh_BP
CR1_TAACGACGTGGTCTAT-1	egfp	21.2508	Projection neurons
CR1_TAAGCACGTGAGTGAC-1	egfp	12.7986	inh_BP
CR1_TAAGCGTGTCTCACAA-1	egfp	29.9134	Interneurons
CR1_TAAGTCGAGAGCTTTC-1	egfp	29.7159	Projection neurons
CR1_TAATTCCTCATTTACC-1	egfp	21.7308	inh_BP
CR1_TACAACGAGACATAGT-1	egfp	35.123	Projection neurons
CR1_TACACCCCAATATCCG-1	egfp	6.35385	inh_BP
CR1_TACCCACTCGTCGACG-1	egfp	0.861516	AP
CR1_TACGGTAAGTCATTGC-1	egfp	32.4272	Interneurons
CR1_TACTGCCCAGGTTCAT-1	egfp	34.0985	Projection neurons
CR1_TACTTACGTAGATCGG-1	egfp	30.458	Interneurons
CR1_TACTTGTTCAAGAGGC-1	egfp	23.3441	Projection neurons
CR1_TACTTGTTCGCGATCG-1	egfp	20.8371	Projection neurons
CR1_TAGAGTCGTCGTTTCC-1	egfp	30.9074	Projection neurons
CR1_TAGATCGCACGAGGTA-1	egfp	31.5051	Interneurons
CR1_TAGCACACATGGCTAT-1	egfp	8.36802	inh_BP
CR1_TAGCACAGTTCGTGCG-1	egfp	32.2612	Interneurons
CR1_TAGGGTTAGATGCTTC-1	egfp	26.2543	Interneurons
CR1_TAGGTACGTGCAATGG-1	egfp	18.7519	Projection neurons
CR1_TAGGTTGCACTGAATC-1	egfp	24.5311	Projection neurons
CR1_TATATCCGTAGGATAT-1	egfp	16.3888	Interneurons
CR1_TATCAGGCAGCTGAAG-1	egfp	13.5637	inh_BP
CR1_TATCCTAGTCTGATAC-1	egfp	16.9078	inh_BP
CR1_TATCCTATCGGCTATA-1	egfp	25.5326	Projection neurons
CR1_TATCGCCCATGCTGCG-1	egfp	5.34185	AP
CR1_TATCTGTTCCGTTTCG-1	egfp	22.001	Interneurons
CR1_TATTGCTCAGCTTCCT-1	egfp	15.7494	Projection neurons
CR1_TCAAGACCAAGGTTGG-1	egfp	31.9248	Projection neurons
CR1_TCAAGCAAGCTAGAGC-1	egfp	21.7557	Projection neurons
CR1_TCAATTCAGTATCTGC-1	egfp	9.12689	inh_BP
CR1_TCAATTCGTGGGAGAG-1	egfp	29.228	Interneurons
CR1_TCACATTCACCAAAGG-1	egfp	2.1997	AP
CR1_TCACGCTTCTACAGGT-1	egfp	30.8244	Projection neurons
CR1_TCACGGGCAAAGACGC-1	egfp	0.000982903	AP
CR1_TCACTCGCACACCAGC-1	egfp	33.4437	Projection neurons
CR1_TCAGCAACATTGAGCT-1	egfp	16.2668	inh_BP
CR1_TCAGCAATCTACACTT-1	egfp	24.589	Projection neurons
CR1_TCAGCCTCACGTATAC-1	egfp	8.11368	inh_BP
CR1_TCAGTGAAGCTGTACT-1	egfp	15.1383	AP
CR1_TCAGTGACATACACCA-1	egfp	8.58855	inh_BP
CR1_TCAGTTTTCACAGTGT-1	egfp	19.7221	Interneurons
CR1_TCATACTTCCTGGGAC-1	egfp	28.9314	Interneurons
CR1_TCATGAGAGCTACTGT-1	egfp	30.3564	Interneurons
CR1_TCATGAGCAATACAGA-1	egfp	22.0581	Interneurons
CR1_TCATGCCAGGCTTTCA-1	egfp	13.3614	inh_BP
CR1_TCATGCCCAAATGCGG-1	egfp	35.1856	Projection neurons
CR1_TCATGGACATGAGTAA-1	egfp	21.7039	Projection neurons
CR1_TCATTCAGTCGCAGTC-1	egfp	32.4247	Interneurons
CR1_TCATTTGCAGTCTACA-1	egfp	20.4299	Projection neurons
CR1_TCCACGTGTGTGATGG-1	egfp	25.6677	Projection neurons
CR1_TCCATGCAGCAACAAT-1	egfp	30.9074	Projection neurons
CR1_TCCATGCGTTCCATTT-1	egfp	8.3744	inh_BP
CR1_TCCATGCGTTCTCTCG-1	egfp	14.7066	AP
CR1_TCCATGCTCTACCACC-1	egfp	34.3698	Projection neurons
CR1_TCCCACAGTCTGCGCA-1	egfp	31.8533	Projection neurons
CR1_TCCCAGTGTAGTCCTA-1	egfp	8.12504	inh_BP
CR1_TCCGAAAAGAGGGTGG-1	egfp	16.4104	inh_BP
CR1_TCCTCGAAGTGTTCCA-1	egfp	14.5585	inh_BP
CR1_TCCTCGAGTCGCCTAG-1	egfp	1.13526	AP
CR1_TCCTCTTGTGCGACAA-1	egfp	26.3607	Projection neurons
CR1_TCGACGGTCTTCCACG-1	egfp	16.4334	Projection neurons
CR1_TCGATTTCATAGTCAC-1	egfp	2.70465	AP
CR1_TCGCACTCATTGTGCA-1	egfp	25.6897	Interneurons
CR1_TCGCACTGTTTGATCG-1	egfp	17.6424	inh_BP
CR1_TCGCTTGTCACCGACG-1	egfp	21.1348	Projection neurons
CR1_TCGGGCAGTAACACGG-1	egfp	31.8441	Interneurons
CR1_TCGGGTGGTACACTCA-1	egfp	14.38	inh_BP
CR1_TCGGGTGGTAGATTAG-1	egfp	8.35116	Interneurons
CR1_TCGGTCTTCGTGCGAC-1	egfp	30.622	Interneurons
CR1_TCGTAGATCAAGCCTA-1	egfp	19.8093	Interneurons
CR1_TCGTAGATCCTAGCCT-1	egfp	14.2556	inh_BP
CR1_TCGTCCAAGAGGGCGA-1	egfp	22.0322	Projection neurons
CR1_TCTAACTCAAGGTCAG-1	egfp	29.192	Projection neurons
CR1_TCTACCGAGGGTTGCA-1	egfp	26.6135	Projection neurons
CR1_TCTATCAGTAACTAAG-1	egfp	8.23669	inh_BP
CR1_TCTCACGCAGCTGTGC-1	egfp	22.6373	Interneurons
CR1_TCTCAGCCAATTGCCA-1	egfp	14.7096	inh_BP
CR1_TCTCCGATCTGTACAG-1	egfp	31.8441	Interneurons
CR1_TCTGCCACAGTAGTTC-1	egfp	35.093	Projection neurons
CR1_TCTGCCATCAGCATTG-1	egfp	10.0497	inh_BP
CR1_TCTTGCGAGCCGTCGT-1	egfp	10.9743	inh_BP
CR1_TCTTGCGGTAGATCCT-1	egfp	34.3698	Projection neurons
CR1_TGAATCGTCAACTGAC-1	egfp	21.8088	Projection neurons
CR1_TGACCCTTCTGTCAGA-1	egfp	29.2906	Projection neurons
CR1_TGACGCGCACTGGCGT-1	egfp	27.7069	Projection neurons
CR1_TGAGCGCGTAACTAAG-1	egfp	32.4592	Projection neurons
CR1_TGAGCGCTCAGTCAGT-1	egfp	13.8013	inh_BP
CR1_TGAGGAGGTTGGCCGT-1	egfp	13.0053	inh_BP
CR1_TGAGGGACAGCACACC-1	egfp	30.3564	Interneurons
CR1_TGATGCAAGACAGCTG-1	egfp	17.6889	inh_BP
CR1_TGATGCACAACACAGG-1	egfp	32.4247	Interneurons
CR1_TGATGGTCACCAAATC-1	egfp	28.4662	Projection neurons
CR1_TGATGGTGTCGATTTG-1	egfp	24.9098	Projection neurons
CR1_TGATTTCAGTGATAGT-1	egfp	20.5407	Projection neurons
CR1_TGATTTCCATGTGGCC-1	egfp	36.9212	Projection neurons
CR1_TGCACGGAGAGGGTAA-1	egfp	15.587	inh_BP
CR1_TGCACGGCAGAACGCA-1	egfp	29.7	Projection neurons
CR1_TGCATCCCACTCTAGA-1	egfp	32.4247	Interneurons
CR1_TGCATGAAGCACCGAA-1	egfp	17.6424	inh_BP
CR1_TGCCGAGGTACGTAGG-1	egfp	9.05751	inh_BP
CR1_TGCGACGAGAATACAC-1	egfp	10.9043	inh_BP
CR1_TGCTTCGGTCTCAGGC-1	egfp	23.4652	Interneurons
CR1_TGGAGAGCAAGCGAAC-1	egfp	25.2955	Projection neurons
CR1_TGGGAAGCAATGGCAG-1	egfp	29.7247	Projection neurons
CR1_TGGGAAGGTGAGATTA-1	egfp	13.9662	inh_BP
CR1_TGGGATTCATCATCCC-1	egfp	7.28231	inh_BP
CR1_TGGGATTGTCCGACGT-1	egfp	28.8669	Interneurons
CR1_TGGGTTAAGAGTTGAT-1	egfp	32.2873	Interneurons
CR1_TGGTACAGTGCAGGAT-1	egfp	21.0979	Projection neurons
CR1_TGGTGATGTATAATGG-1	egfp	2.72696	inh_BP
CR1_TGGTGATTCAGGAGAC-1	egfp	21.7308	inh_BP
CR1_TGGTTAGTCGATAACC-1	egfp	21.8857	Interneurons
CR1_TGTAACGGTGGATACG-1	egfp	29.7	Projection neurons
CR1_TGTAAGCAGTAGAATC-1	egfp	13.5664	inh_BP
CR1_TGTAAGCCATTGGGAG-1	egfp	31.5724	Projection neurons
CR1_TGTAAGCGTACGTACT-1	egfp	30.622	Interneurons
CR1_TGTACAGCAAAGCAAT-1	egfp	13.6689	inh_BP
CR1_TGTCCACTCGTGCTCT-1	egfp	30.9375	Interneurons
CR1_TGTCCTGAGAATCCCT-1	egfp	19.6569	Projection neurons
CR1_TGTGATGAGCACCGAA-1	egfp	30.3564	Interneurons
CR1_TGTTGGAGTACCCGAC-1	egfp	30.2194	Projection neurons
CR1_TGTTTGTTCTCGTCAC-1	egfp	25.3491	Projection neurons
CR1_TTAATCCAGCGATTCT-1	egfp	30.3564	Interneurons
CR1_TTACAGGGTATACCTG-1	egfp	0.000982829	AP
CR1_TTACCGCCAGCGAACA-1	egfp	30.3564	Interneurons
CR1_TTACCGCTCTGGGAGA-1	egfp	29.2168	Projection neurons
CR1_TTACGTTCAGACTCTA-1	egfp	32.4247	Interneurons
CR1_TTACTGTGTGCTCGTG-1	egfp	25.3267	Projection neurons
CR1_TTAGGCAAGCAGAAAG-1	egfp	0.00252478	AP
CR1_TTAGGGTAGCTAGAGC-1	egfp	22.0581	Interneurons
CR1_TTAGTCTCATCCGAAT-1	egfp	34.9978	Projection neurons
CR1_TTAGTCTGTTGCTCCT-1	egfp	29.3006	Projection neurons
CR1_TTATTGCCACACCGAC-1	egfp	3.83033	AP
CR1_TTATTGCCAGCTACCG-1	egfp	12.4407	Projection neurons
CR1_TTATTGCGTTGTGGCC-1	egfp	8.36802	inh_BP
CR1_TTCAATCTCATTGAGC-1	egfp	14.38	Interneurons
CR1_TTCACCGGTTGACGGA-1	egfp	32.8891	Projection neurons
CR1_TTCACGCCAGCATCTA-1	egfp	13.596	inh_BP
CR1_TTCATTGAGCTGAAGC-1	egfp	35.123	Projection neurons
CR1_TTCCAATAGGCCCACT-1	egfp	5.2385	Interneurons
CR1_TTCCGGTGTTTCGTGA-1	egfp	7.52598	inh_BP
CR1_TTCCTCTCATCCTGTC-1	egfp	5.1606	AP
CR1_TTCCTTCCAGGTGACA-1	egfp	31.1484	Interneurons
CR1_TTCGATTTCCCAATAG-1	egfp	30.9335	Projection neurons
CR1_TTCGCTGCATCAGTGT-1	egfp	29.7	Projection neurons
CR1_TTCGCTGCATGACTCA-1	egfp	29.3978	Projection neurons
CR1_TTCGCTGGTCACAGTT-1	egfp	13.91	inh_BP
CR1_TTCTAACCACCCTTAC-1	egfp	26.333	Projection neurons
CR1_TTCTAGTGTTAAGACA-1	egfp	25.2142	Projection neurons
CR1_TTCTTCCAGTCAACAA-1	egfp	26.3402	Projection neurons
CR1_TTGAACGCATCCTTCG-1	egfp	8.10676	inh_BP
CR1_TTGACCCGTCCCGGTA-1	egfp	10.0345	inh_BP
CR1_TTGCATTAGTGGCGAT-1	egfp	27.6118	Projection neurons
CR1_TTGCGTCAGTCGCGAA-1	egfp	30.3709	Interneurons
CR1_TTGGATGAGATTGACA-1	egfp	21.9362	Interneurons
CR1_TTGGGCGCAGAGATGC-1	egfp	25.9284	Projection neurons
CR1_TTGGGTAAGCGCTTCG-1	egfp	26.2304	Interneurons
CR1_TTGTGGATCCATGCAA-1	egfp	20.1249	Projection neurons
CR1_TTGTGTTGTAGCTGCC-1	egfp	32.4247	Interneurons
CR1_TTGTTGTGTTCAGCTA-1	egfp	8.3744	inh_BP
CR1_TTTACGTGTACGGTTT-1	egfp	8.23669	inh_BP
CR1_TTTACGTTCTATTGTC-1	egfp	19.8415	Interneurons
CR1_TTTACTGAGTATTGCC-1	egfp	30.2978	Projection neurons
CR1_TTTACTGAGTCTCCTC-1	egfp	16.2477	inh_BP
CR1_TTTACTGCACCTGCAG-1	egfp	21.0029	Projection neurons
CR1_TTTAGTCGTTTACCAG-1	egfp	1.26578	AP
CR1_TTTAGTCTCTTGGGCG-1	egfp	12.3039	Projection neurons
CR1_TTTCACAAGCGCCATC-1	egfp	32.4294	Interneurons
CR1_TTTCACACACATTGTG-1	egfp	30.2169	Interneurons
CR1_TTTGACTAGCGTGTCC-1	egfp	30.3564	Interneurons
CR1_TTTGATCAGCGTGAGT-1	egfp	27.0925	Projection neurons
CR1_TTTGATCAGGCTTAAA-1	egfp	34.3698	Projection neurons
CR1_TTTGATCGTCATCTAG-1	egfp	9.1785	inh_BP
CR1_TTTGGAGTCCACACAA-1	egfp	34.2348	Projection neurons
CR1_TTTGTTGTCGCCAGTG-1	egfp	21.1904	Projection neurons
CR2_AAACCCACAAATCCCA-1	egfp	30.0837	Interneurons
CR2_AAACCCACAACACAGG-1	egfp	30.3564	Interneurons
CR2_AAACCCAGTAACCCTA-1	egfp	20.8371	Projection neurons
CR2_AAACCCATCGATTGGT-1	egfp	18.8032	Projection neurons
CR2_AAACCCATCTATTGTC-1	egfp	28.9314	Interneurons
CR2_AAACCCATCTCTATGT-1	egfp	30.937	Projection neurons
CR2_AAACCCATCTGAATGC-1	egfp	29.9134	Interneurons
CR2_AAACGAAAGCTGAGTG-1	egfp	23.612	Projection neurons
CR2_AAACGAACATTAGGCT-1	egfp	0.73189	AP
CR2_AAACGAATCCTTATGT-1	egfp	20.4707	Projection neurons
CR2_AAACGCTCATACCACA-1	egfp	26.9107	Projection neurons
CR2_AAACGCTCATCGATCA-1	egfp	8.3744	inh_BP
CR2_AAACGCTGTCCATAGT-1	egfp	3.83033	AP
CR2_AAAGAACAGATCCTAC-1	egfp	31.7418	Projection neurons
CR2_AAAGAACCAAGAGTGC-1	egfp	16.2535	AP
CR2_AAAGAACGTTGAGAGC-1	egfp	29.8289	Interneurons
CR2_AAAGAACTCCGCTTAC-1	egfp	25.3132	Projection neurons
CR2_AAAGAACTCTTGCGCT-1	egfp	36.0136	Projection neurons
CR2_AAAGGATCAAGCTCTA-1	egfp	29.1497	Projection neurons
CR2_AAAGGGCCACTCCTGT-1	egfp	1.26578	AP
CR2_AAAGGGCGTTTGGAAA-1	egfp	12.8561	inh_BP
CR2_AAAGGTATCAACGCTA-1	egfp	25.0605	Projection neurons
CR2_AAAGTCCCAAATTGCC-1	egfp	32.4247	Interneurons
CR2_AAAGTCCCAACTAGAA-1	egfp	5.16578	AP
CR2_AAAGTGATCAACTACG-1	egfp	28.0071	Projection neurons
CR2_AAAGTGATCAAGCCAT-1	egfp	0.00627025	AP
CR2_AAATGGAAGACATCCT-1	egfp	1.26578	AP
CR2_AAATGGACAAGGCCTC-1	egfp	20.8371	Projection neurons
CR2_AAATGGACATGCAGGA-1	egfp	30.9445	Projection neurons
CR2_AAATGGAGTCAACGCC-1	egfp	13.5427	inh_BP
CR2_AAATGGAGTTGTGCCG-1	egfp	22.592	Projection neurons
CR2_AAATGGATCCTTCAGC-1	egfp	2.1997	AP
CR2_AACAAAGAGCGAGAAA-1	egfp	8.23669	inh_BP
CR2_AACAAAGGTGTCATTG-1	egfp	22.0581	Interneurons
CR2_AACAACCGTGGGTTGA-1	egfp	22.8995	Interneurons
CR2_AACAACCTCAGACCCG-1	egfp	24.5311	Projection neurons
CR2_AACAACCTCTAACGCA-1	egfp	25.1971	Projection neurons
CR2_AACAAGAAGACGAGCT-1	egfp	14.7258	AP
CR2_AACACACAGTAGACAT-1	egfp	28.7468	Projection neurons
CR2_AACACACCACTGTCGG-1	egfp	27.3947	Projection neurons
CR2_AACACACTCACATCAG-1	egfp	8.36802	inh_BP
CR2_AACAGGGCACATCATG-1	egfp	8.23669	inh_BP
CR2_AACAGGGCATTATGCG-1	egfp	30.2518	Projection neurons
CR2_AACCAACAGCAACAGC-1	egfp	9.87058	Projection neurons
CR2_AACCAACAGGTAAGTT-1	egfp	32.4269	Interneurons
CR2_AACCAACAGGTGGTTG-1	egfp	0.458487	AP
CR2_AACCAACCAATCTGCA-1	egfp	25.2584	Projection neurons
CR2_AACCAACGTGATAGTA-1	egfp	14.7547	Projection neurons
CR2_AACCACACACGGTGCT-1	egfp	27.615	Projection neurons
CR2_AACCACACAGAATTCC-1	egfp	15.3155	inh_BP
CR2_AACCATGCAGCCGTCA-1	egfp	15.3819	Projection neurons
CR2_AACCCAAAGAGTCAAT-1	egfp	28.6311	Projection neurons
CR2_AACCCAACATAGCTGT-1	egfp	18.13	Projection neurons
CR2_AACCCAAGTTGCTAGT-1	egfp	8.36802	inh_BP
CR2_AACCCAATCCGAAGGA-1	egfp	0.850503	AP
CR2_AACCCAATCCTCACCA-1	egfp	14.7066	AP
CR2_AACCTGAAGGTGCCAA-1	egfp	19.719	Projection neurons
CR2_AACCTTTAGCGAGTCA-1	egfp	25.8561	Projection neurons
CR2_AACCTTTAGGTCGTAG-1	egfp	36.6503	Interneurons
CR2_AACCTTTCACACAGCC-1	egfp	20.9194	Projection neurons
CR2_AACCTTTCATGGCCAC-1	egfp	22.5363	Projection neurons
CR2_AACCTTTTCGATACAC-1	egfp	16.4334	Projection neurons
CR2_AACGAAAAGCGTCTCG-1	egfp	23.6988	Interneurons
CR2_AACGAAATCGTTCTGC-1	egfp	14.7066	inh_BP
CR2_AACGGGAGTAACGTTC-1	egfp	33.0147	Projection neurons
CR2_AACGTCAAGCGGGTTA-1	egfp	26.9715	Projection neurons
CR2_AACGTCAGTACCGGAA-1	egfp	24.9702	Projection neurons
CR2_AACGTCAGTTTCCCAC-1	egfp	17.3805	Interneurons
CR2_AACGTCATCGGTAAGG-1	egfp	32.4247	Interneurons
CR2_AACGTCATCTGCTCTG-1	egfp	25.8065	Projection neurons
CR2_AACTTCTGTCCTCATC-1	egfp	26.3715	Projection neurons
CR2_AAGAACAAGACGGAAA-1	egfp	31.0633	Projection neurons
CR2_AAGACAAGTGTCTAAC-1	egfp	22.0581	Interneurons
CR2_AAGACTCAGGGAGTGG-1	egfp	18.6126	Interneurons
CR2_AAGACTCCATCCGAGC-1	egfp	34.4531	Projection neurons
CR2_AAGACTCGTGCCTGAC-1	egfp	23.2968	Projection neurons
CR2_AAGACTCTCCTATTGT-1	egfp	14.7066	AP
CR2_AAGATAGCAAATGGAT-1	egfp	28.7335	Projection neurons
CR2_AAGATAGCATCCTTCG-1	egfp	30.2416	Projection neurons
CR2_AAGCATCAGCGTATAA-1	egfp	28.9314	Interneurons
CR2_AAGCATCCAACACACT-1	egfp	14.2611	inh_BP
CR2_AAGCATCCAGCTATAC-1	egfp	20.4863	Interneurons
CR2_AAGCATCCATCAACCA-1	egfp	33.0565	Projection neurons
CR2_AAGCATCGTAGCTCGC-1	egfp	30.2587	Projection neurons
CR2_AAGCATCTCAGACCCG-1	egfp	33.9025	Projection neurons
CR2_AAGCCATAGCCAGACA-1	egfp	8.09123	inh_BP
CR2_AAGCCATCATACTGTG-1	egfp	24.5311	Projection neurons
CR2_AAGCCATTCCGCATAA-1	egfp	35.2953	Projection neurons
CR2_AAGCGAGCATGATCTG-1	egfp	28.9314	Interneurons
CR2_AAGCGAGGTTAGGAGC-1	egfp	12.3039	inh_BP
CR2_AAGCGTTAGAACGCGT-1	egfp	27.4309	Interneurons
CR2_AAGCGTTAGTCGCGAA-1	egfp	18.6126	Interneurons
CR2_AAGCGTTTCACTACTT-1	egfp	14.7158	AP
CR2_AAGCGTTTCATTGCCC-1	egfp	26.8445	Projection neurons
CR2_AAGGAATAGGTGCAGT-1	egfp	8.23669	inh_BP
CR2_AAGGAATAGTTGGAGC-1	egfp	14.8772	AP
CR2_AAGGTAACATAGAATG-1	egfp	17.4753	inh_BP
CR2_AAGTACCAGAAGCGAA-1	egfp	30.3564	Interneurons
CR2_AAGTACCAGTCCGCCA-1	egfp	17.6457	inh_BP
CR2_AAGTACCGTCCACACG-1	egfp	28.6374	Projection neurons
CR2_AAGTCGTTCTCATTAC-1	egfp	24.1923	Projection neurons
CR2_AAGTGAAAGTTGAAAC-1	egfp	27.1901	Projection neurons
CR2_AAGTGAACATGAGGGT-1	egfp	31.2864	Projection neurons
CR2_AAGTTCGAGTAAACAC-1	egfp	30.3564	Interneurons
CR2_AAGTTCGAGTTTCAGC-1	egfp	31.8441	Interneurons
CR2_AAGTTCGCACGGTGTC-1	egfp	26.9102	Projection neurons
CR2_AAGTTCGCAGTATGAA-1	egfp	32.2708	Interneurons
CR2_AATAGAGAGATCGGTG-1	egfp	8.21662	inh_BP
CR2_AATAGAGAGGAACTCG-1	egfp	21.0667	Projection neurons
CR2_AATAGAGCAATTGTGC-1	egfp	30.1995	Projection neurons
CR2_AATAGAGCATCCGATA-1	egfp	13.189	inh_BP
CR2_AATAGAGGTGCCTATA-1	egfp	30.2711	Projection neurons
CR2_AATAGAGGTTAAGACA-1	egfp	14.0211	inh_BP
CR2_AATAGAGGTTGCGTAT-1	egfp	37.1048	Interneurons
CR2_AATAGAGTCGATTCCC-1	egfp	30.9074	Projection neurons
CR2_AATCACGGTGTACGCC-1	egfp	15.3819	Projection neurons
CR2_AATCGACAGCTCCGAC-1	egfp	2.72359	inh_BP
CR2_AATCGACAGGATATGT-1	egfp	34.0985	Projection neurons
CR2_AATCGACTCTAGCAAC-1	egfp	9.45191	inh_BP
CR2_AATCGTGTCCGTAGGC-1	egfp	0.14782	AP
CR2_AATCGTGTCGACATTG-1	egfp	30.4649	Interneurons
CR2_AATGAAGGTAGCTGTT-1	egfp	20.8371	Projection neurons
CR2_AATGAAGTCCTTCGAC-1	egfp	1.26578	AP
CR2_AATGACCAGTTGTCAC-1	egfp	32.238	Interneurons
CR2_AATGACCCAAGTGGTG-1	egfp	25.2372	Projection neurons
CR2_AATGCCACATAATGAG-1	egfp	26.7403	Interneurons
CR2_AATGGAACAAGACGAC-1	egfp	26.6598	Projection neurons
CR2_AATGGAAGTTGTCCCT-1	egfp	8.0882	inh_BP
CR2_AATGGAATCAGCATTG-1	egfp	19.6138	Interneurons
CR2_AATGGCTTCAAAGCCT-1	egfp	2.186	AP
CR2_AATTCCTCAAGATTGA-1	egfp	15.1683	AP
CR2_AATTTCCAGGAAAGTG-1	egfp	20.028	Projection neurons
CR2_AATTTCCCAAGCGCAA-1	egfp	28.2287	Interneurons
CR2_ACAAAGAGTGGATTTC-1	egfp	24.0956	Projection neurons
CR2_ACAAAGATCCGTGCGA-1	egfp	11.2146	inh_BP
CR2_ACAACCAAGACTCATC-1	egfp	0.739747	AP
CR2_ACAAGCTAGCCTCGTG-1	egfp	31.1584	Projection neurons
CR2_ACAAGCTCAACTGTGT-1	egfp	33.0857	Projection neurons
CR2_ACAAGCTGTACAAAGT-1	egfp	30.5017	Interneurons
CR2_ACAAGCTGTATCATGC-1	egfp	0.00696682	AP
CR2_ACAAGCTTCCACCCTA-1	egfp	30.9074	Projection neurons
CR2_ACAAGCTTCTATCACT-1	egfp	13.3014	Interneurons
CR2_ACACAGTCAGGTGAGT-1	egfp	24.8932	Projection neurons
CR2_ACACAGTGTAACGATA-1	egfp	27.475	Interneurons
CR2_ACACCAAGTTAGAGTA-1	egfp	19.2129	Projection neurons
CR2_ACACCAATCCAGGACC-1	egfp	29.0929	Projection neurons
CR2_ACACCAATCCTCAGGG-1	egfp	8.09867	inh_BP
CR2_ACACCAATCGGAGTAG-1	egfp	12.5895	inh_BP
CR2_ACACGCGCAAGGCGTA-1	egfp	35.123	Projection neurons
CR2_ACACGCGCACTGCTTC-1	egfp	35.1983	Projection neurons
CR2_ACAGAAAAGATGAAGG-1	egfp	33.0246	Projection neurons
CR2_ACAGAAAAGGTTTACC-1	egfp	25.5415	Projection neurons
CR2_ACAGAAAGTCACTTCC-1	egfp	8.36802	inh_BP
CR2_ACAGAAATCACTGGTA-1	egfp	19.8431	Interneurons
CR2_ACAGAAATCGGTGCAC-1	egfp	30.4517	Interneurons
CR2_ACAGAAATCTACACAG-1	egfp	0.458487	AP
CR2_ACAGCCGAGAGAGTGA-1	egfp	29.224	Projection neurons
CR2_ACAGCCGCAACTCGTA-1	egfp	30.0619	Projection neurons
CR2_ACAGCCGCAATCGCAT-1	egfp	22.5291	Interneurons
CR2_ACAGCCGCATCCGTGG-1	egfp	20.8753	Projection neurons
CR2_ACAGGGAAGGTCACCC-1	egfp	8.42964	inh_BP
CR2_ACAGGGATCACTGAAC-1	egfp	25.5415	Projection neurons
CR2_ACATCCCAGCTAGTTC-1	egfp	12.3344	Projection neurons
CR2_ACATCCCCAAAGAGTT-1	egfp	0.860096	AP
CR2_ACATCCCCACTTCCTG-1	egfp	24.1466	Projection neurons
CR2_ACATCCCGTATAGGGC-1	egfp	24.1054	Interneurons
CR2_ACATCCCTCTAGCAAC-1	egfp	21.9184	Interneurons
CR2_ACATCGAAGATAGCTA-1	egfp	23.5216	Projection neurons
CR2_ACATCGAGTCAGTTTG-1	egfp	28.9314	Interneurons
CR2_ACATCGATCATACGAC-1	egfp	9.03243	inh_BP
CR2_ACATGCAAGACCATGG-1	egfp	24.3499	Projection neurons
CR2_ACATGCACAACCAGAG-1	egfp	29.9057	Interneurons
CR2_ACATGCATCCTGTTAT-1	egfp	30.596	Interneurons
CR2_ACATTTCCACAGCCAC-1	egfp	6.19674	inh_BP
CR2_ACATTTCCACGATAGG-1	egfp	14.1783	Projection neurons
CR2_ACATTTCCACTCAGAT-1	egfp	7.11895	inh_BP
CR2_ACCAAACAGGCTTTCA-1	egfp	8.23669	inh_BP
CR2_ACCAAACCAGGCGATA-1	egfp	6.36303	inh_BP
CR2_ACCAAACGTGCCGAAA-1	egfp	11.101	inh_BP
CR2_ACCAACACACAGGATG-1	egfp	25.3641	Projection neurons
CR2_ACCAACAGTACTCAAC-1	egfp	29.3566	Projection neurons
CR2_ACCAACATCAGTCAGT-1	egfp	0.89907	AP
CR2_ACCATTTGTAATTAGG-1	egfp	28.9314	Interneurons
CR2_ACCATTTGTTGCTCGG-1	egfp	2.72653	AP
CR2_ACCCAAACACGGTGCT-1	egfp	16.2535	AP
CR2_ACCCAAATCGCCAGTG-1	egfp	14.7663	AP
CR2_ACCCTCACATGCCGCA-1	egfp	27.556	Projection neurons
CR2_ACCCTCAGTTCGTAAC-1	egfp	26.2543	Interneurons
CR2_ACCCTCATCCCATTTA-1	egfp	21.7308	inh_BP
CR2_ACCCTTGCACTGAATC-1	egfp	15.1603	inh_BP
CR2_ACCCTTGCATCGGCCA-1	egfp	30.3564	Interneurons
CR2_ACCCTTGGTAGCTGCC-1	egfp	19.9397	Projection neurons
CR2_ACCCTTGTCACCATCC-1	egfp	22.5399	Projection neurons
CR2_ACCCTTGTCACTTGTT-1	egfp	28.6323	Projection neurons
CR2_ACCCTTGTCGTACCTC-1	egfp	12.3248	Projection neurons
CR2_ACCGTTCAGAAATGGG-1	egfp	15.1383	AP
CR2_ACCGTTCAGAAGCGCT-1	egfp	20.384	Projection neurons
CR2_ACCGTTCCACGGCGTT-1	egfp	13.8754	Projection neurons
CR2_ACCGTTCCACTTACAG-1	egfp	24.9235	Projection neurons
CR2_ACCGTTCGTTGTGTTG-1	egfp	24.2101	Projection neurons
CR2_ACCGTTCGTTTACCTT-1	egfp	35.2387	Projection neurons
CR2_ACCGTTCTCATATGGC-1	egfp	28.6311	Projection neurons
CR2_ACCTACCAGATGCTGG-1	egfp	15.6979	Interneurons
CR2_ACCTACCTCTGGACCG-1	egfp	33.0857	Projection neurons
CR2_ACCTGAACACTGCTTC-1	egfp	14.7066	AP
CR2_ACCTGAAGTTTAGTCG-1	egfp	34.2457	Interneurons
CR2_ACCTGAATCAAGAGTA-1	egfp	35.123	Projection neurons
CR2_ACCTGAATCCATTGGA-1	egfp	13.3614	inh_BP
CR2_ACCTGAATCTTTCCGG-1	egfp	15.7494	Projection neurons
CR2_ACCTGTCCAGTCAGAG-1	egfp	17.6424	Interneurons
CR2_ACCTGTCCATGCTGCG-1	egfp	14.7066	AP
CR2_ACCTGTCTCGTAGTGT-1	egfp	20.4576	Projection neurons
CR2_ACGATCAAGCCTGACC-1	egfp	19.3978	Interneurons
CR2_ACGATCATCCCACAGG-1	egfp	24.5311	Projection neurons
CR2_ACGATGTAGGGTTTCT-1	egfp	17.6424	inh_BP
CR2_ACGATGTCAGGTCTCG-1	egfp	19.8054	Interneurons
CR2_ACGATGTTCAAACCTG-1	egfp	31.2074	Projection neurons
CR2_ACGATGTTCAAAGAAC-1	egfp	14.4434	AP
CR2_ACGCACGGTACGGGAT-1	egfp	19.3324	Interneurons
CR2_ACGGAAGAGATCGGTG-1	egfp	31.0114	Interneurons
CR2_ACGGAAGAGTGTTGTC-1	egfp	29.4324	Projection neurons
CR2_ACGGAAGTCACGAACT-1	egfp	30.3564	Interneurons
CR2_ACGGAAGTCTAGTGAC-1	egfp	24.5889	Projection neurons
CR2_ACGGGTCAGGAACATT-1	egfp	32.4264	Interneurons
CR2_ACGGGTCGTCCACGCA-1	egfp	29.7	Projection neurons
CR2_ACGGGTCGTCCGATCG-1	egfp	29.9134	Interneurons
CR2_ACGGGTCTCGGTCGAC-1	egfp	7.46236	inh_BP
CR2_ACGGTCGTCACTGTTT-1	egfp	23.2986	Projection neurons
CR2_ACGGTCGTCATACGGT-1	egfp	26.333	Projection neurons
CR2_ACGGTCGTCCGACATA-1	egfp	30.4203	Interneurons
CR2_ACGTAACAGAAATTCG-1	egfp	15.5426	inh_BP
CR2_ACGTAACCAAGGCTTT-1	egfp	24.9098	Projection neurons
CR2_ACGTAACCACTATCGA-1	egfp	23.1765	Projection neurons
CR2_ACGTAACTCGTAGCCG-1	egfp	24.9926	Projection neurons
CR2_ACGTAACTCTCATAGG-1	egfp	23.8257	Projection neurons
CR2_ACGTACAAGGAGACCT-1	egfp	26.2543	Interneurons
CR2_ACGTACACAAAGCAAT-1	egfp	8.53216	inh_BP
CR2_ACGTACATCAGTCCGG-1	egfp	20.384	Projection neurons
CR2_ACGTACATCCCGGTAG-1	egfp	25.0605	Projection neurons
CR2_ACGTAGTGTCGTACAT-1	egfp	28.0783	Projection neurons
CR2_ACGTAGTTCTTGGTGA-1	egfp	24.494	Projection neurons
CR2_ACGTCCTAGACTACCT-1	egfp	19.4075	Interneurons
CR2_ACGTCCTAGGACTATA-1	egfp	21.8293	Projection neurons
CR2_ACGTCCTCAACCACAT-1	egfp	27.6877	Projection neurons
CR2_ACGTCCTCATCCGAAT-1	egfp	31.8441	Interneurons
CR2_ACGTCCTCATGGGTTT-1	egfp	12.9741	inh_BP
CR2_ACGTCCTTCGACCTAA-1	egfp	16.4489	Projection neurons
CR2_ACGTTCCCAAGACTGG-1	egfp	31.6033	Interneurons
CR2_ACGTTCCCAAGCGCTC-1	egfp	16.4334	Projection neurons
CR2_ACGTTCCGTGTAAACA-1	egfp	26.333	Projection neurons
CR2_ACGTTCCTCTATGCCC-1	egfp	26.7403	Interneurons
CR2_ACTACGAGTGACATCT-1	egfp	32.7776	Projection neurons
CR2_ACTACGAGTTACGCCG-1	egfp	33.0857	Projection neurons
CR2_ACTACGATCAGCTAGT-1	egfp	0.00098278	AP
CR2_ACTATCTCAATTCGTG-1	egfp	26.333	Projection neurons
CR2_ACTATGGCATGAGATA-1	egfp	23.7113	Interneurons
CR2_ACTATTCCACTGCTTC-1	egfp	26.9102	Projection neurons
CR2_ACTATTCGTCCGCAGT-1	egfp	14.4842	AP
CR2_ACTATTCGTTGGCCTG-1	egfp	21.9308	Projection neurons
CR2_ACTATTCTCACAGTGT-1	egfp	25.2319	Projection neurons
CR2_ACTCCCAAGAGAGTTT-1	egfp	16.2535	AP
CR2_ACTCCCAAGCTGGTGA-1	egfp	13.189	inh_BP
CR2_ACTCCCAAGGGAGTTC-1	egfp	27.464	Interneurons
CR2_ACTCCCACACCCTAGG-1	egfp	31.7239	Projection neurons
CR2_ACTCCCACACTGGATT-1	egfp	29.9134	Interneurons
CR2_ACTCTCGCATATCTCT-1	egfp	33.0217	Projection neurons
CR2_ACTCTCGTCCAAAGGG-1	egfp	35.123	Projection neurons
CR2_ACTCTCGTCGCGTGAC-1	egfp	3.28462	AP
CR2_ACTGATGGTCCGACGT-1	egfp	20.1767	Projection neurons
CR2_ACTGATGGTGGATTTC-1	egfp	30.6132	Interneurons
CR2_ACTGCAAAGGGTATAT-1	egfp	22.7926	Interneurons
CR2_ACTGCAAGTGGACTGA-1	egfp	35.123	Projection neurons
CR2_ACTGCAATCGCATTGA-1	egfp	29.0465	Projection neurons
CR2_ACTGTCCCACATATGC-1	egfp	24.1609	Projection neurons
CR2_ACTGTCCCATAATGAG-1	egfp	16.7221	Interneurons
CR2_ACTGTCCGTGAGATAT-1	egfp	14.6608	inh_BP
CR2_ACTGTCCGTTGCAAGG-1	egfp	5.34185	inh_BP
CR2_ACTGTGAAGGTTAGTA-1	egfp	31.8441	Interneurons
CR2_ACTGTGACATGAAGCG-1	egfp	8.23669	inh_BP
CR2_ACTGTGAGTCGAGTTT-1	egfp	26.8626	Interneurons
CR2_ACTTAGGAGATGGCAC-1	egfp	32.513	Projection neurons
CR2_ACTTAGGCAACTGAAA-1	egfp	32.7451	Interneurons
CR2_ACTTAGGTCCTGCTAC-1	egfp	35.3664	Projection neurons
CR2_ACTTATCAGAAACTGT-1	egfp	30.6008	Interneurons
CR2_ACTTATCGTACTGTTG-1	egfp	31.6164	Projection neurons
CR2_ACTTATCTCCAGTACA-1	egfp	30.3564	Interneurons
CR2_ACTTCCGAGTGGAAAG-1	egfp	17.6424	Projection neurons
CR2_ACTTCCGGTGGGTTGA-1	egfp	29.7	Projection neurons
CR2_ACTTCGCGTACTGTTG-1	egfp	20.7714	Interneurons
CR2_ACTTTCAAGTACTGGG-1	egfp	20.6863	Interneurons
CR2_ACTTTCACATTGACTG-1	egfp	30.0837	Interneurons
CR2_ACTTTCATCTAGCAAC-1	egfp	32.4247	Interneurons
CR2_ACTTTGTGTCCGGACT-1	egfp	14.0764	inh_BP
CR2_AGAAATGAGATGAATC-1	egfp	24.2856	Projection neurons
CR2_AGAAATGCAAACTAGA-1	egfp	1.26578	AP
CR2_AGAACAACAACCGTAT-1	egfp	2.70625	AP
CR2_AGAACAACATGATCTG-1	egfp	23.7104	Interneurons
CR2_AGAACAAGTCGTCTCT-1	egfp	23.2706	Projection neurons
CR2_AGAACCTCACCCTAGG-1	egfp	14.8269	Projection neurons
CR2_AGAACCTTCGTCAAAC-1	egfp	22.0581	Interneurons
CR2_AGAAGTAAGCGACTGA-1	egfp	13.189	inh_BP
CR2_AGAAGTAAGGGCTGAT-1	egfp	30.0705	Interneurons
CR2_AGACAAAAGTGGACGT-1	egfp	14.0853	Projection neurons
CR2_AGACAAAGTCCTCAGG-1	egfp	27.1623	Interneurons
CR2_AGACAAAGTTATAGCC-1	egfp	18.0833	Projection neurons
CR2_AGACAAATCTGAACGT-1	egfp	0.754273	AP
CR2_AGACACTAGGCATCTT-1	egfp	8.07971	inh_BP
CR2_AGACACTCAGTTTCAG-1	egfp	30.2702	Projection neurons
CR2_AGACACTTCCTACACC-1	egfp	30.3208	Projection neurons
CR2_AGACACTTCCTGATAG-1	egfp	24.8128	Projection neurons
CR2_AGACACTTCGATAACC-1	egfp	23.2948	Projection neurons
CR2_AGACACTTCTCTCTTC-1	egfp	21.7956	Interneurons
CR2_AGACACTTCTTGAGCA-1	egfp	14.259	Projection neurons
CR2_AGACAGGAGACATCAA-1	egfp	19.7297	Projection neurons
CR2_AGACAGGGTGCCTAAT-1	egfp	16.1718	Projection neurons
CR2_AGACAGGGTTTCGTGA-1	egfp	22.0602	Interneurons
CR2_AGACAGGTCAGTCATG-1	egfp	17.8976	inh_BP
CR2_AGACCATAGCCTAGGA-1	egfp	16.7335	Projection neurons
CR2_AGACCATAGCTAGCCC-1	egfp	13.91	Projection neurons
CR2_AGACCATTCAAATAGG-1	egfp	0.468036	AP
CR2_AGACCATTCATTATCC-1	egfp	21.7948	Interneurons
CR2_AGACCCGAGAAGATCT-1	egfp	19.1769	Interneurons
CR2_AGACCCGGTCGCGTCA-1	egfp	24.4343	Projection neurons
CR2_AGACCCGGTTGCTCAA-1	egfp	19.133	Interneurons
CR2_AGACTCACAGTCGGTC-1	egfp	9.45191	inh_BP
CR2_AGAGAATAGACGGAAA-1	egfp	14.7773	AP
CR2_AGAGAATAGTCAACAA-1	egfp	13.6092	inh_BP
CR2_AGAGAATGTACGGGAT-1	egfp	14.7066	AP
CR2_AGAGAATTCGACACCG-1	egfp	12.5758	inh_BP
CR2_AGAGAGCAGGATGCGT-1	egfp	18.0833	Projection neurons
CR2_AGAGCAGAGGATTCAA-1	egfp	24.8607	Projection neurons
CR2_AGAGCAGCACATAGCT-1	egfp	24.5033	Projection neurons
CR2_AGAGCAGTCGTCGCTT-1	egfp	14.8269	inh_BP
CR2_AGAGCCCCAAGAGGCT-1	egfp	28.1108	Projection neurons
CR2_AGAGCCCTCATTTCGT-1	egfp	19.4792	Projection neurons
CR2_AGATAGACAGGTGTTT-1	egfp	25.404	Projection neurons
CR2_AGATCCACAGTCCCGA-1	egfp	20.4399	Projection neurons
CR2_AGATCCAGTCAATGGG-1	egfp	29.8254	Projection neurons
CR2_AGATCCAGTTACTCAG-1	egfp	18.0833	Projection neurons
CR2_AGATCGTAGCACCGAA-1	egfp	27.0528	Interneurons
CR2_AGATCGTCAAGTGTCT-1	egfp	8.50919e-05	AP
CR2_AGATCGTCATTGTGCA-1	egfp	19.3362	Projection neurons
CR2_AGATGAAGTTTCTATC-1	egfp	8.01206	inh_BP
CR2_AGCATCAAGGTCCAGA-1	egfp	0.000982755	AP
CR2_AGCATCAAGTTCAACC-1	egfp	33.0107	Projection neurons
CR2_AGCATCACAAGGTTGG-1	egfp	15.3623	AP
CR2_AGCATCAGTTACCGTA-1	egfp	2.1997	inh_BP
CR2_AGCCAATAGCTTAGTC-1	egfp	32.2862	Interneurons
CR2_AGCCAATAGGTCGAGT-1	egfp	27.3423	Projection neurons
CR2_AGCCAATGTGAGATCG-1	egfp	22.0581	Interneurons
CR2_AGCCAATGTGCGGATA-1	egfp	25.452	Projection neurons
CR2_AGCCAATTCGCATGAT-1	egfp	29.7451	Projection neurons
CR2_AGCCACGAGACCTCCG-1	egfp	1.72152	AP
CR2_AGCCACGAGGCACCAA-1	egfp	33.0078	Projection neurons
CR2_AGCCAGCAGGTGCGAT-1	egfp	0.346478	AP
CR2_AGCCAGCGTATCGGTT-1	egfp	20.8371	Projection neurons
CR2_AGCGATTCAGTGCCTG-1	egfp	17.673	inh_BP
CR2_AGCGATTTCGAACTCA-1	egfp	19.839	Interneurons
CR2_AGCGCTGAGACAGTCG-1	egfp	23.3313	Interneurons
CR2_AGCGCTGAGATTAGAC-1	egfp	24.5311	Projection neurons
CR2_AGCGCTGCACCCTGAG-1	egfp	16.9941	Projection neurons
CR2_AGCGCTGCAGCAGTTT-1	egfp	1.26578	AP
CR2_AGCGCTGTCACTGTTT-1	egfp	12.3641	Projection neurons
CR2_AGCGCTGTCTACCACC-1	egfp	25.1178	Projection neurons
CR2_AGCGTATCACGTGTGC-1	egfp	19.9397	Projection neurons
CR2_AGCGTATCAGCATTGT-1	egfp	27.9581	Interneurons
CR2_AGCTACAAGTACTGTC-1	egfp	8.38101	inh_BP
CR2_AGCTACAGTCGTTATG-1	egfp	21.0667	Projection neurons
CR2_AGCTCAAAGCACGTCC-1	egfp	28.9314	Interneurons
CR2_AGCTCAACACAAAGTA-1	egfp	30.9398	Projection neurons
CR2_AGCTCAATCCGACAGC-1	egfp	26.3848	Projection neurons
CR2_AGCTTCCAGTCGGCAA-1	egfp	21.8516	Projection neurons
CR2_AGCTTCCCAGCCCAGT-1	egfp	13.189	inh_BP
CR2_AGCTTCCCAGGTGACA-1	egfp	30.3722	Projection neurons
CR2_AGCTTCCCAGTAGGAC-1	egfp	14.7066	AP
CR2_AGCTTCCTCCAAGAGG-1	egfp	9.45191	inh_BP
CR2_AGGAAATAGTCGGCAA-1	egfp	0.198066	AP
CR2_AGGAATAAGCTAAACA-1	egfp	20.384	Projection neurons
CR2_AGGAATAAGTAGGATT-1	egfp	26.4139	Projection neurons
CR2_AGGAATATCAGTCCGG-1	egfp	26.4409	Projection neurons
CR2_AGGACGATCCGCAACG-1	egfp	30.3017	Projection neurons
CR2_AGGACTTAGGTCATCT-1	egfp	22.0581	Interneurons
CR2_AGGACTTGTTGCATAC-1	egfp	30.2169	Interneurons
CR2_AGGAGGTAGAATTGCA-1	egfp	14.7066	inh_BP
CR2_AGGAGGTAGACTTCAC-1	egfp	8.6234	inh_BP
CR2_AGGAGGTCAGCACCCA-1	egfp	35.123	Projection neurons
CR2_AGGAGGTGTACCTAAC-1	egfp	9.03243	inh_BP
CR2_AGGAGGTGTACTGTTG-1	egfp	16.2535	AP
CR2_AGGAGGTGTCCTGAAT-1	egfp	24.5311	Projection neurons
CR2_AGGAGGTGTCGAACGA-1	egfp	30.173	Projection neurons
CR2_AGGAGGTTCGGTGAAG-1	egfp	29.9134	Interneurons
CR2_AGGATAAAGATAACAC-1	egfp	30.9074	Projection neurons
CR2_AGGATAACAAACACGG-1	egfp	25.5925	Projection neurons
CR2_AGGATAACAACGATCT-1	egfp	25.3503	Projection neurons
CR2_AGGATAAGTCCCACGA-1	egfp	15.576	inh_BP
CR2_AGGATCTTCAAGTGTC-1	egfp	15.1289	Projection neurons
CR2_AGGATCTTCTCGTGGG-1	egfp	17.9049	inh_BP
CR2_AGGCATTAGTCATGGG-1	egfp	28.5609	Projection neurons
CR2_AGGCCACGTTGTGTTG-1	egfp	30.4001	Interneurons
CR2_AGGGAGTCAAGACTGG-1	egfp	13.1877	inh_BP
CR2_AGGGCCTAGGTTACCT-1	egfp	27.3962	Interneurons
CR2_AGGGCCTAGTCTAGCT-1	egfp	21.5142	Projection neurons
CR2_AGGGCCTAGTCTGCGC-1	egfp	34.7637	Projection neurons
CR2_AGGGCCTAGTTCATGC-1	egfp	26.0386	Projection neurons
CR2_AGGGCCTCACGTAGTT-1	egfp	15.1383	AP
CR2_AGGGCTCAGCTGAGCA-1	egfp	13.189	inh_BP
CR2_AGGGTCCGTCACATTG-1	egfp	33.4538	Interneurons
CR2_AGGGTCCGTCCATACA-1	egfp	11.2341	inh_BP
CR2_AGGGTGAAGACGACTG-1	egfp	31.9248	Interneurons
CR2_AGGGTGACAGCGTATT-1	egfp	13.189	inh_BP
CR2_AGGGTGACATTGAAGA-1	egfp	0.000982731	AP
CR2_AGGGTGAGTCGTTTCC-1	egfp	30.2977	Projection neurons
CR2_AGGTAGGAGTGTTCAC-1	egfp	13.8882	inh_BP
CR2_AGGTAGGCACGATAGG-1	egfp	31.6879	Projection neurons
CR2_AGGTCATTCTGAGGTT-1	egfp	24.3292	Projection neurons
CR2_AGGTCTAAGGAAAGTG-1	egfp	31.8441	Interneurons
CR2_AGGTCTAAGTATCTGC-1	egfp	15.0377	Interneurons
CR2_AGGTCTACAAATTGGA-1	egfp	33.0857	Projection neurons
CR2_AGGTCTACATGGGAAC-1	egfp	22.8995	Interneurons
CR2_AGGTCTACATTAAGCC-1	egfp	31.2532	Projection neurons
CR2_AGGTCTAGTAACACGG-1	egfp	27.1559	Projection neurons
CR2_AGGTTACGTCCACGCA-1	egfp	28.0056	Interneurons
CR2_AGGTTACGTTCGAGCC-1	egfp	9.8579	inh_BP
CR2_AGGTTGTTCTAAGGAA-1	egfp	18.3245	inh_BP
CR2_AGTAACCAGCCAGACA-1	egfp	16.7489	Projection neurons
CR2_AGTAACCCAATTGCGT-1	egfp	22.5781	Projection neurons
CR2_AGTAACCGTAGTCGTT-1	egfp	26.2196	Projection neurons
CR2_AGTAACCTCACTTGGA-1	egfp	35.1835	Interneurons
CR2_AGTACCAGTGACAACG-1	egfp	24.5236	Projection neurons
CR2_AGTACTGCAACGGCCT-1	egfp	18.6304	Projection neurons
CR2_AGTAGCTCACGGAAGT-1	egfp	32.0839	Projection neurons
CR2_AGTAGCTCAGGCGTTC-1	egfp	26.333	Projection neurons
CR2_AGTAGTCCAAATGGTA-1	egfp	27.0925	Projection neurons
CR2_AGTAGTCGTTTCACTT-1	egfp	24.2912	Projection neurons
CR2_AGTAGTCTCAAATAGG-1	egfp	29.7331	Projection neurons
CR2_AGTCAACAGATTACCC-1	egfp	22.8814	Projection neurons
CR2_AGTCAACAGCTGACTT-1	egfp	13.7696	inh_BP
CR2_AGTCACAAGAATGTTG-1	egfp	33.6182	Projection neurons
CR2_AGTCACAGTTATAGCC-1	egfp	27.4552	Projection neurons
CR2_AGTCACATCTCGTTTA-1	egfp	28.9314	Interneurons
CR2_AGTCATGCAATCCAGT-1	egfp	19.1769	Interneurons
CR2_AGTCATGTCTTACGTT-1	egfp	11.7431	inh_BP
CR2_AGTCTCCTCTGGGCAC-1	egfp	26.8131	Projection neurons
CR2_AGTCTCCTCTTACGTT-1	egfp	2.17607	AP
CR2_AGTGACTAGCTGAAAT-1	egfp	13.91	inh_BP
CR2_AGTGACTCACGAAAGC-1	egfp	32.4289	Interneurons
CR2_AGTGACTCAGAAGTGC-1	egfp	28.8037	Projection neurons
CR2_AGTGACTCATGGAGAC-1	egfp	27.2332	Projection neurons
CR2_AGTGACTGTCACCGCA-1	egfp	15.7494	Projection neurons
CR2_AGTGACTGTGACAGCA-1	egfp	31.7407	Projection neurons
CR2_AGTGACTTCAACCGAT-1	egfp	19.8	Interneurons
CR2_AGTGATCAGCGTATAA-1	egfp	22.1632	Projection neurons
CR2_AGTGATCAGGATAATC-1	egfp	29.1556	Projection neurons
CR2_AGTGATCAGTACAACA-1	egfp	17.6424	Projection neurons
CR2_AGTGATCCACGACCTG-1	egfp	25.3123	Projection neurons
CR2_AGTGATCGTCCATCTC-1	egfp	18.0775	inh_BP
CR2_AGTGATCGTTCTCACC-1	egfp	19.5863	Interneurons
CR2_AGTGATCTCTCGACGG-1	egfp	20.8037	Interneurons
CR2_AGTGCCGCACTGCTTC-1	egfp	20.9496	Projection neurons
CR2_AGTGCCGGTAGATCCT-1	egfp	29.9134	Interneurons
CR2_AGTGCCGTCTAACGGT-1	egfp	28.8669	Interneurons
CR2_AGTGTTGAGTAAACGT-1	egfp	17.6889	inh_BP
CR2_AGTTAGCGTCTGCCTT-1	egfp	31.9248	Interneurons
CR2_AGTTAGCGTGCTTCAA-1	egfp	31.7277	Projection neurons
CR2_AGTTAGCTCATATGGC-1	egfp	13.5128	Projection neurons
CR2_AGTTCCCAGAGGCTGT-1	egfp	13.1443	inh_BP
CR2_AGTTCCCAGATTCGCT-1	egfp	24.8592	Projection neurons
CR2_AGTTCCCAGCGCGTTC-1	egfp	12.0473	inh_BP
CR2_AGTTCCCCACAATTCG-1	egfp	21.2508	Projection neurons
CR2_AGTTCCCCATGTTCGA-1	egfp	9.05375	inh_BP
CR2_AGTTCCCTCCGTCCTA-1	egfp	22.8525	Interneurons
CR2_AGTTCGACATTGCAAC-1	egfp	30.3564	Interneurons
CR2_ATACCGAGTACGAAAT-1	egfp	23.296	Projection neurons
CR2_ATACCGAGTGTCATTG-1	egfp	31.1992	Interneurons
CR2_ATACCTTAGCACTCTA-1	egfp	21.4898	Projection neurons
CR2_ATACCTTAGGGATCAC-1	egfp	14.5743	Interneurons
CR2_ATACCTTCAAGAGTAT-1	egfp	17.6424	inh_BP
CR2_ATAGACCCAAATCAGA-1	egfp	32.2424	Interneurons
CR2_ATAGACCCAGGTGTGA-1	egfp	5.76089	Interneurons
CR2_ATAGACCGTTCTCCCA-1	egfp	27.1438	Projection neurons
CR2_ATAGAGAGTTAACCTG-1	egfp	29.2617	Projection neurons
CR2_ATAGAGATCTCGCTTG-1	egfp	13.7686	inh_BP
CR2_ATAGGCTAGATGGGCT-1	egfp	28.9314	Interneurons
CR2_ATAGGCTAGCCTCACG-1	egfp	17.6889	inh_BP
CR2_ATAGGCTCACAATCTG-1	egfp	14.7066	AP
CR2_ATAGGCTGTACCAATC-1	egfp	32.4249	Interneurons
CR2_ATATCCTAGACATATG-1	egfp	29.1095	Interneurons
CR2_ATATCCTCACTGGATT-1	egfp	8.3744	inh_BP
CR2_ATCACAGAGCGCACAA-1	egfp	21.2452	Projection neurons
CR2_ATCACAGTCCTCTAGC-1	egfp	3.19482	AP
CR2_ATCACGACAACCGCCA-1	egfp	33.0253	Projection neurons
CR2_ATCACGATCAATCAGC-1	egfp	0.93695	AP
CR2_ATCACTTCAGGCTCTG-1	egfp	33.0857	Projection neurons
CR2_ATCACTTGTGTTGAGG-1	egfp	0.000982706	AP
CR2_ATCATTCGTATTCCTT-1	egfp	28.5704	Interneurons
CR2_ATCATTCGTGGTAATA-1	egfp	11.8071	inh_BP
CR2_ATCCATTCACTTTATC-1	egfp	12.7958	inh_BP
CR2_ATCCCTGAGAAACTCA-1	egfp	24.9159	Projection neurons
CR2_ATCCCTGCAACACACT-1	egfp	8.23669	inh_BP
CR2_ATCCCTGGTGCGGTAA-1	egfp	2.1997	AP
CR2_ATCCCTGGTTCTAACG-1	egfp	11.0774	inh_BP
CR2_ATCCCTGGTTGCCGAC-1	egfp	0.0192932	AP
CR2_ATCCCTGTCCACACCT-1	egfp	23.5288	Interneurons
CR2_ATCCCTGTCTATCGTT-1	egfp	8.23669	Projection neurons
CR2_ATCCGTCGTAGTATAG-1	egfp	15.1778	AP
CR2_ATCCTATCAAGCACCC-1	egfp	25.5731	Projection neurons
CR2_ATCCTATCAGGAAGTC-1	egfp	14.8772	Projection neurons
CR2_ATCCTATCATATAGCC-1	egfp	19.7676	Projection neurons
CR2_ATCCTATTCCTACAAG-1	egfp	12.4109	inh_BP
CR2_ATCGATGCATGTTCGA-1	egfp	21.7544	Interneurons
CR2_ATCGATGGTAGACACG-1	egfp	2.72696	inh_BP
CR2_ATCGATGTCAATCTCT-1	egfp	17.6424	inh_BP
CR2_ATCGCCTGTGTTCATG-1	egfp	14.7066	AP
CR2_ATCGCCTTCAGGCGAA-1	egfp	31.5798	Interneurons
CR2_ATCGGCGCAAGAAACT-1	egfp	25.452	Projection neurons
CR2_ATCGGCGGTGCCGTTG-1	egfp	33.6204	Projection neurons
CR2_ATCGTAGGTGCACAAG-1	egfp	15.7346	Projection neurons
CR2_ATCGTCCCAAGGAGTC-1	egfp	13.91	Projection neurons
CR2_ATCGTCCCACCTGAAT-1	egfp	33.619	Projection neurons
CR2_ATCGTCCGTTCCAGGC-1	egfp	18.3975	Projection neurons
CR2_ATCGTCCTCGCTAGCG-1	egfp	26.773	Projection neurons
CR2_ATCGTCCTCTGCAGCG-1	egfp	29.1716	Projection neurons
CR2_ATCGTGACATCATCTT-1	egfp	33.6236	Projection neurons
CR2_ATCGTGATCGTAGCTA-1	egfp	12.3648	Projection neurons
CR2_ATCGTGATCGTTACCC-1	egfp	17.67	inh_BP
CR2_ATCTCTACACTGGCGT-1	egfp	32.4247	Interneurons
CR2_ATCTCTATCAAACCCA-1	egfp	0.975573	AP
CR2_ATCTCTATCTGCTCTG-1	egfp	28.8264	Interneurons
CR2_ATGAAAGCAGCAGGAT-1	egfp	29.3208	Projection neurons
CR2_ATGAAAGGTTCATCGA-1	egfp	6.47892	inh_BP
CR2_ATGAAAGTCGTTCTAT-1	egfp	25.1971	Projection neurons
CR2_ATGACCATCATTCATC-1	egfp	25.1971	Projection neurons
CR2_ATGAGTCGTAGCTTAC-1	egfp	32.4247	Interneurons
CR2_ATGAGTCTCACAGAGG-1	egfp	30.563	Interneurons
CR2_ATGAGTCTCTGATGGT-1	egfp	26.7548	Projection neurons
CR2_ATGCATGAGATAGTCA-1	egfp	32.4247	Interneurons
CR2_ATGCATGGTACAAGTA-1	egfp	30.3564	Interneurons
CR2_ATGCATGGTAGGCAGT-1	egfp	23.5833	Projection neurons
CR2_ATGCCTCCAAACGTGG-1	egfp	33.5209	Interneurons
CR2_ATGCCTCGTTACGCCG-1	egfp	33.0573	Interneurons
CR2_ATGCGATGTCGTTCAA-1	egfp	11.0484	Projection neurons
CR2_ATGCGATGTTGACTGT-1	egfp	35.123	Projection neurons
CR2_ATGGAGGTCTGCGTCT-1	egfp	26.7403	Interneurons
CR2_ATGGATCAGTCGCCCA-1	egfp	1.26578	AP
CR2_ATGGGAGAGAGTGAAG-1	egfp	23.5704	Projection neurons
CR2_ATGGGAGAGTTCATGC-1	egfp	30.3564	Interneurons
CR2_ATGGGAGTCAGAACCT-1	egfp	24.5316	Projection neurons
CR2_ATGGGAGTCTACGGGC-1	egfp	31.6626	Projection neurons
CR2_ATGGGTTCAAAGGGTC-1	egfp	29.192	Projection neurons
CR2_ATGGTTGCAAACGTGG-1	egfp	24.5242	Projection neurons
CR2_ATGGTTGCATTGACAC-1	egfp	18.8286	Projection neurons
CR2_ATGGTTGGTTGGACTT-1	egfp	7.33728	inh_BP
CR2_ATGGTTGGTTGTGGAG-1	egfp	25.774	Projection neurons
CR2_ATGTCCCCAATGAACA-1	egfp	35.123	Projection neurons
CR2_ATGTCCCGTGCCAAGA-1	egfp	35.123	Projection neurons
CR2_ATGTCTTTCTGATTCT-1	egfp	31.2594	Interneurons
CR2_ATTACCTCACAATTCG-1	egfp	24.605	Projection neurons
CR2_ATTACCTGTAACACCT-1	egfp	0.000982681	AP
CR2_ATTACCTGTTCACGAT-1	egfp	28.4206	Projection neurons
CR2_ATTACTCAGTTAGAAC-1	egfp	29.7451	Projection neurons
CR2_ATTACTCTCGAGATGG-1	egfp	32.5416	Interneurons
CR2_ATTATCCCATCAGTGT-1	egfp	28.3087	Projection neurons
CR2_ATTATCCGTTAAAGTG-1	egfp	30.3564	Interneurons
CR2_ATTATCCTCGAAGGAC-1	egfp	22.8995	Interneurons
CR2_ATTCACTAGGAGAGGC-1	egfp	0.458487	AP
CR2_ATTCACTAGGCGATAC-1	egfp	30.4042	Interneurons
CR2_ATTCACTGTGAAGCGT-1	egfp	19.3119	Interneurons
CR2_ATTCAGGAGTGAATAC-1	egfp	11.751	inh_BP
CR2_ATTCAGGAGTTTCGGT-1	egfp	17.8976	inh_BP
CR2_ATTCAGGCAAGCGGAT-1	egfp	26.5679	Projection neurons
CR2_ATTCAGGGTTGGAGGT-1	egfp	15.7494	inh_BP
CR2_ATTCAGGTCCTGGGAC-1	egfp	31.7277	Projection neurons
CR2_ATTCATCAGAGTCACG-1	egfp	25.5415	Projection neurons
CR2_ATTCATCAGGCATTTC-1	egfp	29.2026	Interneurons
CR2_ATTCATCAGGCTCCCA-1	egfp	13.189	inh_BP
CR2_ATTCATCCAGGTGTGA-1	egfp	16.8346	Interneurons
CR2_ATTCATCTCGAGATAA-1	egfp	15.3155	inh_BP
CR2_ATTCATCTCGTACCTC-1	egfp	19.8177	Projection neurons
CR2_ATTCCATTCAAACGAA-1	egfp	15.371	AP
CR2_ATTCCCGAGGGTGGGA-1	egfp	29.3975	Projection neurons
CR2_ATTCCCGCAGGCATTT-1	egfp	14.697	inh_BP
CR2_ATTCCCGGTATTGGCT-1	egfp	33.0957	Projection neurons
CR2_ATTCCTAGTAATTAGG-1	egfp	16.6151	Projection neurons
CR2_ATTCGTTAGTCATCCA-1	egfp	8.01206	Projection neurons
CR2_ATTCGTTGTATATGGA-1	egfp	19.0762	Interneurons
CR2_ATTCGTTGTTAAACCC-1	egfp	0.711252	AP
CR2_ATTCTACGTATGCTTG-1	egfp	0.458487	AP
CR2_ATTCTACTCCGTTGGG-1	egfp	26.2543	Interneurons
CR2_ATTCTTGAGGAAGTGA-1	egfp	30.2169	Interneurons
CR2_ATTCTTGGTATGGTAA-1	egfp	25.8858	Projection neurons
CR2_ATTCTTGTCAAAGCCT-1	egfp	19.1223	Interneurons
CR2_ATTCTTGTCTCGTGAA-1	egfp	24.9825	Projection neurons
CR2_ATTGGGTGTACCGTGC-1	egfp	21.1596	Projection neurons
CR2_ATTGTTCCACCTGCGA-1	egfp	9.45191	inh_BP
CR2_ATTGTTCCAGAGAATT-1	egfp	29.2227	Projection neurons
CR2_ATTGTTCTCGTGACTA-1	egfp	27.9367	Interneurons
CR2_ATTTACCCAATTGCTG-1	egfp	19.6892	Projection neurons
CR2_ATTTACCGTCTTCGAA-1	egfp	34.3698	Projection neurons
CR2_ATTTACCGTGCAATAA-1	egfp	28.5731	Projection neurons
CR2_ATTTACCTCGTCCTTG-1	egfp	22.54	Projection neurons
CR2_ATTTCTGAGGATTTAG-1	egfp	21.7308	inh_BP
CR2_ATTTCTGAGGTAAACT-1	egfp	25.5977	Projection neurons
CR2_ATTTCTGAGTATAACG-1	egfp	30.3564	Interneurons
CR2_ATTTCTGAGTCCCTAA-1	egfp	16.2668	Projection neurons
CR2_ATTTCTGCAACCAACT-1	egfp	29.9716	Interneurons
CR2_ATTTCTGGTGTACAGG-1	egfp	25.5592	Projection neurons
CR2_CAAAGAAAGGATTCAA-1	egfp	26.8768	Projection neurons
CR2_CAAAGAACACTCCTTG-1	egfp	8.11721	inh_BP
CR2_CAAAGAAGTAAGAACT-1	egfp	17.2068	Projection neurons
CR2_CAAAGAAGTCAGTCGC-1	egfp	12.3335	inh_BP
CR2_CAACAACAGGGCCCTT-1	egfp	26.8626	Interneurons
CR2_CAACAACAGTGCTAGG-1	egfp	21.2421	Projection neurons
CR2_CAACCAACACAAATAG-1	egfp	13.189	inh_BP
CR2_CAACCAACACCCTAGG-1	egfp	14.0085	inh_BP
CR2_CAACCAAGTGAGCAGT-1	egfp	24.6593	Projection neurons
CR2_CAACCAATCCAACCAA-1	egfp	13.8044	inh_BP
CR2_CAACCTCCAATCACGT-1	egfp	25.0394	Projection neurons
CR2_CAACCTCCATAACGGG-1	egfp	13.189	inh_BP
CR2_CAACGATCAGAAACCG-1	egfp	13.189	inh_BP
CR2_CAACGATCAGAGGTTG-1	egfp	29.9134	Interneurons
CR2_CAACGATCAGATTAAG-1	egfp	9.45191	inh_BP
CR2_CAACGATGTTTGAAAG-1	egfp	22.8366	Projection neurons
CR2_CAACGGCAGTCCTGTA-1	egfp	1.55462	AP
CR2_CAACGGCGTAGACAAT-1	egfp	14.0676	AP
CR2_CAACGGCTCAACGTGT-1	egfp	23.8041	Interneurons
CR2_CAACGGCTCCGATAAC-1	egfp	21.8293	Projection neurons
CR2_CAACGGCTCGCCATAA-1	egfp	23.5014	Projection neurons
CR2_CAAGACTCAAGACCGA-1	egfp	20.8371	Projection neurons
CR2_CAAGACTGTTATCTTC-1	egfp	13.189	inh_BP
CR2_CAAGAGGGTACCAATC-1	egfp	0.458487	AP
CR2_CAAGAGGGTGAGAGGG-1	egfp	28.3778	Projection neurons
CR2_CAAGAGGGTGCCTTTC-1	egfp	18.5258	inh_BP
CR2_CAAGAGGTCTTTGCTA-1	egfp	9.45191	inh_BP
CR2_CAAGCTAAGCGCCTCA-1	egfp	30.8128	Projection neurons
CR2_CAAGCTACATCACAGT-1	egfp	20.5626	Projection neurons
CR2_CAAGCTAGTTCGAACT-1	egfp	23.4043	Projection neurons
CR2_CAAGCTATCACGTAGT-1	egfp	22.0555	Projection neurons
CR2_CAAGCTATCCAAATGC-1	egfp	28.6618	Projection neurons
CR2_CAAGGGACAATTGAAG-1	egfp	6.47892	inh_BP
CR2_CAAGGGACACAATCTG-1	egfp	19.5863	Interneurons
CR2_CAAGGGATCCGTATGA-1	egfp	6.52782	inh_BP
CR2_CAAGGGATCGCTGTCT-1	egfp	2.72572	AP
CR2_CAATACGAGGAAGTAG-1	egfp	6.47892	inh_BP
CR2_CAATACGAGTAAAGCT-1	egfp	26.7403	Interneurons
CR2_CAATACGTCGACATTG-1	egfp	21.7565	Interneurons
CR2_CAATACGTCGTGGACC-1	egfp	8.36802	inh_BP
CR2_CAATCGAAGCTAAACA-1	egfp	21.7308	inh_BP
CR2_CAATCGAGTGAATGAT-1	egfp	28.9314	Interneurons
CR2_CAATCGAGTGTTCAGT-1	egfp	30.1317	Projection neurons
CR2_CAATCGATCCGTGTCT-1	egfp	18.0833	inh_BP
CR2_CAATGACCACGGCCAT-1	egfp	34.246	Interneurons
CR2_CAATGACGTCATGCAT-1	egfp	19.7921	Interneurons
CR2_CAATTTCCAGCTGAAG-1	egfp	14.2582	AP
CR2_CAATTTCGTCTTTCAT-1	egfp	15.394	Projection neurons
CR2_CACAGATAGGATTACA-1	egfp	29.3069	Interneurons
CR2_CACAGATCAGAGTCTT-1	egfp	2.71165	AP
CR2_CACAGATGTACCGGCT-1	egfp	5.34078	inh_BP
CR2_CACAGGCCAGCTGTCG-1	egfp	26.8243	Interneurons
CR2_CACAGGCGTCTGTAGT-1	egfp	20.4514	Projection neurons
CR2_CACATGAAGCAGAAAG-1	egfp	20.1833	Projection neurons
CR2_CACATGAAGCGCACAA-1	egfp	0.458487	AP
CR2_CACATGAAGGAGCAAA-1	egfp	18.6099	Projection neurons
CR2_CACATGACAGCTCATA-1	egfp	12.6892	inh_BP
CR2_CACATGACATGAGATA-1	egfp	25.0605	Projection neurons
CR2_CACATGAGTATAATGG-1	egfp	19.0753	inh_BP
CR2_CACATGATCAGCGCAC-1	egfp	13.8826	Projection neurons
CR2_CACATGATCCTTCTTC-1	egfp	28.656	Projection neurons
CR2_CACATGATCTTAGTTC-1	egfp	15.6336	inh_BP
CR2_CACCGTTAGCATGATA-1	egfp	33.0196	Projection neurons
CR2_CACCGTTGTTCCATTT-1	egfp	20.4781	Projection neurons
CR2_CACCGTTGTTGGCTAT-1	egfp	12.0451	inh_BP
CR2_CACCGTTTCAGGAAGC-1	egfp	22.5355	Projection neurons
CR2_CACCGTTTCCTTTGAT-1	egfp	16.2535	AP
CR2_CACGAATAGCCATCCG-1	egfp	6.292	inh_BP
CR2_CACGAATTCCTCACGT-1	egfp	31.1831	Projection neurons
CR2_CACGGGTAGAATCGAT-1	egfp	30.4707	Interneurons
CR2_CACGGGTCAGGTTCGC-1	egfp	29.1796	Projection neurons
CR2_CACTAAGTCTTGGGCG-1	egfp	12.6196	inh_BP
CR2_CACTGAACAACGGGTA-1	egfp	11.7645	inh_BP
CR2_CACTGAACAACTGCCG-1	egfp	14.8227	Projection neurons
CR2_CACTGAACACCTGCTT-1	egfp	5.82443	Interneurons
CR2_CACTGAAGTTAGAAAC-1	egfp	25.3872	Projection neurons
CR2_CACTGAATCTACCTTA-1	egfp	5.27943	inh_BP
CR2_CACTGTCAGATCCCGC-1	egfp	6.21862	inh_BP
CR2_CACTGTCCAGCTGTTA-1	egfp	16.2511	inh_BP
CR2_CACTGTCGTAGAGCTG-1	xNfib	26.2196	Projection neurons
CR2_CACTGTCGTCCACAGC-1	egfp	2.17218	AP
CR2_CACTGTCTCGGAGTAG-1	egfp	42.3815	Projection neurons
CR2_CACTTCGCACAAGTTC-1	egfp	26.333	Projection neurons
CR2_CACTTCGGTCAGTTTG-1	egfp	14.38	inh_BP
CR2_CACTTCGGTCTTGCGG-1	egfp	16.2535	AP
CR2_CAGAGCCCACTTCAAG-1	egfp	2.10934	AP
CR2_CAGAGCCCATTGCCTC-1	egfp	30.3016	Projection neurons
CR2_CAGAGCCTCATGTCAG-1	egfp	32.8692	Projection neurons
CR2_CAGATACCACGTAACT-1	egfp	14.7066	AP
CR2_CAGATACCAGTTGCGC-1	egfp	17.6889	inh_BP
CR2_CAGATACTCTCGCCTA-1	egfp	0.816743	AP
CR2_CAGATCAGTGGATCGA-1	egfp	32.4264	Interneurons
CR2_CAGATTGTCTCGGTAA-1	egfp	34.2457	Interneurons
CR2_CAGATTGTCTGAACGT-1	egfp	33.6182	Projection neurons
CR2_CAGCAATCAGGTATGG-1	egfp	30.8894	Projection neurons
CR2_CAGCAATGTGATAGAT-1	egfp	24.1249	Projection neurons
CR2_CAGCACGCATAGGTAA-1	egfp	2.72696	inh_BP
CR2_CAGCACGGTCGCTTGG-1	egfp	17.6424	inh_BP
CR2_CAGCACGGTCTAGGCC-1	egfp	24.774	Projection neurons
CR2_CAGCAGCAGCACTCCG-1	egfp	28.9314	Interneurons
CR2_CAGCAGCCAGTCACGC-1	egfp	24.9	Projection neurons
CR2_CAGCAGCCATGAATCC-1	egfp	32.4281	Interneurons
CR2_CAGCAGCGTAATCAAG-1	egfp	0.0693428	AP
CR2_CAGCAGCTCCGCTGTT-1	egfp	17.661	inh_BP
CR2_CAGCCAGAGCGGTAAC-1	egfp	25.2243	Projection neurons
CR2_CAGCCAGCACCAGCGT-1	egfp	17.6424	inh_BP
CR2_CAGCCAGGTATGTCTG-1	egfp	16.1718	Projection neurons
CR2_CAGCCAGGTCCGGATC-1	egfp	15.3832	AP
CR2_CAGCCAGGTTGCCTAA-1	egfp	18.3893	Interneurons
CR2_CAGCCAGTCCGTACGG-1	egfp	2.70443	AP
CR2_CAGCCAGTCGAGAGAC-1	egfp	24.464	Projection neurons
CR2_CAGCGTGCATGGTGGA-1	egfp	15.1383	AP
CR2_CAGCGTGGTCTGATAC-1	egfp	0.975573	AP
CR2_CAGCGTGTCACCTCAC-1	egfp	22.53	Projection neurons
CR2_CAGCGTGTCTCACTCG-1	egfp	18.377	Interneurons
CR2_CAGGCCACAGTCTACA-1	egfp	16.2535	AP
CR2_CAGGCCAGTGGCCCAT-1	egfp	25.9809	Projection neurons
CR2_CAGGCCATCCATCTCG-1	egfp	31.5172	Projection neurons
CR2_CAGGTATCATGGGAAC-1	egfp	25.4816	Projection neurons
CR2_CAGGTATGTAGATTGA-1	egfp	27.9479	Interneurons
CR2_CAGTGCGAGATACGAT-1	egfp	8.23669	inh_BP
CR2_CAGTGCGAGTGCCCGT-1	egfp	17.6583	inh_BP
CR2_CAGTGCGTCCTACAAG-1	egfp	22.9884	Interneurons
CR2_CAGTTAGAGACCGTTT-1	egfp	24.1326	Projection neurons
CR2_CAGTTAGGTGGACCTC-1	egfp	6.81352	inh_BP
CR2_CAGTTAGTCTCATTGT-1	egfp	1.26578	AP
CR2_CAGTTCCGTCTCACAA-1	egfp	11.0168	Projection neurons
CR2_CAGTTCCGTGAATTAG-1	egfp	16.2535	AP
CR2_CATAAGCAGATGAATC-1	egfp	28.0056	Projection neurons
CR2_CATAAGCCATGGGCAA-1	egfp	12.5308	inh_BP
CR2_CATAAGCGTTGGGCCT-1	egfp	16.2535	AP
CR2_CATACAGAGTTTAGGA-1	egfp	16.4334	Projection neurons
CR2_CATACAGGTCACCCTT-1	egfp	16.1718	Projection neurons
CR2_CATACAGGTCGACTTA-1	egfp	10.6924	inh_BP
CR2_CATACAGGTTCCGTTC-1	egfp	19.0242	Projection neurons
CR2_CATACAGTCACGTAGT-1	egfp	27.8634	Projection neurons
CR2_CATACCCGTCCAACGC-1	egfp	16.258	Interneurons
CR2_CATACCCTCATGCCCT-1	egfp	24.2306	Projection neurons
CR2_CATACCCTCCATTTGT-1	egfp	17.918	inh_BP
CR2_CATACTTCAGCTTTGA-1	egfp	26.7403	Interneurons
CR2_CATACTTTCACGGAGA-1	egfp	28.2775	Interneurons
CR2_CATAGACCAACATCGT-1	egfp	15.8276	Projection neurons
CR2_CATCAAGAGAGCCGTA-1	egfp	16.2668	Projection neurons
CR2_CATCCACCAACTTGGT-1	egfp	21.2011	Projection neurons
CR2_CATCCACGTATGCGTT-1	egfp	8.36802	inh_BP
CR2_CATCCACGTGGCTTGC-1	egfp	1.45756	AP
CR2_CATCCCAGTGAGATTA-1	egfp	14.38	inh_BP
CR2_CATCCGTGTGCCTGAC-1	egfp	29.3085	Interneurons
CR2_CATCGCTAGGTGCTTT-1	egfp	16.0005	Projection neurons
CR2_CATCGCTCAATTGCTG-1	egfp	19.7098	Interneurons
CR2_CATCGCTCATGTACGT-1	egfp	28.8153	Interneurons
CR2_CATCGCTTCTTGGTCC-1	egfp	27.9993	Interneurons
CR2_CATCGGGAGGTGAGCT-1	egfp	31.8441	Interneurons
CR2_CATCGGGAGGTGCATG-1	egfp	8.36802	inh_BP
CR2_CATCGGGCAATCCAGT-1	egfp	13.7068	inh_BP
CR2_CATCGGGCAGCTGCCA-1	egfp	12.3648	inh_BP
CR2_CATCGTCCAGATCATC-1	egfp	28.5344	Projection neurons
CR2_CATCGTCTCTGACAGT-1	egfp	10.945	inh_BP
CR2_CATGAGTAGCACCGAA-1	egfp	19.9397	Projection neurons
CR2_CATGAGTAGTCACGAG-1	egfp	24.673	Projection neurons
CR2_CATGAGTCAGTCTACA-1	egfp	26.0289	Projection neurons
CR2_CATGAGTCATCTCGTC-1	egfp	23.8893	Projection neurons
CR2_CATGAGTTCCTTCAGC-1	egfp	28.6729	Projection neurons
CR2_CATGCCTAGACAACTA-1	egfp	12.6666	inh_BP
CR2_CATGCCTAGTATGGAT-1	egfp	30.2913	Projection neurons
CR2_CATGCCTGTCGATTTG-1	egfp	22.8404	Interneurons
CR2_CATGCCTTCACCATGA-1	egfp	28.9314	Interneurons
CR2_CATGCGGAGCGATGCA-1	egfp	34.3698	Projection neurons
CR2_CATGCTCAGCGCCCAT-1	egfp	26.333	Interneurons
CR2_CATGCTCCATGTTCGA-1	egfp	7.44243	inh_BP
CR2_CATGCTCGTGCCCGTA-1	egfp	24.6172	Projection neurons
CR2_CATGGATAGGATTTCC-1	egfp	24.5033	Projection neurons
CR2_CATGGATGTCAAGCCC-1	egfp	24.1466	Projection neurons
CR2_CATGGATGTGATCGTT-1	egfp	12.3039	inh_BP
CR2_CATGGTACAATGACCT-1	egfp	19.1769	Projection neurons
CR2_CATGGTACATCAGTCA-1	egfp	34.3698	Projection neurons
CR2_CATTCATAGCCATTCA-1	egfp	26.6491	Projection neurons
CR2_CATTCATGTATAGCTC-1	egfp	1.27486	AP
CR2_CATTCCGAGTATGGAT-1	egfp	27.0926	Interneurons
CR2_CATTCCGTCCTCTCGA-1	egfp	33.6182	Projection neurons
CR2_CATTCCGTCGAGATGG-1	egfp	26.6026	Projection neurons
CR2_CATTCTACACTGTGTA-1	egfp	13.8798	Projection neurons
CR2_CATTCTAGTACAACGG-1	egfp	21.0667	Projection neurons
CR2_CATTCTATCAGGGATG-1	egfp	1.26578	AP
CR2_CATTGAGGTATGTCCA-1	egfp	8.36802	inh_BP
CR2_CATTGAGTCGAGAGCA-1	egfp	18.1361	Interneurons
CR2_CATTGCCAGGAGGCAG-1	egfp	8.09846	inh_BP
CR2_CATTGCCGTCTACATG-1	egfp	22.7628	Interneurons
CR2_CATTGTTAGAAGTCTA-1	egfp	30.0435	Interneurons
CR2_CATTGTTAGGAACGCT-1	egfp	13.189	inh_BP
CR2_CATTGTTCAACAGAGC-1	egfp	22.676	Interneurons
CR2_CATTGTTCACAAAGCG-1	egfp	32.4268	Interneurons
CR2_CATTGTTGTATGAGGC-1	egfp	22.6194	Projection neurons
CR2_CATTGTTGTCTAGGTT-1	egfp	32.2683	Interneurons
CR2_CATTTCAGTGCAGTGA-1	egfp	31.7277	Projection neurons
CR2_CATTTCATCAAAGACA-1	egfp	11.7732	inh_BP
CR2_CATTTCATCAAAGCCT-1	egfp	6.24969	inh_BP
CR2_CCAAGCGGTCGTATGT-1	egfp	5.34185	AP
CR2_CCAAGCGTCAAATGCC-1	egfp	14.6785	Projection neurons
CR2_CCAAGCGTCTGATGGT-1	egfp	20.384	Projection neurons
CR2_CCAATGACACCGCTAG-1	egfp	26.2543	Interneurons
CR2_CCAATGACAGTTGAAA-1	egfp	0.0340002	AP
CR2_CCAATGACATGTTTGG-1	egfp	28.6311	Projection neurons
CR2_CCAATTTCACTCATAG-1	egfp	34.8303	Projection neurons
CR2_CCAATTTGTCGCCTAG-1	egfp	1.49308	AP
CR2_CCAATTTGTTTCGATG-1	egfp	28.9314	Interneurons
CR2_CCAATTTTCCTTGGAA-1	egfp	13.1174	inh_BP
CR2_CCAATTTTCTTCCCGA-1	egfp	28.8888	Interneurons
CR2_CCACAAACACACCGAC-1	egfp	22.8995	Interneurons
CR2_CCACAAACATCTCGTC-1	egfp	5.3867	inh_BP
CR2_CCACAAACATGGGTTT-1	egfp	9.45191	inh_BP
CR2_CCACAAAGTCTGTCCT-1	egfp	28.5954	Projection neurons
CR2_CCACAAATCCGATAAC-1	egfp	16.8206	inh_BP
CR2_CCACAAATCGTTGCCT-1	egfp	0.471067	AP
CR2_CCACACTCAACACTAC-1	egfp	13.9	Projection neurons
CR2_CCACACTGTTGTGCAT-1	egfp	28.0161	Projection neurons
CR2_CCACCATCACGGAAGT-1	egfp	24.2269	Interneurons
CR2_CCACCATGTATAATGG-1	egfp	26.333	Projection neurons
CR2_CCACGAGCACATGGTT-1	egfp	11.9465	inh_BP
CR2_CCACGAGCACGCGCAT-1	egfp	9.45191	inh_BP
CR2_CCACGAGGTACTAAGA-1	egfp	28.5224	Projection neurons
CR2_CCACGAGTCCGTAGTA-1	egfp	22.735	Interneurons
CR2_CCACGAGTCGCGGACT-1	egfp	25.4477	Projection neurons
CR2_CCACGTTAGCTTGTTG-1	egfp	23.612	Projection neurons
CR2_CCACGTTTCCACGGGT-1	egfp	14.8772	Projection neurons
CR2_CCACTTGTCACAATGC-1	egfp	25.9591	Projection neurons
CR2_CCACTTGTCAGCTTCC-1	egfp	35.0428	Projection neurons
CR2_CCATAAGAGTTTGCTG-1	egfp	26.7708	Projection neurons
CR2_CCATAAGCACGTAACT-1	egfp	12.7506	Projection neurons
CR2_CCATAAGGTCTGTGTA-1	egfp	21.7816	Interneurons
CR2_CCATAAGTCTCATAGG-1	egfp	8.01206	inh_BP
CR2_CCATCACAGCATCGAG-1	egfp	32.2199	Interneurons
CR2_CCATCACAGTGGTGAC-1	egfp	25.4036	Projection neurons
CR2_CCATCACCAATACGCT-1	egfp	22.8995	Interneurons
CR2_CCATCACCATAGATCC-1	egfp	12.3248	inh_BP
CR2_CCCAACTAGCTGTTCA-1	egfp	27.3092	Projection neurons
CR2_CCCAACTGTGCTGATT-1	egfp	22.5689	Projection neurons
CR2_CCCAACTTCACTTATC-1	egfp	27.1577	Interneurons
CR2_CCCATTGAGGACAGTC-1	egfp	26.3715	Projection neurons
CR2_CCCATTGTCCTGTTAT-1	egfp	27.4483	Interneurons
CR2_CCCGAAGAGCACTAGG-1	egfp	21.7308	inh_BP
CR2_CCCGGAAAGGTTGACG-1	egfp	32.204	Interneurons
CR2_CCCGGAACAGCGGATA-1	egfp	20.8371	Projection neurons
CR2_CCCGGAAGTCTGTGAT-1	egfp	0.346478	AP
CR2_CCCTAACAGTCACGCC-1	egfp	8.01206	Projection neurons
CR2_CCCTAACCACAATTCG-1	egfp	34.9522	Projection neurons
CR2_CCCTAACTCAATCGGT-1	egfp	26.613	Projection neurons
CR2_CCCTAACTCAGACCTA-1	egfp	30.2417	Projection neurons
CR2_CCCTCAAAGAGTCTTC-1	egfp	15.3897	Interneurons
CR2_CCCTCAAAGTGCACTT-1	egfp	2.70443	AP
CR2_CCCTCAATCTCTTAAC-1	egfp	32.5227	Projection neurons
CR2_CCCTCTCAGTCTAGAA-1	egfp	9.45191	inh_BP
CR2_CCCTCTCCAGAAGCTG-1	egfp	26.5205	Interneurons
CR2_CCCTCTCGTACTTGTG-1	egfp	19.8588	Interneurons
CR2_CCCTCTCTCAAGGCTT-1	egfp	17.6424	inh_BP
CR2_CCCTCTCTCGAGCCAC-1	egfp	30.5334	Interneurons
CR2_CCCTGATAGGATTTGA-1	egfp	6.901	inh_BP
CR2_CCCTGATAGGCTAGCA-1	egfp	27.8285	Projection neurons
CR2_CCCTGATAGTGAGTGC-1	egfp	3.83058	AP
CR2_CCCTGATTCAGCCTTC-1	egfp	32.3272	Projection neurons
CR2_CCCTTAGAGGAACGTC-1	egfp	26.333	Projection neurons
CR2_CCCTTAGAGTTCGGTT-1	egfp	2.99974	AP
CR2_CCCTTAGCACGGGCTT-1	egfp	20.9372	Projection neurons
CR2_CCCTTAGGTACTAAGA-1	egfp	13.7696	inh_BP
CR2_CCCTTAGGTGACTCTA-1	egfp	12.3329	inh_BP
CR2_CCCTTAGGTTGGCCTG-1	egfp	5.2185	AP
CR2_CCGAACGAGCCTGTCG-1	egfp	26.2543	Interneurons
CR2_CCGAACGCAAAGCGTG-1	egfp	28.6311	Projection neurons
CR2_CCGAACGCATTAGGAA-1	egfp	15.3155	inh_BP
CR2_CCGATCTCAAAGCTCT-1	egfp	30.9122	Projection neurons
CR2_CCGATCTCAATGCTCA-1	egfp	21.8406	Projection neurons
CR2_CCGATCTCATCAACCA-1	egfp	25.8504	Projection neurons
CR2_CCGATCTGTGCAAGAC-1	egfp	25.1409	Projection neurons
CR2_CCGATCTGTTTCCATT-1	egfp	30.3564	Interneurons
CR2_CCGATCTTCCGAGATT-1	egfp	8.23669	inh_BP
CR2_CCGATCTTCGACACTA-1	egfp	1.26578	Interneurons
CR2_CCGATCTTCTACGCGG-1	egfp	35.123	Projection neurons
CR2_CCGATGGGTAACATAG-1	egfp	13.189	Projection neurons
CR2_CCGATGGTCAGAGTTC-1	egfp	24.2432	Projection neurons
CR2_CCGATGGTCCGTGTGG-1	egfp	22.5987	Projection neurons
CR2_CCGCAAGGTGATACCT-1	egfp	24.4274	Interneurons
CR2_CCGCAAGTCACAATGC-1	egfp	17.6552	inh_BP
CR2_CCGCAAGTCTGGGCCA-1	egfp	1.26578	AP
CR2_CCGGACAAGGTTCTTG-1	egfp	32.3451	Projection neurons
CR2_CCGGACAAGTGCTCGC-1	egfp	11.8938	inh_BP
CR2_CCGGACACAACGCCCA-1	egfp	10.7773	inh_BP
CR2_CCGGACATCCTCACCA-1	egfp	13.7609	Projection neurons
CR2_CCGGACATCGTTCCTG-1	egfp	21.0667	Projection neurons
CR2_CCGGGTAAGGGAGGTG-1	egfp	17.6736	inh_BP
CR2_CCGGGTAGTAAGGCTG-1	egfp	16.2535	AP
CR2_CCGGGTAGTGTCCGGT-1	egfp	29.9057	Projection neurons
CR2_CCGGTAGAGTACTGGG-1	egfp	19.2165	Interneurons
CR2_CCGGTAGCAGAAGTTA-1	egfp	22.6942	Projection neurons
CR2_CCGGTGACACCGTCGA-1	egfp	18.6117	Projection neurons
CR2_CCGGTGAGTAGATCCT-1	egfp	13.3173	inh_BP
CR2_CCGGTGAGTTTCGTGA-1	egfp	18.6126	Projection neurons
CR2_CCGGTGATCCGCAGTG-1	egfp	30.534	Interneurons
CR2_CCGGTGATCGGTCGGT-1	egfp	28.8669	Interneurons
CR2_CCGGTGATCGTCTACC-1	egfp	26.7403	Interneurons
CR2_CCGTGAGAGAGGGTCT-1	egfp	0.346478	AP
CR2_CCGTGAGCAATCGAAA-1	egfp	32.1244	Projection neurons
CR2_CCGTGAGTCTCGACGG-1	egfp	0.462544	Interneurons
CR2_CCGTTCAAGGGCGAAG-1	egfp	31.9248	Interneurons
CR2_CCTAACCCACGGTGAA-1	egfp	33.0857	Projection neurons
CR2_CCTAACCCATCGATGT-1	egfp	29.9435	Interneurons
CR2_CCTAACCCATGCCATA-1	egfp	23.4504	Projection neurons
CR2_CCTAACCGTCAGGCAA-1	egfp	18.6126	Interneurons
CR2_CCTAACCTCAATCTCT-1	egfp	31.0747	Interneurons
CR2_CCTAAGACAACTCGAT-1	egfp	16.2588	inh_BP
CR2_CCTAAGAGTCGCGTCA-1	egfp	27.9645	Interneurons
CR2_CCTACGTCAGCGAGTA-1	egfp	11.8239	inh_BP
CR2_CCTACGTGTCGCTGCA-1	egfp	24.7954	Projection neurons
CR2_CCTACGTGTTCCGCGA-1	egfp	29.8657	Interneurons
CR2_CCTACGTTCGTGTCAA-1	egfp	34.3698	Projection neurons
CR2_CCTATCGCACTTCTCG-1	egfp	26.0931	Projection neurons
CR2_CCTATCGGTCGCACGT-1	egfp	16.9941	Projection neurons
CR2_CCTCAACAGCGAAACC-1	egfp	20.6177	Projection neurons
CR2_CCTCAACAGCGGATCA-1	egfp	13.9932	AP
CR2_CCTCAACAGGTACATA-1	egfp	12.3648	inh_BP
CR2_CCTCAACAGGTTGCCC-1	egfp	4.86711	Interneurons
CR2_CCTCAACCAATTCACG-1	egfp	32.2447	Interneurons
CR2_CCTCAACGTGGCCTCA-1	egfp	26.8161	Projection neurons
CR2_CCTCACAGTCCGAAAG-1	egfp	21.7308	inh_BP
CR2_CCTCAGTAGTCTTGGT-1	egfp	7.1226	inh_BP
CR2_CCTCAGTCACAGTGAG-1	egfp	0.764042	AP
CR2_CCTCAGTCACGTAACT-1	egfp	25.0605	Projection neurons
CR2_CCTCAGTGTATCGAAA-1	egfp	31.693	Projection neurons
CR2_CCTCATGAGAAGGTAG-1	egfp	28.5419	Projection neurons
CR2_CCTCATGAGACTCTAC-1	egfp	29.3249	Projection neurons
CR2_CCTCATGAGTTGCGAG-1	egfp	0.717716	AP
CR2_CCTCCAAAGTCTGTAC-1	egfp	28.6378	Projection neurons
CR2_CCTCCAACACAGCTTA-1	egfp	21.1926	Projection neurons
CR2_CCTCCAAGTATTGAGA-1	egfp	0.0284451	AP
CR2_CCTCCAATCAAGCTTG-1	egfp	0.0162891	AP
CR2_CCTCCTCCATCAACCA-1	egfp	35.1635	Projection neurons
CR2_CCTCCTCGTAGTATAG-1	egfp	30.2299	Projection neurons
CR2_CCTCTAGCAAGACAAT-1	egfp	19.7221	Interneurons
CR2_CCTCTAGGTGGTAACG-1	egfp	22.3098	Interneurons
CR2_CCTCTCCCACCCAACG-1	egfp	0.346478	AP
CR2_CCTCTCCCAGGTAGTG-1	egfp	22.9401	Projection neurons
CR2_CCTCTCCGTAGCTGCC-1	egfp	6.29082	inh_BP
CR2_CCTCTCCGTTGTCTAG-1	egfp	24.9098	Projection neurons
CR2_CCTCTCCTCCGCCTAT-1	egfp	20.5253	Interneurons
CR2_CCTCTCCTCGAGGCAA-1	egfp	30.622	Interneurons
CR2_CCTGCATCACCATATG-1	egfp	19.7182	Projection neurons
CR2_CCTGCATGTTTCACTT-1	egfp	22.9673	Interneurons
CR2_CCTGTTGCATACTGAC-1	egfp	30.4985	Interneurons
CR2_CCTTCAGAGACCGCCT-1	egfp	24.1945	Projection neurons
CR2_CCTTCAGAGCATCGAG-1	egfp	30.3916	Projection neurons
CR2_CCTTCAGAGTTACTCG-1	egfp	28.3777	Projection neurons
CR2_CCTTGTGGTCGATTCA-1	egfp	7.46474	inh_BP
CR2_CCTTGTGGTGGCAGAT-1	egfp	22.7841	Interneurons
CR2_CCTTTGGTCCGAGTGC-1	egfp	2.72696	inh_BP
CR2_CCTTTGGTCCGCAACG-1	egfp	13.189	inh_BP
CR2_CGAAGGATCTTTGCAT-1	egfp	25.0605	Projection neurons
CR2_CGAAGTTAGCACTAAA-1	egfp	18.5244	Projection neurons
CR2_CGAAGTTCACACACTA-1	egfp	24.5311	Projection neurons
CR2_CGAAGTTCACTGAGGA-1	egfp	0.00425094	AP
CR2_CGAAGTTGTATCACGT-1	egfp	20.3943	Projection neurons
CR2_CGAAGTTGTCTATGAC-1	egfp	30.0401	Projection neurons
CR2_CGAAGTTGTCTGCGCA-1	egfp	30.3564	Interneurons
CR2_CGAATTGCAAAGGGTC-1	egfp	32.2492	Interneurons
CR2_CGAATTGGTACATACC-1	egfp	24.9098	Projection neurons
CR2_CGACAGCCACCTGCGA-1	egfp	5.31102	AP
CR2_CGACAGCGTATCGCTA-1	egfp	8.06424	inh_BP
CR2_CGAGAAGCAAGCGCTC-1	egfp	20.8578	Projection neurons
CR2_CGAGAAGCATGGAGAC-1	egfp	25.2252	Projection neurons
CR2_CGAGAAGGTCTCACGG-1	egfp	16.9941	Projection neurons
CR2_CGAGGAAGTCAACATC-1	egfp	14.7343	inh_BP
CR2_CGAGGAAGTGACCGAA-1	egfp	20.5633	Projection neurons
CR2_CGAGGAATCCAACCGG-1	egfp	28.2775	Interneurons
CR2_CGAGGCTGTCAGCGTC-1	egfp	31.5564	Projection neurons
CR2_CGAGGCTTCGTTCCTG-1	egfp	20.8371	Projection neurons
CR2_CGAGTGCAGGGAGATA-1	egfp	36.6579	Projection neurons
CR2_CGAGTGCTCCACGGAC-1	egfp	16.2535	AP
CR2_CGAGTTACATGGTGGA-1	egfp	15.7494	Projection neurons
CR2_CGAGTTAGTCATCAGT-1	egfp	1.26578	AP
CR2_CGAGTTAGTTGTTGTG-1	egfp	24.916	Projection neurons
CR2_CGATCGGAGCCAACCC-1	egfp	27.617	Interneurons
CR2_CGATCGGGTTTGACAC-1	egfp	15.17	AP
CR2_CGATCGGTCTGAGTCA-1	egfp	24.4368	Projection neurons
CR2_CGATGCGCAGTATGAA-1	egfp	32.8136	Projection neurons
CR2_CGATGCGGTACGTACT-1	egfp	12.0938	Interneurons
CR2_CGATGCGGTATGCGTT-1	egfp	15.1383	AP
CR2_CGATGCGGTCGCTCGA-1	egfp	30.2169	Interneurons
CR2_CGATGCGTCGGCCCAA-1	egfp	29.9334	Interneurons
CR2_CGCAGGTAGAGGATCC-1	egfp	36.0126	Interneurons
CR2_CGCAGGTAGAGTGGCT-1	egfp	12.045	Projection neurons
CR2_CGCAGGTAGCTGTACT-1	egfp	24.9098	Projection neurons
CR2_CGCATAAAGTAAACTG-1	egfp	19.4875	Projection neurons
CR2_CGCATAACACTGTTCC-1	egfp	20.5399	Projection neurons
CR2_CGCATAATCACTCTTA-1	egfp	28.0056	Interneurons
CR2_CGCATAATCCAGTTCC-1	egfp	16.8026	inh_BP
CR2_CGCATAATCTGCTGAA-1	egfp	20.6094	Projection neurons
CR2_CGCATGGCATTGCTTT-1	egfp	8.22461	inh_BP
CR2_CGCATGGTCTTCACGC-1	egfp	23.708	Projection neurons
CR2_CGCCAGAGTTACGGAG-1	egfp	20.5628	Projection neurons
CR2_CGCCAGATCAGACCCG-1	egfp	30.3064	Projection neurons
CR2_CGCCAGATCCCAGGAC-1	egfp	20.8371	Projection neurons
CR2_CGCCATTCATGTTCGA-1	egfp	33.6237	Projection neurons
CR2_CGCGTGATCGTGGAAG-1	egfp	29.8803	Interneurons
CR2_CGGAACCAGACGGATC-1	egfp	29.7	Projection neurons
CR2_CGGAACCTCGCCAGAC-1	egfp	31.7047	Interneurons
CR2_CGGAATTAGCTGGTGA-1	egfp	28.5554	Interneurons
CR2_CGGAATTTCATTCGTT-1	egfp	29.9134	Interneurons
CR2_CGGAATTTCGTACACA-1	egfp	26.333	Projection neurons
CR2_CGGACACAGACATACA-1	egfp	36.9212	Interneurons
CR2_CGGACACAGACTGAGC-1	egfp	21.4088	Projection neurons
CR2_CGGACACGTAGTGGCA-1	egfp	17.6424	Projection neurons
CR2_CGGACACGTATGACAA-1	egfp	19.2843	Projection neurons
CR2_CGGAGAAAGGAGAGGC-1	egfp	26.3553	Projection neurons
CR2_CGGAGAAAGGAGTCTG-1	egfp	29.3975	Interneurons
CR2_CGGAGAATCGGTTAGT-1	egfp	24.6623	Projection neurons
CR2_CGGCAGTAGGTTGACG-1	egfp	31.8441	Interneurons
CR2_CGGCAGTCACAGCCTG-1	egfp	14.2506	Projection neurons
CR2_CGGCAGTCAGCACAGA-1	egfp	30.3564	Interneurons
CR2_CGGCAGTTCATGAAAG-1	egfp	24.4005	Projection neurons
CR2_CGGGCATAGAACTCCT-1	egfp	12.7035	inh_BP
CR2_CGGGCATGTCAGCTTA-1	egfp	19.7221	Interneurons
CR2_CGGGCATTCGGCTCTT-1	egfp	24.2432	Projection neurons
CR2_CGGGTCAAGGACTATA-1	egfp	32.4956	Projection neurons
CR2_CGGGTCACAGCTACAT-1	egfp	25.148	Projection neurons
CR2_CGGGTCACATTGAGCT-1	egfp	11.9093	inh_BP
CR2_CGGGTCAGTGATCATC-1	egfp	1.31151	AP
CR2_CGGGTGTTCACCTCGT-1	egfp	31.1481	Projection neurons
CR2_CGGGTGTTCATCGTAG-1	egfp	1.26578	AP
CR2_CGGGTGTTCCGTAATG-1	egfp	31.8441	Interneurons
CR2_CGGTCAGCAGAACGCA-1	egfp	11.7431	inh_BP
CR2_CGGTCAGGTACCTGTA-1	egfp	35.5098	Interneurons
CR2_CGGTCAGGTGTCTTCC-1	egfp	28.6192	Interneurons
CR2_CGTAATGAGCTATCTG-1	egfp	21.4088	Interneurons
CR2_CGTAATGCATCGCCTT-1	egfp	28.9314	Interneurons
CR2_CGTAATGTCAGGGATG-1	egfp	14.5585	inh_BP
CR2_CGTAATGTCGGTCATA-1	egfp	29.7	Projection neurons
CR2_CGTAATGTCTGCCTGT-1	egfp	29.279	Projection neurons
CR2_CGTAGTACAGCAGGAT-1	egfp	0.0610644	AP
CR2_CGTAGTAGTCACAGAG-1	egfp	14.7175	Projection neurons
CR2_CGTAGTATCAAACCCA-1	egfp	23.9657	Projection neurons
CR2_CGTAGTATCCGACATA-1	egfp	32.4247	Interneurons
CR2_CGTCAAAAGATGGTAT-1	egfp	30.2169	Interneurons
CR2_CGTCAAAAGTAGCATA-1	egfp	34.2484	Interneurons
CR2_CGTCAAAGTGACAGGT-1	egfp	0.750623	AP
CR2_CGTCAAAGTTCTCCCA-1	egfp	11.7431	Projection neurons
CR2_CGTCAAATCGCACGGT-1	egfp	9.94516	inh_BP
CR2_CGTCCATAGAAGAACG-1	egfp	14.7019	inh_BP
CR2_CGTCCATAGGCATCTT-1	egfp	14.0033	Interneurons
CR2_CGTCCATCAGACCAAG-1	egfp	23.2994	Projection neurons
CR2_CGTCCATCAGAGTGTG-1	egfp	27.8029	Projection neurons
CR2_CGTCCATGTCCGAAGA-1	egfp	22.8995	Interneurons
CR2_CGTCCATTCAAACCTG-1	egfp	29.8318	Interneurons
CR2_CGTCCATTCAGGTGTT-1	egfp	25.1971	Projection neurons
CR2_CGTGAATAGACTACGG-1	egfp	18.6429	Interneurons
CR2_CGTGAATAGCGGCTCT-1	egfp	22.0118	Projection neurons
CR2_CGTGAATAGTTGAATG-1	egfp	33.0187	Projection neurons
CR2_CGTGAATCAGGCACAA-1	egfp	31.9248	Projection neurons
CR2_CGTGAATGTGCTCCGA-1	egfp	25.5415	Projection neurons
CR2_CGTGAATTCTGGCCGA-1	egfp	2.72696	inh_BP
CR2_CGTGATAAGACCATAA-1	egfp	28.2857	Projection neurons
CR2_CGTGATAAGTCGCCAC-1	egfp	15.7488	Projection neurons
CR2_CGTGATACATGACTGT-1	egfp	31.9248	Projection neurons
CR2_CGTGATATCATATGGC-1	egfp	17.0167	Projection neurons
CR2_CGTGATATCTGCGATA-1	egfp	0.978634	AP
CR2_CGTGCTTAGATCGGTG-1	egfp	0.915717	AP
CR2_CGTGCTTCAGTATACC-1	egfp	14.8269	inh_BP
CR2_CGTGCTTCATCATGAC-1	egfp	8.08224	inh_BP
CR2_CGTGCTTGTCATTCCC-1	egfp	14.7178	inh_BP
CR2_CGTGCTTTCGCTACGG-1	egfp	28.4417	Projection neurons
CR2_CGTGTCTAGGAACTCG-1	egfp	32.1485	Interneurons
CR2_CGTGTCTGTAGAGATT-1	egfp	30.1718	Projection neurons
CR2_CGTTAGAAGAGTGACC-1	egfp	14.7066	AP
CR2_CGTTCTGAGTGGTTAA-1	egfp	6.80857	inh_BP
CR2_CGTTCTGTCGAGCACC-1	egfp	11.7431	inh_BP
CR2_CGTTGGGAGAATAACC-1	egfp	24.1688	Projection neurons
CR2_CGTTGGGAGTATAGGT-1	egfp	11.7431	inh_BP
CR2_CGTTGGGCAACTCGAT-1	egfp	29.0658	Projection neurons
CR2_CGTTGGGCATACTGAC-1	egfp	32.7776	Projection neurons
CR2_CTAACCCCAAGTAGTA-1	egfp	31.2527	Projection neurons
CR2_CTAACCCCACGGTGTC-1	egfp	24.534	Projection neurons
CR2_CTAACCCGTATGGTTC-1	egfp	8.36802	inh_BP
CR2_CTAACCCGTTGGACCC-1	egfp	30.8739	Projection neurons
CR2_CTAACTTGTGTCACAT-1	egfp	32.4328	Interneurons
CR2_CTAAGTGAGCGACCCT-1	egfp	28.6192	Projection neurons
CR2_CTAAGTGAGCGCACAA-1	egfp	19.8759	Projection neurons
CR2_CTAAGTGAGTCCCAAT-1	egfp	16.2535	AP
CR2_CTAAGTGAGTGGGAAA-1	egfp	26.3715	Projection neurons
CR2_CTAAGTGCACGGCCAT-1	egfp	18.6243	Interneurons
CR2_CTACAGAAGTATGCAA-1	egfp	18.0833	Projection neurons
CR2_CTACAGATCAGCCTTC-1	egfp	30.3586	Interneurons
CR2_CTACATTCAACGACTT-1	egfp	20.1764	Projection neurons
CR2_CTACCTGCAATTGTGC-1	egfp	32.3308	Interneurons
CR2_CTACCTGCACAACATC-1	egfp	8.10949	inh_BP
CR2_CTACCTGTCGTTAGTG-1	egfp	22.0597	Projection neurons
CR2_CTACGGGCAACCAATC-1	egfp	22.8995	Interneurons
CR2_CTACGGGCACCGCTGA-1	egfp	14.6751	Projection neurons
CR2_CTACGGGGTATCCCTC-1	egfp	29.4521	Projection neurons
CR2_CTACGGGTCAATCTCT-1	egfp	21.2508	Projection neurons
CR2_CTACGGGTCCACCTCA-1	egfp	18.0833	inh_BP
CR2_CTACTATGTGGGCTCT-1	egfp	29.1396	Projection neurons
CR2_CTACTATGTTAGCGGA-1	egfp	30.3606	Projection neurons
CR2_CTACTATTCCAACCAA-1	egfp	23.9619	Projection neurons
CR2_CTAGGTACAAGGTCTT-1	egfp	35.123	Projection neurons
CR2_CTAGGTACAATTGCAC-1	egfp	22.0581	Interneurons
CR2_CTAGGTACACTACACA-1	egfp	6.16225	inh_BP
CR2_CTAGGTAGTGAGCTCC-1	egfp	16.2535	AP
CR2_CTAGGTATCGACATCA-1	egfp	24.5494	Projection neurons
CR2_CTATAGGAGTGTTGTC-1	egfp	24.3723	Projection neurons
CR2_CTATCCGAGACCAACG-1	egfp	28.9314	Interneurons
CR2_CTATCCGAGTCTAGCT-1	egfp	16.2603	Projection neurons
CR2_CTATCCGGTACGAGCA-1	egfp	13.189	inh_BP
CR2_CTATCCGTCGTAGTGT-1	egfp	28.9112	Projection neurons
CR2_CTATCTAGTGAATGTA-1	egfp	1.29822	AP
CR2_CTCAACCAGTGCCGAA-1	egfp	17.7305	Projection neurons
CR2_CTCAACCGTACGACAG-1	egfp	25.5268	Projection neurons
CR2_CTCAACCGTTGTCTAG-1	egfp	32.2175	Interneurons
CR2_CTCAACCGTTTAGTCG-1	egfp	17.6832	inh_BP
CR2_CTCAACCTCGGAATGG-1	egfp	35.123	Projection neurons
CR2_CTCAAGACACTTGTCC-1	egfp	26.8166	Projection neurons
CR2_CTCAAGACATCGAGCC-1	egfp	22.4322	Projection neurons
CR2_CTCAAGAGTCAGTTTG-1	egfp	22.0141	Interneurons
CR2_CTCAAGATCACCTACC-1	egfp	0.458487	AP
CR2_CTCAATTGTAAGTTAG-1	egfp	12.5895	inh_BP
CR2_CTCAATTGTTCAGCGC-1	egfp	23.3983	Projection neurons
CR2_CTCACTGCACAAGTGG-1	egfp	34.2348	Projection neurons
CR2_CTCAGAAGTGAATATG-1	egfp	1.26578	AP
CR2_CTCAGGGAGTAGACAT-1	egfp	15.3556	Projection neurons
CR2_CTCAGGGCACACCGCA-1	egfp	25.8065	Interneurons
CR2_CTCAGGGGTACGCTTA-1	egfp	13.7696	inh_BP
CR2_CTCAGGGGTATGTGTC-1	egfp	1.04107	AP
CR2_CTCAGGGGTTACAGCT-1	egfp	28.4205	Projection neurons
CR2_CTCAGGGTCAAGTCGT-1	egfp	29.9057	Interneurons
CR2_CTCAGGGTCTCAAAGC-1	egfp	29.1535	Projection neurons
CR2_CTCAGTCCAGTCAGCC-1	egfp	18.3762	Projection neurons
CR2_CTCAGTCGTTTGGCTA-1	egfp	26.6459	Projection neurons
CR2_CTCATGCCATACCAGT-1	egfp	13.7997	inh_BP
CR2_CTCATGCTCCTTGAAG-1	egfp	6.35921	inh_BP
CR2_CTCATTACAAGGTCGA-1	egfp	15.7494	Projection neurons
CR2_CTCATTACATTACTCT-1	egfp	29.0447	Projection neurons
CR2_CTCATTAGTATCGTGT-1	egfp	25.0022	Projection neurons
CR2_CTCATTATCAGTAGGG-1	egfp	30.046	Projection neurons
CR2_CTCCAACGTACTGGGA-1	egfp	28.6192	Interneurons
CR2_CTCCATGCACTAGGTT-1	egfp	17.6424	inh_BP
CR2_CTCCCAACACGCGCTA-1	egfp	14.1378	inh_BP
CR2_CTCCCAAGTACAAGTA-1	egfp	29.3649	Projection neurons
CR2_CTCCCAAGTCAAGCCC-1	egfp	29.9057	Projection neurons
CR2_CTCCCAATCAAATAGG-1	egfp	32.4286	Interneurons
CR2_CTCCCAATCCAAGCCG-1	egfp	22.6942	Projection neurons
CR2_CTCCCTCGTAATCAAG-1	egfp	23.417	Projection neurons
CR2_CTCCCTCGTACGAAAT-1	egfp	22.8995	Interneurons
CR2_CTCCCTCTCAGCTGAT-1	egfp	10.8399	Projection neurons
CR2_CTCCCTCTCATCCCGT-1	egfp	29.3208	Projection neurons
CR2_CTCCCTCTCATTTCCA-1	egfp	19.8334	Projection neurons
CR2_CTCCGATAGTCGTTAC-1	egfp	16.2535	AP
CR2_CTCCTCCAGCGGACAT-1	egfp	21.7308	inh_BP
CR2_CTCCTCCGTTAGGGAC-1	egfp	26.7863	Projection neurons
CR2_CTCCTTTAGGCCACTC-1	egfp	21.4088	Projection neurons
CR2_CTCCTTTCAATGACCT-1	egfp	15.2453	inh_BP
CR2_CTCCTTTCACAAGGTG-1	egfp	28.9314	Interneurons
CR2_CTCCTTTTCTGCCCTA-1	egfp	18.7519	Projection neurons
CR2_CTCGAGGCAGTCGGAA-1	egfp	16.4334	Projection neurons
CR2_CTCGAGGGTAACCCTA-1	egfp	0.466576	AP
CR2_CTCGAGGTCATTACGG-1	egfp	17.0523	Projection neurons
CR2_CTCTCAGCAGAGAGGG-1	egfp	4.1601	AP
CR2_CTCTCAGCAGTAACGG-1	egfp	22.9426	Interneurons
CR2_CTCTCAGCATCCGATA-1	egfp	16.1826	AP
CR2_CTCTCAGCATGTCAGT-1	egfp	16.9663	inh_BP
CR2_CTCTCAGGTCGCACAC-1	egfp	14.7066	AP
CR2_CTCTCAGGTGCCCGTA-1	egfp	33.6182	Projection neurons
CR2_CTCTCGAAGGTTGCCC-1	egfp	20.4372	Projection neurons
CR2_CTCTCGAGTTGGCCGT-1	egfp	12.3572	inh_BP
CR2_CTCTCGATCCTATGGA-1	egfp	19.7505	Interneurons
CR2_CTCTCGATCGCTTTAT-1	egfp	31.0006	Projection neurons
CR2_CTCTCGATCGTGTGAT-1	egfp	1.39808	AP
CR2_CTCTGGTAGTAACGTA-1	egfp	30.9074	Projection neurons
CR2_CTCTGGTAGTCTGGAG-1	egfp	30.3564	Interneurons
CR2_CTCTGGTGTCGTTCAA-1	egfp	13.189	inh_BP
CR2_CTCTGGTGTTCATCTT-1	egfp	24.704	Projection neurons
CR2_CTCTGGTTCCGTGCGA-1	egfp	26.8133	Projection neurons
CR2_CTCTGGTTCCGTTGAA-1	egfp	8.49538	inh_BP
CR2_CTGAATGCAGACATCT-1	egfp	20.1602	Projection neurons
CR2_CTGAATGGTTGCCATA-1	egfp	22.8995	Interneurons
CR2_CTGAGCGCAATCTCTT-1	egfp	22.6942	Projection neurons
CR2_CTGAGCGGTAGACAGC-1	egfp	34.3698	Projection neurons
CR2_CTGAGGCAGACAACTA-1	egfp	30.2169	Interneurons
CR2_CTGAGGCTCACTCGAA-1	egfp	30.9375	Interneurons
CR2_CTGAGGCTCCTACTGC-1	egfp	14.4424	Projection neurons
CR2_CTGATCCAGGGTAATT-1	egfp	35.123	Projection neurons
CR2_CTGATCCAGTTGGCTT-1	egfp	26.333	Projection neurons
CR2_CTGATCCCAACTAGAA-1	egfp	32.4247	Interneurons
CR2_CTGATCCCATCTGCGG-1	egfp	35.123	Projection neurons
CR2_CTGCAGGGTCACAGTT-1	egfp	0.462747	AP
CR2_CTGCAGGTCTGAGAAA-1	egfp	18.7519	Projection neurons
CR2_CTGCATCGTGGCCACT-1	egfp	8.36802	inh_BP
CR2_CTGCATCTCAAGTGTC-1	egfp	17.8976	inh_BP
CR2_CTGCCATCAAACTAGA-1	egfp	8.23669	inh_BP
CR2_CTGCCATCAAGGCAAC-1	egfp	18.6243	Projection neurons
CR2_CTGCCATGTCGCGGTT-1	egfp	34.2457	Interneurons
CR2_CTGCCATTCATCTGTT-1	egfp	18.6094	Interneurons
CR2_CTGCCATTCGATCCAA-1	egfp	35.123	Projection neurons
CR2_CTGCCTAAGCAAGTGC-1	egfp	4.00395	AP
CR2_CTGCCTACAAAGCTCT-1	egfp	20.1642	Projection neurons
CR2_CTGCCTACATGGACAG-1	egfp	29.3975	Projection neurons
CR2_CTGCCTATCTTGGAAC-1	egfp	28.9314	Interneurons
CR2_CTGCGAGCAGGCATTT-1	egfp	29.9057	Interneurons
CR2_CTGCTCATCTACTGCC-1	egfp	32.2763	Interneurons
CR2_CTGGCAGGTACGATGG-1	egfp	20.9512	Projection neurons
CR2_CTGGCAGGTAGCCAGA-1	egfp	14.7066	AP
CR2_CTGGCAGGTCGTTATG-1	egfp	30.1288	Projection neurons
CR2_CTGGCAGGTGAGTAGC-1	egfp	18.0833	Projection neurons
CR2_CTGGCAGTCACCACAA-1	egfp	33.02	Projection neurons
CR2_CTGGTCTGTGTCATCA-1	egfp	3.83153	AP
CR2_CTGGTCTTCAGGGATG-1	egfp	13.5038	Interneurons
CR2_CTGTACCAGTAGTCTC-1	egfp	0.47504	AP
CR2_CTGTAGAAGTAGCTCT-1	egfp	31.084	Projection neurons
CR2_CTGTAGATCAACTGAC-1	egfp	30.784	Projection neurons
CR2_CTGTATTAGCACAAAT-1	egfp	25.1097	Projection neurons
CR2_CTGTATTAGCGCTTCG-1	egfp	26.7403	Interneurons
CR2_CTGTATTCAGGACAGT-1	egfp	34.2348	Projection neurons
CR2_CTGTATTTCTTAATCC-1	egfp	16.4334	Projection neurons
CR2_CTGTCGTAGGGACACT-1	egfp	35.1549	Projection neurons
CR2_CTGTCGTTCCTAGCGG-1	egfp	29.9005	Interneurons
CR2_CTGTCGTTCTGAATGC-1	egfp	32.4247	Interneurons
CR2_CTGTGAAAGACCAAGC-1	egfp	32.4247	Interneurons
CR2_CTGTGAAGTCAACCTA-1	egfp	9.45191	inh_BP
CR2_CTGTGAATCATTTGTC-1	egfp	30.212	Projection neurons
CR2_CTGTGGGAGAGAGTTT-1	egfp	25.5415	Projection neurons
CR2_CTGTGGGCACATCCCT-1	egfp	19.4235	Projection neurons
CR2_CTGTGGGCATGTGGTT-1	egfp	28.9314	Interneurons
CR2_CTTACCGAGGACGCAT-1	egfp	25.6428	Projection neurons
CR2_CTTACCGGTGGGACAT-1	egfp	36.6579	Interneurons
CR2_CTTACCGGTTGGATCT-1	egfp	16.2668	Interneurons
CR2_CTTACCGTCGCGGACT-1	egfp	20.485	Projection neurons
CR2_CTTACCGTCGTTAGAC-1	egfp	27.0925	Projection neurons
CR2_CTTAGGACAGCTTTGA-1	egfp	30.4421	Projection neurons
CR2_CTTCAATCATTAAGCC-1	egfp	31.1249	Projection neurons
CR2_CTTCAATGTTCTCTCG-1	egfp	34.2457	Interneurons
CR2_CTTCCGAAGAGCAGAA-1	egfp	28.6993	Projection neurons
CR2_CTTCCGACACACCGAC-1	egfp	25.2286	Projection neurons
CR2_CTTCCGAGTCATTGCA-1	egfp	34.2457	Interneurons
CR2_CTTCCGATCTGAGAAA-1	egfp	32.4247	Interneurons
CR2_CTTCCTTAGTCTTGGT-1	egfp	1.26578	AP
CR2_CTTCCTTCACTCTCGT-1	egfp	30.9074	Projection neurons
CR2_CTTCCTTGTTGCATAC-1	egfp	20.902	Projection neurons
CR2_CTTCCTTTCAGGCGAA-1	egfp	30.9001	Projection neurons
CR2_CTTCGGTAGATAACAC-1	egfp	24.3498	Projection neurons
CR2_CTTCGGTAGTAAGCAT-1	egfp	30.9444	Projection neurons
CR2_CTTCGGTAGTCACGCC-1	egfp	32.4247	Interneurons
CR2_CTTCGGTGTACGACAG-1	egfp	4.22574	AP
CR2_CTTCGGTTCATCTATC-1	egfp	23.4043	Projection neurons
CR2_CTTCGGTTCCGATCTC-1	egfp	7.56235	inh_BP
CR2_CTTCGGTTCCTAGCGG-1	egfp	13.189	inh_BP
CR2_CTTCGGTTCCTGTAGA-1	egfp	25.5415	Projection neurons
CR2_CTTCTAAAGACTGGGT-1	egfp	28.1763	Interneurons
CR2_CTTCTAACACTTGTGA-1	egfp	15.9673	Projection neurons
CR2_CTTCTAAGTGGTCCGT-1	egfp	14.7777	AP
CR2_CTTCTAAGTTGATGTC-1	egfp	13.5633	Projection neurons
CR2_CTTCTCTAGCACTAGG-1	egfp	20.8518	Projection neurons
CR2_CTTCTCTAGGATTCAA-1	egfp	19.3974	Interneurons
CR2_CTTCTCTAGGCTTAGG-1	egfp	28.7676	Projection neurons
CR2_CTTCTCTAGTGCAGCA-1	egfp	12.5083	inh_BP
CR2_CTTCTCTGTCCTGTCT-1	egfp	1.2806	AP
CR2_CTTGAGAAGCTTTGTG-1	egfp	17.6424	inh_BP
CR2_CTTGAGACAACTCGAT-1	egfp	28.8037	Projection neurons
CR2_CTTGAGACAGTCTGGC-1	egfp	33.2002	Interneurons
CR2_CTTGAGACATGAGATA-1	egfp	26.2683	Projection neurons
CR2_CTTGAGAGTTTCCATT-1	egfp	26.7403	Interneurons
CR2_CTTGATTCAGACTCTA-1	egfp	7.4063	inh_BP
CR2_CTTGATTGTCTAGGCC-1	egfp	29.1045	Interneurons
CR2_CTTTCAAAGCGGGTTA-1	egfp	14.7066	AP
CR2_CTTTCAAAGGATAATC-1	egfp	30.3598	Projection neurons
CR2_CTTTCAACAGCGTGAA-1	egfp	32.4328	Interneurons
CR2_CTTTCAACAGCTGGTC-1	egfp	20.479	Projection neurons
CR2_CTTTCAAGTATCGTGT-1	egfp	19.7221	Projection neurons
CR2_CTTTCGGCAGGCTACC-1	egfp	14.0602	inh_BP
CR2_CTTTCGGGTTCACGAT-1	egfp	6.47892	inh_BP
CR2_CTTTCGGTCGGACTTA-1	egfp	36.9212	Projection neurons
CR2_GAAACCTAGTGGACGT-1	egfp	18.7519	Interneurons
CR2_GAAACCTCAGTATGAA-1	egfp	32.4281	Interneurons
CR2_GAAATGAAGACCTGGA-1	egfp	12.2655	inh_BP
CR2_GAAATGAGTGCGCTCA-1	egfp	28.4129	Projection neurons
CR2_GAACACTAGATCCGAG-1	egfp	20.8371	Projection neurons
CR2_GAACACTCATGGGTTT-1	egfp	16.9226	inh_BP
CR2_GAACACTCATTGAGGG-1	egfp	8.19698	inh_BP
CR2_GAACACTGTATCCTCC-1	egfp	8.36802	inh_BP
CR2_GAACACTGTGGTCTCG-1	egfp	11.2147	inh_BP
CR2_GAACACTTCGCTTTAT-1	egfp	1.27128	AP
CR2_GAACGTTCACTCCCTA-1	egfp	4.43673	AP
CR2_GAACTGTCAGTCAGAG-1	egfp	34.2348	Projection neurons
CR2_GAACTGTGTCGGAACA-1	egfp	31.0483	Projection neurons
CR2_GAACTGTGTTAGCTAC-1	egfp	24.5311	Projection neurons
CR2_GAAGAATGTGTTTCTT-1	egfp	8.36802	inh_BP
CR2_GAAGCCCCACCTGCGA-1	egfp	29.3496	Projection neurons
CR2_GAAGCCCCATCTTTCA-1	egfp	34.2457	Interneurons
CR2_GAAGCCCGTGGTGATG-1	egfp	27.0917	Interneurons
CR2_GAAGCCCGTTAGGCTT-1	egfp	32.4247	Interneurons
CR2_GAAGCCCTCGACGTCG-1	egfp	31.5282	Projection neurons
CR2_GAAGCCCTCGCTTGAA-1	egfp	26.5553	Projection neurons
CR2_GAAGCCCTCGTAATGC-1	egfp	23.612	Interneurons
CR2_GAAGCGAAGCTTAGTC-1	egfp	28.6721	Projection neurons
CR2_GAAGCGACACCCTGTT-1	egfp	2.1997	AP
CR2_GAAGGACGTCACTCGG-1	egfp	14.2618	inh_BP
CR2_GAAGGGTGTCCGTTTC-1	egfp	0.975573	AP
CR2_GAAGGGTTCCTGCCAT-1	egfp	22.0581	Interneurons
CR2_GAAGTAAAGTAGATCA-1	egfp	33.1022	Interneurons
CR2_GAAGTAATCCCTATTA-1	egfp	7.434	inh_BP
CR2_GAAGTAATCTACTCAT-1	egfp	14.6857	inh_BP
CR2_GAATAGAAGAGTCTGG-1	egfp	9.27475	inh_BP
CR2_GAATAGAAGTTGCATC-1	egfp	33.0094	Projection neurons
CR2_GAATAGACAAATAAGC-1	egfp	32.4247	Interneurons
CR2_GAATCACCACAATCTG-1	egfp	13.189	inh_BP
CR2_GAATCACCAGGTACGA-1	egfp	5.34185	AP
CR2_GAATCACCATGTCTAG-1	egfp	12.0871	inh_BP
CR2_GAATCACGTCCGAAGA-1	egfp	12.5001	inh_BP
CR2_GACACGCCATGCCGCA-1	egfp	26.0289	Projection neurons
CR2_GACACGCTCGCCACTT-1	egfp	25.1097	Projection neurons
CR2_GACATCAAGTTGGAGC-1	egfp	29.9012	Interneurons
CR2_GACATCACATACACCA-1	egfp	5.21689	inh_BP
CR2_GACCAATCAGCTGTAT-1	egfp	29.7	Projection neurons
CR2_GACCAATCAGGCGTTC-1	egfp	25.0375	Projection neurons
CR2_GACCAATGTCTGTGTA-1	egfp	14.0095	inh_BP
CR2_GACCAATGTTGCAAGG-1	egfp	9.98952	inh_BP
CR2_GACCAATTCCGTGGTG-1	egfp	28.4189	Projection neurons
CR2_GACCAATTCGTCTACC-1	egfp	30.3564	Interneurons
CR2_GACCCAGAGCATGTTC-1	egfp	26.7089	Projection neurons
CR2_GACCCAGAGTCTTCCC-1	egfp	21.826	Interneurons
CR2_GACCCAGTCGTAACTG-1	egfp	15.7837	Interneurons
CR2_GACCCTTAGTAGCAAT-1	egfp	27.3947	Projection neurons
CR2_GACCCTTCAAGGTACG-1	egfp	34.3698	Projection neurons
CR2_GACCCTTCAGCGACAA-1	egfp	34.0985	Projection neurons
CR2_GACCCTTGTACCCGCA-1	egfp	16.2584	inh_BP
CR2_GACCGTGGTCACTGAT-1	egfp	13.189	inh_BP
CR2_GACCGTGGTGATACCT-1	egfp	9.45191	inh_BP
CR2_GACCTTCCACCGCTGA-1	egfp	24.1302	Interneurons
CR2_GACCTTCGTGGGTTGA-1	egfp	18.7519	Interneurons
CR2_GACGCTGCAATTGGTC-1	egfp	9.38184	inh_BP
CR2_GACGCTGCATGGAGAC-1	egfp	15.7233	Interneurons
CR2_GACGTTATCGGCTGAC-1	egfp	27.6434	Interneurons
CR2_GACTATGAGAGAGGTA-1	egfp	34.3698	Projection neurons
CR2_GACTATGGTATAATGG-1	egfp	1.31173	AP
CR2_GACTATGGTCGAGCAA-1	egfp	26.1501	Projection neurons
[truncated: 3,679 more rows]

## Sheet: Fig 4k
	Nes	Vim	Tuba1b	Tubb2a	Sox2	Ezh2	Ccnd2	Ascl1	Dlx1	Dlx2	Dlx5	Epha5	Robo2	Slit1	Pak3	Ctnna2	Shtn1	Tcf4	Erbb4	Maf	Prox1	Meis2	Sp9	Ebf1	Isl1
Fabp7_Dbi_1	-0.148975	-0.238602	-0.433048	1.01515	-0.0475091	-1.0961	-4.19566	-0.820799	-0.49403	-0.509911	-0.120304	1.07135	0.504624	-0.399999	-1.43859	-3.8919	-0.127133	0.343865	-0.300437	-0.00655911	-0.138262	0.430196	-0.198636	-0.0213709	0.00936527
Top2a_Hmgb2	0.0508685	0.530057	-0.33849	0.230841	0.135579	-0.319271	-2.93627	0.161354	0.161845	0.879302	0.106362	-0.0605785	-0.253387	-0.201098	0.252907	-0.480463	0.35671	2.1145	1.41494	-0.00194061	-0.046261	-1.35603	0.27099	-0.167335	-0.248787
Ccnd2_Abracl	0.0990727	-0.0177057	0.190656	0.153766	-0.262303	-0.44324	-0.0839567	-0.0145426	0.103475	0.861485	0.297015	-0.404151	-0.825845	-0.237836	-0.350163	-1.60081	-0.356014	0.881189	0.610557	-0.0107271	-0.274998	-3.55319	-0.156197	-0.257615	0.0532107
Adarb2_Erbb4	0.0110503	-0.215669	0.108925	1.00044	0.0968282	-0.215475	-0.291149	0.172675	-0.198671	-0.122091	0.252216	-0.790389	-0.439171	-0.0235858	-0.226526	-0.385086	0.473748	0.875569	7.45026	0.234071	-0.510564	-1.37395	1.01641	-0.213212	0.0229741
Nxph1_Sst	0.0286878	0.460906	0.285004	1.44016	-1.80794	-0.874358	0.592185	-0.183841	0.225587	-0.356572	-0.669954	-9.86961	-1.46842	0.35445	-0.0835491	0.898062	-0.776878	0.961719	-18.9106	-1.4412	-0.149149	-0.999129	0.00422369	-0.334818	-0.321302
Tshz1_Erbb4	-0.0187293	-0.121716	-0.186322	-0.206916	-0.484892	-0.217772	-1.86134	0.0121919	-0.113676	0.0666094	-0.541657	0.108115	-1.01515	-0.0194525	0.0693708	-1.89967	-0.0200898	-0.400286	6.87435	0.0168938	-0.046356	-2.92619	0.352456	-0.148937	-0.0331268
Six3_Six3os1	0.00278991	-0.314121	-0.202671	0.419326	-0.725003	-0.260982	-1.14203	0.0107922	-0.117196	-0.198167	-0.217172	0.549147	0.630488	-0.00229392	0.037959	-0.304626	-0.127628	0.497871	0.248708	0.00399997	-0.0228652	-2.50619	0.411792	-0.0506611	-0.0682235
Ptprm_Gucy1a1	-0.011771	0.00201367	-0.127273	0.0280636	-0.64271	-0.219487	-0.0282019	-0.0341361	-0.0456375	0.00676029	-0.18278	-0.378089	1.99241	0.0380799	-0.0777059	0.45486	0.195698	0.282568	-0.513344	0.00837185	-0.0234538	-3.80327	-0.535964	-0.394356	-0.0804401
Cntnap5b_Isl1	-0.00857447	-0.0479411	-0.323954	0.67172	-0.082501	-0.288676	-0.311266	-0.0307835	-0.101655	-0.125473	0.119109	-0.352491	1.82744	0.00291518	-0.125573	0.304857	0.396441	0.286342	2.83401	0.0250919	-0.0159692	-10.8634	-0.0660974	-3.84311	0.119343
Ebf1_Cntn5	-0.0166761	-0.136039	-0.206124	0.217186	-0.098633	-0.396626	0.120848	0.00892889	-0.00601153	0.00373521	-0.180166	-0.132852	2.9646	-0.00171298	-0.680109	-2.77871	0.375687	0.445361	-0.335343	-0.00803648	-0.0138075	-3.51193	-0.0802854	3.40201	-1.32676
Fabp7_Dbi_2	-0.0606833	1.40266	3.81076	-0.190762	1.11014	0.167225	2.37123	0.926975	0.250334	1.01521	0.290422	0.142667	-0.524285	0.210863	0.325312	2.52034	-0.0115962	-1.29721	-0.421938	-0.128795	0.0181776	0.099109	0.590401	0.528664	0.148022
Creb5_Gm29260	-0.192784	2.72675	2.1417	1.25453	1.33714	-0.545826	1.92394	0.1515	0.477995	1.19122	0.750535	-5.93454	0.0329117	0.00249764	-0.29621	2.18855	0.46701	-5.9815	2.07032	-0.0093684	0.09105	-8.08655	0.743853	2.16237	0.364394
Top2a_Sox1ot	0.138914	2.0128	2.72168	0.75724	0.625212	-0.604165	2.49204	0.57244	0.333928	0.893367	0.632478	-0.733912	-0.269098	-0.834415	-1.89046	-13.2211	-0.965974	-2.85157	-0.80704	0.0217667	-0.0692374	-7.88856	0.671785	0.727361	0.231524
Gm38505_Sox2ot	0.0344951	0.742725	1.18652	0.123528	0.885366	-0.0665444	2.49715	0.0625435	0.652715	0.899118	0.677387	-2.39041	-4.20945	0.105663	-0.444022	-6.10427	-0.155033	-3.32632	-10.7996	-0.0458059	0.27742	-6.9212	1.37434	0.581734	0.350333
Erbb4_Nxph1	0.205057	0.737566	1.61187	0.440934	0.515719	-0.684572	1.43668	0.0763866	0.231487	1.32004	0.724336	-14.8671	-3.24788	0.00352772	-0.177897	-8.24951	-0.0905698	-4.53904	-39.5145	-0.606191	0.667719	2.38617	1.07469	0.693497	0.529768
Ebf1_Mgat4c	0.0534499	0.940379	1.20215	0.20099	0.149043	0.205191	2.22765	0.0795778	0.414744	0.604385	0.471707	-0.519056	-8.47012	-0.0451112	-0.0551654	-8.64707	0.259407	1.12664	0.951602	-0.0031358	0.0897316	-9.51466	0.559741	-35.6016	-0.235955
