# Supplementary material for: Temporal control of progenitor competence shapes maturation in GABAergic neuron development in mice
Source: Nat Neurosci. 2025 Jul 8;28(8):1663–75. doi: 10.1038/s41593-025-01999-y (PMC12321585; doi:10.1038/s41593-025-01999-y)
Supplement: Supplementary file 8 — Quality metrics for scRNA-seq datasets. [file 41593_2025_1999_MOESM8_ESM.xlsx]

## Sheet: EDF 1b
	dataset	nFeature_RNA	nCount_RNA	percent.mt
A_AAACCCAAGCGTTGTT-1	E009	3349	8503	1.64648
A_AAACCCAAGTCGTTAC-1	E009	2553	6761	3.80121
A_AAACCCAAGTTTGGCT-1	E009	2889	7733	5.81922
A_AAACCCACAACGATTC-1	E009	2808	7261	5.01308
A_AAACCCAGTGTTATCG-1	E009	2304	5566	4.76105
A_AAACGAAAGTTGCCTA-1	E009	2698	6605	4.45117
A_AAACGAACAGAGAGGG-1	E009	3184	8631	5.21376
A_AAACGAACATACCGTA-1	E009	2652	6377	4.34374
A_AAACGAACATGGAGAC-1	E009	2467	6967	3.37304
A_AAACGAAGTCCGGACT-1	E009	2592	6722	4.23981
A_AAACGAAGTCTCGCGA-1	E009	2868	7113	5.37045
A_AAACGAATCGCCTCTA-1	E009	3466	10776	4.07387
A_AAACGCTAGCGTTAGG-1	E009	2672	6551	5.52587
A_AAACGCTAGGAAGTAG-1	E009	2945	7253	7.78988
A_AAACGCTCATCGGCCA-1	E009	2305	4857	7.35022
A_AAACGCTGTTGACGGA-1	E009	2075	3866	5.43197
A_AAACGCTTCACCTACC-1	E009	2847	7205	5.20472
A_AAAGAACAGGACCCAA-1	E009	2185	5602	5.53374
A_AAAGAACAGGTTAGTA-1	E009	2738	6888	4.60221
A_AAAGAACCAAACTGCT-1	E009	3317	9153	3.93314
A_AAAGAACCACGCGCTA-1	E009	2161	4323	7.17095
A_AAAGAACCAGAGCCCT-1	E009	3082	7364	3.7887
A_AAAGAACGTAGACTGG-1	E009	3444	10717	4.04031
A_AAAGAACTCGACGCGT-1	E009	3068	9074	5.79678
A_AAAGAACTCTAGTCAG-1	E009	2431	5587	6.13925
A_AAAGGATAGACCTCAT-1	E009	2991	7339	5.6956
A_AAAGGATAGAGGATGA-1	E009	2560	5888	4.31386
A_AAAGGATAGGCCTTCG-1	E009	1824	3520	3.29545
A_AAAGGATAGGTGAGCT-1	E009	2837	7492	3.25681
A_AAAGGATCAGGTTCGC-1	E009	3207	8837	4.02852
A_AAAGGATGTGTTAAAG-1	E009	1511	2588	2.93663
A_AAAGGGCAGAGTATAC-1	E009	2730	7286	7.0958
A_AAAGGGCCACCTCTAC-1	E009	2704	6790	4.56554
A_AAAGGGCCATCATCTT-1	E009	2353	4250	1.52941
A_AAAGGGCGTATGAAGT-1	E009	2752	7054	4.23873
A_AAAGGGCGTCTGTGGC-1	E009	2359	5330	3.77111
A_AAAGGGCGTCTTCAAG-1	E009	2380	5746	4.69892
A_AAAGGGCGTTCAAACC-1	E009	1787	4359	4.22115
A_AAAGGTAAGCTCCCTT-1	E009	2706	6445	5.02715
A_AAAGGTACATCGCCTT-1	E009	2814	7538	3.34306
A_AAAGGTAGTCCCAAAT-1	E009	2108	5019	4.08448
A_AAAGGTATCACCTGGG-1	E009	3398	9217	3.12466
A_AAAGGTATCGCACGAC-1	E009	3364	8897	5.30516
A_AAAGTCCAGTGATTCC-1	E009	3438	10279	3.41473
A_AAAGTCCCATCACCAA-1	E009	3029	8341	4.57979
A_AAAGTCCGTTCGGTAT-1	E009	2576	6340	5.14196
A_AAAGTGAAGCCATTTG-1	E009	3048	8844	4.81682
A_AAAGTGAAGGAAAGAC-1	E009	2869	7821	4.30891
A_AAAGTGAAGTACTGGG-1	E009	2620	6883	4.14064
A_AAAGTGACAGTTCTAG-1	E009	2653	7004	2.81268
A_AAAGTGACATCAGCTA-1	E009	3063	7936	6.03579
A_AAAGTGAGTGGTAATA-1	E009	2619	7252	5.22614
A_AAAGTGAGTGTATACC-1	E009	2965	8096	4.92836
A_AAAGTGATCCCGAGTG-1	E009	2468	6370	4.03454
A_AAAGTGATCGAGAGAC-1	E009	2645	6733	4.47052
A_AAAGTGATCTCTCTAA-1	E009	2603	6486	4.8412
A_AAAGTGATCTGCCTGT-1	E009	2750	6794	3.79747
A_AAATGGAAGGGCAGAG-1	E009	2371	5721	4.70198
A_AAATGGAAGGGTTGCA-1	E009	2402	5493	6.60841
A_AAATGGACAGAAGCGT-1	E009	2536	5586	3.09703
A_AAATGGACAGGTGACA-1	E009	2451	5798	4.86375
A_AAATGGAGTAGCCCTG-1	E009	2768	7082	4.34905
A_AAATGGAGTCTATGAC-1	E009	2713	7352	4.18934
A_AAATGGAGTCTTACAG-1	E009	2867	7193	5.44974
A_AAATGGATCATCACCC-1	E009	2700	7040	5.24148
A_AAATGGATCCCGGTAG-1	E009	3467	10405	6.58337
A_AAATGGATCCGATTAG-1	E009	3019	7966	3.87899
A_AACAAAGCACCTGAAT-1	E009	2251	5032	4.45151
A_AACAAAGGTAACTGCT-1	E009	2853	7175	6.31359
A_AACAAAGGTTAACAGA-1	E009	2746	6976	3.89908
A_AACAAAGGTTCGGCTG-1	E009	2187	5371	5.4366
A_AACAAAGTCTCCGAGG-1	E009	3483	8338	3.43008
A_AACAACCTCCATTCGC-1	E009	3125	7947	5.02076
A_AACAACCTCGCGTAGC-1	E009	2990	6862	3.07491
A_AACAACCTCTTACACT-1	E009	2552	5388	1.57758
A_AACAAGAAGCACTCTA-1	E009	1753	3456	1.12847
A_AACAAGAAGCCTAACT-1	E009	2688	6925	3.55235
A_AACAAGAAGGAAAGTG-1	E009	2837	7699	5.66307
A_AACAAGAAGGTCTGGA-1	E009	2747	6431	4.99145
A_AACAAGAGTTAGGACG-1	E009	3442	10653	3.79236
A_AACAAGATCTTGAACG-1	E009	3466	10843	9.55455
A_AACACACAGCTGTCCG-1	E009	2986	7408	4.56263
A_AACACACAGGTAGGCT-1	E009	2365	6020	5.19934
A_AACACACAGTAGTCAA-1	E009	3151	9364	4.45323
A_AACACACAGTTGCCTA-1	E009	2880	6942	3.28436
A_AACACACGTCGGATTT-1	E009	2210	4073	9.5998
A_AACACACGTTCGTGCG-1	E009	2533	6068	4.30125
A_AACAGGGAGAATACAC-1	E009	2484	6336	4.71907
A_AACAGGGAGGTCATCT-1	E009	2716	6568	3.66931
A_AACAGGGAGTGGCAGT-1	E009	2389	6505	7.05611
A_AACAGGGCATCATGAC-1	E009	2521	5820	4.2268
A_AACAGGGGTAGTCTGT-1	E009	2931	7813	6.3228
A_AACAGGGGTGGTAACG-1	E009	2980	7527	1.6474
A_AACAGGGGTTCGGTAT-1	E009	2716	6727	4.63803
A_AACAGGGGTTGACTGT-1	E009	2974	7344	5.65087
A_AACAGGGGTTTCCAAG-1	E009	2792	7009	3.39563
A_AACAGGGTCAGCCCAG-1	E009	3419	9696	5.93028
A_AACAGGGTCAGCTGAT-1	E009	2203	4630	4.21166
A_AACAGGGTCTGTTGGA-1	E009	2754	7449	3.47698
A_AACCAACAGATAGTCA-1	E009	2708	7293	4.48375
A_AACCAACAGCGTTCCG-1	E009	2546	6465	6.35731
A_AACCAACAGGTCCGAA-1	E009	2687	6361	4.16601
A_AACCAACGTACCGGAA-1	E009	2557	6713	3.90288
A_AACCAACGTAGCGTTT-1	E009	3363	9900	4.0303
A_AACCAACGTCCACAGC-1	E009	2942	7737	3.61897
A_AACCAACGTCGATTAC-1	E009	1931	4552	1.80141
A_AACCACACAACCTAAC-1	E009	2308	4974	2.2115
A_AACCACACAGGAGGTT-1	E009	2739	6338	7.38403
A_AACCACAGTCCAGCAC-1	E009	2947	7792	3.38809
A_AACCACAGTGATGAAT-1	E009	1957	3844	9.59938
A_AACCATGAGCGGGTTA-1	E009	2547	5324	7.88881
A_AACCATGTCGAGAGCA-1	E009	3357	9686	5.47181
A_AACCCAAAGCGGACAT-1	E009	3342	10403	4.55638
A_AACCCAAAGTCGCCCA-1	E009	2761	7332	5.60556
A_AACCCAACAACGACTT-1	E009	2902	7233	4.78363
A_AACCCAACACCTCTGT-1	E009	2844	7195	6.11536
A_AACCCAACAGATGCGA-1	E009	1521	3967	9.60423
A_AACCCAACATCAGCAT-1	E009	3136	7806	2.08814
A_AACCCAAGTGACAGCA-1	E009	2455	5685	3.51803
A_AACCCAAGTGCATTTG-1	E009	3002	7883	3.00647
A_AACCTTTAGTTCCATG-1	E009	3272	8525	4.46921
A_AACCTTTCAAACTAAG-1	E009	2288	4442	1.89104
A_AACCTTTGTACACGCC-1	E009	2316	5155	4.50048
A_AACCTTTGTCATGGCC-1	E009	3168	8764	3.97079
A_AACCTTTTCAAGCCCG-1	E009	2680	6602	4.96819
A_AACGAAAAGCAGCAGT-1	E009	1550	3610	7.00831
A_AACGAAAAGCTAGAAT-1	E009	2325	5449	3.94568
A_AACGAAAAGGTACCTT-1	E009	2787	6612	4.43134
A_AACGAAACACAAGGTG-1	E009	3028	8651	3.41001
A_AACGAAAGTCGGAAAC-1	E009	2745	6879	5.16063
A_AACGGGAAGGGAACAA-1	E009	2668	6840	3.69883
A_AACGGGAAGGTTTACC-1	E009	1685	3275	5.80153
A_AACGGGAAGTAAGACT-1	E009	2856	7882	5.13829
A_AACGGGAAGTCATGGG-1	E009	2746	7213	4.79689
A_AACGGGAGTAACACGG-1	E009	3237	7791	1.55307
A_AACGGGAGTTTGGGAG-1	E009	2754	6893	3.98955
A_AACGTCAAGTCGAGGT-1	E009	2959	7916	5.54573
A_AACGTCAGTCTAGATC-1	E009	2607	6196	3.98644
A_AACGTCATCCCATTCG-1	E009	2364	5825	4.103
A_AACGTCATCGGACTGC-1	E009	2358	5420	3.92989
A_AACTTCTCAGAGTTGG-1	E009	2891	7516	5.05588
A_AACTTCTGTCATTGCA-1	E009	2690	6236	4.87492
A_AACTTCTGTCCCTGAG-1	E009	2813	6910	4.09551
A_AACTTCTGTTATCTTC-1	E009	2452	5264	3.59043
A_AACTTCTGTTTACTTC-1	E009	2505	5773	7.58704
A_AACTTCTTCCCGTAAA-1	E009	2264	4963	5.23877
A_AAGAACAAGTTTGTCG-1	E009	2880	7132	4.80931
A_AAGAACACATGCCGCA-1	E009	3194	8516	3.66369
A_AAGAACACATTAGGCT-1	E009	3017	7381	5.02642
A_AAGAACAGTATGATCC-1	E009	2815	7275	4.67354
A_AAGAACAGTGGAGGTT-1	E009	2667	7178	5.40541
A_AAGAACAGTTACAGCT-1	E009	2599	6470	5.64142
A_AAGAACATCAGATGCT-1	E009	3385	8899	2.47219
A_AAGAACATCATTCTTG-1	E009	2675	5722	1.83502
A_AAGAACATCTCGTTTA-1	E009	2280	4198	4.38304
A_AAGACAAAGATTCGAA-1	E009	2602	6790	5.16937
A_AAGACAACATTGACCA-1	E009	1805	4262	4.15298
A_AAGACAATCAAGATAG-1	E009	2622	6896	4.45186
A_AAGACAATCTCTGACC-1	E009	2248	4751	7.51421
A_AAGACTCAGCATGTTC-1	E009	2661	6138	5.0668
A_AAGACTCTCACCTGTC-1	E009	2836	6295	5.24226
A_AAGACTCTCGCAGTGC-1	E009	3071	8335	4.40312
A_AAGATAGCAACCAATC-1	E009	2599	5667	5.59379
A_AAGATAGCACGACCTG-1	E009	2594	5918	4.51166
A_AAGATAGCACTGGACC-1	E009	3194	8680	8.26037
A_AAGATAGTCTTGGGCG-1	E009	2294	5096	3.74804
A_AAGCATCCAAGTATAG-1	E009	1956	3792	2.26793
A_AAGCATCCAGCTACAT-1	E009	2819	6690	6.4275
A_AAGCATCGTATGATCC-1	E009	2690	6582	5.65178
A_AAGCCATAGCTCGTGC-1	E009	2400	5982	5.41625
A_AAGCCATAGCTCTGTA-1	E009	2599	6515	4.92709
A_AAGCCATGTCGCATCG-1	E009	2679	6392	5.27222
A_AAGCCATTCCAATCCC-1	E009	3291	8157	6.77945
A_AAGCGAGAGTGATGGC-1	E009	3479	9787	4.90447
A_AAGCGAGGTAAGTTGA-1	E009	3353	10028	4.38771
A_AAGCGAGGTGACGTCC-1	E009	2812	6511	4.42328
A_AAGCGAGTCGTGGCTG-1	E009	2247	5709	3.57331
A_AAGCGAGTCTGAGCAT-1	E009	2954	7928	6.6221
A_AAGCGTTAGCACTCTA-1	E009	3031	7858	5.19216
A_AAGCGTTCACACAGCC-1	E009	3138	8111	3.30415
A_AAGCGTTCAGCCGGTT-1	E009	2335	5689	3.62102
A_AAGCGTTGTACCCGAC-1	E009	2854	7471	3.9486
A_AAGCGTTGTGTCTAAC-1	E009	1612	2912	5.63187
A_AAGCGTTTCAGACCCG-1	E009	2478	6073	4.97283
A_AAGGAATAGCCTAACT-1	E009	3343	9052	4.14273
A_AAGGAATAGCGCACAA-1	E009	3024	7856	6.09725
A_AAGGAATAGTCCCAAT-1	E009	2752	5904	3.59079
A_AAGGAATAGTTTCGAC-1	E009	2218	4401	2.24949
A_AAGGAATCAAATGAAC-1	E009	3072	8282	4.8056
A_AAGGAATCATAAGCGG-1	E009	2966	8720	4.91972
A_AAGGAATTCAACACCA-1	E009	3313	10061	3.89623
A_AAGGAATTCGAGCCTG-1	E009	2531	6220	4.50161
A_AAGGAATTCTGTACAG-1	E009	2491	6004	5.17988
A_AAGGTAAAGGTAGTCG-1	E009	3038	7927	6.79955
A_AAGGTAACAAGCGGAT-1	E009	2944	7860	4.79644
A_AAGGTAACAAGTGGCA-1	E009	2937	7205	5.13532
A_AAGGTAATCAGACAAA-1	E009	1897	3448	3.82831
A_AAGGTAATCCTCGCAT-1	E009	2370	5077	2.59996
A_AAGTACCAGCGTACAG-1	E009	3243	8940	2.84116
A_AAGTACCAGTTCCTGA-1	E009	2844	7088	5.33296
A_AAGTACCCAATGCTCA-1	E009	2780	7072	4.25622
A_AAGTACCCACTCCGGA-1	E009	3000	7216	3.92184
A_AAGTACCCATGGCCCA-1	E009	2755	7510	5.65912
A_AAGTACCGTGTCCCTT-1	E009	2723	7415	5.7586
A_AAGTACCGTGTTGACT-1	E009	2895	8040	5.98259
A_AAGTACCTCCTGGGTG-1	E009	2373	5703	5.19025
A_AAGTACCTCGTACACA-1	E009	2727	7404	3.88979
A_AAGTCGTAGGGCAAGG-1	E009	2886	7410	4.69636
A_AAGTCGTGTGACAACG-1	E009	3028	8114	3.88218
A_AAGTCGTGTGAGGAAA-1	E009	3039	7676	3.33507
A_AAGTCGTTCATTTGTC-1	E009	2747	5731	2.25092
A_AAGTGAAAGGGTAGCT-1	E009	2887	7503	5.61109
A_AAGTGAAAGTGTTCAC-1	E009	2836	6769	5.14108
A_AAGTGAACACAAGTGG-1	E009	3225	8767	1.92768
A_AAGTGAACAGCGGTCT-1	E009	2790	7542	5.71466
A_AAGTGAACAGTCAACT-1	E009	1574	3699	7.38037
A_AAGTGAACATAGGAGC-1	E009	3205	9041	3.70534
A_AAGTGAATCATACGGT-1	E009	1681	3156	8.46008
A_AAGTGAATCGATGCAT-1	E009	2572	6483	4.22644
A_AAGTGAATCGCATTAG-1	E009	2624	6447	3.67613
A_AAGTTCGAGATAGTCA-1	E009	2696	7055	4.39405
A_AAGTTCGAGTGGACTG-1	E009	2756	7220	3.62881
A_AAGTTCGCACCAAAGG-1	E009	2642	7011	3.42319
A_AAGTTCGGTAGTCGTT-1	E009	2312	5504	5.35974
A_AAGTTCGTCTGGGCAC-1	E009	2308	5589	4.92038
A_AATAGAGAGAAGTCTA-1	E009	2951	7143	1.83396
A_AATAGAGAGTGTACCT-1	E009	2187	4451	6.60526
A_AATAGAGAGTTGTCGT-1	E009	2191	5007	4.63351
A_AATAGAGCACAGAGCA-1	E009	2454	5484	8.86214
A_AATAGAGCACCAGACC-1	E009	2941	7698	3.75422
A_AATAGAGTCAGACAAA-1	E009	2574	6496	3.69458
A_AATAGAGTCTCGCAGG-1	E009	1670	4106	7.6717
A_AATCACGGTACTCCCT-1	E009	2744	7509	5.38021
A_AATCACGTCACCCTCA-1	E009	3190	8441	5.01125
A_AATCACGTCGGCCTTT-1	E009	3494	11036	3.6245
A_AATCGACAGGGAGGAC-1	E009	3207	8554	4.73463
A_AATCGACCACCAGGTC-1	E009	2453	5978	4.46638
A_AATCGTGAGCTTTCTT-1	E009	2696	6999	4.12916
A_AATCGTGAGGTTCACT-1	E009	2666	6654	6.34205
A_AATCGTGAGTTCCTGA-1	E009	1754	3199	3.59487
A_AATCGTGCAGCAGAAC-1	E009	3079	7736	2.288
A_AATCGTGGTTGAGTCT-1	E009	3095	8908	6.859
A_AATCGTGGTTGCCTAA-1	E009	2695	6950	3.7554
A_AATCGTGTCCTGGTCT-1	E009	3107	8854	3.54642
A_AATCGTGTCGCACGGT-1	E009	3228	8293	3.3884
A_AATGAAGCAGCAGGAT-1	E009	2820	7389	4.29016
A_AATGAAGCATTGTACG-1	E009	2785	7504	4.53092
A_AATGAAGGTGAGGAAA-1	E009	2470	5541	3.33875
A_AATGAAGTCGCTACGG-1	E009	2625	6526	4.62764
A_AATGAAGTCGCTTGCT-1	E009	3381	10250	3.24878
A_AATGACCAGCGTTCCG-1	E009	2823	6508	2.75046
A_AATGCCACAACGCATT-1	E009	3157	8879	4.48249
A_AATGCCACAGGCCCTA-1	E009	2409	4954	6.29794
A_AATGCCACATAGATGA-1	E009	2397	5566	5.15631
A_AATGCCAGTCGTCATA-1	E009	2444	6069	4.11929
A_AATGCCAGTGGGCTCT-1	E009	2059	4665	5.23044
A_AATGCCAGTGTGATGG-1	E009	2530	6164	4.52628
A_AATGCCATCAAGAGGC-1	E009	2590	5374	0.186081
A_AATGCCATCCATTCGC-1	E009	2958	7482	4.30366
A_AATGGAACAAAGGCTG-1	E009	2461	5963	4.57823
A_AATGGAACACATACTG-1	E009	2395	5676	5.02114
A_AATGGAACACCGTCTT-1	E009	3010	7558	7.74014
A_AATGGAACATTACTCT-1	E009	3242	9805	4.21214
A_AATGGAAGTCATCAGT-1	E009	2973	8096	4.47134
A_AATGGAAGTGTGGTCC-1	E009	2522	6104	5.91415
A_AATGGAAGTTCCCACT-1	E009	3212	8026	5.05856
A_AATGGAATCCGCCTAT-1	E009	2480	5643	5.08595
A_AATGGAATCGGCATAT-1	E009	1809	3593	4.62009
A_AATGGCTAGGTTCACT-1	E009	2026	5038	3.41405
A_AATGGCTCACTTCTCG-1	E009	2907	7006	4.58179
A_AATGGCTTCTTAGCCC-1	E009	2727	6246	3.89049
A_AATTCCTAGCGGTAAC-1	E009	1924	4236	3.23418
A_AATTCCTCAACCCTCT-1	E009	3367	9879	3.53275
A_AATTCCTCAGACCTGC-1	E009	2391	4909	3.36117
A_AATTCCTTCATCCTGC-1	E009	3286	8662	4.20226
A_AATTCCTTCCCGTGAG-1	E009	2637	6531	4.93033
A_AATTCCTTCCGCAAAT-1	E009	2719	6172	2.00907
A_AATTCCTTCCTTGAAG-1	E009	2537	6023	3.93492
A_AATTCCTTCGGAGCAA-1	E009	2171	5116	4.73026
A_AATTTCCAGAAGCCTG-1	E009	3128	8614	3.32018
A_AATTTCCCATAAGATG-1	E009	2184	5155	4.98545
A_AATTTCCGTAAGATAC-1	E009	2629	6273	5.11717
A_AATTTCCGTAGTAAGT-1	E009	2512	6135	5.78647
A_AATTTCCTCTCCGTGT-1	E009	2409	5668	3.28158
A_ACAAAGACAAACTCTG-1	E009	2689	7103	5.01197
A_ACAAAGAGTAACTTCG-1	E009	3108	7636	3.31325
A_ACAAAGAGTACCGCGT-1	E009	3296	9457	3.91245
A_ACAAAGAGTGCGGTAA-1	E009	1611	3101	8.2554
A_ACAAAGATCTATTCGT-1	E009	2700	6738	3.81419
A_ACAACCACACCATATG-1	E009	3150	8358	5.51567
A_ACAACCAGTCACTACA-1	E009	3112	8697	5.03622
A_ACAACCATCTGCCCTA-1	E009	2978	7953	4.7655
A_ACAAGCTAGTTGCTGT-1	E009	3199	8840	4.23077
A_ACAAGCTGTCATATGC-1	E009	1952	3780	5.66138
A_ACAAGCTTCATGGTAC-1	E009	2984	8181	3.82594
A_ACAAGCTTCGAGAACG-1	E009	2589	6946	4.16067
A_ACACAGTAGACATAGT-1	E009	2855	7642	1.84507
A_ACACAGTAGATCGACG-1	E009	1868	3450	3.88406
A_ACACAGTAGCCTCTTC-1	E009	2716	7034	4.66307
A_ACACAGTAGGATATGT-1	E009	2897	7751	4.59296
A_ACACAGTAGTGATAGT-1	E009	2217	5096	2.84537
A_ACACAGTGTAACACCT-1	E009	2497	5202	8.80431
A_ACACAGTTCCTGCCAT-1	E009	2749	6602	5.11966
A_ACACAGTTCTAGTGAC-1	E009	3258	8633	3.52137
A_ACACCAAAGCAGTAAT-1	E009	2296	5272	5.02656
A_ACACCAAAGGCTCTCG-1	E009	2628	5746	6.1434
A_ACACCAAAGTCGTCTA-1	E009	3149	9475	4.70712
A_ACACCAACAATCACGT-1	E009	2063	4701	2.31866
A_ACACCAACAGGTCAAG-1	E009	2733	7198	3.82051
A_ACACCAAGTAACAGTA-1	E009	3054	8616	4.2363
A_ACACCAAGTGGGTATG-1	E009	3160	7769	0.798044
A_ACACCAATCGACACTA-1	E009	3160	8474	4.60231
A_ACACGCGAGTACAACA-1	E009	2500	6288	5.99555
A_ACACGCGCAAATGAGT-1	E009	2383	5829	4.46046
A_ACACGCGTCAAGTCTG-1	E009	3397	10487	3.53771
A_ACACTGAAGCCTGAAG-1	E009	2697	6544	3.77445
A_ACACTGAAGGTGCCAA-1	E009	2363	5053	5.8777
A_ACACTGAAGTGGACGT-1	E009	3166	9624	3.09643
A_ACACTGAAGTTGGCTT-1	E009	2751	7170	4.39331
A_ACACTGACAATGGCAG-1	E009	3182	8345	5.54823
A_ACACTGACACTGTCCT-1	E009	1671	4738	6.16294
A_ACACTGACAGCGGTTC-1	E009	1676	3091	2.68522
A_ACACTGATCTTACTGT-1	E009	2644	5943	4.22346
A_ACAGAAAAGATGGTCG-1	E009	1562	2825	8.28319
A_ACAGAAAAGCAATAGT-1	E009	3333	9645	3.34889
A_ACAGAAAAGGACAACC-1	E009	2336	6039	4.17288
A_ACAGAAAAGTGGTCAG-1	E009	2651	6675	5.85768
A_ACAGAAACACCATTCC-1	E009	1765	3676	6.20239
A_ACAGAAAGTACCATAC-1	E009	3107	8639	4.07455
A_ACAGAAATCCCTTGGT-1	E009	3103	10208	3.56583
A_ACAGAAATCTGGTGGC-1	E009	3137	8353	4.86053
A_ACAGCCGAGATGAATC-1	E009	3252	8824	4.75975
A_ACAGCCGAGTCTCGTA-1	E009	3442	10182	4.10528
A_ACAGCCGGTATGGTAA-1	E009	1906	3490	4.21203
A_ACAGGGACACAGCCAC-1	E009	1601	3585	3.29149
A_ACAGGGACACTAAACC-1	E009	3406	10485	3.91989
A_ACAGGGATCACAGAGG-1	E009	2498	6001	4.78254
A_ACAGGGATCCAAATGC-1	E009	3187	8765	4.96292
A_ACAGGGATCGAGATGG-1	E009	2537	6286	5.15431
A_ACATCCCAGACCAGCA-1	E009	2964	7908	4.4259
A_ACATCCCAGCGTGAGT-1	E009	1692	3164	2.74968
A_ACATCCCCACAGCGCT-1	E009	3004	7519	3.5909
A_ACATCCCCAGTTCCAA-1	E009	3176	8344	5.80058
A_ACATCCCGTCATGCAT-1	E009	2288	5039	7.77932
A_ACATCCCTCGCCGAAC-1	E009	2484	6100	3.55738
A_ACATCGAAGAGACAAG-1	E009	2618	7036	5.50028
A_ACATCGAAGGCCCGTT-1	E009	2781	7367	4.26225
A_ACATCGACACAACGCC-1	E009	3062	7847	5.04651
A_ACATCGACAGCCTTCT-1	E009	2906	7068	4.11715
A_ACATGCAAGGAGGGTG-1	E009	2349	5444	6.09846
A_ACATGCATCCTTCACG-1	E009	3192	8270	5.13906
A_ACATTTCAGAGAGAAC-1	E009	2260	5452	3.42993
A_ACATTTCCAACCTAAC-1	E009	2807	6614	4.83822
A_ACATTTCCACACCAGC-1	E009	2957	7616	4.47742
A_ACATTTCCATCCGGTG-1	E009	2771	6602	3.12027
A_ACCAAACCAATCAGCT-1	E009	2785	7435	3.84667
A_ACCAAACCAGATTAAG-1	E009	1651	3024	6.05159
A_ACCAAACCAGGGTTGA-1	E009	3145	9323	3.85069
A_ACCAAACCATGGGCAA-1	E009	2867	8411	3.91154
A_ACCAAACTCACCTTAT-1	E009	2346	5690	3.79613
A_ACCAAACTCCAAACCA-1	E009	2363	4671	5.86598
A_ACCAAACTCCATTTGT-1	E009	2835	7289	5.81698
A_ACCAACACAAGCTGCC-1	E009	3126	6772	1.91967
A_ACCAACACAGCTACCG-1	E009	2775	7235	5.68072
A_ACCAACACATGGTGGA-1	E009	2154	4296	5.95903
A_ACCAACAGTTAACAGA-1	E009	3460	10966	2.91811
A_ACCAACATCCGATGTA-1	E009	2673	6822	3.50337
A_ACCAACATCCTAGCGG-1	E009	1611	2851	8.52333
A_ACCACAACAGCTAACT-1	E009	2916	7451	3.85183
A_ACCACAACATGGGTCC-1	E009	3302	9050	3.40331
A_ACCACAAGTAACTAAG-1	E009	2847	7877	3.14841
A_ACCACAATCCATGCAA-1	E009	2935	7672	5.69604
A_ACCACAATCCTTCGAC-1	E009	2549	6054	5.83086
A_ACCACAATCTCGACCT-1	E009	2973	7745	5.61653
A_ACCACAATCTGAGTCA-1	E009	2717	6836	5.22235
A_ACCATTTAGTCGAAGC-1	E009	3076	6823	3.07783
A_ACCATTTCAACTGCCG-1	E009	2980	8146	4.07562
A_ACCATTTCAGGGAATC-1	E009	3261	8788	2.35548
A_ACCATTTCATAAGCGG-1	E009	2612	6431	3.77857
A_ACCATTTTCGTGGGTC-1	E009	2245	4844	4.33526
A_ACCCAAAAGCTCGTGC-1	E009	2564	6270	5.07177
A_ACCCAAACAAGATGGC-1	E009	2874	7488	5.48878
A_ACCCAAACAGATCATC-1	E009	3462	10172	3.86355
A_ACCCAAACATCTGCGG-1	E009	3061	8562	4.76524
A_ACCCAAAGTCGCATGC-1	E009	3193	8817	4.75218
A_ACCCAAAGTTCGGCTG-1	E009	2977	7699	6.11768
A_ACCCAAAGTTGGCTAT-1	E009	2905	7573	5.14987
A_ACCCAAATCTGCATAG-1	E009	2547	6227	3.85418
A_ACCCAAATCTGTAACG-1	E009	3174	8546	3.25298
A_ACCCTCAAGGCATGGT-1	E009	2869	7464	4.89014
A_ACCCTCACAGTTAGGG-1	E009	2230	4260	8.26291
A_ACCCTCAGTCGAAGCA-1	E009	2747	7223	5.01177
A_ACCCTCATCGAGTTGT-1	E009	3018	8264	4.11423
A_ACCGTTCAGACCACGA-1	E009	3075	8162	3.33252
A_ACCGTTCGTCATGACT-1	E009	2081	4332	8.31025
A_ACCGTTCGTCTTGAGT-1	E009	3355	9803	4.40681
A_ACCGTTCTCGTAACAC-1	E009	2768	6983	4.38207
A_ACCTACCAGCACGTCC-1	E009	2850	6194	1.71133
A_ACCTACCCAGAACTTC-1	E009	3414	10267	3.45768
A_ACCTACCCATAGAATG-1	E009	3129	8439	3.93412
A_ACCTACCGTCGTCAGC-1	E009	2558	6342	3.97351
A_ACCTACCTCGCCAGTG-1	E009	3357	9479	4.12491
A_ACCTACCTCTCCTGTG-1	E009	2122	4002	6.04698
A_ACCTGAACATGGGATG-1	E009	2474	7232	3.31858
A_ACCTGAACATGGGCAA-1	E009	2515	5978	3.89762
A_ACCTGAAGTACAAGCG-1	E009	3074	7400	4.13514
A_ACCTGAAGTGGCTGCT-1	E009	3120	8559	4.25283
A_ACCTGAAGTTGGGTTT-1	E009	2037	4454	9.63179
A_ACCTGAATCAAGAATG-1	E009	2913	7458	4.71976
A_ACCTGAATCCCGAGAC-1	E009	3215	8779	3.46281
A_ACCTGAATCGGTAACT-1	E009	1809	3659	2.26838
A_ACCTGTCAGCATGCGA-1	E009	3098	8377	4.47654
A_ACCTGTCAGGTACATA-1	E009	3441	9335	2.7745
A_ACCTGTCAGGTCCCGT-1	E009	3158	8533	6.03539
A_ACCTGTCCAGTTCACA-1	E009	2705	6430	3.18818
A_ACCTGTCGTGCCGTAC-1	E009	2705	6543	5.33394
A_ACCTGTCGTTAGCTAC-1	E009	2399	5808	5.75069
A_ACCTGTCTCTGCATGA-1	E009	2596	6471	4.7597
A_ACGATCACACAGTCCG-1	E009	2775	7557	4.51237
A_ACGATCACAGAATCGG-1	E009	2843	7769	3.70704
A_ACGATCAGTCGCGTTG-1	E009	2674	7332	6.38298
A_ACGATGTAGGAAGTGA-1	E009	3059	8357	5.6001
A_ACGATGTAGGTGTGAC-1	E009	2819	7855	4.54488
A_ACGATGTCACAAATGA-1	E009	3394	8570	3.04551
A_ACGATGTGTGCGACAA-1	E009	2542	7142	5.19462
A_ACGATGTTCCCATAAG-1	E009	2669	6838	5.2647
A_ACGATGTTCGTTCAGA-1	E009	2690	7269	5.06259
A_ACGCACGCAGCGACAA-1	E009	3023	7853	5.11906
A_ACGCACGCATTAGGAA-1	E009	2610	6485	5.13493
A_ACGCACGTCTGCTTTA-1	E009	3108	9349	6.18248
A_ACGGAAGAGTCCGCCA-1	E009	2250	5427	3.79584
A_ACGGAAGCACAGTCCG-1	E009	3277	9543	3.4266
A_ACGGAAGCATGACTGT-1	E009	2546	6045	4.79735
A_ACGGAAGGTACAAAGT-1	E009	2900	8228	3.12348
A_ACGGAAGGTAGGGTAC-1	E009	3201	10248	2.97619
A_ACGGAAGGTTGCGAAG-1	E009	3256	9325	2.92761
A_ACGGAAGTCGAGAGCA-1	E009	2825	7770	3.83526
A_ACGGAAGTCTAGACCA-1	E009	2309	5280	3.35227
A_ACGGGTCCAAGTTCCA-1	E009	2099	4711	7.85396
A_ACGGGTCCAATACGCT-1	E009	3241	9885	4.55235
A_ACGGGTCCAGCTGAGA-1	E009	2528	5722	3.67005
A_ACGGGTCCATTCCTCG-1	E009	2179	5344	7.67216
A_ACGGGTCGTATCGTGT-1	E009	3379	9684	4.26477
A_ACGGGTCTCCTGGGTG-1	E009	2804	6001	7.16547
A_ACGGGTCTCTGCGAGC-1	E009	2515	6058	4.85309
A_ACGGTCGGTACGTTCA-1	E009	3005	7204	7.0794
A_ACGGTCGGTGGACCTC-1	E009	2760	6572	4.27572
A_ACGGTCGGTGTACGCC-1	E009	2790	7089	5.55791
A_ACGGTCGGTTACAGCT-1	E009	2841	7427	4.14703
A_ACGGTCGTCACTCTTA-1	E009	2652	6285	5.02784
A_ACGGTCGTCACTTGGA-1	E009	3392	10110	3.73887
A_ACGGTCGTCTGTGCGG-1	E009	2680	6797	5.48772
A_ACGGTCGTCTTGGCTC-1	E009	2564	6430	4.07465
A_ACGGTTAAGAAACCCG-1	E009	2807	7131	3.98261
A_ACGGTTAAGCGGGTAT-1	E009	2428	6139	5.97817
A_ACGGTTAAGGTTCCGC-1	E009	2608	6694	5.07918
A_ACGGTTACAACTGCTA-1	E009	3163	8643	4.87099
A_ACGGTTAGTAACGATA-1	E009	3273	8487	3.22847
A_ACGGTTAGTGATTAGA-1	E009	2965	7185	3.1872
A_ACGGTTAGTGCAACGA-1	E009	2354	5657	4.86123
A_ACGGTTAGTTCCAGGC-1	E009	2496	5796	3.10559
A_ACGGTTATCAAGTCGT-1	E009	3209	8887	3.84832
A_ACGTAACAGTAACAGT-1	E009	2699	5518	7.37586
A_ACGTAACGTATAGCTC-1	E009	1504	2576	2.21273
A_ACGTAACTCTACCAGA-1	E009	3124	8749	4.5148
A_ACGTAACTCTCGGTCT-1	E009	3082	8271	4.57018
A_ACGTACACAATAAGGT-1	E009	2645	5512	4.77141
A_ACGTACACATGCAGGA-1	E009	2500	6845	5.20088
A_ACGTACACATGGAAGC-1	E009	3482	10132	3.91828
A_ACGTACAGTACTTGTG-1	E009	2669	7059	4.63238
A_ACGTACAGTCCAAAGG-1	E009	2316	5499	4.36443
A_ACGTACAGTCCTTGTC-1	E009	2730	6999	4.65781
A_ACGTACATCCAATGCA-1	E009	3138	9128	4.74365
A_ACGTAGTCACAAGCCC-1	E009	3492	9770	4.22723
A_ACGTAGTGTACGTGAG-1	E009	2973	7547	5.49887
A_ACGTAGTGTAGCGATG-1	E009	1890	4020	7.11443
A_ACGTAGTGTATCCCTC-1	E009	3283	9410	4.97343
A_ACGTAGTGTCACTCTC-1	E009	3112	8828	3.22836
A_ACGTAGTGTCCAATCA-1	E009	3280	8808	5.41553
A_ACGTAGTGTCGAATTC-1	E009	2611	6769	5.30359
A_ACGTAGTGTCTTACTT-1	E009	3246	9487	4.20576
A_ACGTAGTTCATTCCTA-1	E009	2385	4850	7.62887
A_ACGTAGTTCCATTGTT-1	E009	3495	9903	5.47309
A_ACGTAGTTCTCTCAAT-1	E009	3030	7541	3.62021
A_ACGTCCTAGATGGCGT-1	E009	3126	8679	7.32803
A_ACGTCCTCAAATACAG-1	E009	2005	4036	7.53221
A_ACGTTCCAGAAGGATG-1	E009	1689	3892	5.7554
A_ACGTTCCAGTACCATC-1	E009	2209	5077	4.19539
A_ACGTTCCAGTAGCATA-1	E009	2664	6411	4.78864
A_ACGTTCCCAACTGGTT-1	E009	3278	8471	4.06091
A_ACGTTCCTCCGAGATT-1	E009	3208	8556	4.30108
A_ACGTTCCTCGGCTGAC-1	E009	3064	7818	5.71757
A_ACTACGAAGAATCGAT-1	E009	2360	4987	5.81512
A_ACTACGAAGACCAAAT-1	E009	3096	8022	4.50012
A_ACTACGAGTAACACCT-1	E009	2026	3913	9.76233
A_ACTACGAGTACGGATG-1	E009	3362	9069	4.06881
A_ACTACGAGTAGACGGT-1	E009	2434	5707	7.39443
A_ACTACGAGTCAATGGG-1	E009	2824	6858	4.84106
A_ACTACGAGTCATAACC-1	E009	3151	8071	5.11709
A_ACTATCTAGACAGTCG-1	E009	2939	7251	5.28203
A_ACTATCTGTCTGTAGT-1	E009	2668	6562	4.78513
A_ACTATCTGTTGTGCAT-1	E009	2740	6870	5.44396
A_ACTATCTTCGATACAC-1	E009	2768	6419	3.62985
A_ACTATGGAGCGACAGT-1	E009	3209	7155	4.48637
A_ACTATGGAGGAACTCG-1	E009	2417	4653	1.84827
A_ACTATGGCATAGGAGC-1	E009	2364	5173	3.76957
A_ACTATGGGTAGTTACC-1	E009	2643	7412	4.11495
A_ACTATGGTCATGGTAC-1	E009	2300	4801	2.24953
A_ACTATGGTCCATTTAC-1	E009	2432	5676	5.5673
A_ACTATTCAGGCGCTCT-1	E009	2555	6139	4.64245
A_ACTATTCCAAACCACT-1	E009	3193	8256	5.99564
A_ACTATTCCATCCTTCG-1	E009	2885	7509	4.20828
A_ACTATTCGTCGCGGTT-1	E009	3387	9750	3.11795
A_ACTATTCGTGAGAACC-1	E009	2275	5146	4.83871
A_ACTATTCTCGCGCCAA-1	E009	2030	4126	4.79884
A_ACTCCCAGTGCTCGTG-1	E009	3424	9666	5.86592
A_ACTCCCATCCTAAGTG-1	E009	2446	5318	4.73862
A_ACTCTCGTCCTGTTGC-1	E009	2647	6420	5.62305
A_ACTGATGGTTTGGAGG-1	E009	2253	5102	4.25323
A_ACTGATGTCACATACG-1	E009	2984	8357	3.84109
A_ACTGATGTCCTGTACC-1	E009	2072	4265	3.79836
A_ACTGCAAAGAATGTTG-1	E009	2803	7344	4.28922
A_ACTGCAAAGTCATGCT-1	E009	2179	4515	3.49945
A_ACTGCAACAGCTCCTT-1	E009	2081	4101	1.3899
A_ACTGCAACATCTCAAG-1	E009	2904	8765	4.50656
A_ACTGCAAGTACCGGCT-1	E009	3025	7881	5.95102
A_ACTGCAAGTCCGACGT-1	E009	2240	5024	6.05096
A_ACTGTCCCAAACCATC-1	E009	2903	7694	5.14687
A_ACTGTCCCAACCGACC-1	E009	3312	9483	4.13371
A_ACTGTCCGTACCCGCA-1	E009	3128	8884	4.66006
A_ACTGTCCGTCGATTAC-1	E009	2339	5221	8.69565
A_ACTGTCCTCAAGTAAG-1	E009	2750	7389	5.25105
A_ACTGTGAAGGTCGACA-1	E009	3398	9948	4.83514
A_ACTGTGAAGTGGTCAG-1	E009	2499	5598	5.14469
A_ACTGTGACATCAGCTA-1	E009	3039	8252	5.71983
A_ACTGTGAGTTACACAC-1	E009	1566	2845	3.33919
A_ACTGTGAGTTTACGAC-1	E009	2552	6297	5.52644
A_ACTTAGGAGACGGTTG-1	E009	2142	4751	4.65165
A_ACTTAGGAGCACGTCC-1	E009	2339	5740	5.80139
A_ACTTAGGCATAAGCGG-1	E009	2581	6342	4.73037
A_ACTTAGGCATGCCGCA-1	E009	3223	8565	5.32399
A_ACTTAGGTCATCACAG-1	E009	2436	5327	5.80064
A_ACTTAGGTCATCCCGT-1	E009	2979	6874	2.40035
A_ACTTAGGTCCGGTAAT-1	E009	3054	8131	3.05006
A_ACTTAGGTCGTGGCGT-1	E009	2286	5318	4.43776
A_ACTTAGGTCTATCCAT-1	E009	3374	9734	3.61619
A_ACTTATCAGCATGCGA-1	E009	3361	9310	2.93233
A_ACTTATCAGCGAGAAA-1	E009	2620	6232	5.64827
A_ACTTATCCAACTGAAA-1	E009	2322	5602	5.06962
A_ACTTATCGTAGCACGA-1	E009	2711	7265	5.09291
A_ACTTATCGTATGTCTG-1	E009	2965	8200	5.08537
A_ACTTCCGCAAGAAATC-1	E009	2697	6908	6.41285
A_ACTTCCGCAGCTTTGA-1	E009	3298	7659	1.12286
A_ACTTCCGCAGGCACAA-1	E009	2037	4154	3.6832
A_ACTTCCGGTCTGTTAG-1	E009	2830	6915	4.10701
A_ACTTCCGTCTGTTGGA-1	E009	3301	9671	3.82587
A_ACTTCGCAGGGTAGCT-1	E009	3377	8752	2.02239
A_ACTTCGCCACAGCGCT-1	E009	3036	8863	3.82489
A_ACTTCGCCAGGCGAAT-1	E009	2871	7300	5.69863
A_ACTTCGCGTGCAAGAC-1	E009	3225	9773	4.11337
A_ACTTCGCTCCCATTTA-1	E009	2556	5868	4.70348
A_ACTTCGCTCGGCCTTT-1	E009	2712	7179	4.09528
A_ACTTCGCTCGTGCGAC-1	E009	2619	6400	6.21875
A_ACTTTCATCCGCATAA-1	E009	2624	6700	3.26866
A_ACTTTCATCGCGTTTC-1	E009	2781	6949	3.02202
A_ACTTTCATCGGCATAT-1	E009	3169	8142	3.72144
A_ACTTTCATCGTCTCAC-1	E009	2678	6992	4.06178
A_ACTTTGTGTAACATCC-1	E009	3026	8081	5.53149
A_ACTTTGTGTCTGTCCT-1	E009	2410	5903	3.82856
A_ACTTTGTGTTACGCCG-1	E009	2008	4241	4.52723
A_ACTTTGTTCAGCGCAC-1	E009	3438	10084	4.3336
A_ACTTTGTTCGGTAAGG-1	E009	2509	6285	4.07319
A_ACTTTGTTCTCATGGA-1	E009	2759	6398	6.08003
A_ACTTTGTTCTGGACTA-1	E009	3205	8640	3.76157
A_ACTTTGTTCTTCTTCC-1	E009	2178	4188	1.81471
A_AGAAATGAGGGCTTCC-1	E009	3490	10709	4.58493
A_AGAAATGCAGGGATAC-1	E009	2413	5370	4.13408
A_AGAAATGTCTGGACCG-1	E009	3286	9742	4.25991
A_AGAACAAGTGATCATC-1	E009	2398	6114	3.50016
A_AGAACAAGTGTCATTG-1	E009	2681	7369	4.05754
A_AGAACAATCGACACCG-1	E009	2898	7556	5.20116
A_AGAACAATCGTTCAGA-1	E009	2354	6150	4.78049
A_AGAACCTAGATGCTGG-1	E009	3178	9056	3.95318
A_AGAACCTAGTAGCCAG-1	E009	2994	7977	4.04914
A_AGAACCTCACGTCGTG-1	E009	2337	5591	5.99177
A_AGAACCTCAGCACCCA-1	E009	2981	8011	4.20672
A_AGAACCTCATCCTAAG-1	E009	3010	7460	5.04021
A_AGAACCTTCCATCAGA-1	E009	1514	2586	6.96056
A_AGAACCTTCCTCTCGA-1	E009	3457	9535	4.32092
A_AGAACCTTCGCTGTTC-1	E009	2677	6878	3.75109
A_AGAAGCGAGTAGCAAT-1	E009	1876	4335	5.0519
A_AGAAGCGCAATATCCG-1	E009	1974	3617	4.78297
A_AGAAGCGCACGGCCAT-1	E009	2944	8056	3.95978
A_AGAAGCGCAGTAACGG-1	E009	1718	3382	3.37079
A_AGAAGCGGTCAAAGTA-1	E009	2611	6869	5.43019
A_AGAAGCGGTGCTCTTC-1	E009	2145	4377	5.46036
A_AGAAGCGTCACGATAC-1	E009	3048	8458	3.67699
A_AGAAGCGTCGCCCAGA-1	E009	2025	4379	5.75474
A_AGAAGTAGTAGTTACC-1	E009	2996	8259	4.35888
A_AGAAGTATCACTGGTA-1	E009	2504	6268	4.61072
A_AGAAGTATCAGACATC-1	E009	3430	10442	3.84026
A_AGAAGTATCAGGGATG-1	E009	2163	4625	3.02703
A_AGACAAAAGTATAACG-1	E009	2765	6529	3.53806
A_AGACAAACAACCAGAG-1	E009	2966	7690	5.6567
A_AGACAAAGTCATTGCA-1	E009	3282	8338	6.63229
A_AGACAAAGTGGGAGAG-1	E009	2104	4234	7.03826
A_AGACAAATCATTACGG-1	E009	2891	7189	2.72639
A_AGACACTAGAGATCGC-1	E009	2365	5574	3.65985
A_AGACACTAGCTCCGAC-1	E009	3099	8212	4.22552
A_AGACACTCATCATCCC-1	E009	3371	10188	3.91637
A_AGACACTCATGACAAA-1	E009	2702	7269	3.53556
A_AGACACTCATGAGGGT-1	E009	3192	8868	4.18358
A_AGACACTGTAGAGCTG-1	E009	2785	7316	3.96391
A_AGACAGGAGAACGTGC-1	E009	3025	8044	5.68125
A_AGACAGGAGCAGTCTT-1	E009	2724	7019	2.59296
A_AGACAGGCAAAGACGC-1	E009	1650	3188	4.95609
A_AGACAGGCAAAGGCGT-1	E009	2609	6460	5.89783
A_AGACAGGCACACGGAA-1	E009	2876	7254	4.61814
A_AGACAGGGTAAGGTCG-1	E009	2620	6978	6.31986
A_AGACAGGTCTGAATGC-1	E009	3239	8574	2.85748
A_AGACCATAGAAACTGT-1	E009	2855	7339	3.46096
A_AGACCATAGCGCTTCG-1	E009	3001	7895	6.19379
A_AGACCATAGGTATTGA-1	E009	3251	9295	1.38784
A_AGACCATAGGTCTACT-1	E009	2818	6912	4.91898
A_AGACCATCAACAACAA-1	E009	2990	7705	3.46528
A_AGACCATGTACAGGTG-1	E009	2560	6593	4.88397
A_AGACCATGTTCACGAT-1	E009	3210	9944	3.32864
A_AGACCATTCACGGAGA-1	E009	2198	3823	6.40858
A_AGACCATTCTCAAAGC-1	E009	2596	6277	3.64824
A_AGACCCGAGGATATAC-1	E009	2758	7350	5.02041
A_AGACCCGAGTCATCCA-1	E009	2834	6587	3.55245
A_AGACCCGCAAAGCTAA-1	E009	2855	7306	5.5297
A_AGACCCGCAAGTGACG-1	E009	3349	9415	5.63994
A_AGACCCGCAGAACTAA-1	E009	2818	6609	3.34392
A_AGACCCGGTCCTGTTC-1	E009	2365	5839	3.04847
A_AGACCCGTCGCTATTT-1	E009	2685	7256	5.4989
A_AGACCCGTCTCTATAC-1	E009	2404	4824	2.6534
A_AGACCCGTCTCTCGAC-1	E009	3232	9286	3.63989
A_AGACTCAAGTCGCCCA-1	E009	2899	7046	2.52626
A_AGACTCACATGAAAGT-1	E009	1973	3623	2.48413
A_AGACTCAGTGCTATTG-1	E009	2688	6631	4.3734
A_AGACTCAGTGTGACCC-1	E009	2560	6427	4.30994
A_AGAGAATAGAGTTGTA-1	E009	2524	6225	3.96787
A_AGAGAATAGTCCTGCG-1	E009	2929	7523	4.99801
A_AGAGAATCAAGAATGT-1	E009	2756	7262	4.47535
A_AGAGAATCACTTGTCC-1	E009	2250	4996	6.96557
A_AGAGAATCATCATTGG-1	E009	2983	7425	3.16498
A_AGAGAATGTCTACGTA-1	E009	2748	7387	4.62975
A_AGAGAATGTTGTCTAG-1	E009	2923	8770	8.77993
A_AGAGAATTCAAAGACA-1	E009	2964	7600	5.13158
A_AGAGAGCAGGACTATA-1	E009	2449	6150	3.7561
A_AGAGAGCTCAAGCCCG-1	E009	2072	4088	8.41487
A_AGAGAGCTCCAGCAAT-1	E009	1619	2999	6.26876
A_AGAGCAGAGCTAGAGC-1	E009	3039	8845	3.84398
A_AGAGCAGGTAGGCAAC-1	E009	3227	9336	6.97301
A_AGAGCAGGTATTGACC-1	E009	2812	7433	3.02704
A_AGAGCAGGTGTCGCTG-1	E009	2764	8345	4.46974
A_AGAGCAGGTTCCTAGA-1	E009	2376	6026	4.1155
A_AGAGCAGGTTGCATAC-1	E009	2792	7730	3.62225
A_AGAGCAGTCATTTACC-1	E009	1680	3000	4.96667
A_AGAGCAGTCCAAATGC-1	E009	3068	9408	2.39158
A_AGAGCAGTCGAACCAT-1	E009	2470	6118	5.32854
A_AGAGCAGTCGACACTA-1	E009	2932	7419	4.39412
A_AGAGCAGTCGGCATCG-1	E009	1851	3023	2.6133
A_AGAGCCCAGATGTAGT-1	E009	2806	7098	4.42378
A_AGAGCCCCACCGTGAC-1	E009	3012	8220	5.10949
A_AGAGCCCTCAAGTTGC-1	E009	3309	11042	3.62253
A_AGAGCCCTCTGCAGCG-1	E009	2888	6555	2.82227
A_AGATAGAAGAAGTATC-1	E009	2594	6075	3.68724
A_AGATAGAAGGCTGGAT-1	E009	3468	9018	1.43047
A_AGATAGACAACTTCTT-1	E009	2452	5841	4.6225
A_AGATAGAGTCAGACGA-1	E009	2194	5373	4.55984
A_AGATAGAGTCGTGCCA-1	E009	2093	4275	3.95322
A_AGATAGAGTGTACATC-1	E009	2101	4474	2.70451
A_AGATAGATCACTGCTC-1	E009	2988	8230	4.04617
A_AGATAGATCGTACACA-1	E009	3390	8448	3.26705
A_AGATAGATCTGATTCT-1	E009	2992	7458	4.55886
A_AGATAGATCTTCCCAG-1	E009	2628	6767	5.57115
A_AGATCCAAGCGGCTCT-1	E009	3299	8924	9.59211
A_AGATCCACAAGGTCAG-1	E009	2613	6575	3.4981
A_AGATCCAGTCATTGCA-1	E009	2574	6124	5.79686
A_AGATCCAGTCCCACGA-1	E009	2277	5753	4.83226
A_AGATCCAGTTGTGCCG-1	E009	3082	8769	4.21941
A_AGATCCATCCTAAACG-1	E009	3396	9886	2.81206
A_AGATCCATCGGATAAA-1	E009	3208	9699	3.11372
A_AGATCGTAGCTTAGTC-1	E009	3038	7524	6.67198
A_AGATCGTGTGCCCAGT-1	E009	2822	7245	5.83851
A_AGATCGTTCATCTACT-1	E009	2903	7130	3.42216
A_AGATCGTTCCACAGGC-1	E009	2923	7308	5.76081
A_AGATCGTTCTCCTGCA-1	E009	2865	7256	3.7624
A_AGATCGTTCTTCGATT-1	E009	2199	4980	3.83534
A_AGATGAAAGAACGTGC-1	E009	2137	4783	5.3732
A_AGATGAAAGACAACTA-1	E009	2438	5986	5.9305
A_AGATGAAAGCGTTACT-1	E009	3384	9021	3.53619
A_AGATGAAAGGCCTAAG-1	E009	3235	7881	3.09605
A_AGATGAATCAAGGAGC-1	E009	3116	8761	3.80094
A_AGATGAATCAGTGATC-1	E009	2492	6292	5.29243
A_AGATGAATCATCGCCT-1	E009	2981	7497	3.84154
A_AGATGAATCCCAGTGG-1	E009	2403	5953	6.56812
A_AGATGCTCAACCACAT-1	E009	3254	9447	3.20737
A_AGATGCTCACGGCACT-1	E009	3325	9264	7.90155
A_AGATGCTCAGCACAAG-1	E009	2734	7059	5.75152
A_AGATGCTTCGTTGCCT-1	E009	2700	7592	4.25448
A_AGCATCAAGTCATGCT-1	E009	2884	6755	4.2487
A_AGCATCAAGTGATAGT-1	E009	2626	6765	2.95639
A_AGCATCAGTCTGTCCT-1	E009	2537	5777	4.44868
A_AGCCAATAGTTCCATG-1	E009	3309	9554	3.82039
A_AGCCAATCAATCAAGA-1	E009	2983	8787	5.0074
A_AGCCACGAGCCATTCA-1	E009	3402	9515	4.90804
A_AGCCACGAGGACTGGT-1	E009	2720	7120	4.60674
A_AGCCACGCAGCGCTTG-1	E009	2819	7045	5.30873
A_AGCCACGGTCTACGTA-1	E009	3233	9544	4.22255
A_AGCCACGGTGTAACGG-1	E009	2931	8281	3.57445
A_AGCCACGGTGTTATCG-1	E009	2482	6566	5.69601
A_AGCCACGTCAACTGGT-1	E009	1779	3477	9.17458
A_AGCCACGTCTGGTGCG-1	E009	3472	11213	1.5161
A_AGCCAGCAGAGTTGTA-1	E009	2687	6800	4.08824
A_AGCCAGCCATAGATGA-1	E009	1623	2958	2.90737
A_AGCCAGCGTCGCATTA-1	E009	2733	6616	4.59492
A_AGCCAGCGTGACAGCA-1	E009	2634	6735	7.02301
A_AGCCAGCGTGTTCCTC-1	E009	2593	6900	4.76812
A_AGCGATTAGGAACGTC-1	E009	3307	9849	3.89887
A_AGCGATTAGTCTGCGC-1	E009	3463	10025	4.16958
A_AGCGATTCAACCGACC-1	E009	2780	7056	4.52098
A_AGCGATTGTTGTCAGT-1	E009	3449	9785	3.85284
A_AGCGCCAAGAAGTCAT-1	E009	2929	8242	4.96239
A_AGCGCCAAGCGTCGAA-1	E009	1874	3344	5.92105
A_AGCGCCAAGGAACTCG-1	E009	3399	10647	3.89781
A_AGCGCCAAGTCGAAGC-1	E009	3221	9190	3.97171
A_AGCGCCACACATGAAA-1	E009	2962	7160	4.86034
A_AGCGCCACACTACAGT-1	E009	3040	8619	4.23483
A_AGCGCCACAGAACTCT-1	E009	3478	10666	4.53778
A_AGCGCCATCTCGTGAA-1	E009	2897	7891	4.37207
A_AGCGCCATCTGTAAGC-1	E009	1503	2895	6.35579
A_AGCGCTGAGAATTCAG-1	E009	2947	7240	4.24033
A_AGCGCTGAGGTGCCTC-1	E009	3287	9014	5.10317
A_AGCGCTGAGTGCACCC-1	E009	2424	6187	4.63876
A_AGCGCTGAGTGCCCGT-1	E009	2982	7238	6.07903
A_AGCGCTGCAGACACCC-1	E009	2525	5692	3.07449
A_AGCGCTGCAGCTACAT-1	E009	2853	7189	4.81291
A_AGCGCTGGTACTTCCC-1	E009	2737	6918	3.64267
A_AGCGTATAGCGTATGG-1	E009	2606	5857	3.84156
A_AGCGTATGTCCCAAAT-1	E009	3235	9274	3.5799
A_AGCGTATGTCGCACAC-1	E009	1522	2956	7.27334
A_AGCGTCGAGGATTCCT-1	E009	1636	3141	3.27921
A_AGCGTCGCAATCAGCT-1	E009	2157	4719	3.28459
A_AGCGTCGCAGGTCCGT-1	E009	2016	4155	4.5728
A_AGCGTCGGTCGACTGC-1	E009	1850	3866	4.39731
A_AGCTACAAGCCGCACT-1	E009	2694	6609	4.05508
A_AGCTACAGTCGGCCTA-1	E009	2430	6313	4.02344
A_AGCTACAGTCTAGGCC-1	E009	3427	9003	1.93269
A_AGCTACAGTGTTAGCT-1	E009	2803	7015	5.11761
A_AGCTACAGTTGGGTTT-1	E009	1588	2939	4.55937
A_AGCTACATCTTACCAT-1	E009	2884	7708	4.04774
A_AGCTCAAAGACTACGG-1	E009	2282	5328	5.21772
A_AGCTCAACAAACTAAG-1	E009	2721	6809	4.9787
A_AGCTCAACATGCTGCG-1	E009	3365	9268	4.46698
A_AGCTCAAGTATCGCTA-1	E009	2465	5572	5.04307
A_AGCTCAAGTGAGCTCC-1	E009	2943	7536	3.95435
A_AGCTCAATCATTGCCC-1	E009	2824	6774	4.50251
A_AGCTCAATCCATTCAT-1	E009	3475	9656	3.78003
A_AGCTCAATCTCGCGTT-1	E009	2692	5678	4.35012
A_AGCTTCCCAACTGCTA-1	E009	2314	5518	4.87495
A_AGCTTCCCATAGACTC-1	E009	3422	10053	2.88471
A_AGCTTCCCATGGGAAC-1	E009	2733	6958	3.59299
A_AGCTTCCGTAACATCC-1	E009	2022	4391	6.30836
A_AGCTTCCGTATTCCGA-1	E009	2734	7270	4.59422
A_AGCTTCCTCAGGAGAC-1	E009	2549	5960	4.49664
A_AGCTTCCTCGCGCCAA-1	E009	3012	7819	4.3228
A_AGCTTCCTCTGGAAGG-1	E009	3324	9571	4.28377
A_AGGAAATAGACTTGTC-1	E009	2502	6383	5.24832
A_AGGAAATAGGAGAATG-1	E009	3001	7275	4.52234
A_AGGAAATAGGCGCTCT-1	E009	2735	6614	4.46024
A_AGGAAATGTATCGCGC-1	E009	2755	6913	5.3667
A_AGGAAATTCTTGGTCC-1	E009	2765	6499	5.4316
A_AGGAATAAGAGCAGCT-1	E009	2489	6308	2.26696
A_AGGAATAAGGGTTAAT-1	E009	3144	8324	4.12062
A_AGGAATAGTAACTTCG-1	E009	2340	5797	3.74332
A_AGGAATAGTCGTGGTC-1	E009	2996	7068	3.721
A_AGGAATAGTGTTATCG-1	E009	2420	4949	4.56658
A_AGGAATATCCGTGGCA-1	E009	3299	9565	4.91375
A_AGGACGACAAGTTTGC-1	E009	2592	6599	4.3643
A_AGGACGACAGACTCTA-1	E009	2758	7715	4.8477
A_AGGACGAGTAAGATCA-1	E009	2651	6551	5.15952
A_AGGACTTAGACTGAGC-1	E009	2676	6662	5.32873
A_AGGACTTAGATTCGCT-1	E009	2797	7142	3.75245
A_AGGACTTAGGCTTCCG-1	E009	3152	8493	6.51124
A_AGGACTTCACCAGACC-1	E009	3297	9218	3.98134
A_AGGACTTGTATCGTTG-1	E009	2793	6536	3.68727
A_AGGACTTTCGCTTGAA-1	E009	3430	9734	3.54428
A_AGGAGGTAGGCTGGAT-1	E009	2175	4957	4.25661
A_AGGAGGTCATCAACCA-1	E009	2577	6756	4.57371
A_AGGAGGTGTAGACAGC-1	E009	2757	6908	3.57556
A_AGGAGGTGTATGCGTT-1	E009	3213	8645	6.29265
A_AGGAGGTGTCGTTCAA-1	E009	2232	5657	5.16175
A_AGGAGGTTCAGAGTTC-1	E009	2612	6601	4.59021
A_AGGAGGTTCAGCTGTA-1	E009	2443	6326	2.79798
A_AGGATAAAGCATGGGT-1	E009	2467	6407	3.85516
A_AGGATAACAAAGCAAT-1	E009	2847	6508	3.05778
A_AGGATAAGTCGTGGTC-1	E009	2420	5753	5.23205
A_AGGATAATCCAAGCAT-1	E009	3478	8680	1.23272
A_AGGATCTTCACCTCAC-1	E009	2666	6495	4.60354
A_AGGATCTTCCTGTAGA-1	E009	2820	5848	2.85568
A_AGGATCTTCTTGTGCC-1	E009	3369	9292	4.42316
A_AGGCATTAGAAACACT-1	E009	3168	9186	3.63597
A_AGGCATTAGCCTCGTG-1	E009	2846	6884	1.07496
A_AGGCATTAGTGATTCC-1	E009	2890	7982	3.98396
A_AGGCATTGTCGTTGGC-1	E009	3089	7970	4.266
A_AGGCATTTCGCTAGCG-1	E009	3274	9571	7.16749
A_AGGCATTTCGTGGAAG-1	E009	2453	6318	5.04907
A_AGGCATTTCTGCGTCT-1	E009	2883	7741	3.8238
A_AGGCATTTCTTTCGAT-1	E009	2139	4349	6.25431
A_AGGCCACCAAGCGCTC-1	E009	2571	6323	4.09616
A_AGGCCACCATAAGCAA-1	E009	2702	7177	4.20789
A_AGGCCACCATGGCCCA-1	E009	1971	4685	4.52508
A_AGGCCACGTAAGACCG-1	E009	3289	9706	5.13085
A_AGGCCACTCACCCATC-1	E009	3135	8355	5.14662
A_AGGCCACTCAGTCACA-1	E009	2936	7733	4.1769
A_AGGCCACTCCATCAGA-1	E009	2373	4633	2.22318
A_AGGCTGCAGAACAAGG-1	E009	2967	6905	3.57712
A_AGGCTGCAGAGGCTGT-1	E009	2540	6644	5.1776
A_AGGCTGCAGCCAGACA-1	E009	3058	8819	3.54916
A_AGGCTGCAGCCGATAG-1	E009	3433	10278	3.16209
A_AGGCTGCAGGCCTTCG-1	E009	2865	7701	4.37606
A_AGGCTGCCAATACCTG-1	E009	2990	7781	5.2821
A_AGGCTGCCACCAGCCA-1	E009	2844	7710	4.98054
A_AGGCTGCCATAGTCGT-1	E009	2813	7651	3.84263
A_AGGCTGCGTGAGCGAT-1	E009	2868	7334	4.21325
A_AGGCTGCTCGACCCAG-1	E009	3076	9061	4.18276
A_AGGCTGCTCGATAACC-1	E009	2507	6254	3.82155
A_AGGGAGTAGAAAGTCT-1	E009	2831	6645	6.8623
A_AGGGAGTAGTGTACAA-1	E009	3054	8383	8.15937
A_AGGGAGTAGTTCATCG-1	E009	2492	5924	5.40176
A_AGGGAGTCACACTGGC-1	E009	2233	4512	7.57979
A_AGGGAGTCACTCAAGT-1	E009	2871	7927	4.98297
A_AGGGAGTCATAATCCG-1	E009	3127	8365	6.25224
A_AGGGAGTTCGCGTTTC-1	E009	1747	3211	8.72002
A_AGGGCCTCAAATCGTC-1	E009	2453	4916	6.12286
A_AGGGCCTGTCTCAAGT-1	E009	2386	5566	5.2102
A_AGGGCCTGTGATTCTG-1	E009	3045	8155	4.74555
A_AGGGCCTGTGTTCAGT-1	E009	2570	5437	6.17988
A_AGGGCCTTCAGTCTTT-1	E009	3098	7918	3.22051
A_AGGGCCTTCATTACTC-1	E009	2085	4778	5.37882
A_AGGGCCTTCTGGTGGC-1	E009	2298	5176	6.76198
A_AGGGCTCAGCATCAAA-1	E009	1986	4049	5.30995
A_AGGGCTCGTGCATGTT-1	E009	2687	7045	5.06742
A_AGGGCTCGTTTGGCTA-1	E009	2213	4962	4.53446
A_AGGGTCCCAGGTTCAT-1	E009	3005	7889	5.12105
A_AGGGTCCTCACTGTTT-1	E009	3111	9967	4.12361
A_AGGGTCCTCCGTAATG-1	E009	2383	5402	5.34987
A_AGGGTCCTCGCAGAGA-1	E009	2475	5879	6.32761
A_AGGGTGAAGAGCATTA-1	E009	2717	6696	5.01792
A_AGGGTGAAGGTACAAT-1	E009	2828	7609	5.62492
A_AGGGTGACAAGGTCAG-1	E009	2615	7006	4.28204
A_AGGGTGACAATCTGCA-1	E009	3233	8387	5.23429
A_AGGGTTTAGCGTCAGA-1	E009	2284	5288	2.76097
A_AGGGTTTCAATCAGCT-1	E009	3440	8767	2.99989
A_AGGGTTTCAATTCACG-1	E009	2795	6705	3.22148
A_AGGGTTTGTAAGATTG-1	E009	2552	7179	4.88926
A_AGGGTTTGTCCTCATC-1	E009	3315	9391	3.56725
A_AGGGTTTGTTAAGTCC-1	E009	2730	7095	4.3129
A_AGGGTTTGTTGCAACT-1	E009	2262	5226	9.54841
A_AGGGTTTTCTTTGATC-1	E009	3070	7427	1.38683
A_AGGTAGGAGTGGCGAT-1	E009	3011	8764	6.20721
A_AGGTAGGCAATGAAAC-1	E009	3055	8704	4.42325
A_AGGTAGGCAGCTAACT-1	E009	2899	7306	5.58445
A_AGGTAGGCATTCTCCG-1	E009	3290	8816	4.00408
A_AGGTAGGGTACCGTCG-1	E009	1813	3783	5.10177
A_AGGTAGGGTCTGCCTT-1	E009	2469	6244	5.54132
A_AGGTAGGTCACTTCTA-1	E009	2521	6151	4.76345
A_AGGTAGGTCGATCCCT-1	E009	2570	6780	4.73451
A_AGGTAGGTCGTGGGTC-1	E009	3060	7884	7.15373
A_AGGTCATAGTCCCAAT-1	E009	3341	9290	2.65877
A_AGGTCATCAATCTGCA-1	E009	2374	6058	5.59591
A_AGGTCATCAGAGTCAG-1	E009	2754	6791	5.52201
A_AGGTCATCAGTTGTCA-1	E009	2299	5505	4.15985
A_AGGTCATTCAATCTCT-1	E009	2570	5934	3.57263
A_AGGTCTAAGCATCAAA-1	E009	2730	6325	5.02767
A_AGGTCTAAGTCATCCA-1	E009	3172	8779	5.96879
A_AGGTCTACACATGGTT-1	E009	2104	4162	2.4988
A_AGGTCTACACTGCTTC-1	E009	2665	6552	5.87607
A_AGGTCTACAGTTAGAA-1	E009	3152	8822	3.74065
A_AGGTCTAGTTGGCCGT-1	E009	2376	5742	6.00836
A_AGGTCTATCTGGAAGG-1	E009	3330	9363	3.51383
A_AGGTGTTAGCCGTTGC-1	E009	3084	8330	7.7431
A_AGGTGTTAGGTCTTTG-1	E009	2719	6032	6.18369
A_AGGTGTTAGTGGACTG-1	E009	2155	4646	3.57297
A_AGGTGTTCAAGGGCAT-1	E009	2467	5775	4.17316
A_AGGTGTTCACGGCGTT-1	E009	2912	7807	6.02024
A_AGGTGTTGTCGTATTG-1	E009	3084	8066	3.54575
A_AGGTTACAGCATGATA-1	E009	3472	8225	6.0304
A_AGGTTACAGGCTTTCA-1	E009	3014	8831	3.90669
A_AGGTTACAGTCAAGCG-1	E009	2773	7165	5.83391
A_AGGTTACAGTCCCAGC-1	E009	2221	4854	2.71941
A_AGGTTACCACATTGTG-1	E009	2577	6886	3.67412
A_AGGTTACCAGGTCCCA-1	E009	3039	8200	6.14634
A_AGGTTACGTGCCTGAC-1	E009	2442	5829	5.19815
A_AGGTTACGTGCGACAA-1	E009	2272	4476	5.38427
A_AGGTTACGTTTGAAAG-1	E009	2931	7688	4.95578
A_AGGTTACTCGCCAACG-1	E009	2885	7064	3.89298
A_AGGTTACTCGGCATAT-1	E009	3358	9651	2.97379
A_AGGTTGTAGAAGCTGC-1	E009	2596	6148	5.27001
A_AGGTTGTAGCAATTAG-1	E009	1793	3345	4.5441
A_AGGTTGTGTCTCTCTG-1	E009	2927	8128	4.52756
A_AGGTTGTGTCTGTCCT-1	E009	2270	5702	6.33111
A_AGGTTGTGTTATGTCG-1	E009	1987	4820	5.51867
A_AGGTTGTTCCGGACTG-1	E009	3338	8621	6.99455
A_AGGTTGTTCCTGTACC-1	E009	2644	6868	4.36808
A_AGTAACCGTCTAGGTT-1	E009	2520	6635	4.9887
A_AGTAACCGTGAGACGT-1	E009	3328	10290	5.15063
A_AGTAACCGTTTAAGGA-1	E009	2911	7342	3.18714
A_AGTAACCTCAAGGCTT-1	E009	2476	6083	5.21124
A_AGTACCAAGATCCGAG-1	E009	1924	4365	2.31386
A_AGTACCAGTCGTACAT-1	E009	2797	7156	4.52767
A_AGTACCATCCGGGACT-1	E009	3056	8075	4.09907
A_AGTACTGAGCTCTGTA-1	E009	3024	7767	5.35599
A_AGTACTGAGGTCATAA-1	E009	2401	5828	4.28964
A_AGTACTGAGTGCGTCC-1	E009	3221	9469	4.57282
A_AGTACTGTCCAATCCC-1	E009	2833	6697	4.98731
A_AGTACTGTCTAGTGTG-1	E009	1598	2997	9.04238
A_AGTAGCTAGAGTAACT-1	E009	2651	7286	6.14878
A_AGTAGCTAGGTGCGAT-1	E009	2864	7266	2.22956
A_AGTAGCTAGTGGCCTC-1	E009	1849	4168	9.83685
A_AGTAGCTCAAGACGAC-1	E009	2451	6337	4.6552
A_AGTAGCTTCTACCACC-1	E009	2618	6495	3.12548
A_AGTAGTCAGATGGTAT-1	E009	2584	6091	5.59842
A_AGTAGTCAGCCGTTAT-1	E009	3031	8685	7.94473
A_AGTAGTCGTATGAGGC-1	E009	1840	3525	8.79433
A_AGTAGTCGTTCGGTAT-1	E009	3031	8384	3.948
A_AGTAGTCTCCTTGAAG-1	E009	1894	3739	7.32816
A_AGTCAACAGCCAGAGT-1	E009	2805	7087	3.52759
A_AGTCAACAGCGTTGTT-1	E009	3315	10526	3.87612
A_AGTCAACCAAATCAAG-1	E009	2767	6682	3.51691
A_AGTCAACCATTACGGT-1	E009	2462	6382	3.4472
A_AGTCAACGTATAGGAT-1	E009	3110	8596	4.30433
A_AGTCAACGTGAGACGT-1	E009	2622	6284	3.59644
A_AGTCAACGTTCTCTCG-1	E009	2471	6462	4.8437
A_AGTCAACTCTGTCAGA-1	E009	3207	8110	3.94575
A_AGTCACAAGGGTCTTT-1	E009	2577	6298	4.82693
A_AGTCACAAGTTCCTGA-1	E009	2654	7411	4.31791
A_AGTCACACAATTAGGA-1	E009	2980	8544	5.22004
A_AGTCACACACACACTA-1	E009	2902	7266	4.11506
A_AGTCACACAGCATACT-1	E009	3144	7662	4.86818
A_AGTCACACATTAAAGG-1	E009	2707	7030	4.63727
A_AGTCACAGTCACCACG-1	E009	3012	7419	5.3646
A_AGTCACAGTCGTCTCT-1	E009	1766	3187	7.62473
A_AGTCACATCCTGGCTT-1	E009	3425	9608	2.89342
A_AGTCATGGTCAGTTTG-1	E009	1710	3640	1.64835
A_AGTCTCCAGCGAGGAG-1	E009	1925	3361	4.01666
A_AGTCTCCAGTGAATAC-1	E009	2831	7648	3.45188
A_AGTCTCCTCCAGTGTA-1	E009	2552	6172	4.79585
A_AGTCTCCTCCGAGCTG-1	E009	2467	6276	6.30975
A_AGTCTCCTCTCGCGTT-1	E009	2365	5826	4.60007
A_AGTGACTAGACATGCG-1	E009	3393	9099	3.29707
A_AGTGACTAGCGGTAGT-1	E009	2706	7008	5.65068
A_AGTGACTAGTGCACTT-1	E009	3071	7810	6.70935
A_AGTGACTCAACAGTGG-1	E009	2668	5836	4.57505
A_AGTGACTCAATACGCT-1	E009	3269	7996	1.91346
A_AGTGACTTCAGAATAG-1	E009	1947	5404	3.0718
A_AGTGATCAGCAGCACA-1	E009	2599	6505	3.90469
A_AGTGATCAGCCGCACT-1	E009	2772	6529	5.89677
A_AGTGATCGTGACACAG-1	E009	2732	6978	4.35655
A_AGTGATCGTTAATGAG-1	E009	2663	6381	4.79549
A_AGTGATCGTTTAAGGA-1	E009	3327	10097	3.64465
A_AGTGATCTCAAGAGGC-1	E009	2195	5428	8.93515
A_AGTGATCTCATCTCTA-1	E009	2992	7835	4.78622
A_AGTGCCGAGCACTAGG-1	E009	2517	6309	5.48423
A_AGTGCCGAGTCATGAA-1	E009	2916	7866	5.35215
A_AGTGCCGCACACCGAC-1	E009	2911	7611	4.07305
A_AGTGCCGCACTAGTAC-1	E009	3306	9618	4.16927
A_AGTGCCGCATAGTCGT-1	E009	3320	9801	3.77512
A_AGTGCCGCATTCCTAT-1	E009	2358	4954	5.30884
A_AGTGCCGGTAGACAGC-1	E009	2874	7058	4.85973
A_AGTGCCGGTCGAACAG-1	E009	2729	7016	4.43273
A_AGTGCCGGTTAAGCAA-1	E009	3074	9351	4.09582
A_AGTGCCGTCTCCTGCA-1	E009	2224	4702	4.23224
A_AGTGTTGAGTCGTTAC-1	E009	3161	8079	9.19668
A_AGTGTTGCAGAACGCA-1	E009	2182	4904	2.69168
A_AGTGTTGCAGAAGTTA-1	E009	2304	5300	5.4717
A_AGTGTTGCAGCGTGCT-1	E009	3212	9772	4.64593
A_AGTGTTGCATGGCGCT-1	E009	2061	4854	5.33581
A_AGTGTTGGTACAAACA-1	E009	3273	7975	5.78056
A_AGTGTTGGTAGCGAGT-1	E009	3321	9257	1.91207
A_AGTGTTGTCGTAGAGG-1	E009	2861	7598	2.15846
A_AGTTAGCAGTGATGGC-1	E009	2608	6974	4.71752
A_AGTTAGCCACCGCTAG-1	E009	2513	5558	3.54444
A_AGTTAGCCACGCTGAC-1	E009	2887	6779	4.23366
A_AGTTAGCCAGGACAGT-1	E009	2480	6282	6.04903
A_AGTTAGCGTCATCGGC-1	E009	2449	5814	6.36395
A_AGTTAGCGTGTTAGCT-1	E009	2745	6379	4.40508
A_AGTTAGCTCTCCCAAC-1	E009	2722	6766	2.36477
A_AGTTCCCCAATGCTCA-1	E009	2604	6558	4.68131
A_AGTTCCCCAGGACAGT-1	E009	3146	7645	3.76717
A_AGTTCCCCATAATGAG-1	E009	3195	8167	4.99571
A_AGTTCCCGTCATCGCG-1	E009	2644	6823	5.49612
A_AGTTCCCTCAATCCAG-1	E009	3297	9088	2.78389
A_AGTTCGACAAGGGTCA-1	E009	2845	8009	3.39618
A_AGTTCGAGTGAGGATC-1	E009	2671	6704	4.84785
A_AGTTCGATCGTAGCTA-1	E009	3302	9486	4.10078
A_ATACCGAAGAGTTCGG-1	E009	3078	7973	5.66913
A_ATACCGACAATGGCCC-1	E009	2802	7180	8.20334
A_ATACCGATCAGCGTCG-1	E009	1821	4113	4.83832
A_ATACCTTCAATACAGA-1	E009	2549	5804	3.82495
A_ATACCTTCACGTAACT-1	E009	3113	8232	4.62828
A_ATACCTTCAGAGCTAG-1	E009	2493	6372	4.06466
A_ATACCTTCAGATAAAC-1	E009	3426	9195	4.23056
A_ATACCTTGTCATGGCC-1	E009	3168	8526	4.28102
A_ATACCTTGTTAAGGGC-1	E009	2850	7167	5.46951
A_ATACCTTGTTCCCAAA-1	E009	3246	8666	3.53104
A_ATACCTTTCACCATAG-1	E009	2855	7427	4.09317
A_ATACCTTTCTCACTCG-1	E009	2559	5773	4.39979
A_ATACCTTTCTGGAAGG-1	E009	2570	6259	5.32034
A_ATACTTCAGATGCGAC-1	E009	2006	4634	4.03539
A_ATACTTCAGCGACCCT-1	E009	2600	6806	2.99736
A_ATACTTCAGTCAGCGA-1	E009	2567	6791	3.09233
A_ATACTTCTCTGAGTCA-1	E009	2833	7262	6.0314
A_ATAGACCAGAGAGGTA-1	E009	3156	9330	7.26688
A_ATAGACCAGCGATCGA-1	E009	2254	4988	5.55333
A_ATAGACCAGCTAGCCC-1	E009	3015	7674	4.24811
A_ATAGACCAGTCTCCTC-1	E009	2716	5860	2.32082
A_ATAGACCCACGTCGTG-1	E009	2157	5010	6.08782
A_ATAGACCCATGGGCAA-1	E009	2853	7837	3.80248
A_ATAGACCCATTGAAAG-1	E009	2634	6676	1.91732
A_ATAGACCGTACTAAGA-1	E009	2733	6738	4.91244
A_ATAGACCTCTATCCAT-1	E009	3139	8524	3.87142
A_ATAGACCTCTATTTCG-1	E009	2761	6507	5.57861
A_ATAGAGAAGGTTCAGG-1	E009	2918	7875	6.4
A_ATAGAGACAAGAGGCT-1	E009	3335	9090	3.23432
A_ATAGAGAGTAACTAAG-1	E009	2312	5811	5.38634
A_ATAGAGAGTGGTCAAG-1	E009	2349	5285	4.6736
A_ATAGAGATCAAGTAAG-1	E009	3338	10409	3.43933
A_ATAGAGATCCAATCCC-1	E009	2504	6163	4.7704
A_ATAGAGATCGAATCCA-1	E009	3016	7986	5.70999
A_ATAGAGATCTTTCGAT-1	E009	1994	3801	1.97316
A_ATAGGCTAGTCCGCGT-1	E009	1507	2643	3.55656
A_ATAGGCTCAGACATCT-1	E009	2583	6622	4.62096
A_ATAGGCTCATGGACAG-1	E009	2965	7717	3.74498
A_ATAGGCTGTCGCTGCA-1	E009	2186	5257	4.66045
A_ATAGGCTGTGCATACT-1	E009	2639	6537	5.84366
A_ATAGGCTGTGTCGCTG-1	E009	3228	8163	4.45914
A_ATAGGCTGTGTGACCC-1	E009	2083	4126	9.04023
A_ATAGGCTGTTCGTACA-1	E009	2883	6990	3.29041
A_ATAGGCTTCAACTGGT-1	E009	2572	5863	4.0423
A_ATAGGCTTCCAAAGGG-1	E009	2614	6785	5.3353
A_ATAGGCTTCCTAGCCT-1	E009	2967	7415	6.35199
A_ATAGGCTTCGGTCGAC-1	E009	2364	5980	3.5786
A_ATATCCTAGTATAGAC-1	E009	2957	7460	5
A_ATATCCTAGTATTGCC-1	E009	2760	6793	3.3564
A_ATATCCTGTCGTTGGC-1	E009	2441	5450	3.46789
A_ATATCCTGTGGAATGC-1	E009	2654	6526	4.38247
A_ATCACAGAGTGGATTA-1	E009	3200	9910	4.13724
A_ATCACAGGTCAGCTTA-1	E009	2941	7220	5.65097
A_ATCACAGGTCTAGGTT-1	E009	2444	6250	5.28
A_ATCACAGTCCGTGGTG-1	E009	2711	6519	5.69106
A_ATCACGAAGAAGTCCG-1	E009	2585	6047	4.33273
A_ATCACGAAGGAGAATG-1	E009	2554	6988	4.80824
A_ATCACGAAGTCCGCCA-1	E009	3125	7383	3.5216
A_ATCACGACAGTTGCGC-1	E009	2825	7007	3.98173
A_ATCACGACATCTTTCA-1	E009	3296	8771	3.19234
A_ATCACGATCACTGGGC-1	E009	2513	6204	3.90071
A_ATCACGATCGAGAAGC-1	E009	2093	5297	5.07835
A_ATCACGATCTGCGGAC-1	E009	2278	4703	1.99872
A_ATCACGATCTTAGCTT-1	E009	2861	7387	4.44023
A_ATCACTTAGCTAAATG-1	E009	1641	3090	6.47249
A_ATCACTTCAGTCGGAA-1	E009	2824	7159	8.11566
A_ATCACTTGTCCACATA-1	E009	3207	9244	2.74773
A_ATCACTTTCAAAGAAC-1	E009	2795	7395	4.08384
A_ATCAGGTAGTTGGGAC-1	E009	2591	6444	4.87275
A_ATCAGGTAGTTTGCTG-1	E009	2819	7329	4.7619
A_ATCAGGTCAAATGATG-1	E009	2821	7026	2.37689
A_ATCAGGTCATACCACA-1	E009	3345	9167	4.40711
A_ATCAGGTGTAGTCGTT-1	E009	1525	2827	5.58896
A_ATCAGGTGTTAGAAGT-1	E009	2777	6364	5.79824
A_ATCAGGTGTTGCTCCT-1	E009	2524	6451	4.34041
A_ATCAGGTTCTGGTGGC-1	E009	2732	5867	5.98261
A_ATCATTCAGGCCACTC-1	E009	3063	8068	6.0114
A_ATCATTCCAAATAAGC-1	E009	3326	9759	4.87755
A_ATCATTCCATATGGCT-1	E009	2809	5939	1.246
A_ATCATTCTCCTGTAGA-1	E009	2775	7770	7.20721
A_ATCCACCAGCCTCTGG-1	E009	2235	4951	5.43325
A_ATCCACCAGGCTTCCG-1	E009	2235	4403	2.40745
A_ATCCACCCAGCGCTTG-1	E009	2789	7515	5.32269
A_ATCCACCGTCGTACTA-1	E009	2542	6271	3.87498
A_ATCCACCTCCATCTGC-1	E009	1654	2534	0.591949
A_ATCCACCTCGTTCAGA-1	E009	2505	4802	4.99792
A_ATCCACCTCTAGACAC-1	E009	3199	8827	4.63351
A_ATCCATTAGAACAGGA-1	E009	3428	10348	3.7012
A_ATCCATTAGAGCCGAT-1	E009	3183	8754	4.80923
A_ATCCATTAGCTGCGAA-1	E009	2771	6804	5.34979
A_ATCCATTAGGATCACG-1	E009	3213	8214	5.73411
A_ATCCATTCATTGAAAG-1	E009	1782	3091	6.08217
A_ATCCCTGCAGCAGTTT-1	E009	1849	3676	3.48205
A_ATCCCTGGTACTCCCT-1	E009	2809	7217	5.95815
A_ATCCCTGGTCAAAGTA-1	E009	2770	7052	3.36075
A_ATCCCTGGTCGAGTTT-1	E009	2318	5527	5.37362
A_ATCCCTGGTTCGGTTA-1	E009	2989	8044	4.72402
A_ATCCCTGTCTGTCAGA-1	E009	2581	6458	3.70084
A_ATCCGTCAGACAGCTG-1	E009	1952	3758	7.31772
A_ATCCGTCAGGTTCTTG-1	E009	2413	5828	4.10089
A_ATCCGTCCAAACTAAG-1	E009	2682	6635	4.92841
A_ATCCGTCCATGCCGGT-1	E009	2538	6277	4.46073
A_ATCCGTCGTAGGAGGG-1	E009	3108	8136	4.57227
A_ATCCGTCTCCACTGGG-1	E009	2417	6143	4.59059
A_ATCCTATAGACTACGG-1	E009	3359	8850	4.0791
A_ATCCTATAGCTGACCC-1	E009	2044	4343	5.77942
A_ATCCTATAGGCTGAAC-1	E009	3017	8371	3.93024
A_ATCCTATCACCTCGTT-1	E009	2682	5870	2.43612
A_ATCGATGAGAATCGCG-1	E009	2607	6641	5.14983
A_ATCGATGGTACTCAAC-1	E009	2415	6152	4.12874
A_ATCGCCTAGCGATTCT-1	E009	2819	7058	4.09464
A_ATCGCCTCAAACTGCT-1	E009	2973	8122	6.55011
A_ATCGCCTCACTACCGG-1	E009	3108	7995	3.97749
A_ATCGCCTGTACCCGAC-1	E009	2814	7133	7.85083
A_ATCGCCTGTCGGTGAA-1	E009	3019	8752	4.61609
A_ATCGCCTGTCTCACAA-1	E009	2514	5811	5.24867
A_ATCGGATAGCAAATGT-1	E009	2673	6460	4.02477
A_ATCGGATAGGAGGTTC-1	E009	3068	8821	3.0382
A_ATCGGATGTACCTAAC-1	E009	2329	4992	8.53365
A_ATCGGATTCAGAATAG-1	E009	3083	9427	3.97794
A_ATCGGATTCATACGGT-1	E009	2325	4730	7.75899
A_ATCGGATTCTACTATC-1	E009	3144	8432	4.12713
A_ATCGGCGAGCTCCGAC-1	E009	2467	5547	4.99369
A_ATCGGCGCAATCAAGA-1	E009	2426	6011	6.30511
A_ATCGGCGCACTCCACT-1	E009	2940	8178	4.67107
A_ATCGGCGCATGCGTGC-1	E009	2698	6456	5.74659
A_ATCGGCGTCACAAGGG-1	E009	2745	7105	5.27797
A_ATCGGCGTCTAGGCAT-1	E009	2954	8238	3.56883
A_ATCGTAGAGGCTCAAG-1	E009	1691	3122	7.68738
A_ATCGTAGCATATGGCT-1	E009	2311	5635	3.21207
A_ATCGTAGGTAACACGG-1	E009	2056	4311	7.14451
A_ATCGTAGGTCTGTGCG-1	E009	2580	6419	4.92289
A_ATCGTAGGTGGCTGCT-1	E009	2235	4776	6.88861
A_ATCGTAGGTTACCCTC-1	E009	2692	6740	3.73887
A_ATCGTAGTCGGCATTA-1	E009	2010	3885	7.05277
A_ATCGTAGTCTAAGGAA-1	E009	2438	6323	4.66551
A_ATCGTCCAGACTCCGC-1	E009	2967	7733	5.4442
A_ATCGTCCAGTAACGTA-1	E009	2485	5704	4.59327
A_ATCGTCCCAACATCGT-1	E009	3228	8274	3.44453
A_ATCGTCCCAGGATCTT-1	E009	2632	7720	5.45337
A_ATCGTCCCATGGCGCT-1	E009	2631	6449	5.61327
A_ATCGTCCGTATTCCGA-1	E009	2739	7061	5.02762
A_ATCGTCCTCATCACCC-1	E009	3208	8652	7.01572
A_ATCGTCCTCCCACAGG-1	E009	2398	5157	5.52647
A_ATCGTCCTCGGTAGAG-1	E009	2198	4772	5.17603
A_ATCGTCCTCTTAGCCC-1	E009	2944	7628	4.60147
A_ATCGTGAAGAGGGCGA-1	E009	1976	3804	4.81073
A_ATCGTGACAAGTAGTA-1	E009	2247	5506	4.57683
A_ATCGTGAGTAGTCGGA-1	E009	2759	6732	4.88711
A_ATCGTGAGTCACTTAG-1	E009	1613	2990	5.08361
A_ATCGTGAGTCGACTGC-1	E009	2492	5852	5.0581
A_ATCTCTAAGGACTTCT-1	E009	2559	6621	5.37683
A_ATCTCTAAGGGCTGAT-1	E009	2870	7549	3.25871
A_ATCTCTACAGTCGCAC-1	E009	1980	3393	3.94931
A_ATCTCTAGTGTGCTTA-1	E009	1837	3737	4.46883
A_ATCTCTATCAGCTGAT-1	E009	2662	6707	2.80304
A_ATCTTCAAGACCAACG-1	E009	2794	6880	4.46221
A_ATCTTCAAGACTGAGC-1	E009	2706	6650	5.11278
A_ATCTTCAAGTCGCCAC-1	E009	2590	6152	6.29064
A_ATCTTCAGTAGGACTG-1	E009	2352	5514	4.18934
A_ATCTTCAGTTCTTAGG-1	E009	3028	8455	4.24601
A_ATCTTCAGTTGGACTT-1	E009	2700	6618	3.92868
A_ATGAAAGAGACCAAAT-1	E009	2690	7167	6.16716
A_ATGAAAGAGAGCGACT-1	E009	2386	5663	5.45647
A_ATGAAAGGTACTGAGG-1	E009	2792	7585	5.18128
A_ATGAAAGGTCTGTGGC-1	E009	3113	8729	9.08466
A_ATGAAAGGTTGATCGT-1	E009	2988	7681	5.35087
A_ATGAAAGTCGCGGACT-1	E009	2821	6646	4.37857
A_ATGAAAGTCTGTTGGA-1	E009	2174	4319	5.85784
A_ATGACCACATTACGGT-1	E009	2108	4634	8.56711
A_ATGACCAGTCGTGGTC-1	E009	2749	6555	5.59878
A_ATGACCAGTGGGCTCT-1	E009	2692	6510	3.87097
A_ATGACCATCCATTCAT-1	E009	3389	10162	4.20193
A_ATGAGGGAGGTAGACC-1	E009	2676	7228	5.43719
A_ATGAGGGAGTAACGAT-1	E009	2920	7383	4.21238
A_ATGAGGGAGTAGCCAG-1	E009	1886	4278	5.93735
A_ATGAGGGAGTTAGTAG-1	E009	2291	5818	4.34857
A_ATGAGGGCACGGGCTT-1	E009	2668	6047	7.02828
A_ATGAGGGGTCTTCTAT-1	E009	3310	9665	2.78324
A_ATGAGGGGTGTGGACA-1	E009	2397	6099	4.83686
A_ATGAGGGTCCATACTT-1	E009	1893	3825	4.8366
A_ATGAGGGTCGTTAGAC-1	E009	3089	8229	4.56921
A_ATGAGTCAGATTGATG-1	E009	2447	6220	3.71383
A_ATGAGTCAGCTGGAGT-1	E009	2892	7723	6.02098
A_ATGAGTCCAACTGTGT-1	E009	2936	7490	6.11482
A_ATGAGTCGTCATAAAG-1	E009	3079	9121	3.8373
A_ATGAGTCGTCCTGTCT-1	E009	1942	4549	7.32029
A_ATGAGTCTCATTTCCA-1	E009	2551	5705	6.11744
A_ATGAGTCTCCAACTGA-1	E009	2853	7480	4.41176
A_ATGAGTCTCCCAGCGA-1	E009	2199	4248	4.54331
A_ATGAGTCTCCTACGGG-1	E009	2230	4628	7.3898
A_ATGATCGAGAATCGCG-1	E009	2765	6652	3.06675
A_ATGATCGAGCGCTTCG-1	E009	3158	9753	4.31662
A_ATGATCGAGGCCATAG-1	E009	3049	7432	3.70022
A_ATGATCGAGTCACACT-1	E009	2811	7483	3.22063
A_ATGATCGAGTCGAGGT-1	E009	1572	2780	7.41007
A_ATGATCGCAGTTAAAG-1	E009	1513	2785	6.53501
A_ATGATCGGTGGGTTGA-1	E009	2307	5632	4.70526
A_ATGATCGGTTCTTGTT-1	E009	2285	4399	2.34144
A_ATGATCGGTTGTGCCG-1	E009	2370	5390	6.66048
A_ATGATCGTCAGTGTCA-1	E009	2215	5046	6.08403
A_ATGCATGAGAGTCTGG-1	E009	3382	10846	4.13978
A_ATGCATGCAGGACTAG-1	E009	3486	9806	3.38568
A_ATGCATGCATAGCTGT-1	E009	3358	8768	5.38321
A_ATGCATGCATCGCTGG-1	E009	2728	6697	5.06197
A_ATGCATGGTAGACTGG-1	E009	2660	7130	5.24544
A_ATGCATGGTCCGACGT-1	E009	3491	10137	3.32445
A_ATGCATGGTCTCCCTA-1	E009	2863	7253	4.93589
A_ATGCATGTCAGGAAAT-1	E009	2576	6195	5.63358
A_ATGCATGTCCATCTAT-1	E009	2793	7043	3.96138
A_ATGCCTCCAATGCTCA-1	E009	3310	8212	4.51778
A_ATGCCTCCACAGTCCG-1	E009	2625	6628	3.65118
A_ATGCCTCCAGAGTAAT-1	E009	2550	6481	4.1043
A_ATGCCTCGTGCATTTG-1	E009	3351	10402	5.05672
A_ATGCCTCGTTCCGCTT-1	E009	3175	7512	2.55591
A_ATGCGATGTCAGCTTA-1	E009	3310	9750	3.63077
A_ATGCGATGTGAATGTA-1	E009	2511	5899	3.66164
A_ATGCGATTCTCATTTG-1	E009	2852	6858	3.58705
A_ATGCGATTCTTCCAGC-1	E009	3062	8041	4.89989
A_ATGGAGGAGACCAACG-1	E009	2784	7278	3.68233
A_ATGGAGGCAAATGGAT-1	E009	3133	10428	3.75911
A_ATGGAGGCAGTCCGTG-1	E009	2012	3581	3.68612
A_ATGGAGGCATACTGTG-1	E009	3390	9142	4.37541
A_ATGGAGGGTAGGTAGC-1	E009	2229	5437	7.81681
A_ATGGAGGTCCGCGAGT-1	E009	2543	6176	5.10039
A_ATGGAGGTCCGTAGTA-1	E009	1701	3092	3.00776
A_ATGGATCAGGCTTTCA-1	E009	1508	2472	3.92395
A_ATGGATCCAATTGCAC-1	E009	2798	6248	3.10499
A_ATGGATCCAGATAAAC-1	E009	3105	8004	4.11044
A_ATGGATCCATAGGTTC-1	E009	2310	5842	4.46765
A_ATGGATCGTACAGAGC-1	E009	1859	3567	3.89683
A_ATGGATCGTACCAATC-1	E009	1512	2353	1.35997
A_ATGGATCGTCCGAAAG-1	E009	2960	8141	4.90112
A_ATGGATCGTGAGGCAT-1	E009	2743	6802	4.91032
A_ATGGATCTCTACCAGA-1	E009	2561	6217	5.82274
A_ATGGGAGCAGGTCCGT-1	E009	2613	6880	3.38663
A_ATGGGAGCATGTAACC-1	E009	2173	4897	5.00306
A_ATGGGAGGTCGCGTTG-1	E009	2994	7845	6.87062
A_ATGGGAGTCATCACTT-1	E009	3058	8547	5.45221
A_ATGGGAGTCGTTCGCT-1	E009	2589	6693	4.8857
A_ATGGGTTAGTGACACG-1	E009	2294	5265	3.62773
A_ATGGGTTCAAGACGAC-1	E009	2750	6941	6.59847
A_ATGGGTTCAGCTACTA-1	E009	1653	2978	1.8133
A_ATGGGTTCAGGCTTGC-1	E009	2638	7433	4.1975
A_ATGGGTTCAGTCTGGC-1	E009	3230	8219	4.47743
A_ATGGGTTTCACCTGGG-1	E009	2349	4792	1.62771
A_ATGGGTTTCAGACCTA-1	E009	2400	5764	4.84039
A_ATGGGTTTCCGTGTGG-1	E009	2429	4961	2.17698
A_ATGGGTTTCGCGTGAC-1	E009	2807	7642	4.14813
A_ATGGGTTTCTGTACAG-1	E009	2085	4896	9.41585
A_ATGGTTGAGGGTTAGC-1	E009	2824	6772	4.88777
A_ATGGTTGCAACGTATC-1	E009	3181	8738	4.69215
A_ATGGTTGCATCGTGGC-1	E009	2285	5634	4.47284
A_ATGGTTGGTTCACCGG-1	E009	2517	5897	3.96812
A_ATGGTTGTCGCTAGCG-1	E009	2375	4671	9.848
A_ATGTCCCAGGTGATCG-1	E009	2501	6049	3.50471
A_ATGTCCCCAACGTAAA-1	E009	2102	4361	7.40656
A_ATGTCCCGTCAGCGTC-1	E009	2456	5589	4.68778
A_ATGTCCCTCGATACGT-1	E009	3247	9147	5.36788
A_ATGTCTTAGCAATTAG-1	E009	3069	8527	4.32743
A_ATGTCTTAGCATGTTC-1	E009	1670	2881	3.81812
A_ATGTCTTAGTGCCAGA-1	E009	2810	7616	4.49055
A_ATGTCTTCAACTGATC-1	E009	2182	5087	4.71791
A_ATGTCTTCAAGCGCTC-1	E009	2860	7159	4.30228
A_ATGTCTTGTAAGATAC-1	E009	3449	11302	4.12316
A_ATGTCTTGTGAGAACC-1	E009	3110	9194	4.27453
A_ATGTCTTTCGCGCCAA-1	E009	3344	9271	4.0988
A_ATGTCTTTCTGACGCG-1	E009	2971	7988	4.21883
A_ATTACCTAGTATGGAT-1	E009	2403	5748	4.00139
A_ATTACCTCATGAAGGC-1	E009	2625	5274	2.29427
A_ATTACCTGTGCAATGG-1	E009	3003	7019	3.46203
A_ATTACCTTCACCATAG-1	E009	2866	7393	3.6521
A_ATTACCTTCAGTCACA-1	E009	3378	10422	3.24314
A_ATTACTCAGCTCAGAG-1	E009	2749	6976	3.46904
A_ATTACTCGTACTTCCC-1	E009	3256	8329	4.71845
A_ATTACTCGTTGACTGT-1	E009	3236	8795	5.44628
A_ATTACTCTCATACGAC-1	E009	2532	6275	3.05976
A_ATTATCCAGCGACTGA-1	E009	2971	7168	3.20871
A_ATTATCCAGTGACCTT-1	E009	3461	10235	3.39033
A_ATTATCCGTGTCTCCT-1	E009	3150	8577	4.72193
A_ATTCACTAGAGGGCGA-1	E009	3051	8611	4.33167
A_ATTCACTCAAGACCGA-1	E009	3272	9620	4.51143
A_ATTCACTCAATTGCAC-1	E009	2905	7043	3.60642
A_ATTCACTCACTTGAGT-1	E009	2893	6597	6.00273
A_ATTCACTGTCCGGCAT-1	E009	2616	5919	1.284
A_ATTCACTGTGGCACTC-1	E009	2511	6407	5.16622
A_ATTCACTGTGTGAGCA-1	E009	1582	3358	8.45742
A_ATTCACTGTTTGTTCT-1	E009	2601	5900	4.79661
A_ATTCACTTCGGAGATG-1	E009	3374	10722	4.01045
A_ATTCAGGAGAGTCGAC-1	E009	2868	7058	6.16322
A_ATTCAGGCACGCTGAC-1	E009	3471	8949	4.21276
A_ATTCAGGCAGGACTAG-1	E009	3322	8849	4.14736
A_ATTCAGGGTAATCAAG-1	E009	3257	8347	4.56451
A_ATTCATCAGACGGAAA-1	E009	2636	6685	4.4727
A_ATTCATCCACGCGCAT-1	E009	3037	8535	2.54247
A_ATTCATCCACTGCTTC-1	E009	2389	5351	2.57896
A_ATTCATCGTCGACGCT-1	E009	3251	8560	8.75
A_ATTCATCTCCAACACA-1	E009	3098	7730	3.79043
A_ATTCATCTCTGGACCG-1	E009	3208	8269	3.68848
A_ATTCCATAGATGGGCT-1	E009	3415	9266	4.57587
A_ATTCCATCAGAGTTGG-1	E009	3100	8432	3.27324
A_ATTCCATGTTCAAGGG-1	E009	2042	4458	3.4769
A_ATTCCATTCGCGTGCA-1	E009	3104	7600	3.40789
A_ATTCCCGAGAGCAGCT-1	E009	2376	5781	4.86075
A_ATTCCCGAGATGAACT-1	E009	2573	6188	4.67033
A_ATTCCCGAGCTAATCC-1	E009	2617	6529	6.18778
A_ATTCCCGCATCTTAGG-1	E009	2502	6245	4.21137
A_ATTCCCGGTGCGAACA-1	E009	2126	4411	6.61981
A_ATTCCCGGTGTAAACA-1	E009	2586	5576	3.12052
A_ATTCCCGTCACTGGGC-1	E009	3177	8093	2.28593
A_ATTCCTAAGGGCGAGA-1	E009	2472	6055	4.57473
A_ATTCCTACAAGTCCAT-1	E009	2646	6397	5.48695
A_ATTCCTACACGCCACA-1	E009	2367	4704	1.72194
A_ATTCCTACAGAAACCG-1	E009	2892	6825	2.84249
A_ATTCCTACAGCAGTCC-1	E009	2710	5825	4.18884
A_ATTCCTACAGTTGAAA-1	E009	1551	2756	8.49057
A_ATTCCTAGTCAGTTTG-1	E009	2671	7345	4.5337
A_ATTCCTAGTGTATACC-1	E009	2572	6096	5.11811
A_ATTCCTATCCCTCAAC-1	E009	3066	7838	3.15131
A_ATTCCTATCTCCGAGG-1	E009	2830	6891	3.94718
A_ATTCGTTCAATCGAAA-1	E009	3158	8812	4.43713
A_ATTCGTTGTATCTCTT-1	E009	3146	8617	4.08495
A_ATTCGTTTCATTCCTA-1	E009	2791	7366	6.58431
A_ATTCTACCACAAACGG-1	E009	2947	7304	4.73713
A_ATTCTACCAGGAGGTT-1	E009	2334	5195	5.87103
A_ATTCTACGTCCTGTCT-1	E009	2229	6013	4.52353
A_ATTCTACGTGGCTTGC-1	E009	3390	9310	4.97315
A_ATTCTACTCCAGCTCT-1	E009	2611	5531	2.16959
A_ATTCTACTCCCAGCGA-1	E009	2824	6934	3.74964
A_ATTCTTGAGAAAGCGA-1	E009	2294	5443	4.26236
A_ATTCTTGCAACTGATC-1	E009	2757	6382	7.83453
A_ATTCTTGCACATTCTT-1	E009	2575	6221	5.33676
A_ATTCTTGCACGTCTCT-1	E009	2837	7267	5.18784
A_ATTCTTGCAGCATCTA-1	E009	2791	6885	5.06899
A_ATTCTTGCATAACAGA-1	E009	2829	7017	5.60068
A_ATTCTTGGTCATGGCC-1	E009	2999	7687	6.16625
A_ATTCTTGTCGTGGCGT-1	E009	2562	5889	4.89047
A_ATTCTTGTCTAGGCAT-1	E009	3238	8378	5.43089
A_ATTGGGTAGGCCGCTT-1	E009	2534	6257	5.60972
A_ATTGGGTAGTAAGCAT-1	E009	2709	6673	3.23692
A_ATTGGGTGTTCCCACT-1	E009	3193	8668	3.28796
A_ATTGGGTTCAGATTGC-1	E009	2393	5405	2.44218
A_ATTGGGTTCAGTGTTG-1	E009	3332	9152	5.12456
A_ATTGGGTTCATTGCGA-1	E009	3432	9764	3.98402
A_ATTGTTCCAACACTAC-1	E009	2632	7088	6.06659
A_ATTGTTCCATAGTCAC-1	E009	3126	8332	3.82861
A_ATTGTTCGTATGCTTG-1	E009	2401	5407	4.25375
A_ATTGTTCGTGGACCAA-1	E009	1665	2659	4.13689
A_ATTGTTCTCAGAGTTC-1	E009	3107	8334	4.33165
A_ATTGTTCTCGAAGGAC-1	E009	2501	6525	5.44061
A_ATTGTTCTCGCCAATA-1	E009	3179	8337	8.28835
A_ATTGTTCTCGGAAGGT-1	E009	2463	5740	7.83972
A_ATTGTTCTCGTCTCAC-1	E009	3390	9741	4.86603
A_ATTTACCAGGAGTATT-1	E009	2008	3900	4.02564
A_ATTTACCCAAGCCTGC-1	E009	2514	4998	3.54142
A_ATTTACCCAGCTACCG-1	E009	3141	8024	6.81705
A_ATTTACCCAGGATTCT-1	E009	2599	6813	2.61265
A_ATTTACCTCACCGGTG-1	E009	2546	5326	4.80661
A_ATTTACCTCAGCTAGT-1	E009	2659	7367	4.01792
A_ATTTCACAGATCCGAG-1	E009	2873	7368	4.77742
A_ATTTCACAGCTCCGAC-1	E009	3204	8421	3.26565
A_ATTTCACCACAAATGA-1	E009	3335	9104	5.96441
A_ATTTCACCATCTATCT-1	E009	2574	6527	3.99877
A_ATTTCACTCCGAAGGA-1	E009	2636	6336	4.38763
A_ATTTCTGAGAGGTTAT-1	E009	2664	6631	3.78525
A_ATTTCTGCAAAGTGTA-1	E009	2866	7751	4.34783
A_ATTTCTGCAAGAGGCT-1	E009	2794	7042	4.50156
A_ATTTCTGCAATGAACA-1	E009	3288	8871	3.56217
A_ATTTCTGTCGACGCGT-1	E009	3122	7699	2.8705
A_CAAAGAAAGTCCCGAC-1	E009	1583	3571	5.15262
A_CAAAGAACACGCTATA-1	E009	2869	7071	4.52553
A_CAAAGAAGTCCTTTGC-1	E009	2542	6546	3.66636
A_CAAAGAATCCTGGTCT-1	E009	2759	6375	5.45882
A_CAAAGAATCTAAGGAA-1	E009	3101	8318	5.96297
A_CAACAACAGATGTAGT-1	E009	2848	6156	4.85705
A_CAACAACCAAGTCCCG-1	E009	2940	7732	4.43611
A_CAACAACCAGCGACAA-1	E009	2889	8140	2.66585
A_CAACAACCAGCTTTCC-1	E009	3304	8160	2.38971
A_CAACAACCATATGCGT-1	E009	3034	7833	8.97485
A_CAACAACTCCATCTCG-1	E009	2778	6190	1.84168
A_CAACAGTAGTTACGGG-1	E009	2355	5899	3.98373
A_CAACAGTCATATACCG-1	E009	1895	3283	2.16266
A_CAACAGTGTAATCAGA-1	E009	2938	7335	6.20314
A_CAACAGTGTTGGCCGT-1	E009	3153	8572	4.79468
A_CAACAGTTCCCTTGGT-1	E009	2915	6376	1.52133
A_CAACAGTTCTCCTGCA-1	E009	3342	8860	4.35666
A_CAACAGTTCTGCCTCA-1	E009	2788	6948	5.84341
A_CAACCAAAGGAAAGTG-1	E009	3152	9277	5.00162
A_CAACCAACATGCAGGA-1	E009	2883	7263	9.11469
A_CAACCAAGTACGGGAT-1	E009	2155	5438	3.93527
A_CAACCAAGTAGACAAT-1	E009	2668	6095	4.33142
A_CAACCAAGTTCGAAGG-1	E009	2760	6751	5.95467
A_CAACCTCAGGGTACAC-1	E009	2746	7359	5.06862
A_CAACCTCCATTCATCT-1	E009	2738	6506	4.71872
A_CAACCTCTCGAACCTA-1	E009	3071	8265	4.73079
A_CAACGATTCGCCATAA-1	E009	3390	9196	2.26185
A_CAACGATTCTCTCCGA-1	E009	2799	7007	4.63822
A_CAACGGCAGACACACG-1	E009	2797	8601	3.87164
A_CAACGGCAGCAATTCC-1	E009	3126	7976	4.88967
A_CAACGGCCACCAATTG-1	E009	2452	5328	2.30856
A_CAACGGCCACCAGCCA-1	E009	2800	7253	3.2814
A_CAACGGCCAGACCTAT-1	E009	2809	7780	3.40617
A_CAACGGCGTGGTCTAT-1	E009	2337	6078	4.68904
A_CAACGGCTCCGTTGGG-1	E009	3395	10435	4.27408
A_CAACGGCTCGTAGTGT-1	E009	1931	3913	4.37005
A_CAAGACTAGAAGCTCG-1	E009	2656	7058	5.70983
A_CAAGACTCATGGACAG-1	E009	3454	10680	3.27715
A_CAAGACTTCACGTCCT-1	E009	3294	9117	2.98344
A_CAAGAGGCAACTTGCA-1	E009	2977	7483	4.47681
A_CAAGAGGCATATGCGT-1	E009	2859	7547	4.78336
A_CAAGAGGGTACAGAAT-1	E009	2521	6675	4.80899
A_CAAGAGGGTCCCTGTT-1	E009	2235	5206	4.59086
A_CAAGCTAAGGAAGTCC-1	E009	2803	7774	4.01338
A_CAAGCTACAAATCCCA-1	E009	3225	8773	4.89
A_CAAGCTACAATTAGGA-1	E009	1511	2468	2.91734
A_CAAGCTAGTTACACTG-1	E009	3052	7499	5.32071
A_CAAGCTATCATTCGGA-1	E009	1588	3044	7.49014
A_CAAGCTATCCGTACGG-1	E009	1897	4277	4.1618
A_CAAGGGAGTACTCCCT-1	E009	2962	8048	4.37376
A_CAATACGAGTCAGCGA-1	E009	3234	9029	3.965
A_CAATACGCAAAGGGCT-1	E009	2875	7583	3.29685
A_CAATACGCAGGGAATC-1	E009	3387	8241	4.02864
A_CAATACGTCCAACCAA-1	E009	2662	6630	3.37858
A_CAATACGTCCTAGCCT-1	E009	2642	6756	3.99645
A_CAATCGAAGGACAACC-1	E009	2954	7706	6.3457
A_CAATCGAAGGGAACAA-1	E009	3068	7010	3.6234
A_CAATCGAAGTAGTCTC-1	E009	3140	8608	2.93913
A_CAATCGAAGTTGTCGT-1	E009	2821	6913	5.87299
A_CAATCGACACCGCTAG-1	E009	3113	8139	6.46271
A_CAATCGACAGCCTACG-1	E009	3258	8854	5.51163
A_CAATCGACAGGTATGG-1	E009	2382	5213	3.41454
A_CAATCGATCAACTCTT-1	E009	2837	7445	4.44594
A_CAATCGATCCCATTTA-1	E009	2987	7108	5.69781
A_CAATGACAGCAAGTCG-1	E009	1686	2890	4.56747
A_CAATGACCACGTCGTG-1	E009	2730	7452	4.15996
A_CAATGACCACTGGCGT-1	E009	2566	5518	6.5241
A_CAATGACCATCGTGGC-1	E009	2744	6766	4.37482
A_CAATGACGTAGGTGCA-1	E009	2344	5979	4.76668
A_CAATTTCCACACCTGG-1	E009	3262	8445	4.45234
A_CAATTTCGTGGAAATT-1	E009	3312	7109	5.41567
A_CAATTTCGTTGCCGAC-1	E009	3346	9830	4.35402
A_CAATTTCTCGCTGATA-1	E009	3268	8546	7.76972
A_CAATTTCTCGGACCAC-1	E009	2700	6482	4.13453
A_CACAACAAGAGTTCGG-1	E009	2627	6118	5.73717
A_CACAACAAGGGCAGAG-1	E009	3313	10119	4.12096
A_CACAACAAGGGTCTTT-1	E009	3176	7995	5.14071
A_CACAACATCAAGAAAC-1	E009	2769	6345	4.25532
A_CACAACATCTTTGCTA-1	E009	3172	8853	3.89698
A_CACACAAAGTTGGAGC-1	E009	3064	8316	3.5594
A_CACACAAGTAGTCGGA-1	E009	2618	6513	5.52741
A_CACAGATAGAAGCTCG-1	E009	2749	6821	4.60343
A_CACAGATAGGAAAGAC-1	E009	1550	3495	5.40773
A_CACAGATCACTACGGC-1	E009	3045	8166	5.15552
A_CACAGATCACTCTAGA-1	E009	2843	6693	5.60287
A_CACAGATCATCTCAAG-1	E009	2895	8030	4.91905
A_CACAGATTCAGCGGAA-1	E009	3042	8247	3.8317
A_CACAGGCAGACTTCGT-1	E009	1978	3866	3.25918
A_CACAGGCAGTAGGCCA-1	E009	3074	7656	5.43365
A_CACAGGCAGTCCCGAC-1	E009	2387	5565	9.2363
A_CACAGGCCAATTCGTG-1	E009	2824	7606	4.96976
A_CACAGGCCAGATCATC-1	E009	2752	6421	4.64102
A_CACAGGCTCAAACGTC-1	E009	2697	7013	4.39184
A_CACAGGCTCAACTGAC-1	E009	3470	9233	3.72577
A_CACATGAAGTGGTTGG-1	E009	2222	4933	1.80418
A_CACATGACAACCGACC-1	E009	2593	5618	4.78818
A_CACATGAGTCAAAGTA-1	E009	2818	7019	5.08619
A_CACATGAGTCCGCAGT-1	E009	2385	5324	6.70548
A_CACATGAGTCTCCTGT-1	E009	2626	6934	4.18229
A_CACATGAGTCTTAGTG-1	E009	3219	9246	4.96431
A_CACATGAGTTGCGTAT-1	E009	2149	5137	4.90559
A_CACATGATCACACGAT-1	E009	2333	4759	8.27905
A_CACATGATCGGCTATA-1	E009	3272	8996	5.30236
A_CACCAAAAGCGGGTAT-1	E009	3097	7338	4.93322
A_CACCAAAAGGAACGCT-1	E009	2735	6836	4.94441
A_CACCAAAAGGTAGACC-1	E009	2957	8176	3.03327
A_CACCAAACAAAGGAGA-1	E009	2771	7223	5.0533
A_CACCAAATCCGTTTCG-1	E009	2377	5924	4.25388
A_CACCAAATCGACACTA-1	E009	3277	10571	4.30423
A_CACCAAATCGTTAGTG-1	E009	2769	6959	5.48929
A_CACCGTTAGCTTGTTG-1	E009	3248	9754	3.496
A_CACCGTTCAGAGTCTT-1	E009	3174	8719	4.3583
A_CACCGTTTCGGTGAAG-1	E009	2417	5108	4.44401
A_CACGAATAGCATCAGG-1	E009	3302	9514	3.44755
A_CACGAATAGCTCTATG-1	E009	2733	7309	5.2538
A_CACGAATAGGACGCTA-1	E009	3180	9321	5.39642
A_CACGAATCAGCTGCCA-1	E009	1975	4030	6.87345
A_CACGAATGTCGGCACT-1	E009	2849	7783	5.31929
A_CACGAATTCCGCACGA-1	E009	2995	7555	5.05625
A_CACGGGTCACGCCAGT-1	E009	2654	6706	4.53325
A_CACGGGTCAGGAAGTC-1	E009	2662	6451	5.37901
A_CACGGGTCATGTTCGA-1	E009	2994	7730	4.28202
A_CACGGGTGTGGACTAG-1	E009	2815	6084	3.25444
A_CACGGGTTCCACAGCG-1	E009	3103	8391	6.1852
A_CACGGGTTCGAGAAGC-1	E009	2792	7277	5.63419
A_CACGTGGAGAATTGTG-1	E009	2041	3718	5.70199
A_CACGTGGCATAATCGC-1	E009	2231	4931	6.89515
A_CACGTGGGTTGCGGAA-1	E009	2626	6347	5.37262
A_CACGTGGTCGACGAGA-1	E009	2692	7084	4.33371
A_CACGTGGTCTGAGAAA-1	E009	3055	8069	6.4692
A_CACGTTCAGACCTTTG-1	E009	3008	7690	4.91547
A_CACGTTCAGGCTGTAG-1	E009	2979	7438	5.7139
A_CACGTTCCACGTCTCT-1	E009	3194	9416	3.68522
A_CACGTTCCACTAGGCC-1	E009	2915	7328	5.71779
A_CACGTTCCATGGCGCT-1	E009	1678	3463	2.91655
A_CACGTTCGTCGGTGTC-1	E009	2452	6535	4.40704
A_CACGTTCTCTCACGAA-1	E009	3241	8429	5.04212
A_CACGTTCTCTTTCTAG-1	E009	2879	7108	3.85481
A_CACTAAGAGCAAACAT-1	E009	3139	8557	5.39909
A_CACTAAGTCAACGAGG-1	E009	3181	8506	5.10228
A_CACTAAGTCACATACG-1	E009	3071	8521	2.32367
A_CACTAAGTCTCTCTAA-1	E009	2785	7546	3.8431
A_CACTGAAAGCAAGTCG-1	E009	3199	9787	3.31051
A_CACTGAAGTACCATAC-1	E009	3442	8616	2.7507
A_CACTGAAGTAGGTTTC-1	E009	2356	5468	6.218
A_CACTGAATCCGGTTCT-1	E009	2663	6292	5.03814
A_CACTGAATCGCAGAGA-1	E009	2469	5840	3.80137
A_CACTGGGAGGTTGCCC-1	E009	2929	8292	4.233
A_CACTGGGAGTCAGCCC-1	E009	2398	6027	5.75742
A_CACTGGGAGTTGTAAG-1	E009	2712	7115	4.03373
A_CACTGGGCAACGATCT-1	E009	1849	3396	8.89282
A_CACTGGGCAGCCCACA-1	E009	2759	6040	3.90728
A_CACTGGGGTCGAGTGA-1	E009	2433	5346	5.29368
A_CACTGGGTCCTGGTCT-1	E009	3259	8652	5.36292
A_CACTGGGTCGGTTAGT-1	E009	2771	7254	4.37
A_CACTGTCAGTGGTGAC-1	E009	2809	7455	4.35949
A_CACTGTCCATACACCA-1	E009	2194	4867	4.17095
A_CACTGTCGTAGTCGTT-1	E009	2652	6360	4.55975
A_CACTTCGCAAGGCAAC-1	E009	1853	3635	4.04402
A_CACTTCGGTCAAAGCG-1	E009	2803	7508	4.96803
A_CAGAGCCAGCACCAGA-1	E009	2475	6160	5.61688
A_CAGAGCCCAATTCACG-1	E009	2776	6676	4.25404
A_CAGAGCCCACCAATTG-1	E009	2611	6394	4.7701
A_CAGATACAGAAGAACG-1	E009	2771	7097	5.24165
A_CAGATACAGGAGATAG-1	E009	2830	7171	5.46646
A_CAGATACAGTGCAACG-1	E009	3123	8568	4.00327
A_CAGATACAGTTCATGC-1	E009	2354	5500	4.05455
A_CAGATACCACCCGTAG-1	E009	1546	2547	5.22183
A_CAGATACGTGGACCAA-1	E009	2508	6081	6.05164
A_CAGATACTCGAGCACC-1	E009	2054	4545	5.67657
A_CAGATACTCGCATTAG-1	E009	2650	6718	4.19768
A_CAGATCAAGGTCATTC-1	E009	2616	5606	2.06921
A_CAGATCAAGTCGCCAC-1	E009	3176	8468	4.44025
A_CAGATCAGTTTGTTCT-1	E009	2913	6369	2.82619
A_CAGATTGAGGCATGCA-1	E009	2669	5614	3.88315
A_CAGATTGCAACATACC-1	E009	2328	4864	6.31168
A_CAGATTGCAGACCAGA-1	E009	2495	5086	1.80889
A_CAGATTGGTTGTCATG-1	E009	2921	7050	6.69504
A_CAGATTGTCACATACG-1	E009	3110	8198	4.35472
A_CAGATTGTCAGGACAG-1	E009	3040	8446	4.00189
A_CAGATTGTCCTTATAC-1	E009	2944	7468	4.74022
A_CAGCAATCACGCGTGT-1	E009	2399	5886	4.43425
A_CAGCAATGTGATTCTG-1	E009	3422	10062	1.99761
A_CAGCAATTCGCCGTGA-1	E009	3422	10693	5.94782
A_CAGCACGAGACATGCG-1	E009	2674	7023	4.81276
A_CAGCACGCAAATAAGC-1	E009	2974	7981	3.93434
A_CAGCACGCAAGTTTGC-1	E009	3012	8118	4.15127
A_CAGCACGTCAGGACAG-1	E009	2728	6968	5.02296
A_CAGCACGTCGCCCAGA-1	E009	3488	10570	4.13434
A_CAGCACGTCGGCCCAA-1	E009	2130	4460	5.60538
A_CAGCACGTCTATTGTC-1	E009	3154	8579	4.59261
A_CAGCAGCCAAAGGCGT-1	E009	2974	8052	4.98013
A_CAGCAGCGTAGACAGC-1	E009	2739	6744	5.36773
A_CAGCAGCGTGAAGCTG-1	E009	2885	7065	1.99575
A_CAGCAGCGTGACAACG-1	E009	2424	6294	4.65523
A_CAGCAGCTCTCCCTAG-1	E009	3228	8899	5.30397
A_CAGCCAGAGTGGGAAA-1	E009	1660	3119	5.96345
A_CAGCCAGCAAATGATG-1	E009	2929	8054	4.06009
A_CAGCCAGCAGCAGTCC-1	E009	3369	8541	2.09577
A_CAGCCAGCATCCGATA-1	E009	2131	4369	6.15702
A_CAGCCAGGTTCCGCTT-1	E009	3407	9223	0.921609
A_CAGCCAGGTTTGATCG-1	E009	3122	8199	4.84205
A_CAGCCAGTCATAAGGA-1	E009	3341	8131	2.22605
A_CAGCCAGTCTACAGGT-1	E009	3362	10278	2.58805
A_CAGCCAGTCTCCAATT-1	E009	2593	5165	7.66699
A_CAGCGTGAGCCACTCG-1	E009	2699	6800	5.82353
A_CAGCGTGAGCTTGTTG-1	E009	1505	2772	5.01443
A_CAGCGTGCAAACTCTG-1	E009	2494	6193	3.35863
A_CAGCGTGCATGTGACT-1	E009	2941	8012	8.94908
A_CAGGCCAAGCTCTATG-1	E009	3116	8201	5.30423
A_CAGGCCAAGGTTGACG-1	E009	2440	6314	4.67216
A_CAGGGCTAGCTGCCTG-1	E009	2925	7745	4.5836
A_CAGGGCTAGGTTGACG-1	E009	2967	7771	4.51679
A_CAGGGCTCAATGACCT-1	E009	2651	6242	3.124
A_CAGGGCTCATGGAAGC-1	E009	3141	8517	5.18962
A_CAGGGCTGTGGGCTCT-1	E009	3297	9786	5.21153
A_CAGGTATAGAGTGAAG-1	E009	1684	3014	4.21367
A_CAGGTATAGGCTGTAG-1	E009	3058	7459	5.96595
A_CAGGTATCACATTCTT-1	E009	3312	9311	3.24348
A_CAGGTATCAGGCTATT-1	E009	2520	5092	3.22074
A_CAGGTATGTTGGCCGT-1	E009	2473	5950	3.27731
A_CAGGTATTCCTGTAGA-1	E009	3124	9516	4.19294
A_CAGTGCGAGATGCGAC-1	E009	3287	9670	4.96381
A_CAGTGCGAGGGCAGAG-1	E009	2259	4581	2.96878
A_CAGTGCGAGGGTTGCA-1	E009	1654	2987	3.31436
A_CAGTGCGAGTCACACT-1	E009	2483	6307	4.21754
A_CAGTGCGAGTGGATTA-1	E009	2646	6567	6.86767
A_CAGTGCGCAGTCTCTC-1	E009	2862	7207	3.39947
A_CAGTGCGGTCTGCATA-1	E009	2890	7340	5.73569
A_CAGTGCGGTGAGGATC-1	E009	1519	2668	7.57121
A_CAGTGCGGTTTGGCTA-1	E009	2761	7214	8.95481
A_CAGTGCGTCCACATAG-1	E009	2434	6258	5.14541
A_CAGTTAGAGTCAACAA-1	E009	2853	7431	5.2752
A_CAGTTAGAGTGCCTCG-1	E009	3191	9323	3.78633
A_CAGTTAGGTGAGTAGC-1	E009	2943	7556	3.14981
A_CAGTTAGGTTCTTAGG-1	E009	2599	6622	6.85593
A_CAGTTCCAGCCTATCA-1	E009	2492	5736	4.68968
A_CAGTTCCAGTTACGTC-1	E009	3009	8405	4.46163
A_CAGTTCCCAGGGCTTC-1	E009	2462	5349	4.11292
A_CAGTTCCGTTAAACAG-1	E009	2298	5057	4.92387
A_CATAAGCAGTGAGGCT-1	E009	2943	7189	7.16372
A_CATAAGCCACTGATTG-1	E009	2385	4933	5.75715
A_CATAAGCCAGCGTTGC-1	E009	1742	3710	4.79784
A_CATAAGCCATCCTCAC-1	E009	1646	3546	9.89848
A_CATAAGCGTATACAGA-1	E009	2522	6329	5.3563
A_CATAAGCGTTTCGGCG-1	E009	2240	4849	8.12539
A_CATAAGCTCACGATCA-1	E009	2435	5781	4.89535
A_CATAAGCTCCGGTTCT-1	E009	2999	7731	5.27745
A_CATAAGCTCGGTAAGG-1	E009	2625	7304	4.23056
A_CATACAGCACAGTACT-1	E009	2710	6637	3.82703
A_CATACAGTCTTGGAAC-1	E009	2785	6882	7.30892
A_CATACCCAGCATGGGT-1	E009	3453	7791	5.10846
A_CATACCCAGCTTAAGA-1	E009	2302	5632	4.2081
A_CATACCCGTCGACTGC-1	E009	2757	7263	5.16316
A_CATACCCGTTCATCTT-1	E009	3244	8557	5.45752
A_CATACCCTCAGAGTTC-1	E009	3083	8835	5.26316
A_CATACCCTCTTGGAAC-1	E009	2979	7470	5.08701
A_CATACTTAGCGCTGAA-1	E009	2297	4786	2.44463
A_CATACTTCACCTATCC-1	E009	3097	7895	3.02723
A_CATACTTCATATCGGT-1	E009	2417	5737	5.40352
A_CATACTTCATCTAGAC-1	E009	2958	7162	4.11896
A_CATACTTTCGGAACTT-1	E009	2834	7270	5.0619
A_CATACTTTCTCAAAGC-1	E009	2835	7051	4.96383
A_CATAGACAGCTGTTAC-1	E009	3369	8307	4.1772
A_CATAGACAGTTTGTCG-1	E009	2223	4618	5.45691
A_CATAGACCAGTTTGGT-1	E009	2394	5994	3.67034
A_CATAGACGTAGGAGTC-1	E009	3106	8758	5.80041
A_CATAGACTCACTCTTA-1	E009	2427	6060	3.9769
A_CATAGACTCATTCGGA-1	E009	1933	5035	6.33565
A_CATAGACTCGAACGGA-1	E009	3224	8859	3.32995
A_CATAGACTCGACCATA-1	E009	3184	8642	4.25827
A_CATAGACTCGTAACAC-1	E009	2826	7715	4.5755
A_CATCAAGCACCCTAAA-1	E009	2303	4619	4.87118
A_CATCAAGGTAGATCCT-1	E009	2358	4674	1.66881
A_CATCAAGGTGAGTAGC-1	E009	3202	8489	7.04441
A_CATCAAGGTTGTGGCC-1	E009	2595	6513	4.82113
A_CATCAAGTCATTGCTT-1	E009	3070	8064	5.86558
A_CATCAAGTCGAAACAA-1	E009	3343	9831	2.90916
A_CATCAAGTCTGGGTCG-1	E009	2627	6606	4.38995
A_CATCAAGTCTTCTAAC-1	E009	3359	8645	4.61538
A_CATCCACGTCCCGCAA-1	E009	3391	9322	4.52693
A_CATCCACGTCGCACGT-1	E009	2887	7282	4.33947
A_CATCCACTCACCTACC-1	E009	3204	8024	3.56431
A_CATCCACTCCCGAGGT-1	E009	3011	7604	4.41873
A_CATCCCAAGATCGACG-1	E009	2742	7691	4.75881
A_CATCCCAGTGTCACAT-1	E009	3098	7587	2.2934
A_CATCCCATCGCTTGCT-1	E009	3178	8450	4.74556
A_CATCCCATCGGAACTT-1	E009	3018	8027	3.94917
A_CATCCGTAGAATCGAT-1	E009	2592	6111	5.33464
A_CATCCGTAGATTTGCC-1	E009	3007	8172	6.85267
A_CATCCGTAGTGACACG-1	E009	2337	5501	3.83567
A_CATCCGTCAAAGGCAC-1	E009	3355	9442	4.07753
A_CATCCGTCACATAGCT-1	E009	2247	5258	4.20312
A_CATCCGTGTCACTTCC-1	E009	2913	7124	5.69905
A_CATCCGTTCATGAGTC-1	E009	2803	7465	6.30944
A_CATCCGTTCCTCGCAT-1	E009	3174	8022	4.07629
A_CATCCGTTCGACATCA-1	E009	3233	8053	4.68149
A_CATCGCTAGCGATGCA-1	E009	3442	9461	4.20674
A_CATCGCTCAGGACGAT-1	E009	2880	7462	3.10909
A_CATCGCTGTGGTCTCG-1	E009	2838	7300	5.23288
A_CATCGCTTCGAGAGCA-1	E009	2882	7793	5.27396
A_CATCGCTTCGCCTTGT-1	E009	3021	7733	4.15104
A_CATCGCTTCGGCTATA-1	E009	3406	10224	4.07864
A_CATCGGGCAAGACCTT-1	E009	2823	6200	5.30645
A_CATCGGGCACCTGATA-1	E009	2973	7616	4.42489
A_CATCGGGCAGCACAAG-1	E009	2768	7304	4.70975
A_CATCGGGGTAGCCCTG-1	E009	3001	7474	5.35189
A_CATCGGGGTGCATGAG-1	E009	3499	10017	3.73365
A_CATCGGGTCACGAACT-1	E009	2687	6965	5.45585
A_CATCGGGTCGATTGGT-1	E009	2529	6504	4.12054
A_CATCGTCAGTGATAAC-1	E009	2470	6014	5.12138
A_CATCGTCCAGAGCTAG-1	E009	2839	7053	9.54204
A_CATCGTCTCTATCCAT-1	E009	2663	6855	3.80744
A_CATGAGTCAAACGGCA-1	E009	2721	6998	4.22978
A_CATGAGTCACGTACTA-1	E009	2953	7906	1.26486
A_CATGAGTGTATAATGG-1	E009	2691	6908	6.78923
A_CATGAGTTCACTAGCA-1	E009	2475	6158	5.00162
A_CATGAGTTCAGCTTGA-1	E009	1721	3222	4.12787
A_CATGAGTTCGTGGGAA-1	E009	2489	5981	6.62097
A_CATGCAAAGGATATGT-1	E009	3080	8321	3.89376
A_CATGCAAGTGCGAGTA-1	E009	3489	10333	3.51302
A_CATGCAAGTTCCACAA-1	E009	2290	4553	3.90951
A_CATGCAATCATCCTGC-1	E009	3323	9187	4.92
A_CATGCAATCGCACGGT-1	E009	3004	7643	3.40181
A_CATGCCTAGATTAGCA-1	E009	3013	7974	3.48633
A_CATGCCTTCAGTGGGA-1	E009	2351	5321	4.54802
A_CATGCGGAGCCAACCC-1	E009	2748	6191	2.60055
A_CATGCGGAGTTTGTCG-1	E009	2564	6200	3.96774
A_CATGCGGCACGGTGCT-1	E009	2491	6232	6.57895
A_CATGCGGCACTGGCCA-1	E009	3201	9375	4.72533
A_CATGCGGCAGACACAG-1	E009	2372	6156	4.10981
A_CATGCGGCATACGCAT-1	E009	2714	6735	6.68151
A_CATGCGGGTAAGGTCG-1	E009	2110	4808	3.70216
A_CATGCGGTCCGCTTAC-1	E009	1792	3513	2.59038
A_CATGCGGTCGAACCTA-1	E009	2881	7037	4.90266
A_CATGCTCAGAGCTGAC-1	E009	3158	9193	3.69847
A_CATGCTCCAAGCTGCC-1	E009	2975	9524	5.60689
A_CATGCTCGTAACGTTC-1	E009	2554	6380	5.17241
A_CATGCTCGTGACACGA-1	E009	2976	8883	4.35664
A_CATGCTCGTGGGCTTC-1	E009	1972	4027	4.76782
A_CATGCTCTCAAAGGAT-1	E009	3024	8040	4.14179
A_CATGGATAGAGTCTTC-1	E009	2388	5854	3.63854
A_CATGGATAGGCATGGT-1	E009	2525	6278	3.24944
A_CATGGATCAGAGAATT-1	E009	2686	6924	5.35817
A_CATGGATGTAAGTCAA-1	E009	3025	8888	2.55401
A_CATGGATTCGGTAAGG-1	E009	2752	7041	5.93666
A_CATGGATTCTGGCCGA-1	E009	2872	7588	4.57301
A_CATGGTAAGAGAGGGC-1	E009	2789	7214	4.89326
A_CATGGTAAGAGATGCC-1	E009	2667	6600	3.5
A_CATGGTAAGCCACCGT-1	E009	3228	9144	3.68548
A_CATGGTAAGCTACAAA-1	E009	2551	5695	5.97015
A_CATGGTAAGGCGCTTC-1	E009	3404	9616	3.62937
A_CATGGTAGTCGGTGTC-1	E009	2945	8118	4.15127
A_CATGGTATCAACGAGG-1	E009	2202	5275	4.30332
A_CATGGTATCCCGAGGT-1	E009	2208	4583	6.93869
A_CATGGTATCCGTAATG-1	E009	2329	5223	0.746697
A_CATTCATAGAATGTTG-1	E009	2715	6653	3.98317
A_CATTCATAGGACCCAA-1	E009	2465	5953	4.23316
A_CATTCATCACATGAAA-1	E009	3108	8474	4.4017
A_CATTCATGTCAGCGTC-1	E009	2773	6684	4.8474
A_CATTCATGTGCCTATA-1	E009	3384	9258	4.60143
A_CATTCATTCAGTCCGG-1	E009	1764	3997	4.70353
A_CATTCCGAGTCATGCT-1	E009	3477	10266	4.96786
A_CATTCCGCAACTTGGT-1	E009	3178	8170	4.9694
A_CATTCCGCATGTCGTA-1	E009	2892	7272	4.56546
A_CATTCCGTCATATGGC-1	E009	3297	8974	3.78872
A_CATTCTACATGTCAGT-1	E009	3405	9928	4.59307
A_CATTCTAGTAGGAAAG-1	E009	2419	6301	3.61847
A_CATTCTAGTATCAGCT-1	E009	2645	5743	3.22131
A_CATTCTATCGAAGGAC-1	E009	2556	6386	4.5725
A_CATTCTATCTATCGTT-1	E009	3087	6806	1.17543
A_CATTCTATCTTAGGAC-1	E009	3065	8314	4.90739
A_CATTGAGGTACAAGCG-1	E009	2909	8269	5.11549
A_CATTGAGGTGCCGTTG-1	E009	1802	3370	3.20475
A_CATTGAGGTGCCTATA-1	E009	2547	5867	9.39151
A_CATTGAGTCACTACGA-1	E009	2880	7297	5.59134
A_CATTGAGTCACTGAAC-1	E009	3239	8486	4.41904
A_CATTGAGTCCACATAG-1	E009	3006	7352	6.69206
A_CATTGCCAGGACGCTA-1	E009	3017	7775	5.14469
A_CATTGCCCAATTGGTC-1	E009	2893	7329	3.28831
A_CATTGCCCACGCAGTC-1	E009	3071	7425	4.98316
A_CATTGCCGTTGAGAGC-1	E009	2297	5340	5.48689
A_CATTGCCTCACCCTTG-1	E009	3185	8616	3.78366
A_CATTGCCTCGATAACC-1	E009	3333	8653	3.83682
A_CATTGCCTCGTAGCCG-1	E009	2664	6748	5.08299
A_CATTGTTAGTACAGAT-1	E009	3420	9376	1.89846
A_CATTGTTCAACATACC-1	E009	2985	7561	3.75612
A_CATTGTTCACGTGAGA-1	E009	3193	9197	4.51234
A_CATTGTTGTTACACTG-1	E009	2214	5120	4.00391
A_CATTGTTGTTTCGTAG-1	E009	2426	5263	4.61714
A_CATTGTTTCACATACG-1	E009	2870	6934	3.74964
A_CATTGTTTCATCCCGT-1	E009	2319	4568	2.84588
A_CATTGTTTCTTCACGC-1	E009	1862	3837	3.04926
A_CATTTCAAGGTGCGAT-1	E009	2469	5610	4.97326
A_CCAAGCGCACAGAGAC-1	E009	2521	6252	4.63852
A_CCAAGCGCATTGGGAG-1	E009	2696	6482	5.80068
A_CCAAGCGTCCCGAGGT-1	E009	2866	7361	7.10501
A_CCAAGCGTCGAAATCC-1	E009	2099	4937	6.15759
A_CCAATGAAGAAGAGCA-1	E009	3249	9391	4.24875
A_CCAATGACACAAAGCG-1	E009	2857	8103	5.30668
A_CCAATGATCTGCTTAT-1	E009	3421	8889	4.89369
A_CCAATTTAGTAACGAT-1	E009	3156	9012	4.08344
A_CCAATTTAGTAACGTA-1	E009	2648	6600	5.40909
A_CCAATTTAGTACCCTA-1	E009	3018	7825	5.66134
A_CCAATTTCACCACATA-1	E009	2682	6819	3.31427
A_CCAATTTGTTCGAACT-1	E009	2380	4813	2.78413
A_CCAATTTGTTCGTACA-1	E009	2719	6862	4.67794
A_CCAATTTTCATACGAC-1	E009	1784	4558	5.11189
A_CCACAAACAAAGAGTT-1	E009	2906	7758	4.69193
A_CCACAAACACTGTGTA-1	E009	2266	4712	8.70119
A_CCACAAAGTAACGCGA-1	E009	2807	7186	4.64793
A_CCACAAAGTGACAACG-1	E009	3137	8760	3.4589
A_CCACAAAGTGGGTCAA-1	E009	3302	8964	4.40651
A_CCACAAATCATCGCCT-1	E009	3356	9463	4.02621
A_CCACAAATCCCTCTCC-1	E009	2874	5722	2.4467
A_CCACAAATCGACGCTG-1	E009	2577	5779	2.11109
A_CCACACTAGAAACTGT-1	E009	2831	6992	2.7746
A_CCACACTGTCGTGATT-1	E009	2033	3838	8.88484
A_CCACACTTCCTTTAGT-1	E009	3111	8777	6.30056
A_CCACCATCAATACCTG-1	E009	2993	7896	3.25481
A_CCACCATCATCTGGGC-1	E009	3362	9267	4.45667
A_CCACGAGAGGCATCAG-1	E009	3194	8812	4.06264
A_CCACGAGCAGTCTACA-1	E009	2822	6943	5.25709
A_CCACGAGCATGAATAG-1	E009	3061	8721	8.53113
A_CCACGAGGTATCGCTA-1	E009	3242	8830	5.08494
A_CCACGAGGTCAAGCGA-1	E009	3247	9614	5.20075
A_CCACGAGTCCAACCAA-1	E009	3384	9066	3.72822
A_CCACGTTAGGAAGTAG-1	E009	2366	5632	6.01918
A_CCACGTTAGTCTAACC-1	E009	2626	6887	3.92043
A_CCACGTTCATGACTTG-1	E009	3034	7742	4.83079
A_CCACGTTCATGGCTGC-1	E009	2738	6786	3.22723
A_CCACGTTGTTCCCAAA-1	E009	2613	6672	3.29736
A_CCACGTTGTTTATGCG-1	E009	2730	6476	4.895
A_CCACGTTTCATCGCTC-1	E009	3348	8068	3.40853
A_CCACGTTTCCCGTTCA-1	E009	2777	7396	3.28556
A_CCACTTGAGCTTTCTT-1	E009	1889	3766	9.32023
A_CCACTTGCACAGCTGC-1	E009	3409	9941	4.44623
A_CCACTTGGTGAGGCAT-1	E009	2894	7454	5.35283
A_CCACTTGGTTGAGTCT-1	E009	3303	9099	4.51698
A_CCACTTGTCTACACAG-1	E009	2798	7216	6.16685
A_CCATAAGAGTCGCGAA-1	E009	2810	7068	4.52745
A_CCATAAGCACAGTGAG-1	E009	2217	5333	5.6441
A_CCATAAGTCATGAGAA-1	E009	2195	5031	4.05486
A_CCATAAGTCCACTGGG-1	E009	2777	6598	5.27433
A_CCATAAGTCGTGGTAT-1	E009	2933	8171	6.19263
A_CCATAAGTCTACTCAT-1	E009	3009	7702	3.29784
A_CCATCACAGCGATGGT-1	E009	3468	9589	2.81573
A_CCATCACAGGAGAGTA-1	E009	2621	6749	3.31901
A_CCATCACAGGCTGAAC-1	E009	2561	6550	4.44275
A_CCATCACCAAGTGGCA-1	E009	3240	9655	3.35577
A_CCATCACCAGGTACGA-1	E009	2749	7572	5.19017
A_CCCAACTCACAAGCCC-1	E009	3297	8892	4.93702
A_CCCAACTCAGAGTCAG-1	E009	2598	5686	4.04502
A_CCCAACTCATATACCG-1	E009	2948	7516	3.87174
A_CCCAACTGTGAATAAC-1	E009	3007	7721	5.64694
A_CCCAACTGTGTCATCA-1	E009	3373	10656	3.96959
A_CCCAACTGTTACACTG-1	E009	2381	5111	4.95011
A_CCCAACTTCAAGCCGC-1	E009	3251	7767	6.11562
A_CCCAACTTCACCTCAC-1	E009	2123	4261	5.53861
A_CCCAACTTCACTGTCC-1	E009	3395	9343	3.99229
A_CCCATTGCAATATCCG-1	E009	2651	6448	4.52854
A_CCCATTGGTGAGAGGG-1	E009	3272	10107	6.00574
A_CCCGAAGAGAGGCTGT-1	E009	2783	6655	3.7716
A_CCCGAAGAGTCCGTCG-1	E009	3249	8794	5.62884
A_CCCGAAGAGTTGTACC-1	E009	3491	9191	2.51333
A_CCCGAAGCAGATACTC-1	E009	2852	7124	4.87086
A_CCCGAAGCAGTTAGAA-1	E009	3059	8229	4.77579
A_CCCGAAGCATCTATCT-1	E009	3066	7980	5.07519
A_CCCGAAGCATGTGGTT-1	E009	2642	6362	4.5426
A_CCCGAAGTCATTGCTT-1	E009	2930	7875	3.06032
A_CCCGAAGTCCGCAGTG-1	E009	3166	8684	5.25104
A_CCCGAAGTCGTGTGAT-1	E009	2776	6305	5.78906
A_CCCGAAGTCTGAGCAT-1	E009	2764	6878	5.69933
A_CCCGGAAAGAAGCCTG-1	E009	2463	5568	6.23204
A_CCCGGAAGTTAGTTCG-1	E009	3138	8171	4.88312
A_CCCGGAATCCACGGAC-1	E009	1750	3407	9.65659
A_CCCGGAATCCCGTGAG-1	E009	2096	4973	4.26302
A_CCCGGAATCGGCTGAC-1	E009	1697	4212	8.40456
A_CCCTAACCAAAGTGTA-1	E009	3436	8795	3.24048
A_CCCTAACCACGGTCTG-1	E009	1886	3247	4.95842
A_CCCTAACCATACAGGG-1	E009	3422	10695	4.66573
A_CCCTAACGTACAACGG-1	E009	1528	2704	5.80621
A_CCCTAACGTCGAACAG-1	E009	3242	9460	4.55603
A_CCCTAACTCTGCGTCT-1	E009	3111	8688	4.96087
A_CCCTCAAGTATCGGTT-1	E009	2533	5939	3.62014
A_CCCTCAAGTCGTGGAA-1	E009	2668	6753	3.92418
A_CCCTCAATCGACCACG-1	E009	2752	7316	3.29415
A_CCCTCTCAGCATGATA-1	E009	2848	6880	5.5814
A_CCCTCTCAGGACTATA-1	E009	2919	7263	3.77255
A_CCCTCTCCAAAGTGTA-1	E009	2575	6945	3.59971
A_CCCTCTCCAGCCATTA-1	E009	2516	5125	3.2
A_CCCTCTCTCTCTTCAA-1	E009	2076	3629	4.62937
A_CCCTGATAGAGCACTG-1	E009	2595	6163	4.94889
A_CCCTGATAGTTGTAGA-1	E009	2730	6099	3.14806
A_CCCTGATCAAGCTACT-1	E009	2536	5455	3.46471
A_CCCTGATGTGCGTGCT-1	E009	2278	6100	4.11475
A_CCCTGATGTTTGTTCT-1	E009	2949	7393	4.35547
A_CCCTGATTCCCATACC-1	E009	2853	7565	3.1725
A_CCCTGATTCTAGAGCT-1	E009	2960	8082	4.244
A_CCCTTAGAGGGATCGT-1	E009	2864	7181	1.94959
A_CCCTTAGAGTGATCGG-1	E009	2712	6788	4.81732
A_CCCTTAGAGTTGTCGT-1	E009	2585	5823	2.26687
A_CCCTTAGCAAGAGCTG-1	E009	3280	8708	4.96096
A_CCCTTAGGTAATTAGG-1	E009	2651	5895	2.54453
A_CCCTTAGGTAGCTGTT-1	E009	3338	9764	5.07989
A_CCCTTAGTCTAAGCCA-1	E009	3039	7670	4.92829
A_CCCTTAGTCTAGTTCT-1	E009	3417	8884	4.20982
A_CCCTTAGTCTTCTCAA-1	E009	2931	7494	4.76381
A_CCGAACGAGCTGAAGC-1	E009	2768	7831	4.54603
A_CCGAACGCAATGAGCG-1	E009	3275	8063	1.45107
A_CCGAACGCAGTCGGAA-1	E009	2707	7338	4.41537
A_CCGAACGGTAGTCGGA-1	E009	3049	9066	5.52614
A_CCGAACGGTCCGGATC-1	E009	2623	6908	4.8784
A_CCGAACGTCTGCTCTG-1	E009	2898	8651	4.06889
A_CCGATCTCAAAGAGTT-1	E009	2485	5396	6.00445
A_CCGATCTCAGGGCTTC-1	E009	2234	4637	7.61268
A_CCGATCTCAGTAGGAC-1	E009	3008	7893	6.85417
A_CCGATCTTCGAGCCTG-1	E009	1979	4333	3.78491
A_CCGATCTTCTCTCGAC-1	E009	2967	7533	6.43834
A_CCGATGGAGACGACTG-1	E009	3100	8074	4.71885
A_CCGATGGAGACTTCCA-1	E009	2261	5233	4.50984
A_CCGATGGAGGGCTTCC-1	E009	2024	4110	6.95864
A_CCGATGGTCATAGCAC-1	E009	2509	5897	4.34119
A_CCGCAAGAGGTGCATG-1	E009	3433	10271	4.13786
A_CCGCAAGCAGTAACGG-1	E009	3419	10340	4.89362
A_CCGCAAGGTCGCAGTC-1	E009	2746	7412	4.73556
A_CCGCAAGGTGACCGTC-1	E009	1938	3923	4.15498
A_CCGCAAGTCACGTCCT-1	E009	2532	6526	4.41312
A_CCGGACAAGCAAATGT-1	E009	2152	5157	6.39907
A_CCGGACAAGGTTCCAT-1	E009	2741	6666	3.16532
A_CCGGACACATATAGCC-1	E009	3106	8039	4.31646
A_CCGGACATCCTCTCTT-1	E009	2688	5740	6.9338
A_CCGGGTAAGTGAGCCA-1	E009	3025	8193	3.33211
A_CCGGGTACAGAGATTA-1	E009	1637	3403	2.76227
A_CCGGGTACAGGTGAGT-1	E009	2581	6609	3.60115
A_CCGGGTAGTGCGGTAA-1	E009	1943	3907	3.86486
A_CCGGGTATCCCTCGTA-1	E009	2241	5257	4.8697
A_CCGGTAGAGACTTAAG-1	E009	2113	4860	4.5679
A_CCGGTAGAGGTGAGAA-1	E009	2748	6868	4.1788
A_CCGGTAGAGTGGTTCT-1	E009	2737	6875	5.39636
A_CCGGTAGCAACGACTT-1	E009	3091	7462	5.58831
A_CCGGTAGCAGGTTACT-1	E009	2603	6957	4.57094
A_CCGGTAGTCCATTTAC-1	E009	2559	5984	4.22794
A_CCGGTAGTCCGTCACT-1	E009	2691	7162	4.92879
A_CCGGTAGTCCTGCCAT-1	E009	2428	5767	4.68181
A_CCGGTAGTCGAAACAA-1	E009	2422	5763	5.15357
A_CCGGTAGTCTCCCATG-1	E009	3191	8911	4.83672
A_CCGGTGAAGTTGGCGA-1	E009	2754	6807	2.26238
A_CCGGTGACACCAGACC-1	E009	2573	6973	5.19145
A_CCGGTGACACTTGTGA-1	E009	2763	7089	4.85259
A_CCGGTGAGTAATCAGA-1	E009	3187	8744	3.81976
A_CCGGTGAGTAGTGCGA-1	E009	2408	5494	3.60393
A_CCGGTGAGTGGCAACA-1	E009	2767	6403	4.02936
A_CCGGTGATCCTCTCGA-1	E009	2574	6227	5.87763
A_CCGGTGATCTCCGATC-1	E009	2471	6081	3.22315
A_CCGTAGGAGATTAGTG-1	E009	3168	9439	5.81629
A_CCGTAGGCAAAGGCTG-1	E009	2584	5334	3.69329
A_CCGTAGGCACGCTTAA-1	E009	2959	8232	4.7862
A_CCGTAGGGTATCACCA-1	E009	3363	9571	4.30467
A_CCGTAGGGTGTCTTGA-1	E009	2791	7197	5.39114
A_CCGTAGGTCATCGCCT-1	E009	3038	7527	4.94221
A_CCGTGAGCATACCATG-1	E009	2864	6390	2.17527
A_CCGTGAGCATGTGTCA-1	E009	2912	7631	2.9485
A_CCGTGAGGTAAGATAC-1	E009	3133	8406	3.06924
A_CCGTGAGGTTGGGTTT-1	E009	2205	4915	4.94405
A_CCGTTCAAGCAGTAAT-1	E009	2610	6056	4.09511
A_CCGTTCACAGGACTAG-1	E009	2211	4278	3.15568
A_CCGTTCAGTATTCCGA-1	E009	2798	6094	3.11782
A_CCGTTCAGTCAATCTG-1	E009	2938	7771	5.30176
A_CCTAACCAGGAAACGA-1	E009	3496	10596	4.22801
A_CCTAACCAGGTATCTC-1	E009	2522	6386	4.36893
A_CCTAACCCAACTGCCG-1	E009	2129	4127	3.10153
A_CCTAACCCAGCGTGAA-1	E009	1843	3479	3.36304
A_CCTAACCGTAGACAGC-1	E009	3143	7836	2.47575
A_CCTAACCTCACAGTGT-1	E009	2494	6716	4.33294
A_CCTAACCTCGCTACGG-1	E009	3160	8305	3.13064
A_CCTAACCTCTAAGCCA-1	E009	3300	7997	8.19057
A_CCTAAGAAGGATTTCC-1	E009	2929	7409	4.31907
A_CCTAAGACAAGAAATC-1	E009	3257	8936	2.79767
A_CCTAAGACACGTATAC-1	E009	3024	8493	5.51042
A_CCTAAGAGTCACTGAT-1	E009	2593	6794	3.85634
A_CCTAAGAGTGGCGTAA-1	E009	3005	7962	4.64707
A_CCTAAGATCCAAGCTA-1	E009	2928	7760	6.77835
A_CCTACGTTCTTTGCGC-1	E009	2620	5964	6.08652
A_CCTATCGAGACTGTTC-1	E009	2909	7209	4.97989
A_CCTATCGAGCTCCCTT-1	E009	3337	8273	1.13623
A_CCTATCGAGGCTTAGG-1	E009	2512	5988	4.89312
A_CCTATCGGTACACGTT-1	E009	2446	6245	4.48359
A_CCTATCGGTATCGTGT-1	E009	2513	6095	4.67596
A_CCTATCGGTGAGGATC-1	E009	2877	7107	3.77093
A_CCTATCGTCGGAAACG-1	E009	1532	2594	6.09098
A_CCTCAACCAGGAACCA-1	E009	2450	5687	3.99156
A_CCTCAACGTACCACGC-1	E009	3464	8930	4.73684
A_CCTCAACGTATACGGG-1	E009	2583	5624	5.61878
A_CCTCAACGTGTCATGT-1	E009	3386	9691	3.14725
A_CCTCAACGTTTACTGG-1	E009	2420	4916	3.13263
A_CCTCAACTCACTGGTA-1	E009	2830	7413	4.80237
A_CCTCAACTCAGGAAAT-1	E009	2371	4994	2.6632
A_CCTCAACTCCGGCAAC-1	E009	3159	8299	6.66345
A_CCTCAACTCCTCGATC-1	E009	2852	6873	5.10694
A_CCTCAACTCGAACCAT-1	E009	2819	7063	4.41739
A_CCTCAACTCTACTCAT-1	E009	2684	6124	7.98498
A_CCTCACACAACAAAGT-1	E009	3410	9513	3.29023
A_CCTCACACACCATTCC-1	E009	3148	7876	3.79634
A_CCTCACACACTATCGA-1	E009	2690	5599	2.87551
A_CCTCACAGTAGTTACC-1	E009	2643	6051	8.13089
A_CCTCACAGTCAGTTTG-1	E009	2654	7043	4.34474
A_CCTCACAGTCGCAGTC-1	E009	3279	8796	3.81992
A_CCTCACATCGTAGCTA-1	E009	2873	7167	4.38119
A_CCTCAGTAGTAATACG-1	E009	3015	8118	4.31141
A_CCTCAGTCAACATACC-1	E009	2631	5897	1.67882
A_CCTCAGTCACCTGCGA-1	E009	3320	10015	5.08238
A_CCTCAGTGTGATATAG-1	E009	2823	6863	4.6044
A_CCTCAGTGTTCCCAAA-1	E009	2864	7301	3.60225
A_CCTCAGTGTTCCCACT-1	E009	2295	4669	2.42022
A_CCTCAGTTCGCTGTCT-1	E009	2824	7081	5.01342
A_CCTCATGTCTGGAGAG-1	E009	2536	6153	4.79441
A_CCTCATGTCTGTGCGG-1	E009	3005	7785	2.24791
A_CCTCCAAAGAACGCGT-1	E009	2269	5360	4.98134
A_CCTCCAACAAACTAGA-1	E009	3332	9193	3.60057
A_CCTCCAAGTGGTAACG-1	E009	2678	6550	4.27481
A_CCTCCAAGTTGTCATG-1	E009	1946	3726	2.28127
A_CCTCCAATCGAAGAAT-1	E009	1611	2868	4.91632
A_CCTCCAATCGAATCCA-1	E009	3062	8699	3.65559
A_CCTCCTCAGATGCCGA-1	E009	2800	6851	2.93388
A_CCTCCTCAGCTGTACT-1	E009	3163	8391	4.36182
A_CCTCCTCAGGTATAGT-1	E009	2885	7572	5.95615
A_CCTCCTCAGTTACGTC-1	E009	2479	5214	4.43038
A_CCTCCTCCAAAGCGTG-1	E009	3217	9105	4.31631
A_CCTCCTCGTACCTAAC-1	E009	2653	6805	4.14401
A_CCTCTAGAGGGCAACT-1	E009	2310	5004	4.97602
[truncated: 32,533 more rows]
