# Supplementary material for: Temporal control of progenitor competence shapes maturation in GABAergic neuron development in mice
Source: Nat Neurosci. 2025 Jul 8;28(8):1663–75. doi: 10.1038/s41593-025-01999-y (PMC12321585; doi:10.1038/s41593-025-01999-y)
Supplement: Supplementary file 9 — Expression of marker genes. [file 41593_2025_1999_MOESM9_ESM.xlsx]

## Sheet: EDF 2a
	Abracl	Ebf1_Isl1	Fabp7	Fabp7_Ccnd2	Gucy1a3	Maf_Sst	Nkx2_1	Npy	Six3_Gucy1a3	Snhg11	Tcf4_Nr2f2	Top2a	Tshz1	Ube2c
1	0.0168084	-0.266101	1.96809	0.712366	-0.424184	-0.301734	0.222214	-0.169008	-0.235037	-0.387447	-0.282568	0.0668694	-0.341632	-0.108301
2	-0.06967	-0.195858	1.73458	0.336999	-0.330711	-0.186936	-0.176816	-0.0595654	-0.179778	-0.116767	-0.0714761	-0.178706	-0.279928	-0.0529772
3	0.68864	-0.480429	1.74753	0.995968	-0.812067	-0.52486	0.957593	0.13049	-0.449699	-0.571422	-0.210221	0.35841	-0.0984492	0.423252
4	0.3742	-0.362356	1.5698	1.1057	-0.544232	-0.497681	0.538035	-0.11676	-0.321313	-0.482967	-0.422555	0.523176	-0.389699	0.312448
5	-0.396542	0.372283	1.26111	-0.135331	-0.104204	-0.420244	-0.542555	-0.516846	-0.167582	-0.134233	-0.471236	-0.277499	-0.324285	-0.302486
6	0.409738	-0.333595	1.0072	1.17748	-0.686932	-0.528367	1.1503	-0.0732301	-0.515097	-0.274315	-0.376867	0.436653	-0.57257	0.11852
7	0.3742	-0.362356	1.5698	1.1057	-0.544232	-0.497681	0.538035	-0.11676	-0.321313	-0.482967	-0.422555	0.523176	-0.389699	0.312448
8	1.09504	-0.393507	0.904524	1.46046	-0.516072	-0.355964	0.129078	-0.251904	-0.29121	-0.565183	-0.334352	0.543039	-0.310575	0.761413
9	0.160536	-0.297511	0.297973	1.18656	-0.305912	-0.328003	0.728196	-0.207197	-0.161969	-0.445733	-0.225182	0.265532	-0.186236	-0.0539901
10	-0.131855	-0.273842	1.74973	1.25554	-0.439889	-0.24389	0.463065	-0.185523	-0.244883	-0.466719	-0.28385	0.357808	-0.366325	-0.0700903
11	-0.52241	0.240841	-0.340488	-0.550428	0.0121023	-0.0394452	-0.559659	-0.0220401	-0.0756801	1.36125	0.0685999	-0.621223	-0.34438	-0.423312
12	-0.167841	-0.239356	-0.0589579	-0.148502	-0.342896	-0.217484	0.232685	0.0794268	-0.22292	1.18918	-0.265596	-0.199215	-0.183823	-0.169452
13	-0.19936	-0.216001	-0.324939	-0.0145397	-0.303612	-0.123018	0.823461	0.690563	-0.198687	1.59759	-0.222219	-0.0761749	-0.251955	0.0214602
14	-0.263445	-0.222964	-0.43511	-0.321098	-0.234876	-0.0340531	-0.304474	-0.156972	-0.183696	0.582595	-0.060617	-0.362971	-0.273158	-0.244634
15	-0.548979	0.0227472	-0.520253	-0.521691	0.191797	0.449057	-0.51649	-0.209217	-0.234954	0.928837	0.032757	-0.532343	-0.439185	-0.390022
16	-0.204954	-0.22122	-0.211083	-0.167922	-0.209134	0.84852	0.0853267	0.966335	-0.233803	-0.0230999	-0.197687	-0.13471	-0.220928	-0.107673
17	-0.26892	-0.415841	-0.0424756	-0.190714	-0.482508	0.846718	0.662032	1.04779	-0.390623	0.136866	0.178501	-0.0911696	-0.280939	-0.00275461
18	-0.355522	-0.33819	-0.306701	-0.200684	-0.342079	1.27474	0.388637	1.04233	-0.353729	0.495324	-0.244901	-0.147924	-0.385294	-0.0643991
19	0.457836	-0.173033	-0.71684	-0.124974	-0.975703	0.82742	0.589724	0.946047	-0.652728	0.177725	0.58993	0.210888	0.108051	0.272212
20	-0.498605	-0.266615	-0.127745	-0.465655	0.0831629	1.42419	-0.519565	0.549154	-0.340919	0.0447273	1.02457	-0.30125	-0.551032	-0.284741
21	-0.017287	-0.347463	-0.238774	-0.161643	-0.0229011	-0.0824472	-0.243119	-0.296437	0.240708	-0.223606	-0.0291876	-0.0144914	1.14508	-0.0200173
22	0.545532	-0.352713	-0.770586	-0.482092	0.376996	-0.112127	0.0264826	-0.00140576	0.872402	-0.0562156	-0.663044	0.0254998	1.06282	0.340338
23	-0.0821318	-0.605138	0.180414	-0.0435767	-0.405376	-0.237141	-0.443419	-0.0396092	-0.179385	-0.497328	1.04054	0.0914237	0.744052	0.18039
24	-0.141047	0.449823	-0.421259	-0.338335	-0.252595	-0.516888	-0.451626	-0.458626	-0.0207113	0.0607479	0.0874513	0.10528	0.809903	-0.0638367
25	0.231005	-0.203029	-0.45476	-0.352623	0.378195	-0.278635	-0.235254	-0.0598596	0.203834	-0.328617	0.077239	-0.0420701	1.03981	0.228352
26	0.424869	-0.34928	0.968902	0.767114	-0.515177	-0.364833	-0.215739	-0.270344	-0.261042	-0.594198	-0.354493	1.12327	-0.35904	0.848163
27	-0.346909	-0.204677	0.678826	0.0386737	-0.411057	-0.272861	-0.386708	-0.221238	-0.226721	-0.528709	-0.289561	1.38933	-0.325085	0.749472
28	0.146065	-0.282935	0.878196	1.04933	-0.382335	-0.282083	-0.217564	-0.219286	-0.221212	-0.451208	-0.27764	0.444796	-0.241714	1.02682
29	1.09504	-0.393507	0.904524	1.46046	-0.516072	-0.355964	0.129078	-0.251904	-0.29121	-0.565183	-0.334352	0.543039	-0.310575	0.761413
30	1.16065	-0.467936	0.282568	0.675485	-0.636468	-0.557204	0.248846	-0.122135	-0.454249	-0.709186	-0.0601502	0.750737	0.71997	1.08972
31	-0.285217	1.74663	-0.309515	-0.310196	-0.258432	-0.353402	-0.367722	-0.316181	-0.227383	-0.20888	-0.326839	-0.256488	-0.339617	-0.222691
32	-0.146097	1.52223	-0.451285	-0.189506	-0.411141	-0.455423	0.268577	-0.405499	0.0994468	0.0482671	-0.400361	-0.203495	-0.282168	-0.202049
33	-0.296511	0.862855	-0.305366	-0.269589	1.8108	-0.454294	-0.38385	-0.414864	0.193219	-0.408742	-0.448947	-0.151757	-0.315929	-0.230346
34	-0.0461688	1.11825	-0.389448	-0.389182	0.812999	-0.429476	-0.408249	-0.405828	0.628775	-0.317289	-0.431314	-0.260009	-0.0413733	-0.176448
35	-0.323121	0.904328	-0.442902	-0.389924	-0.271212	-0.0234917	-0.481133	-0.427488	-0.265234	0.138669	-0.348714	-0.270281	-0.266762	-0.31722
36	-0.296286	-0.317018	-0.170791	0.29344	-0.425417	-0.157793	1.77851	0.773014	-0.287274	0.470237	-0.254391	0.263521	-0.361165	0.0500997
37	0.00346143	-0.254769	0.163754	0.985484	-0.444049	-0.305281	1.39355	-0.106387	-0.238347	-0.351075	-0.237765	0.824027	-0.366504	0.0182222
38	0.409738	-0.333595	1.0072	1.17748	-0.686932	-0.528367	1.1503	-0.0732301	-0.515097	-0.274315	-0.376867	0.436653	-0.57257	0.11852
39	0.170903	-0.268519	0.119687	0.463044	-0.463899	-0.134526	1.32056	0.486741	-0.207329	0.372786	-0.265307	0.205829	-0.161885	0.110177
40	0.182081	-0.19074	-0.323083	0.59603	-0.322534	-0.108546	1.27795	0.0393546	-0.151393	-0.0544556	0.0249588	0.272599	-0.0964559	0.101255
41	-0.168135	-0.209606	0.416696	0.0148669	-0.456164	-0.242259	-0.125863	-0.104875	-0.152226	-0.420905	-0.229368	1.91329	-0.324163	0.0120188
42	-0.245827	-0.243399	-0.021223	-0.33913	-0.195035	-0.214569	-0.366577	-0.256003	-0.15826	-0.443559	-0.180617	1.47727	0.0426759	-0.427691
43	-0.263983	-0.299324	0.686035	-0.0157766	-0.483962	-0.27814	-0.414571	-0.246555	-0.213566	-0.577204	-0.31625	1.86389	-0.373648	0.651803
44	0.0602652	-0.363049	0.846664	0.398686	-0.537402	-0.333015	-0.377869	-0.283589	-0.310605	-0.603913	-0.357187	1.84139	-0.451171	0.840708
45	-0.291547	-0.227094	0.286061	-0.305315	-0.317288	-0.248555	-0.263436	-0.178934	-0.185959	-0.390565	-0.20823	1.7768	-0.239771	-0.457431
46	-0.0705265	-0.326088	0.0859269	0.0488117	-0.428116	-0.209677	0.403844	0.0711425	-0.190878	0.288436	1.61731	-0.0476912	-0.157162	-0.139275
47	-0.0821318	-0.605138	0.180414	-0.0435767	-0.405376	-0.237141	-0.443419	-0.0396092	-0.179385	-0.497328	1.04054	0.0914237	0.744052	0.18039
48	-0.0487824	-0.816205	0.072509	0.110085	-0.783745	1.16352	0.219161	0.754877	-0.832668	-0.335249	1.09955	0.118338	-0.0229903	0.183846
49	0.216311	-0.410727	-0.189237	-0.145197	-0.459054	0.498199	-0.0599654	0.837891	-0.3381	0.513621	1.20702	-0.239881	-0.0925047	0.111476
50	0.00619897	-0.38149	0.446519	0.149679	-0.422587	0.0509802	0.341146	0.124537	-0.0896223	-0.187137	1.28454	0.0894695	-0.124498	-0.0906225
51	1.28948	-0.266523	-0.419964	0.667957	-0.623749	-0.560866	0.977713	0.0627434	-0.0309594	-0.633193	-0.376508	0.82729	0.515237	0.898722
52	1.1163	-0.292294	-0.448937	-0.140365	-0.347214	-0.269802	0.137107	-0.0561434	0.0116183	-0.392481	0.184252	0.276532	0.990851	0.694358
53	1.16065	-0.467936	0.282568	0.675485	-0.636468	-0.557204	0.248846	-0.122135	-0.454249	-0.709186	-0.0601502	0.750737	0.71997	1.08972
54	1.08249	-0.578182	0.296101	0.796165	-0.541024	-0.551871	0.563496	-0.178568	-0.403574	-0.755624	0.0982699	0.906965	0.20668	0.723043
55	1.09504	-0.393507	0.904524	1.46046	-0.516072	-0.355964	0.129078	-0.251904	-0.29121	-0.565183	-0.334352	0.543039	-0.310575	0.761413
56	-0.305701	-0.310822	-0.186181	-0.26219	-0.292618	2.15161	-0.187215	0.637996	-0.378569	-0.135777	-0.0583918	-0.212886	-0.317738	-0.187597
57	-0.438995	0.00640617	-0.346697	-0.415849	0.643724	1.45803	-0.442055	-0.134263	-0.124368	-0.0168185	-0.122797	-0.323606	-0.20712	-0.304978
58	-0.168322	-0.141553	-0.17623	-0.154766	-0.135887	1.0047	-0.164334	-0.0264182	-0.158968	0.20395	-0.142692	-0.16184	-0.163365	-0.133662
59	-0.498605	-0.266615	-0.127745	-0.465655	0.0831629	1.42419	-0.519565	0.549154	-0.340919	0.0447273	1.02457	-0.30125	-0.551032	-0.284741
60	-0.319748	-0.31984	-0.280274	-0.290391	-0.305664	1.84597	-0.294293	0.476168	-0.363221	0.267885	-0.255976	-0.256758	-0.290204	-0.218857
61	0.0223051	-0.325412	-0.0969796	-0.159862	0.914304	-0.475871	-0.134829	-0.365258	1.58825	-0.197908	-0.376402	0.0900265	0.415408	-0.0286236
62	-0.107763	0.216372	-0.286828	-0.420269	0.675574	-0.403931	-0.361139	-0.273939	1.20275	0.339615	-0.375264	-0.279044	0.334207	-0.209981
63	-0.0650938	-0.0506634	-0.435679	-0.459077	1.98165	0.1001	-0.421573	-0.179436	0.977197	-0.390408	-0.487484	-0.220936	0.0803293	-0.089205
64	0.00364192	0.0567352	0.0420869	-0.371938	0.791379	-0.49386	-0.301444	-0.413034	1.20631	-0.0238671	-0.0875631	-0.251938	0.118427	-0.151352
65	-0.0313947	0.687371	-0.569218	-0.488841	0.916517	-0.623963	-0.40666	-0.534938	0.983052	0.345137	-0.431289	-0.252789	0.147538	-0.144937
66	-0.296511	0.862855	-0.305366	-0.269589	1.8108	-0.454294	-0.38385	-0.414864	0.193219	-0.408742	-0.448947	-0.151757	-0.315929	-0.230346
67	-0.0650938	-0.0506634	-0.435679	-0.459077	1.98165	0.1001	-0.421573	-0.179436	0.977197	-0.390408	-0.487484	-0.220936	0.0803293	-0.089205
68	-0.175931	0.298186	-0.339327	-0.372226	1.61744	-0.293566	-0.420795	-0.35751	0.651051	-0.296295	-0.37634	-0.107274	-0.154745	-0.115395
69	-0.281178	0.965739	-1.07365	-0.559737	1.23096	-0.0470953	0.0256574	0.15338	0.741201	-0.260207	-0.422419	-0.332975	-0.0424361	-0.257333
70	-0.18954	0.351971	-0.410119	-0.362021	1.39632	-0.395064	-0.364596	-0.385574	0.825874	-0.286381	-0.419971	-0.274561	0.316858	-0.198061
