# Supplementary material for: Temporal control of progenitor competence shapes maturation in GABAergic neuron development in mice
Source: Nat Neurosci. 2025 Jul 8;28(8):1663–75. doi: 10.1038/s41593-025-01999-y (PMC12321585; doi:10.1038/s41593-025-01999-y)
Supplement: Supplementary file 10 — Number of mitotic and post-mitotic cells per FT cohort; marker genes of cell states and FT cohorts [file 41593_2025_1999_MOESM10_ESM.xlsx]

## Sheet: EDF 3a
	Experiment	cell_state	n	cells_per_exp	frac_cells
1	E12+4daysCFSE	mitotic	22	1067	2.06186
2	E12+4daysCFSE	post-mitotic	1045	1067	97.9381
3	E12+6hCFSE	mitotic	2925	4047	72.2758
4	E12+6hCFSE	post-mitotic	1122	4047	27.7242
5	E16+6hCFSE	mitotic	304	1111	27.3627
6	E16+6hCFSE	post-mitotic	807	1111	72.6373

## Sheet: EDF 3e
	experiment	marker_genes
1	E12+6hCFSE	Dbi/Vim/Hat1/2700094K13Rik/Mdk/Dut/Rbm3/Slc25a5/Crabp2/Nes/Cks1b/Anp32e/Phgdh/H2afz/Gng5/Anp32b/Nasp/Prdx1/Hmgn2/Ran/Shfm1/Lsm5/Hnrnpf/Tpi1/Gapdh/Tead2/Ldha/Lmo1/Ccnd1/Snrpf/Cdk4/Hmgb2/Tpm4/2810417H13Rik/Ppia/H2afv/Grb10/Npm1/Pfn1/Igf2bp1/Eif1/Rrm2/Erh/Ckb/Ranbp1/Rps10/Rpa3/Ube2s/Dek/Tipin/Uhrf1/Atp5g2/H1f0/Fabp7/Ube2c/Abracl/Rps3/Siva1/Hnrnpa2b1/Fam60a/Mcm2/Paics/Rpl22l1/Cdca8/Hmgn5/Nudcd2/Cks2/…
2	E12+4daysCFSE	Chl1/Gria1/Thra/Mapt/Mef2c/Rtn1/Malat1/Ina/Epha5/Myt1l/Gm42418/Pcsk1n/Map1b/Nxph1/Syt1/Stmn2/Celf4/Maf/Tubb2b/Ly6h/Meg3/Dlgap1/Grm5/Ttc3/Basp1/Tuba1a/C1qtnf4/Rph3a/Actb/Ncam1/Stmn1/Npas1/Chd3/Ptprd/Gm10709/Tcf4/Grin2b/Gpr27/Podxl2/Erbb4/Ybx1/Dpysl3/Tubb2a/Aplp1/Dcx/Nnat/Fnbp1l/Sst/Mafb/Chd5/Tubb3/Gng2/Adgrl3/Ank3/Dnm3/Ptms/Akap9/Rab3a/Hn1/Ankrd12/Stmn3/Nxph2/Neto1/Rpp25/Neb/Zeb2/Pclo/Cnr1/Dlgap2/…
3	E16+6hCFSE	Nfix/Nfib/Ndrg2/Zbtb20/Tubb2a/Tiam2/H3f3a/Tcp11l2/Plxna4/Acat1/Stmn1/Nrxn3/Klf7/Nav3/Abca1/Tuba1a/Socs2/Lrrc7/Rtn1/Mpc1/Map1lc3b/Srgap2/Smarca2/Tmsb10/Fam210b/Tpt1/PISD/Tubb2b/Gm14964/Tmem176b/Dcx/Cdk5r1/Bcl11a/Nav1/Gabbr1/Nbea/Ptprs/Actl6b/Celf2/Flrt2/Trim2/Stmn2/Selk/Crebrf/Zfp704/Serf1/Arl8a/Pfn2/Pbx1/Plcl1/Cd200/B230334C09Rik/Ogt/Gnao1/Snrpn/Gucy1a3/Gad1/Mn1/Kidins220/Dclk1/Mkrn1/Gria2/Gpm6a/…
