# Supplementary material for: Temporal control of progenitor competence shapes maturation in GABAergic neuron development in mice
Source: Nat Neurosci. 2025 Jul 8;28(8):1663–75. doi: 10.1038/s41593-025-01999-y (PMC12321585; doi:10.1038/s41593-025-01999-y)
Supplement: Supplementary file 11 — Quantification of peak types; differentially accessible peaks across cohorts; aggregated accessibility patterns. [file 41593_2025_1999_MOESM11_ESM.xlsx]

## Sheet: EDF 4e
	seqnames	start	end	width	strand	score	replicateScoreQuantile	groupScoreQuantile	Reproducibility	GroupReplicate	distToGeneStart	nearestGene	peakType	distToTSS	nearestTSS	GC	class
1	chr9	31280545	31281045	501	*	506.207	0.985	0.969	2	e12._.a001_e12	206	Prdm10	Intronic	206	uc009oro.1	0.6727	e12_specific
2	chr11	70020648	70021148	501	*	490.544	0.983	0.965	2	e12._.a001_e12	2292	Dlg4	Intronic	2292	uc007jtp.3	0.487	e12_specific
3	chr11	59839091	59839591	501	*	465.266	0.98	0.959	2	e12._.a001_e12	116	Nt5m	Promoter	116	uc007jfb.1	0.6427	e12_specific
4	chr3	106721940	106722440	501	*	91.8703	0.969	0.939	2	e12._.a003_e12	37202	Lrif1	Intronic	507	uc012cvt.1	0.5928	e12_specific
5	chr3	129532166	129532666	501	*	390.864	0.968	0.937	2	e12._.a001_e12	29	Elovl6	Promoter	29	uc008rid.2	0.5629	e12_specific
6	chr6	89644416	89644916	501	*	388.987	0.968	0.937	2	e12._.a001_e12	677	Txnrd3	Intronic	677	uc009cwj.1	0.6427	e12_specific
7	chr9	65175876	65176376	501	*	357.319	0.962	0.926	2	e12._.a001_e12	34936	Igdcc3	Intronic	25714	uc057lzt.1	0.5669	e12_specific
8	chr11	87422862	87423362	501	*	359.169	0.962	0.926	2	e12._.a001_e12	18046	Tex14	Intronic	244	uc057klv.1	0.4311	e12_specific
9	chr6	124903502	124904002	501	*	355.472	0.961	0.924	2	e12._.a001_e12	7952	Lag3	Distal	7952	uc009dsl.2	0.5609	e12_specific
10	chr1	118911055	118911555	501	*	331.61	0.956	0.915	2	e12._.a001_e12	42914	Mir6346	Intronic	42914	uc056yds.2	0.501	e12_specific
11	chr7	73399501	73400001	501	*	327.965	0.955	0.913	2	e12._.a001_e12	23976	A730056A06Rik	Intronic	8523	uc009hrb.2	0.5629	e12_specific
12	chr11	29694006	29694506	501	*	320.698	0.953	0.909	2	e12._.a001_e12	1357	Rtn4	Intronic	481	uc007ihn.2	0.517	e12_specific
13	chr7	79548977	79549477	501	*	311.656	0.951	0.906	2	e12._.a001_e12	43962	Mir9-3	Distal	33791	uc009hym.2	0.5269	e12_specific
14	chr13	119791239	119791739	501	*	311.656	0.951	0.906	2	e12._.a001_e12	366	Zfp131	Promoter	366	uc007rzn.2	0.5948	e12_specific
15	chr4	125485525	125486025	501	*	302.662	0.948	0.901	2	e12._.a001_e12	5055	Grik3	Distal	5055	uc008usa.2	0.4611	e12_specific
16	chr7	70381623	70382123	501	*	300.869	0.948	0.901	2	e12._.a001_e12	15126	Nr2f2	Intronic	15126	uc009hnj.1	0.4112	e12_specific
17	chr9	119803323	119803823	501	*	291.932	0.946	0.896	2	e12._.a001_e12	21882	Scn11a	Intronic	21882	uc009sbk.2	0.489	e12_specific
18	chr4	28967562	28968062	501	*	288.372	0.945	0.895	2	e12._.a001_e12	154680	Epha7	Distal	154680	uc008sel.3	0.3912	e12_specific
19	chr11	50028369	50028869	501	*	283.046	0.944	0.893	2	e12._.a001_e12	3287	Rnf130	Intronic	3287	uc007irk.1	0.3872	e12_specific
20	chr9	121276973	121277473	501	*	281.275	0.943	0.891	2	e12._.a001_e12	50	Ulk4	Promoter	50	uc012hco.1	0.6148	e12_specific
21	chr11	77763639	77764139	501	*	279.506	0.943	0.891	2	e12._.a001_e12	13345	Myo18a	Distal	587	uc007khf.1	0.6267	e12_specific
22	chr8	84989761	84990261	501	*	270.692	0.94	0.886	2	e12._.a001_e12	583	Hook2	Promoter	583	uc009moq.2	0.501	e12_specific
23	chr11	114345777	114346277	501	*	268.936	0.939	0.883	2	e12._.a001_e12	102832	4932435O22Rik	Distal	102832	uc007mfj.1	0.521	e12_specific
24	chr13	20354488	20354988	501	*	268.936	0.939	0.883	2	e12._.a001_e12	264230	Elmo1	Intronic	118251	uc007ppq.2	0.4371	e12_specific
25	chr13	93752935	93753435	501	*	267.181	0.939	0.883	2	e12._.a001_e12	18493	Arsb	Distal	18493	uc011zcv.1	0.4351	e12_specific
26	chr9	79830822	79831322	501	*	265.429	0.938	0.881	2	e12._.a001_e12	37430	4930429F24Rik	Intronic	37430	uc029xez.1	0.4571	e12_specific
27	chr9	110624261	110624761	501	*	265.429	0.938	0.881	2	e12._.a001_e12	117	Nradd	Promoter	117	uc009ruk.1	0.6487	e12_specific
28	chr12	91400696	91401196	501	*	265.429	0.938	0.881	2	e12._.a001_e12	46	Tshr	Promoter	46	uc007okp.2	0.5988	e12_specific
29	chr5	10592379	10592879	501	*	261.931	0.937	0.879	2	e12._.a001_e12	272399	Gm6455	Distal	272399	uc008wln.2	0.3393	e12_specific
30	chr10	40942648	40943148	501	*	260.186	0.937	0.879	2	e12._.a001_e12	59363	Wasf1	Distal	4722	uc056ygp.1	0.3932	e12_specific
31	chr14	123064967	123065467	501	*	260.186	0.937	0.879	2	e12._.a001_e12	81955	Tmtc4	Distal	81955	uc007vbk.1	0.4172	e12_specific
32	chr6	34887237	34887737	501	*	68.4013	0.936	0.878	2	e12._.a003_e12	9421	Cyren	Intronic	9421	uc009bhw.2	0.505	e12_specific
33	chr14	121383776	121384276	501	*	256.701	0.935	0.876	2	e12._.a001_e12	4795	Stk24	Distal	4795	uc007vac.1	0.499	e12_specific
34	chr5	44101527	44102027	501	*	253.225	0.934	0.874	2	e12._.a001_e12	254	Prom1	Intronic	40	uc008xif.2	0.5968	e12_specific
35	chr13	48013393	48013893	501	*	249.758	0.933	0.872	2	e12._.a001_e12	4964	4931429P17Rik	Intronic	4964	uc029rzz.1	0.4531	e12_specific
36	chr5	66918219	66918719	501	*	248.028	0.932	0.87	2	e12._.a001_e12	172628	Limch1	Intronic	49946	uc008xpi.1	0.3772	e12_specific
37	chr11	75510007	75510507	501	*	246.3	0.932	0.87	2	e12._.a001_e12	162	Rilp	Exonic	162	uc007kdz.2	0.6427	e12_specific
38	chr1	143145540	143146040	501	*	244.574	0.931	0.868	2	e12._.a001_e12	494906	B3galt2	Distal	494906	uc007cwy.2	0.3693	e12_specific
39	chr2	38221076	38221576	501	*	242.851	0.931	0.868	2	e12._.a001_e12	66057	Dennd1a	Intronic	66057	uc008jng.2	0.3832	e12_specific
40	chr5	34941675	34942175	501	*	241.13	0.93	0.866	2	e12._.a001_e12	7522	Rgs12	Distal	7522	uc008xdf.2	0.495	e12_specific
41	chr6	49219808	49220308	501	*	239.411	0.929	0.864	2	e12._.a001_e12	5103	Igf2bp3	Distal	5103	uc009bwi.2	0.4671	e12_specific
42	chr10	81429476	81429976	501	*	237.695	0.929	0.864	2	e12._.a001_e12	1067	Nfic	Intronic	1067	uc007gia.1	0.5669	e12_specific
43	chr12	105973655	105974155	501	*	239.411	0.929	0.864	2	e12._.a001_e12	36357	Vrk1	Distal	36357	uc007ozb.1	0.5529	e12_specific
44	chr16	91292647	91293147	501	*	235.981	0.928	0.863	2	e12._.a001_e12	23127	Olig1	Distal	23127	uc007zxf.1	0.4271	e12_specific
45	chr2	166552021	166552521	501	*	232.56	0.927	0.861	2	e12._.a001_e12	104819	5031425F14Rik	Distal	29799	uc008nym.1	0.4631	e12_specific
46	chr4	32176275	32176775	501	*	234.269	0.927	0.861	2	e12._.a001_e12	62424	Bach2	Distal	53724	uc033iay.1	0.4212	e12_specific
47	chr17	24849628	24850128	501	*	234.269	0.927	0.861	2	e12._.a001_e12	423	Fahd1	Promoter	423	uc008ayl.1	0.5968	e12_specific
48	chr18	69592531	69593031	501	*	234.269	0.927	0.861	2	e12._.a001_e12	248288	Tcf4	Intronic	644	uc008fnu.1	0.5469	e12_specific
49	chr5	131526684	131527184	501	*	229.149	0.926	0.859	2	e12._.a001_e12	219411	Galnt17	Intronic	11752	uc008zuu.1	0.4232	e12_specific
50	chr1	182125000	182125500	501	*	62.7211	0.925	0.857	2	e12._.a003_e12	512	Srp9	Intronic	512	uc007dxu.2	0.5689	e12_specific
51	chr12	12581211	12581711	501	*	227.447	0.925	0.857	2	e12._.a001_e12	88455	Gm34637	Distal	88455	uc057knr.1	0.5409	e12_specific
52	chr17	70993444	70993944	501	*	227.447	0.925	0.857	2	e12._.a001_e12	3177	Myl12b	Distal	3177	uc008dlv.1	0.3832	e12_specific
53	chr5	131531731	131532231	501	*	224.05	0.924	0.855	2	e12._.a001_e12	224458	Galnt17	Intronic	6705	uc008zuu.1	0.4591	e12_specific
54	chr14	52331057	52331557	501	*	225.747	0.924	0.855	2	e12._.a001_e12	2636	Sall2	Distal	2636	uc007tpf.2	0.4251	e12_specific
55	chr17	28522957	28523457	501	*	224.05	0.924	0.855	2	e12._.a001_e12	5682	Fkbp5	Distal	58	uc008brb.1	0.7046	e12_specific
56	chr15	59648410	59648910	501	*	222.355	0.923	0.854	2	e12._.a001_e12	5	Trib1	Promoter	5	uc007vxw.1	0.6267	e12_specific
57	chr18	54460846	54461346	501	*	222.355	0.923	0.854	2	e12._.a001_e12	38800	Redrum	Distal	16136	uc057kzt.1	0.3892	e12_specific
58	chr4	108431093	108431593	501	*	220.662	0.922	0.852	2	e12._.a001_e12	24629	Gpx7	Distal	24629	uc008ubc.1	0.505	e12_specific
59	chr15	78877485	78877985	501	*	220.662	0.922	0.852	2	e12._.a001_e12	544	Gga1	Intronic	544	uc007wrn.2	0.7425	e12_specific
60	chr9	58916035	58916535	501	*	60.8463	0.921	0.85	2	e12._.a003_e12	92772	Hcn4	Intronic	31093	uc009pxj.2	0.3593	e12_specific
61	chr11	106216755	106217255	501	*	60.8463	0.921	0.85	2	e12._.a003_e12	78	Ddx42	Promoter	78	uc007lyk.2	0.6747	e12_specific
62	chr18	34860271	34860771	501	*	217.285	0.921	0.85	2	e12._.a001_e12	685	Egr1	Promoter	685	uc008elt.1	0.6866	e12_specific
63	chr1	118458775	118459275	501	*	215.6	0.92	0.848	2	e12._.a001_e12	239	2900060B14Rik	Exonic	239	uc007cih.2	0.4491	e12_specific
64	chr7	28953512	28954012	501	*	213.918	0.92	0.848	2	e12._.a001_e12	8517	Actn4	Intronic	8517	uc009gah.1	0.493	e12_specific
65	chr7	67607648	67608148	501	*	213.918	0.92	0.848	2	e12._.a001_e12	37337	Lrrc28	Intronic	33441	uc009hip.1	0.3872	e12_specific
66	chr16	76319246	76319746	501	*	213.918	0.92	0.848	2	e12._.a001_e12	54330	Nrip1	Intronic	24828	uc033gzn.1	0.3992	e12_specific
67	chr7	45215552	45216052	501	*	212.238	0.919	0.846	2	e12._.a001_e12	48	Tead2	Promoter	48	uc009gud.1	0.6447	e12_specific
68	chr10	24595176	24595676	501	*	212.238	0.919	0.846	2	e12._.a001_e12	15	Ctgf	Promoter	15	uc011xbr.2	0.5469	e12_specific
69	chr10	67003774	67004274	501	*	210.561	0.918	0.845	2	e12._.a001_e12	1050	Gm31763	Promoter	1050	uc007flp.1	0.515	e12_specific
70	chr11	99230714	99231214	501	*	58.9813	0.917	0.842	2	e12._.a003_e12	52	Smarce1	Promoter	52	uc007lii.2	0.6248	e12_specific
71	chr15	83765636	83766136	501	*	207.214	0.917	0.842	2	e12._.a001_e12	14136	Mpped1	Distal	14136	uc007xbk.1	0.6128	e12_specific
72	chr19	55422631	55423131	501	*	203.878	0.915	0.839	2	e12._.a001_e12	106823	Vti1a	Intronic	2608	uc057lbb.1	0.4152	e12_specific
73	chr7	28169946	28170446	501	*	202.214	0.914	0.837	2	e12._.a001_e12	447	Fbl	Intronic	447	uc009fxy.1	0.6188	e12_specific
74	chr9	120437324	120437824	501	*	198.893	0.913	0.835	2	e12._.a001_e12	55031	Eif1b	Intronic	54972	uc009sco.1	0.4072	e12_specific
75	chr12	99163218	99163718	501	*	200.552	0.913	0.835	2	e12._.a001_e12	659	4930474N09Rik	Promoter	659	uc007orr.2	0.509	e12_specific
76	chr13	15714270	15714770	501	*	200.552	0.913	0.835	2	e12._.a001_e12	88109	4933412O06Rik	Intronic	88109	uc029rza.1	0.4092	e12_specific
77	chr16	23128020	23128520	501	*	200.552	0.913	0.835	2	e12._.a001_e12	539	Rfc4	Promoter	539	uc007yth.1	0.513	e12_specific
78	chr17	85457999	85458499	501	*	200.552	0.913	0.835	2	e12._.a001_e12	160146	Six3os1	Exonic	145266	uc057bjy.1	0.4331	e12_specific
79	chr18	16669970	16670470	501	*	200.552	0.913	0.835	2	e12._.a001_e12	139025	Cdh2	Intronic	139025	uc008edx.3	0.4072	e12_specific
80	chr8	116053452	116053952	501	*	195.583	0.911	0.831	2	e12._.a001_e12	346807	Maf	Distal	346807	uc009nof.1	0.503	e12_specific
81	chr16	64275375	64275875	501	*	195.583	0.911	0.831	2	e12._.a001_e12	203508	Csnka2ip	Distal	203508	uc012aha.2	0.3812	e12_specific
82	chr19	29647649	29648149	501	*	195.583	0.911	0.831	2	e12._.a001_e12	520	Ermp1	Intronic	520	uc008hdu.1	0.6447	e12_specific
83	chr12	82854845	82855345	501	*	193.933	0.91	0.83	2	e12._.a001_e12	84059	1700085C21Rik	Intronic	84059	uc029rua.1	0.4172	e12_specific
84	chr13	64311940	64312440	501	*	193.933	0.91	0.83	2	e12._.a001_e12	519	Aaed1	Intronic	519	uc007qyt.1	0.503	e12_specific
85	chr2	163195739	163196239	501	*	192.284	0.909	0.828	2	e12._.a001_e12	29464	Tox2	Distal	29464	uc008nso.1	0.501	e12_specific
86	chr2	168694258	168694758	501	*	190.639	0.909	0.828	2	e12._.a001_e12	47627	Atp9a	Intronic	39830	uc008obb.2	0.5349	e12_specific
87	chr9	108661805	108662305	501	*	188.997	0.908	0.825	2	e12._.a001_e12	42	Slc25a20	Promoter	42	uc009rqs.1	0.5609	e12_specific
88	chr12	12684892	12685392	501	*	188.997	0.908	0.825	2	e12._.a001_e12	15224	Gm34637	Distal	15224	uc057knr.1	0.5329	e12_specific
89	chr1	59481207	59481707	501	*	187.357	0.907	0.823	2	e12._.a001_e12	689	Fzd7	Promoter	689	uc011wlq.1	0.5569	e12_specific
90	chr6	145341210	145341710	501	*	187.357	0.907	0.823	2	e12._.a001_e12	46164	1700073E17Rik	Distal	38401	uc057lsp.1	0.505	e12_specific
91	chr7	69950200	69950700	501	*	187.357	0.907	0.823	2	e12._.a001_e12	387401	Gm29683	Distal	14452	uc009hng.1	0.4311	e12_specific
92	chr10	42221096	42221596	501	*	187.357	0.907	0.823	2	e12._.a001_e12	55395	Foxo3	Intronic	36629	uc007eyk.2	0.4212	e12_specific
93	chr13	44891825	44892325	501	*	185.72	0.906	0.822	2	e12._.a001_e12	110020	Dtnbp1	Intronic	51298	uc007qgv.1	0.3493	e12_specific
94	chr8	71406595	71407095	501	*	184.086	0.905	0.82	2	e12._.a001_e12	832	Ankle1	Intronic	832	uc009mdc.3	0.6088	e12_specific
95	chr19	19058116	19058616	501	*	184.086	0.905	0.82	2	e12._.a001_e12	52829	Rorb	Intronic	52829	uc008gye.2	0.4092	e12_specific
96	chr3	49592961	49593461	501	*	182.455	0.904	0.819	2	e12._.a001_e12	164104	Pcdh18	Distal	164104	uc008pdg.2	0.4551	e12_specific
97	chr5	24124149	24124649	501	*	182.455	0.904	0.819	2	e12._.a001_e12	23808	Klhl7	Intronic	23808	uc008wqx.2	0.4551	e12_specific
98	chr9	63803214	63803714	501	*	182.455	0.904	0.819	2	e12._.a001_e12	45469	Smad3	Distal	45352	uc009qbj.1	0.5369	e12_specific
99	chr11	88168549	88169049	501	*	182.455	0.904	0.819	2	e12._.a001_e12	25306	Mrps23	Intronic	765	uc011ycg.1	0.497	e12_specific
100	chr5	98030534	98031034	501	*	180.826	0.903	0.817	2	e12._.a001_e12	177	Antxr2	Exonic	177	uc008yga.1	0.6687	e12_specific
101	chr15	26894827	26895327	501	*	53.4487	0.903	0.817	2	e12._.a003_e12	486	Fbxl7	Exonic	486	uc007vjn.1	0.6607	e12_specific
102	chr4	149445826	149446326	501	*	179.201	0.902	0.815	2	e12._.a001_e12	8891	Rbp7	Distal	8891	uc008vwh.2	0.481	e12_specific
103	chr13	37152034	37152534	501	*	179.201	0.902	0.815	2	e12._.a001_e12	102039	F13a1	Distal	102039	uc007qco.2	0.4212	e12_specific
104	chr12	31280999	31281499	501	*	175.959	0.901	0.813	2	e12._.a001_e12	15954	Lamb1	Intronic	4592	uc007nhf.1	0.4631	e12_specific
105	chr13	44375797	44376297	501	*	175.959	0.901	0.813	2	e12._.a001_e12	63679	1700029N11Rik	Distal	63679	uc007qgq.1	0.5289	e12_specific
106	chr15	12196726	12197226	501	*	175.959	0.901	0.813	2	e12._.a001_e12	8117	Mtmr12	Distal	8117	uc007vhl.1	0.509	e12_specific
107	chr16	43604496	43604996	501	*	175.959	0.901	0.813	2	e12._.a001_e12	35908	Mir568	Intronic	5194	uc057bii.1	0.4411	e12_specific
108	chr17	30064702	30065202	501	*	175.959	0.901	0.813	2	e12._.a001_e12	59864	Zfand3	Intronic	59864	uc008btp.1	0.4291	e12_specific
109	chr19	26748623	26749123	501	*	175.959	0.901	0.813	2	e12._.a001_e12	75033	4931403E22Rik	Intronic	469	uc008hbr.1	0.3832	e12_specific
110	chr2	25224115	25224615	501	*	174.342	0.9	0.811	2	e12._.a001_e12	336	Tubb4b	Intronic	336	uc008iqs.2	0.6707	e12_specific
111	chr5	118673797	118674297	501	*	174.342	0.9	0.811	2	e12._.a001_e12	113327	Med13l	Intronic	73271	uc008zgo.2	0.4391	e12_specific
112	chr6	22674504	22675004	501	*	174.342	0.9	0.811	2	e12._.a001_e12	200747	Ptprz1	Distal	200747	uc009bba.1	0.3533	e12_specific
113	chr3	157534390	157534890	501	*	172.728	0.899	0.809	2	e12._.a001_e12	242	Zranb2	Promoter	242	uc008rve.1	0.6687	e12_specific
114	chr4	23173207	23173707	501	*	172.728	0.899	0.809	2	e12._.a001_e12	682908	Gm30731	Distal	71845	uc008sdt.1	0.4152	e12_specific
115	chr6	4677154	4677654	501	*	171.117	0.898	0.807	2	e12._.a001_e12	69799	Sgce	Intronic	69799	uc009avp.2	0.3713	e12_specific
116	chr13	72352470	72352970	501	*	171.117	0.898	0.807	2	e12._.a001_e12	275843	Gm20554	Distal	275843	uc011zbn.1	0.4451	e12_specific
117	chr14	111676206	111676706	501	*	171.117	0.898	0.807	2	e12._.a001_e12	1340	Slitrk5	Intronic	1340	uc011zpr.1	0.5309	e12_specific
118	chr15	30383054	30383554	501	*	171.117	0.898	0.807	2	e12._.a001_e12	210710	Ctnnd2	Intronic	16760	uc011zrt.2	0.4132	e12_specific
119	chr16	16224321	16224821	501	*	51.626	0.898	0.807	2	e12._.a003_e12	11225	Pkp2	Intronic	11225	uc007yib.1	0.4571	e12_specific
120	chr18	84951905	84952405	501	*	171.117	0.898	0.807	2	e12._.a001_e12	630	Timm21	Promoter	630	uc008fuy.1	0.6068	e12_specific
121	chr5	101537960	101538460	501	*	169.509	0.897	0.804	2	e12._.a001_e12	126500	Nkx6-1	Distal	67072	uc008yil.1	0.4152	e12_specific
122	chr7	119181028	119181528	501	*	169.509	0.897	0.804	2	e12._.a001_e12	3095	Gpr139	Intronic	3095	uc009jky.1	0.4551	e12_specific
123	chr14	89142927	89143427	501	*	169.509	0.897	0.804	2	e12._.a001_e12	671780	Pcdh20	Distal	287372	uc029smg.1	0.3832	e12_specific
124	chr19	22823634	22824134	501	*	169.509	0.897	0.804	2	e12._.a001_e12	73278	Mir204	Intronic	57249	uc012bjm.1	0.4491	e12_specific
125	chr1	119054025	119054525	501	*	167.905	0.896	0.802	2	e12._.a001_e12	655	Gli2	Promoter	655	uc007cim.1	0.5349	e12_specific
126	chr2	48949750	48950250	501	*	167.905	0.896	0.802	2	e12._.a001_e12	491	Mbd5	Promoter	491	uc008jpt.2	0.5928	e12_specific
127	chr2	181497432	181497932	501	*	167.905	0.896	0.802	2	e12._.a001_e12	539	Tpd52l2	Intronic	539	uc008omk.2	0.5629	e12_specific
128	chr11	12376587	12377087	501	*	167.905	0.896	0.802	2	e12._.a001_e12	88122	Cobl	Intronic	35302	uc033ftw.1	0.4112	e12_specific
129	chr13	63569072	63569572	501	*	167.905	0.896	0.802	2	e12._.a001_e12	3801	Ptch1	Distal	3801	uc007qxv.1	0.505	e12_specific
130	chr9	21616264	21616764	501	*	166.303	0.895	0.801	2	e12._.a001_e12	344	Smarca4	Intronic	344	uc009omd.2	0.6567	e12_specific
131	chr10	99265365	99265865	501	*	166.303	0.895	0.801	2	e12._.a001_e12	2383	Dusp6	Intronic	2383	uc007gxk.2	0.4511	e12_specific
132	chr14	48417072	48417572	501	*	166.303	0.895	0.801	2	e12._.a001_e12	28800	Tmem260	Distal	28800	uc007tjk.3	0.4471	e12_specific
133	chr17	6783037	6783537	501	*	166.303	0.895	0.801	2	e12._.a001_e12	506	Ezr	Promoter	506	uc008ahv.1	0.7246	e12_specific
134	chr6	17694474	17694974	501	*	164.704	0.893	0.799	2	e12._.a001_e12	1317	St7	Intronic	1317	uc009azu.2	0.6966	e12_specific
135	chr8	36580961	36581461	501	*	164.704	0.893	0.799	2	e12._.a001_e12	123662	Trmt9b	Intronic	32731	uc009llq.2	0.479	e12_specific
136	chr1	86525710	86526210	501	*	163.109	0.892	0.797	2	e12._.a001_e12	775	Ptma	Promoter	775	uc007bvp.1	0.5988	e12_specific
137	chr2	93228446	93228946	501	*	49.8144	0.892	0.797	2	e12._.a003_e12	41111	Trp53i11	Intronic	37644	uc008lft.1	0.5489	e12_specific
138	chr6	118477766	118478266	501	*	163.109	0.892	0.797	2	e12._.a001_e12	1256	Zfp9	Intronic	1256	uc009dlq.1	0.4072	e12_specific
139	chr8	82701974	82702474	501	*	163.109	0.892	0.797	2	e12._.a001_e12	71901	Zfp330	Distal	52827	uc009mjn.1	0.4052	e12_specific
140	chr11	21370526	21371026	501	*	163.109	0.892	0.797	2	e12._.a001_e12	490	Ugp2	Intronic	146	uc007ids.4	0.7445	e12_specific
141	chr12	72086104	72086604	501	*	163.109	0.892	0.797	2	e12._.a001_e12	514	Jkamp	Promoter	514	uc007nvf.2	0.5389	e12_specific
142	chr12	100239275	100239775	501	*	163.109	0.892	0.797	2	e12._.a001_e12	37083	Gm10432	Distal	37083	uc029rxj.1	0.525	e12_specific
143	chr1	78190581	78191081	501	*	161.516	0.891	0.794	2	e12._.a001_e12	6304	Pax3	Intronic	6304	uc007bqb.2	0.485	e12_specific
144	chr11	96741981	96742481	501	*	161.516	0.891	0.794	2	e12._.a001_e12	35323	Snx11	Intronic	35323	uc007lci.2	0.4491	e12_specific
145	chr11	100618910	100619410	501	*	161.516	0.891	0.794	2	e12._.a001_e12	1007	Dnajc7	Promoter	1007	uc007lls.1	0.6028	e12_specific
146	chr14	55491414	55491914	501	*	161.516	0.891	0.794	2	e12._.a001_e12	570	Carmil3	Intronic	570	uc007tyo.1	0.6248	e12_specific
147	chr19	59133188	59133688	501	*	161.516	0.891	0.794	2	e12._.a001_e12	36590	Vax1	Intronic	36590	uc008ibg.2	0.4451	e12_specific
148	chr4	86189826	86190326	501	*	159.927	0.89	0.793	2	e12._.a001_e12	136160	Adamtsl1	Intronic	86689	uc008tls.3	0.4351	e12_specific
149	chr5	128603000	128603500	501	*	159.927	0.89	0.793	2	e12._.a001_e12	2143	Fzd10	Exonic	2143	uc008zsh.1	0.479	e12_specific
150	chr7	70590173	70590673	501	*	159.927	0.89	0.793	2	e12._.a001_e12	223676	Nr2f2	Distal	223676	uc009hnj.1	0.4072	e12_specific
151	chr8	26255025	26255525	501	*	159.927	0.89	0.793	2	e12._.a001_e12	97105	Thap1	Distal	97105	uc009lhq.2	0.483	e12_specific
152	chr8	26526480	26526980	501	*	159.927	0.89	0.793	2	e12._.a001_e12	297692	2310008N11Rik	Distal	297692	uc029wrx.2	0.489	e12_specific
153	chr9	23375016	23375516	501	*	158.341	0.889	0.791	2	e12._.a001_e12	152189	Bmper	Intronic	152189	uc009oow.2	0.4012	e12_specific
154	chr10	80831107	80831607	501	*	158.341	0.889	0.791	2	e12._.a001_e12	2559	Mir1982	Distal	2559	uc011xiz.1	0.5509	e12_specific
155	chr3	149295296	149295796	501	*	156.758	0.888	0.789	2	e12._.a001_e12	20808	Gm1653	Distal	20808	uc008rsd.1	0.4391	e12_specific
156	chr4	124704155	124704655	501	*	156.758	0.888	0.789	2	e12._.a001_e12	3705	Fhl3	Intronic	3705	uc008uqv.2	0.5768	e12_specific
157	chr5	149183762	149184262	501	*	156.758	0.888	0.789	2	e12._.a001_e12	50	5730422E09Rik	Promoter	50	uc009ape.1	0.5828	e12_specific
158	chr6	53290078	53290578	501	*	156.758	0.888	0.789	2	e12._.a001_e12	3024	Creb5	Intronic	3024	uc009bzd.3	0.3992	e12_specific
159	chr14	116925579	116926079	501	*	156.758	0.888	0.789	2	e12._.a001_e12	531	Gpc6	Exonic	531	uc007uyj.2	0.6128	e12_specific
160	chr1	180812313	180812813	501	*	155.178	0.887	0.787	2	e12._.a001_e12	1041	H3f3a	Intronic	1041	uc007dwr.2	0.5329	e12_specific
161	chr3	127706117	127706617	501	*	155.178	0.887	0.787	2	e12._.a001_e12	73221	Neurog2	Intronic	20662	uc008rhj.2	0.519	e12_specific
162	chr4	7391529	7392029	501	*	155.178	0.887	0.787	2	e12._.a001_e12	168908	8430436N08Rik	Distal	168908	uc029upo.1	0.3832	e12_specific
163	chr5	34591333	34591833	501	*	155.178	0.887	0.787	2	e12._.a001_e12	17431	Mir7036b	Intronic	17431	uc033iiu.1	0.4331	e12_specific
164	chr10	37666488	37666988	501	*	155.178	0.887	0.787	2	e12._.a001_e12	509035	4930591E09Rik	Distal	329251	uc057kii.1	0.4072	e12_specific
165	chr19	59134870	59135370	501	*	155.178	0.887	0.787	2	e12._.a001_e12	34908	Vax1	Intronic	34908	uc008ibg.2	0.4411	e12_specific
166	chr2	116035299	116035799	501	*	153.601	0.886	0.785	2	e12._.a001_e12	31675	G630016G05Rik	Intronic	26813	uc008lqz.2	0.3693	e12_specific
167	chr5	117758027	117758527	501	*	48.0144	0.886	0.785	2	e12._.a003_e12	83908	Nos1	Intronic	83908	uc008zfx.4	0.4611	e12_specific
168	chr7	83794656	83795156	501	*	153.601	0.886	0.785	2	e12._.a001_e12	66	Cfap161	Promoter	66	uc009idv.2	0.5289	e12_specific
169	chr10	105381140	105381640	501	*	153.601	0.886	0.785	2	e12._.a001_e12	193088	Tmtc2	Intronic	193088	uc007gym.2	0.3713	e12_specific
170	chr13	41737585	41738085	501	*	153.601	0.886	0.785	2	e12._.a001_e12	109780	Adtrp	Distal	87072	uc011yys.2	0.477	e12_specific
171	chr1	75797689	75798189	501	*	152.028	0.885	0.783	2	e12._.a001_e12	251672	Slc4a3	Distal	249994	uc007bpx.2	0.4591	e12_specific
172	chr7	143548409	143548909	501	*	152.028	0.885	0.783	2	e12._.a001_e12	460	Nap1l4	Intronic	168	uc009kpk.1	0.6826	e12_specific
173	chr10	40349624	40350124	501	*	152.028	0.885	0.783	2	e12._.a001_e12	10309	Cdk19	Intronic	565	uc007ewu.2	0.7026	e12_specific
174	chr11	98954213	98954713	501	*	152.028	0.885	0.783	2	e12._.a001_e12	16766	Rara	Intronic	1997	uc056yoj.1	0.5629	e12_specific
175	chr11	110799843	110800343	501	*	152.028	0.885	0.783	2	e12._.a001_e12	167939	Kcnj16	Distal	167939	uc007mdu.2	0.4012	e12_specific
176	chr13	13590513	13591013	501	*	152.028	0.885	0.783	2	e12._.a001_e12	353	Lyst	Intronic	353	uc007pmh.1	0.6906	e12_specific
177	chr17	45874066	45874566	501	*	152.028	0.885	0.783	2	e12._.a001_e12	117605	F630040K05Rik	Distal	107120	uc008crm.1	0.5649	e12_specific
178	chr4	148867023	148867523	501	*	150.458	0.884	0.781	2	e12._.a001_e12	62880	Casz1	Intronic	22107	uc057lkz.1	0.511	e12_specific
179	chr4	155563799	155564299	501	*	150.458	0.884	0.781	2	e12._.a001_e12	1656	Nadk	Intronic	233	uc008wdu.2	0.7086	e12_specific
180	chr8	84934714	84935214	501	*	150.458	0.884	0.781	2	e12._.a001_e12	2388	Mast1	Intronic	2388	uc009mof.1	0.523	e12_specific
181	chr9	54787815	54788315	501	*	150.458	0.884	0.781	2	e12._.a001_e12	23316	Crabp1	Distal	23316	uc009prp.2	0.5289	e12_specific
182	chr13	48159096	48159596	501	*	150.458	0.884	0.781	2	e12._.a001_e12	102080	Id4	Intronic	102080	uc007qid.1	0.5429	e12_specific
183	chr15	89173750	89174250	501	*	150.458	0.884	0.781	2	e12._.a001_e12	6787	Plxnb2	Intronic	48	uc011zxs.2	0.6028	e12_specific
184	chr16	17069352	17069852	501	*	150.458	0.884	0.781	2	e12._.a001_e12	536	Ypel1	Promoter	536	uc007yju.2	0.4331	e12_specific
185	chr19	3388557	3389057	501	*	150.458	0.884	0.781	2	e12._.a001_e12	49	Tesmin	Promoter	49	uc008fwg.2	0.6587	e12_specific
186	chr5	13312590	13313090	501	*	148.891	0.882	0.778	2	e12._.a001_e12	187425	Sema3a	Intronic	83943	uc029vfv.1	0.4052	e12_specific
187	chr9	30942967	30943467	501	*	148.891	0.882	0.778	2	e12._.a001_e12	654	Adamts8	Exonic	654	uc009ora.2	0.6786	e12_specific
188	chr9	64094033	64094533	501	*	148.891	0.882	0.778	2	e12._.a001_e12	13521	Scarletltr	Distal	13521	uc029xbu.1	0.5828	e12_specific
189	chr13	84437788	84438288	501	*	148.891	0.882	0.778	2	e12._.a001_e12	215741	Tmem161b	Distal	88733	uc056yuo.1	0.3693	e12_specific
190	chr13	116575556	116576056	501	*	148.891	0.882	0.778	2	e12._.a001_e12	266117	Isl1	Distal	266117	uc007rye.2	0.4232	e12_specific
191	chr15	101220800	101221300	501	*	148.891	0.882	0.778	2	e12._.a001_e12	196	AU021063	Promoter	196	uc029svg.1	0.5509	e12_specific
192	chr19	25622480	25622980	501	*	148.891	0.882	0.778	2	e12._.a001_e12	12192	Dmrt3	Exonic	12192	uc008hbk.2	0.6128	e12_specific
193	chr1	68874871	68875371	501	*	147.328	0.881	0.776	2	e12._.a001_e12	232937	Erbb4	Intronic	232937	uc007bjb.3	0.3653	e12_specific
194	chr2	20921528	20922028	501	*	147.328	0.881	0.776	2	e12._.a001_e12	45942	Arhgap21	Intronic	39926	uc008imx.1	0.4092	e12_specific
195	chr4	72168154	72168654	501	*	147.328	0.881	0.776	2	e12._.a001_e12	32488	Tle1	Exonic	22975	uc008tic.2	0.4152	e12_specific
196	chr4	126752543	126753043	501	*	147.328	0.881	0.776	2	e12._.a001_e12	635	Ncdn	Promoter	474	uc029uzk.1	0.5888	e12_specific
197	chr6	8368155	8368655	501	*	147.328	0.881	0.776	2	e12._.a001_e12	109116	Glcci1	Intronic	97938	uc009axo.3	0.3812	e12_specific
198	chr9	22735353	22735853	501	*	147.328	0.881	0.776	2	e12._.a001_e12	259887	Bbs9	Intronic	77322	uc009oov.1	0.4251	e12_specific
199	chr9	60837397	60837897	501	*	147.328	0.881	0.776	2	e12._.a001_e12	43098	Uaca	Intronic	24766	uc009pzl.1	0.499	e12_specific
200	chr9	110411457	110411957	501	*	147.328	0.881	0.776	2	e12._.a001_e12	3496	Ptpn23	Distal	3496	uc009rty.1	0.523	e12_specific
201	chr11	67922047	67922547	501	*	147.328	0.881	0.776	2	e12._.a001_e12	143	Usp43	Promoter	143	uc007jne.1	0.7086	e12_specific
202	chr1	39025114	39025614	501	*	145.768	0.88	0.773	2	e12._.a001_e12	37549	Pdcl3	Distal	37549	uc007atc.1	0.519	e12_specific
203	chr2	158152826	158153326	501	*	145.768	0.88	0.773	2	e12._.a001_e12	6683	Tgm2	Distal	6683	uc008npr.1	0.501	e12_specific
204	chr6	49227139	49227639	501	*	145.768	0.88	0.773	2	e12._.a001_e12	12434	Igf2bp3	Distal	12434	uc009bwi.2	0.4531	e12_specific
205	chr13	107588289	107588789	501	*	145.768	0.88	0.773	2	e12._.a001_e12	98857	1700006H21Rik	Distal	23207	uc007rul.1	0.4291	e12_specific
206	chr1	52079629	52080129	501	*	144.211	0.879	0.771	2	e12._.a001_e12	39558	Stat1	Intronic	39558	uc007axy.1	0.4291	e12_specific
207	chr1	157153711	157154211	501	*	144.211	0.879	0.771	2	e12._.a001_e12	45280	Tex35	Intronic	45280	uc056yek.1	0.3253	e12_specific
208	chr1	191821715	191822215	501	*	144.211	0.879	0.771	2	e12._.a001_e12	491	Nek2	Intronic	491	uc007ecw.2	0.5928	e12_specific
209	chr10	4334217	4334717	501	*	144.211	0.879	0.771	2	e12._.a001_e12	53640	Zbtb2	Intronic	13300	uc007ehh.1	0.5289	e12_specific
210	chr13	34129537	34130037	501	*	144.211	0.879	0.771	2	e12._.a001_e12	566	Tubb2b	Intronic	566	uc007qbd.1	0.5369	e12_specific
211	chr13	72288727	72289227	501	*	144.211	0.879	0.771	2	e12._.a001_e12	325253	Irx1	Distal	325253	uc007rdd.1	0.4152	e12_specific
212	chr16	33023736	33024236	501	*	144.211	0.879	0.771	2	e12._.a001_e12	32199	Iqcg	Intronic	32199	uc007yzt.2	0.4511	e12_specific
213	chr16	94568763	94569263	501	*	144.211	0.879	0.771	2	e12._.a001_e12	1192	Dyrk1a	Promoter	1192	uc008abg.2	0.6467	e12_specific
214	chr18	57144592	57145092	501	*	144.211	0.879	0.771	2	e12._.a001_e12	11751	Megf10	Intronic	2055	uc008eza.1	0.3832	e12_specific
215	chr18	78601058	78601558	501	*	144.211	0.879	0.771	2	e12._.a001_e12	4357	Slc14a2	Distal	4357	uc008fsg.2	0.4731	e12_specific
216	chr2	128967553	128968053	501	*	142.658	0.877	0.769	2	e12._.a001_e12	400	Zc3h6	Exonic	400	uc008mha.2	0.6866	e12_specific
217	chr4	121214371	121214871	501	*	142.658	0.877	0.769	2	e12._.a001_e12	449	Rlf	Intronic	449	uc008uoc.2	0.6088	e12_specific
218	chr6	90780474	90780974	501	*	142.658	0.877	0.769	2	e12._.a001_e12	29398	Iqsec1	Intronic	1305	uc009cxs.1	0.491	e12_specific
219	chr9	114781619	114782119	501	*	142.658	0.877	0.769	2	e12._.a001_e12	123	Cmtm7	Exonic	123	uc009ryc.2	0.7006	e12_specific
220	chr15	99808265	99808765	501	*	142.658	0.877	0.769	2	e12._.a001_e12	35999	Cers5	Intronic	11633	uc007xqh.3	0.507	e12_specific
221	chr17	15381367	15381867	501	*	142.658	0.877	0.769	2	e12._.a001_e12	5793	Dll1	Distal	5793	uc008aoi.2	0.513	e12_specific
222	chr18	13852794	13853294	501	*	142.658	0.877	0.769	2	e12._.a001_e12	119688	Zfp521	Intronic	5909	uc012azq.1	0.4032	e12_specific
223	chr3	30601838	30602338	501	*	141.108	0.876	0.767	2	e12._.a001_e12	0	Mynn	Promoter	0	uc008oux.2	0.4671	e12_specific
224	chr6	91116146	91116646	501	*	141.108	0.876	0.767	2	e12._.a001_e12	429	Nup210	Intronic	429	uc009cxu.2	0.6667	e12_specific
225	chr6	97353932	97354432	501	*	141.108	0.876	0.767	2	e12._.a001_e12	101401	Lmod3	Intronic	41801	uc009dat.1	0.4671	e12_specific
226	chr11	107546721	107547221	501	*	141.108	0.876	0.767	2	e12._.a001_e12	988	Helz	Promoter	988	uc007mau.1	0.6327	e12_specific
227	chr14	62880060	62880560	501	*	141.108	0.876	0.767	2	e12._.a001_e12	14767	Mir6541	Intronic	14767	uc033grm.1	0.4212	e12_specific
228	chr16	46982865	46983365	501	*	141.108	0.876	0.767	2	e12._.a001_e12	486147	Nectin3	Distal	267430	uc033gzc.1	0.4052	e12_specific
229	chr3	31050310	31050810	501	*	139.561	0.875	0.765	2	e12._.a001_e12	11593	Mir7008	Exonic	11593	uc033hsv.1	0.4192	e12_specific
230	chr5	146592564	146593064	501	*	139.561	0.875	0.765	2	e12._.a001_e12	7574	Gpr12	Distal	7574	uc009ani.1	0.487	e12_specific
231	chr6	98114309	98114809	501	*	139.561	0.875	0.765	2	e12._.a001_e12	228194	Gm765	Distal	122775	uc009dbd.2	0.4591	e12_specific
232	chr10	127509470	127509970	501	*	139.561	0.875	0.765	2	e12._.a001_e12	5218	Ndufa4l2	Distal	5218	uc007hjt.3	0.6248	e12_specific
233	chr1	50927711	50928211	501	*	138.018	0.874	0.762	2	e12._.a001_e12	17998	Tmeff2	Exonic	437	uc007axj.1	0.6208	e12_specific
234	chr5	135724836	135725336	501	*	44.4508	0.874	0.762	2	e12._.a003_e12	10802	Mir7034	Intronic	10707	uc029vpf.1	0.5709	e12_specific
235	chr9	25629440	25629940	501	*	44.4508	0.874	0.762	2	e12._.a003_e12	148092	Eepd1	Distal	148092	uc009opn.1	0.4291	e12_specific
236	chr10	117709990	117710490	501	*	138.018	0.874	0.762	2	e12._.a001_e12	517	Mdm2	Intronic	211	uc007hdl.2	0.7126	e12_specific
237	chr18	74991051	74991551	501	*	138.018	0.874	0.762	2	e12._.a001_e12	9175	Rpl17	Distal	9175	uc008fpw.2	0.493	e12_specific
238	chrX	60893279	60893779	501	*	138.018	0.874	0.762	2	e12._.a001_e12	98	Sox3	Promoter	98	uc009vff.1	0.6347	e12_specific
239	chr3	31166369	31166869	501	*	136.479	0.872	0.759	2	e12._.a001_e12	16698	Cldn11	Distal	16698	uc008ovw.2	0.5289	e12_specific
240	chr4	117131836	117132336	501	*	136.479	0.872	0.759	2	e12._.a001_e12	1876	Plk3	Intronic	1876	uc008uib.2	0.5848	e12_specific
241	chr12	17709375	17709875	501	*	136.479	0.872	0.759	2	e12._.a001_e12	18810	Hpcal1	Intronic	18810	uc007ncw.1	0.481	e12_specific
242	chr15	75886737	75887237	501	*	136.479	0.872	0.759	2	e12._.a001_e12	1735	Mroh6	Intronic	1735	uc033guj.1	0.5669	e12_specific
243	chr17	27240411	27240911	501	*	136.479	0.872	0.759	2	e12._.a001_e12	7404	9630028I04Rik	Intronic	1994	uc008bfn.1	0.5449	e12_specific
244	chr1	119681712	119682212	501	*	134.943	0.871	0.757	2	e12._.a001_e12	32961	Epb41l5	Intronic	5803	uc011wqt.2	0.3912	e12_specific
245	chr2	5116844	5117344	501	*	134.943	0.871	0.757	2	e12._.a001_e12	20681	Ccdc3	Distal	20681	uc008ifo.2	0.5289	e12_specific
246	chr3	95229960	95230460	501	*	134.943	0.871	0.757	2	e12._.a001_e12	1532	Mllt11	Promoter	1266	uc008qiv.2	0.5689	e12_specific
247	chr7	19088760	19089260	501	*	134.943	0.871	0.757	2	e12._.a001_e12	2181	Mir3100	Intronic	2181	uc012fay.1	0.5569	e12_specific
248	chr9	25151053	25151553	501	*	134.943	0.871	0.757	2	e12._.a001_e12	477	Herpud2	Exonic	394	uc009opj.3	0.7126	e12_specific
249	chr9	66505944	66506444	501	*	134.943	0.871	0.757	2	e12._.a001_e12	8398	Fbxl22	Exonic	5939	uc009qew.1	0.4651	e12_specific
250	chr14	69731860	69732360	501	*	134.943	0.871	0.757	2	e12._.a001_e12	459	Chmp7	Promoter	459	uc007ums.2	0.6208	e12_specific
251	chr1	5170381	5170881	501	*	133.411	0.87	0.754	2	e12._.a001_e12	87544	Atp6v1h	Distal	87544	uc007afm.2	0.6567	e12_specific
252	chr5	129092443	129092943	501	*	133.411	0.87	0.754	2	e12._.a001_e12	4056	Adgrd1	Distal	4056	uc008zst.1	0.495	e12_specific
253	chr9	58578640	58579140	501	*	133.411	0.87	0.754	2	e12._.a001_e12	3349	Nptn	Distal	3349	uc009pxd.1	0.4531	e12_specific
254	chr15	93596350	93596850	501	*	133.411	0.87	0.754	2	e12._.a001_e12	708	Prickle1	Promoter	708	uc007xjb.1	0.5309	e12_specific
255	chr15	101076972	101077472	501	*	133.411	0.87	0.754	2	e12._.a001_e12	22822	Fignl2	Distal	22822	uc029sve.2	0.5888	e12_specific
256	chr17	27212753	27213253	501	*	133.411	0.87	0.754	2	e12._.a001_e12	8564	Lemd2	Distal	8564	uc008bfm.2	0.5928	e12_specific
257	chr18	27956368	27956868	501	*	133.411	0.87	0.754	2	e12._.a001_e12	603547	4930474G06Rik	Distal	603547	uc029tmb.1	0.3653	e12_specific
258	chr2	69544077	69544577	501	*	131.882	0.868	0.751	2	e12._.a001_e12	41739	Lrp2	Intronic	41739	uc008jyc.1	0.4232	e12_specific
259	chr3	35932127	35932627	501	*	42.6879	0.868	0.751	2	e12._.a003_e12	588	Dcun1d1	Intronic	42	uc029ulh.1	0.6527	e12_specific
260	chr6	121272480	121272980	501	*	131.882	0.868	0.751	2	e12._.a001_e12	26823	Usp18	Distal	26823	uc009dog.2	0.4371	e12_specific
261	chr8	92772753	92773253	501	*	42.6879	0.868	0.751	2	e12._.a003_e12	54293	Mmp2	Distal	54293	uc009mue.2	0.493	e12_specific
262	chr9	41737196	41737696	501	*	131.882	0.868	0.751	2	e12._.a001_e12	155519	Mir125b-1	Distal	47	uc009pan.1	0.4232	e12_specific
263	chr10	5824788	5825288	501	*	42.6879	0.868	0.751	2	e12._.a003_e12	1094	Mtrf1l	Promoter	1094	uc007egi.1	0.4192	e12_specific
264	chr12	70825704	70826204	501	*	131.882	0.868	0.751	2	e12._.a001_e12	439	Frmd6	Exonic	264	uc007ntw.1	0.6906	e12_specific
265	chr14	114839424	114839924	501	*	131.882	0.868	0.751	2	e12._.a001_e12	7708	4930524C18Rik	Intronic	7708	uc029smy.1	0.4172	e12_specific
266	chr17	85488400	85488900	501	*	131.882	0.868	0.751	2	e12._.a001_e12	129745	Six3os1	Distal	127092	uc057kyu.1	0.4291	e12_specific
267	chr18	42835997	42836497	501	*	131.882	0.868	0.751	2	e12._.a001_e12	223223	Ppp2r2b	Intronic	63258	uc008eub.2	0.4112	e12_specific
268	chr18	60996312	60996812	501	*	42.6879	0.868	0.751	2	e12._.a003_e12	17636	Slc6a7	Exonic	17636	uc008fbi.1	0.5609	e12_specific
269	chr2	29465045	29465545	501	*	130.357	0.867	0.748	2	e12._.a001_e12	9998	Mir133c	Intronic	9998	uc033hmf.1	0.4411	e12_specific
270	chr2	53384713	53385213	501	*	130.357	0.867	0.748	2	e12._.a001_e12	193530	Arl6ip6	Distal	192878	uc008jro.2	0.3912	e12_specific
271	chr2	109694757	109695257	501	*	130.357	0.867	0.748	2	e12._.a001_e12	20306	Bdnf	Intronic	597	uc008lml.1	0.5669	e12_specific
272	chr2	154436595	154437095	501	*	130.357	0.867	0.748	2	e12._.a001_e12	360	Cbfa2t2	Intronic	360	uc008njf.2	0.6647	e12_specific
273	chr4	6978502	6979002	501	*	130.357	0.867	0.748	2	e12._.a001_e12	12804	Tox	Intronic	11772	uc008rxu.1	0.3812	e12_specific
274	chr5	35981950	35982450	501	*	130.357	0.867	0.748	2	e12._.a001_e12	88880	Afap1	Intronic	88880	uc008xej.1	0.4531	e12_specific
275	chr8	90068403	90068903	501	*	130.357	0.867	0.748	2	e12._.a001_e12	279598	Tox3	Distal	279598	uc009msb.3	0.3952	e12_specific
276	chr11	86839963	86840463	501	*	130.357	0.867	0.748	2	e12._.a001_e12	32552	Dhx40	Distal	32552	uc007ktc.1	0.4551	e12_specific
277	chr12	55926246	55926746	501	*	130.357	0.867	0.748	2	e12._.a001_e12	90129	Brms1l	Distal	65105	uc007npb.1	0.3513	e12_specific
278	chr13	34001906	34002406	501	*	130.357	0.867	0.748	2	e12._.a001_e12	240	Ripk1	Promoter	240	uc007qaw.1	0.5549	e12_specific
279	chr13	77893576	77894076	501	*	130.357	0.867	0.748	2	e12._.a001_e12	131075	Pou5f2	Intronic	131075	uc011zcd.1	0.3992	e12_specific
280	chr14	28068000	28068500	501	*	130.357	0.867	0.748	2	e12._.a001_e12	437222	Wnt5a	Intronic	11881	uc007suf.1	0.4571	e12_specific
281	chr14	31128235	31128735	501	*	130.357	0.867	0.748	2	e12._.a001_e12	444	Smim4	Intronic	444	uc057bem.2	0.525	e12_specific
282	chr18	38515366	38515866	501	*	130.357	0.867	0.748	2	e12._.a001_e12	85651	Spry4	Distal	75091	uc033hgp.1	0.521	e12_specific
283	chr19	41980336	41980836	501	*	130.357	0.867	0.748	2	e12._.a001_e12	549	Mms19	Promoter	549	uc008hmw.1	0.481	e12_specific
284	chr2	29835340	29835840	501	*	128.836	0.865	0.746	2	e12._.a001_e12	8200	Urm1	Intronic	8200	uc008jag.1	0.517	e12_specific
285	chr2	72978334	72978834	501	*	128.836	0.865	0.746	2	e12._.a001_e12	847	Sp3os	Promoter	696	uc008kca.3	0.513	e12_specific
286	chr7	137253204	137253704	501	*	128.836	0.865	0.746	2	e12._.a001_e12	18770	Gm10578	Intronic	18770	uc029wpe.1	0.5669	e12_specific
287	chr9	16599070	16599570	501	*	128.836	0.865	0.746	2	e12._.a001_e12	221088	Fat3	Distal	59	uc009ogl.1	0.4132	e12_specific
288	chr9	49777250	49777750	501	*	128.836	0.865	0.746	2	e12._.a001_e12	21892	Ncam1	Intronic	21892	uc009pje.3	0.4072	e12_specific
289	chr9	72275339	72275839	501	*	128.836	0.865	0.746	2	e12._.a001_e12	700	Zfp280d	Intronic	700	uc009qpn.2	0.5349	e12_specific
290	chr12	39998076	39998576	501	*	128.836	0.865	0.746	2	e12._.a001_e12	39660	Arl4a	Distal	38419	uc033gdf.1	0.4591	e12_specific
291	chr12	75818564	75819064	501	*	128.836	0.865	0.746	2	e12._.a001_e12	495	Syne2	Intronic	495	uc007nxm.1	0.7106	e12_specific
292	chr12	99652441	99652941	501	*	128.836	0.865	0.746	2	e12._.a001_e12	24716	1700064M15Rik	Distal	24716	uc007osa.2	0.4471	e12_specific
293	chr17	85463935	85464435	501	*	128.836	0.865	0.746	2	e12._.a001_e12	154210	Six3os1	Distal	151202	uc057bjy.1	0.4491	e12_specific
294	chr1	152624455	152624955	501	*	127.318	0.864	0.743	2	e12._.a001_e12	405	Rgl1	Intronic	405	uc007czh.1	0.515	e12_specific
295	chr2	137705394	137705894	501	*	127.318	0.864	0.743	2	e12._.a001_e12	550939	Btbd3	Distal	550939	uc008mpa.1	0.4651	e12_specific
296	chr2	146117474	146117974	501	*	127.318	0.864	0.743	2	e12._.a001_e12	104272	Insm1	Distal	70472	uc008msg.1	0.3693	e12_specific
297	chr7	25068675	25069175	501	*	127.318	0.864	0.743	2	e12._.a001_e12	3443	Grik5	Intronic	3443	uc009frh.3	0.5529	e12_specific
298	chr7	144895223	144895723	501	*	127.318	0.864	0.743	2	e12._.a001_e12	1058	Fgf15	Promoter	1058	uc009kqr.2	0.511	e12_specific
299	chr10	42613271	42613771	501	*	127.318	0.864	0.743	2	e12._.a001_e12	29932	Nr2e1	Distal	29932	uc007eyt.1	0.4551	e12_specific
300	chr10	94945284	94945784	501	*	127.318	0.864	0.743	2	e12._.a001_e12	955	Plxnc1	Promoter	955	uc007gvz.3	0.5828	e12_specific
301	chr14	61173207	61173707	501	*	127.318	0.864	0.743	2	e12._.a001_e12	34999	Sacs	Intronic	466	uc007ufq.1	0.5868	e12_specific
302	chr14	103012482	103012982	501	*	127.318	0.864	0.743	2	e12._.a001_e12	21070	4933432I03Rik	Intronic	144	uc057ktj.1	0.4591	e12_specific
303	chr1	56972620	56973120	501	*	125.804	0.862	0.74	2	e12._.a001_e12	1400	9130024F11Rik	Promoter	1400	uc011wld.1	0.6866	e12_specific
304	chr1	131972188	131972688	501	*	125.804	0.862	0.74	2	e12._.a001_e12	9522	Slc45a3	Intronic	1828	uc007coa.2	0.5749	e12_specific
305	chr2	152553971	152554471	501	*	125.804	0.862	0.74	2	e12._.a001_e12	14179	Defb29	Distal	14179	uc008nfq.1	0.503	e12_specific
306	chr3	67954380	67954880	501	*	125.804	0.862	0.74	2	e12._.a001_e12	62409	Iqschfp	Intronic	62409	uc008plq.1	0.4331	e12_specific
307	chr4	54028920	54029420	501	*	125.804	0.862	0.74	2	e12._.a001_e12	203124	Tmem38b	Distal	203124	uc008sxh.2	0.475	e12_specific
308	chr6	90607108	90607608	501	*	125.804	0.862	0.74	2	e12._.a001_e12	2477	Slc41a3	Intronic	2477	uc009cxo.1	0.4571	e12_specific
309	chr7	132656527	132657027	501	*	125.804	0.862	0.74	2	e12._.a001_e12	46133	Lhpp	Intronic	46133	uc009kce.1	0.5269	e12_specific
310	chr7	139303241	139303741	501	*	125.804	0.862	0.74	2	e12._.a001_e12	55008	Pwwp2b	Distal	55008	uc009kfo.1	0.507	e12_specific
311	chr9	52368888	52369388	501	*	125.804	0.862	0.74	2	e12._.a001_e12	200565	Zc3h12c	Distal	200565	uc009plw.1	0.483	e12_specific
312	chr10	59568976	59569476	501	*	125.804	0.862	0.74	2	e12._.a001_e12	47465	Mcu	Intronic	47465	uc007fdt.3	0.3792	e12_specific
313	chr11	49208945	49209445	501	*	125.804	0.862	0.74	2	e12._.a001_e12	5867	Zfp62	Intronic	4875	uc007ipz.1	0.3872	e12_specific
314	chr12	109558410	109558910	501	*	125.804	0.862	0.74	2	e12._.a001_e12	5031	Mir770	Exonic	5031	uc011ysc.1	0.483	e12_specific
315	chr17	47428705	47429205	501	*	125.804	0.862	0.74	2	e12._.a001_e12	7683	AI661453	Intronic	7159	uc057kyb.1	0.5429	e12_specific
316	chr4	115281070	115281570	501	*	40.9383	0.861	0.738	2	e12._.a003_e12	17725	Cyp4a12a	Distal	17725	uc008uer.1	0.525	e12_specific
317	chr7	127512615	127513115	501	*	40.9383	0.861	0.738	2	e12._.a003_e12	3	1700008J07Rik	Promoter	3	uc009jvt.2	0.6946	e12_specific
318	chr18	25639455	25639955	501	*	40.9383	0.861	0.738	2	e12._.a003_e12	114277	Celf4	Intronic	42214	uc008ehp.1	0.5269	e12_specific
319	chr2	21267268	21267768	501	*	124.294	0.86	0.737	2	e12._.a001_e12	61793	Thnsl1	Distal	56080	uc033hlq.1	0.523	e12_specific
320	chr5	124241285	124241785	501	*	124.294	0.86	0.737	2	e12._.a001_e12	8224	Pitpnm2	Intronic	8224	uc008zpc.3	0.511	e12_specific
321	chr6	83758194	83758694	501	*	124.294	0.86	0.737	2	e12._.a001_e12	4063	1700124L16Rik	Exonic	4063	uc033isu.1	0.5549	e12_specific
322	chr7	143463812	143464312	501	*	124.294	0.86	0.737	2	e12._.a001_e12	3011	Cdkn1c	Distal	3011	uc009kpd.2	0.5549	e12_specific
323	chr13	107813695	107814195	501	*	124.294	0.86	0.737	2	e12._.a001_e12	76118	Zswim6	Intronic	53325	uc057bdx.1	0.4451	e12_specific
324	chr16	74397112	74397612	501	*	124.294	0.86	0.737	2	e12._.a001_e12	13549	Robo2	Intronic	13549	uc007zrh.1	0.4132	e12_specific
325	chr17	45456628	45457128	501	*	124.294	0.86	0.737	2	e12._.a001_e12	18059	Spats1	Exonic	18059	uc008cqn.1	0.4331	e12_specific
326	chr18	57259370	57259870	501	*	124.294	0.86	0.737	2	e12._.a001_e12	95112	Prrc1	Intronic	95112	uc008ezb.2	0.475	e12_specific
327	chr1	89188009	89188509	501	*	122.788	0.859	0.734	2	e12._.a001_e12	117796	Sh3bp4	Distal	117796	uc007byv.1	0.475	e12_specific
328	chr3	68139217	68139717	501	*	122.788	0.859	0.734	2	e12._.a001_e12	74664	Schip1	Intronic	74664	uc012cqh.1	0.3832	e12_specific
329	chr5	29253822	29254322	501	*	122.788	0.859	0.734	2	e12._.a001_e12	58078	Rnf32	Intronic	51016	uc012dtu.2	0.3912	e12_specific
330	chr6	127393836	127394336	501	*	122.788	0.859	0.734	2	e12._.a001_e12	52753	Parp11	Distal	52753	uc009dvw.1	0.509	e12_specific
331	chr7	101541065	101541565	501	*	122.788	0.859	0.734	2	e12._.a001_e12	19549	Art2a-ps	Distal	8624	uc057luu.1	0.4611	e12_specific
332	chr8	44466648	44467148	501	*	122.788	0.859	0.734	2	e12._.a001_e12	483309	Fat1	Distal	483309	uc009lon.2	0.4072	e12_specific
333	chr11	68852339	68852839	501	*	122.788	0.859	0.734	2	e12._.a001_e12	19265	Ndel1	Intronic	541	uc007joc.4	0.6347	e12_specific
334	chr11	88412379	88412879	501	*	122.788	0.859	0.734	2	e12._.a001_e12	59855	Mir378b	Intronic	16205	uc056yob.1	0.519	e12_specific
335	chr14	22004873	22005373	501	*	122.788	0.859	0.734	2	e12._.a001_e12	14588	Lrmda	Distal	14588	uc007slz.2	0.499	e12_specific
336	chr19	55143585	55144085	501	*	122.788	0.859	0.734	2	e12._.a001_e12	16618	Gpam	Intronic	16618	uc008hxl.1	0.5289	e12_specific
337	chrX	52348689	52349189	501	*	122.788	0.859	0.734	2	e12._.a001_e12	29241	Mir6384	Intronic	29241	uc033jpt.1	0.4731	e12_specific
338	chr1	97630063	97630563	501	*	121.286	0.857	0.731	2	e12._.a001_e12	31704	D1Ertd622e	Distal	16024	uc033fkv.1	0.4152	e12_specific
339	chr1	155158930	155159430	501	*	121.286	0.857	0.731	2	e12._.a001_e12	476	Stx6	Intronic	476	uc007dbb.1	0.6547	e12_specific
340	chr3	84582019	84582519	501	*	121.286	0.857	0.731	2	e12._.a001_e12	11304	Tigd4	Intronic	355	uc008pqe.2	0.6527	e12_specific
341	chr3	136874494	136874994	501	*	121.286	0.857	0.731	2	e12._.a001_e12	204677	Ppp3ca	Intronic	5689	uc057bra.1	0.4052	e12_specific
342	chr6	28369920	28370420	501	*	121.286	0.857	0.731	2	e12._.a001_e12	27804	Zfp800	Intronic	27804	uc009bcn.1	0.3633	e12_specific
343	chr6	94084703	94085203	501	*	121.286	0.857	0.731	2	e12._.a001_e12	152488	4930511A08Rik	Intronic	152488	uc057ady.1	0.4531	e12_specific
344	chr7	144627620	144628120	501	*	121.286	0.857	0.731	2	e12._.a001_e12	45433	Fadd	Intronic	45433	uc009kql.1	0.483	e12_specific
345	chr9	67937242	67937742	501	*	121.286	0.857	0.731	2	e12._.a001_e12	88221	Gm20745	Intronic	16231	uc009qmt.1	0.3633	e12_specific
346	chr11	67599084	67599584	501	*	121.286	0.857	0.731	2	e12._.a001_e12	66335	Gas7	Intronic	2778	uc033fwl.1	0.4591	e12_specific
347	chr11	81497595	81498095	501	*	121.286	0.857	0.731	2	e12._.a001_e12	75693	1700071K01Rik	Intronic	75693	uc007kmn.1	0.485	e12_specific
348	chr17	47333298	47333798	501	*	121.286	0.857	0.731	2	e12._.a001_e12	35338	Mrps10	Intronic	815	uc056zfa.1	0.4551	e12_specific
349	chr17	50021328	50021828	501	*	121.286	0.857	0.731	2	e12._.a001_e12	168918	Rftn1	Intronic	108484	uc029tiq.1	0.4591	e12_specific
350	chr1	172486240	172486740	501	*	119.787	0.856	0.728	2	e12._.a001_e12	4276	Igsf9	Intronic	4172	uc011wwn.1	0.5369	e12_specific
351	chr4	9668399	9668899	501	*	119.787	0.856	0.728	2	e12._.a001_e12	694	Asph	Intronic	512	uc008ryf.2	0.6687	e12_specific
352	chr4	106987898	106988398	501	*	119.787	0.856	0.728	2	e12._.a001_e12	76677	Ssbp3	Intronic	64922	uc008tyz.1	0.5409	e12_specific
353	chr5	115394141	115394641	501	*	119.787	0.856	0.728	2	e12._.a001_e12	35293	Msi1	Distal	35293	uc008zdu.1	0.5828	e12_specific
354	chr5	123015291	123015791	501	*	119.787	0.856	0.728	2	e12._.a001_e12	466	Orai1	Exonic	466	uc008zmy.1	0.6966	e12_specific
355	chr7	34654773	34655273	501	*	119.787	0.856	0.728	2	e12._.a001_e12	485	Kctd15	Intronic	485	uc009gjg.3	0.6567	e12_specific
356	chr7	84332721	84333221	501	*	119.787	0.856	0.728	2	e12._.a001_e12	77066	Arnt2	Intronic	37930	uc009ief.2	0.4132	e12_specific
357	chr8	23562985	23563485	501	*	119.787	0.856	0.728	2	e12._.a001_e12	106425	Zmat4	Distal	106425	uc009lew.4	0.513	e12_specific
358	chr8	120293943	120294443	501	*	119.787	0.856	0.728	2	e12._.a001_e12	65962	A330074K22Rik	Distal	65962	uc009nqy.1	0.5848	e12_specific
359	chr9	71915836	71916336	501	*	119.787	0.856	0.728	2	e12._.a001_e12	144483	Cgnl1	Intronic	19989	uc009qpe.3	0.3992	e12_specific
360	chr9	120011523	120012023	501	*	119.787	0.856	0.728	2	e12._.a001_e12	11824	Xirp1	Distal	11824	uc009sbw.2	0.4491	e12_specific
361	chr10	13108797	13109297	501	*	119.787	0.856	0.728	2	e12._.a001_e12	48542	Plagl1	Intronic	17271	uc007ekn.1	0.4351	e12_specific
362	chr10	82900475	82900975	501	*	119.787	0.856	0.728	2	e12._.a001_e12	34098	Eid3	Distal	26119	uc007gkd.1	0.493	e12_specific
363	chr11	17325826	17326326	501	*	119.787	0.856	0.728	2	e12._.a001_e12	68457	C1d	Distal	68457	uc007ice.1	0.4271	e12_specific
364	chr13	15620983	15621483	501	*	119.787	0.856	0.728	2	e12._.a001_e12	157997	Gli3	Intronic	157509	uc007pnr.1	0.4072	e12_specific
365	chr13	59674774	59675274	501	*	119.787	0.856	0.728	2	e12._.a001_e12	759	Golm1	Exonic	759	uc007quw.1	0.487	e12_specific
366	chr18	10181353	10181853	501	*	119.787	0.856	0.728	2	e12._.a001_e12	188	Rock1	Exonic	188	uc008eaq.1	0.7206	e12_specific
367	chr1	51094629	51095129	501	*	118.292	0.854	0.725	2	e12._.a001_e12	184916	Tmeff2	Intronic	167355	uc007axj.1	0.3792	e12_specific
368	chr3	89339336	89339836	501	*	118.292	0.854	0.725	2	e12._.a001_e12	1557	Efna4	Promoter	1557	uc008pys.1	0.5469	e12_specific
369	chr3	101711730	101712230	501	*	118.292	0.854	0.725	2	e12._.a001_e12	107272	Atp1a1	Distal	107272	uc008qrj.2	0.5409	e12_specific
370	chr3	156981999	156982499	501	*	118.292	0.854	0.725	2	e12._.a001_e12	420454	Negr1	Intronic	420454	uc008rvb.1	0.3992	e12_specific
371	chr4	81252998	81253498	501	*	118.292	0.854	0.725	2	e12._.a001_e12	189566	Mpdz	Distal	189566	uc008tjw.3	0.4232	e12_specific
372	chr4	136638829	136639329	501	*	118.292	0.854	0.725	2	e12._.a001_e12	16457	Lactbl1	Distal	6710	uc056zxz.1	0.489	e12_specific
373	chr7	19665477	19665977	501	*	118.292	0.854	0.725	2	e12._.a001_e12	696	Clptm1	Promoter	696	uc009fmq.1	0.477	e12_specific
374	chr7	28923792	28924292	501	*	118.292	0.854	0.725	2	e12._.a001_e12	38237	Actn4	Intronic	38237	uc009gah.1	0.5629	e12_specific
375	chr7	97804447	97804947	501	*	118.292	0.854	0.725	2	e12._.a001_e12	16155	Pak1	Intronic	16155	uc009iju.1	0.4271	e12_specific
376	chr8	107123218	107123718	501	*	118.292	0.854	0.725	2	e12._.a001_e12	26922	Terf2	Distal	26922	uc009nhb.1	0.4591	e12_specific
377	chr13	39523174	39523674	501	*	118.292	0.854	0.725	2	e12._.a001_e12	562548	Slc35b3	Distal	267959	uc007qeb.1	0.3992	e12_specific
378	chr13	48094240	48094740	501	*	118.292	0.854	0.725	2	e12._.a001_e12	75881	4931429P17Rik	Intronic	75881	uc029rzz.1	0.4551	e12_specific
379	chr14	62574847	62575347	501	*	118.292	0.854	0.725	2	e12._.a001_e12	19359	Fam124a	Intronic	19359	uc029skq.1	0.3693	e12_specific
380	chr18	6135079	6135579	501	*	118.292	0.854	0.725	2	e12._.a001_e12	768	Arhgap12	Intronic	625	uc008dze.1	0.521	e12_specific
381	chr19	41263188	41263688	501	*	118.292	0.854	0.725	2	e12._.a001_e12	565	Tm9sf3	Intronic	565	uc008hls.1	0.6866	e12_specific
382	chr2	158178953	158179453	501	*	116.801	0.853	0.722	2	e12._.a001_e12	12804	1700060C20Rik	Distal	12804	uc008npu.3	0.5729	e12_specific
383	chr4	104270121	104270621	501	*	116.801	0.853	0.722	2	e12._.a001_e12	495945	C8b	Intronic	97166	uc008txv.2	0.3892	e12_specific
384	chr6	55203856	55204356	501	*	116.801	0.853	0.722	2	e12._.a001_e12	722	Mindy4	Intronic	722	uc009cao.1	0.4671	e12_specific
385	chr6	106770082	106770582	501	*	116.801	0.853	0.722	2	e12._.a001_e12	1193	Trnt1	Intronic	1193	uc029vxx.1	0.3932	e12_specific
386	chr7	118712786	118713286	501	*	116.801	0.853	0.722	2	e12._.a001_e12	424	Ccp110	Intronic	424	uc009jkj.2	0.5509	e12_specific
387	chr8	13758294	13758794	501	*	116.801	0.853	0.722	2	e12._.a001_e12	853	Cdc16	Intronic	853	uc009kyh.1	0.4351	e12_specific
388	chr9	14246359	14246859	501	*	116.801	0.853	0.722	2	e12._.a001_e12	29691	Sesn3	Distal	29691	uc009oej.1	0.487	e12_specific
389	chr9	50692554	50693054	501	*	116.801	0.853	0.722	2	e12._.a001_e12	33023	Dlat	Intronic	994	uc009pke.1	0.4391	e12_specific
390	chr11	95337363	95337863	501	*	116.801	0.853	0.722	2	e12._.a001_e12	594	Fam117a	Intronic	594	uc007lag.2	0.5888	e12_specific
391	chr14	78216132	78216632	501	*	116.801	0.853	0.722	2	e12._.a001_e12	24903	Mir1971	Distal	24903	uc011zou.1	0.509	e12_specific
392	chr16	32533396	32533896	501	*	116.801	0.853	0.722	2	e12._.a001_e12	37364	Zdhhc19	Distal	37364	uc007yyy.1	0.497	e12_specific
393	chr1	131137527	131138027	501	*	115.314	0.851	0.719	2	e12._.a001_e12	456	Dyrk3	Intronic	456	uc007cmw.1	0.5309	e12_specific
394	chr1	195131336	195131836	501	*	115.314	0.851	0.719	2	e12._.a001_e12	15	Cr1l	Promoter	15	uc007eev.1	0.4471	e12_specific
395	chr2	167144651	167145151	501	*	115.314	0.851	0.719	2	e12._.a001_e12	45202	Kcnb1	Intronic	43370	uc008nzg.1	0.5449	e12_specific
396	chr3	68869074	68869574	501	*	115.314	0.851	0.719	2	e12._.a001_e12	261	1110032F04Rik	Promoter	261	uc012cqj.1	0.6307	e12_specific
397	chr3	157321793	157322293	501	*	115.314	0.851	0.719	2	e12._.a001_e12	212046	4930592C13Rik	Distal	212046	uc008rvd.1	0.3812	e12_specific
398	chr4	88763348	88763848	501	*	115.314	0.851	0.719	2	e12._.a001_e12	2823	Gm13283	Distal	2823	uc029uwt.1	0.6487	e12_specific
399	chr5	101537440	101537940	501	*	115.314	0.851	0.719	2	e12._.a001_e12	127020	Nkx6-1	Distal	66552	uc008yil.1	0.495	e12_specific
400	chr6	30525489	30525989	501	*	115.314	0.851	0.719	2	e12._.a001_e12	15889	Ssmem1	Distal	13452	uc009bfm.2	0.3812	e12_specific
401	chr7	69578860	69579360	501	*	115.314	0.851	0.719	2	e12._.a001_e12	83015	4930402F11Rik	Distal	83015	uc029wgm.1	0.4351	e12_specific
402	chr8	12233970	12234470	501	*	115.314	0.851	0.719	2	e12._.a001_e12	151550	Sox1ot	Distal	151550	uc012fzm.1	0.5589	e12_specific
403	chr8	123858376	123858876	501	*	115.314	0.851	0.719	2	e12._.a001_e12	1582	Ccsap	Intronic	903	uc009nwp.1	0.495	e12_specific
404	chr14	48753038	48753538	501	*	115.314	0.851	0.719	2	e12._.a001_e12	83999	Otx2os1	Intronic	83999	uc007tjt.1	0.4112	e12_specific
405	chr14	55671404	55671904	501	*	115.314	0.851	0.719	2	e12._.a001_e12	251	Nedd8	Promoter	251	uc007uac.1	0.5669	e12_specific
406	chr17	36083238	36083738	501	*	115.314	0.851	0.719	2	e12._.a001_e12	760	H2-Bl	Exonic	760	uc008ckb.2	0.6188	e12_specific
407	chr17	87975423	87975923	501	*	115.314	0.851	0.719	2	e12._.a001_e12	622	Msh6	Intronic	622	uc008dvd.2	0.6727	e12_specific
408	chr18	72022883	72023383	501	*	115.314	0.851	0.719	2	e12._.a001_e12	327935	Dcc	Intronic	327935	uc008fop.1	0.3832	e12_specific
409	chrX	36763563	36764063	501	*	115.314	0.851	0.719	2	e12._.a001_e12	20180	Slc25a43	Intronic	20180	uc009sxq.2	0.4311	e12_specific
410	chr1	90227657	90228157	501	*	113.832	0.849	0.716	2	e12._.a001_e12	23926	Ackr3	Distal	14085	uc033fkk.1	0.491	e12_specific
411	chr1	133328332	133328832	501	*	113.832	0.849	0.716	2	e12._.a001_e12	18758	Golt1a	Intronic	1371	uc007cqe.1	0.481	e12_specific
412	chr6	72758307	72758807	501	*	113.832	0.849	0.716	2	e12._.a001_e12	30487	Tcf7l1	Intronic	30487	uc009ciz.2	0.4671	e12_specific
413	chr8	123682321	123682821	501	*	113.832	0.849	0.716	2	e12._.a001_e12	28641	Rhou	Distal	28641	uc009nwm.1	0.5609	e12_specific
414	chr9	45388539	45389039	501	*	113.832	0.849	0.716	2	e12._.a001_e12	10919	Fxyd2	Intronic	10919	uc012gsc.1	0.495	e12_specific
415	chr10	4375222	4375722	501	*	113.832	0.849	0.716	2	e12._.a001_e12	12635	Zbtb2	Intronic	1596	uc056yfx.1	0.505	e12_specific
416	chr11	97806214	97806714	501	*	113.832	0.849	0.716	2	e12._.a001_e12	6791	Lasp1	Intronic	6791	uc007lew.1	0.5569	e12_specific
417	chr13	56828552	56829052	501	*	113.832	0.849	0.716	2	e12._.a001_e12	66986	Trpc7	Intronic	66986	uc007qtb.2	0.4311	e12_specific
418	chr17	30611875	30612375	501	*	113.832	0.849	0.716	2	e12._.a001_e12	533	Glo1	Intronic	533	uc012aos.2	0.5289	e12_specific
419	chr18	3506982	3507482	501	*	113.832	0.849	0.716	2	e12._.a001_e12	724	Bambi	Promoter	724	uc008dyc.1	0.6188	e12_specific
420	chr19	7091624	7092124	501	*	113.832	0.849	0.716	2	e12._.a001_e12	13854	Flrt1	Intronic	5305	uc033hiu.1	0.481	e12_specific
421	chr1	159524001	159524501	501	*	112.353	0.847	0.713	2	e12._.a001_e12	481	Tnr	Intronic	481	uc007dea.2	0.523	e12_specific
422	chr1	171501465	171501965	501	*	112.353	0.847	0.713	2	e12._.a001_e12	1762	Alyref2	Promoter	1762	uc007dop.1	0.475	e12_specific
423	chr2	104493810	104494310	501	*	112.353	0.847	0.713	2	e12._.a001_e12	428	Hipk3	Exonic	428	uc008lju.3	0.7465	e12_specific
424	chr3	69005929	69006429	501	*	112.353	0.847	0.713	2	e12._.a001_e12	1208	Smc4	Promoter	1206	uc008plz.1	0.6327	e12_specific
425	chr3	87930493	87930993	501	*	112.353	0.847	0.713	2	e12._.a001_e12	428	Isg20l2	Promoter	428	uc008ptj.1	0.5309	e12_specific
426	chr5	30110298	30110798	501	*	112.353	0.847	0.713	2	e12._.a001_e12	4461	3110082J24Rik	Intronic	2934	uc012dua.1	0.6108	e12_specific
427	chr7	132810308	132810808	501	*	112.353	0.847	0.713	2	e12._.a001_e12	3327	Fam53b	Intronic	2637	uc009kci.1	0.505	e12_specific
428	chr9	44651978	44652478	501	*	112.353	0.847	0.713	2	e12._.a001_e12	21004	Treh	Distal	21004	uc009pec.2	0.5289	e12_specific
429	chr9	109862371	109862871	501	*	112.353	0.847	0.713	2	e12._.a001_e12	12957	Cdc25a	Distal	12957	uc009rsw.1	0.489	e12_specific
430	chr10	37667282	37667782	501	*	112.353	0.847	0.713	2	e12._.a001_e12	508241	4930591E09Rik	Distal	330045	uc057kii.1	0.4691	e12_specific
431	chr10	69925535	69926035	501	*	112.353	0.847	0.713	2	e12._.a001_e12	171335	Ccdc6	Exonic	252	uc007fnh.1	0.4711	e12_specific
432	chr10	83158269	83158769	501	*	112.353	0.847	0.713	2	e12._.a001_e12	173021	Chst11	Intronic	172769	uc011xjs.2	0.4531	e12_specific
433	chr11	119253195	119253695	501	*	112.353	0.847	0.713	2	e12._.a001_e12	14517	Gaa	Intronic	14517	uc007mqh.3	0.5808	e12_specific
434	chr12	100831645	100832145	501	*	112.353	0.847	0.713	2	e12._.a001_e12	52771	Dglucy	Intronic	45752	uc007osz.1	0.4551	e12_specific
435	chr15	36015948	36016448	501	*	112.353	0.847	0.713	2	e12._.a001_e12	77951	Cox6c	Intronic	77951	uc007vmi.1	0.3792	e12_specific
436	chr16	31592424	31592924	501	*	112.353	0.847	0.713	2	e12._.a001_e12	25458	Gm536	Distal	25458	uc007yxn.1	0.4571	e12_specific
437	chr17	35710630	35711130	501	*	112.353	0.847	0.713	2	e12._.a001_e12	6280	Ddr1	Distal	6280	uc008cim.1	0.4631	e12_specific
438	chr4	141335180	141335680	501	*	37.4805	0.846	0.711	2	e12._.a003_e12	32761	Fam131c	Distal	32761	uc008vod.2	0.5669	e12_specific
439	chr4	8798953	8799453	501	*	110.878	0.845	0.708	2	e12._.a001_e12	108796	Chd7	Intronic	57467	uc012daj.2	0.489	e12_specific
440	chr4	29135651	29136151	501	*	110.878	0.845	0.708	2	e12._.a001_e12	322769	Epha7	Distal	322769	uc008sel.3	0.4112	e12_specific
441	chr5	53118271	53118771	501	*	110.878	0.845	0.708	2	e12._.a001_e12	69167	Slc34a2	Intronic	69167	uc008xla.2	0.4092	e12_specific
442	chr5	111631445	111631945	501	*	110.878	0.845	0.708	2	e12._.a001_e12	50272	C130026L21Rik	Distal	49273	uc008ysh.1	0.5808	e12_specific
443	chr5	148929001	148929501	501	*	110.878	0.845	0.708	2	e12._.a001_e12	603	Katnal1	Promoter	585	uc057loo.1	0.5968	e12_specific
444	chr6	99191009	99191509	501	*	110.878	0.845	0.708	2	e12._.a001_e12	329733	Foxp1	Intronic	28229	uc009dbj.2	0.4611	e12_specific
445	chr6	128199951	128200451	501	*	110.878	0.845	0.708	2	e12._.a001_e12	16397	9330102E08Rik	Distal	421	uc012esz.1	0.5768	e12_specific
446	chr6	135525707	135526207	501	*	110.878	0.845	0.708	2	e12._.a001_e12	132955	4930425L21Rik	Distal	132955	uc009elp.2	0.495	e12_specific
447	chr7	70164746	70165246	501	*	110.878	0.845	0.708	2	e12._.a001_e12	172855	Gm29683	Distal	172855	uc057ahu.1	0.4251	e12_specific
448	chr7	115751027	115751527	501	*	110.878	0.845	0.708	2	e12._.a001_e12	287466	Sox6	Intronic	50331	uc009jin.2	0.3932	e12_specific
449	chr8	25016315	25016815	501	*	110.878	0.845	0.708	2	e12._.a001_e12	356	Adam9	Promoter	356	uc009lfk.2	0.6287	e12_specific
450	chr9	92542709	92543209	501	*	110.878	0.845	0.708	2	e12._.a001_e12	89	B430319G15Rik	Promoter	89	uc009rat.2	0.5409	e12_specific
451	chr11	63898395	63898895	501	*	110.878	0.845	0.708	2	e12._.a001_e12	23638	Hs3st3b1	Intronic	23638	uc007jkn.1	0.517	e12_specific
452	chr11	74548781	74549281	501	*	110.878	0.845	0.708	2	e12._.a001_e12	61883	Rap1gap2	Intronic	41126	uc007kbx.1	0.495	e12_specific
453	chr11	77194034	77194534	501	*	110.878	0.845	0.708	2	e12._.a001_e12	5315	Efcab5	Distal	5315	uc007kgj.1	0.3852	e12_specific
454	chr13	82620758	82621258	501	*	110.878	0.845	0.708	2	e12._.a001_e12	77324	Mir3961	Distal	77324	uc056yul.1	0.3513	e12_specific
455	chr13	106936233	106936733	501	*	110.878	0.845	0.708	2	e12._.a001_e12	431	Ipo11	Intronic	431	uc007rtx.1	0.6248	e12_specific
456	chr14	47916454	47916954	501	*	110.878	0.845	0.708	2	e12._.a001_e12	17839	4930447J18Rik	Intronic	17839	uc029siu.1	0.4271	e12_specific
457	chr14	67388671	67389171	501	*	110.878	0.845	0.708	2	e12._.a001_e12	8820	4930438E09Rik	Intronic	8820	uc007ukz.1	0.4351	e12_specific
458	chr14	104537675	104538175	501	*	110.878	0.845	0.708	2	e12._.a001_e12	15258	Rnf219	Distal	15258	uc007uxc.1	0.4391	e12_specific
459	chr1	69687576	69688076	501	*	109.408	0.843	0.705	2	e12._.a001_e12	1865	Ikzf2	Promoter	1865	uc007bjd.3	0.6048	e12_specific
460	chr2	32288443	32288943	501	*	109.408	0.843	0.705	2	e12._.a001_e12	439	Golga2	Promoter	439	uc008jev.1	0.5908	e12_specific
461	chr5	48048980	48049480	501	*	109.408	0.843	0.705	2	e12._.a001_e12	66074	Slit2	Intronic	66074	uc008xjm.2	0.3892	e12_specific
462	chr7	6155257	6155757	501	*	109.408	0.843	0.705	2	e12._.a001_e12	463	Zfp787	Intronic	463	uc009fap.1	0.6926	e12_specific
463	chr7	123069247	123069747	501	*	109.408	0.843	0.705	2	e12._.a001_e12	54387	Tnrc6a	Distal	38081	uc009jpa.1	0.4591	e12_specific
464	chr9	61380339	61380839	501	*	109.408	0.843	0.705	2	e12._.a001_e12	8222	Tle3	Intronic	7053	uc009pzr.1	0.5709	e12_specific
465	chr9	65128071	65128571	501	*	109.408	0.843	0.705	2	e12._.a001_e12	12867	Igdcc3	Intronic	12867	uc009qcv.2	0.5908	e12_specific
466	chr9	69592626	69593126	501	*	109.408	0.843	0.705	2	e12._.a001_e12	135931	Mir3109	Distal	114410	uc009qnh.1	0.3653	e12_specific
467	chr9	120149388	120149888	501	*	109.408	0.843	0.705	2	e12._.a001_e12	103	Mobp	Promoter	103	uc009scj.1	0.4651	e12_specific
468	chr10	80053899	80054399	501	*	109.408	0.843	0.705	2	e12._.a001_e12	6982	Gpx4	Exonic	129	uc007gbl.2	0.6846	e12_specific
469	chr10	94958238	94958738	501	*	109.408	0.843	0.705	2	e12._.a001_e12	13909	Plxnc1	Distal	13909	uc007gvz.3	0.4251	e12_specific
470	chr11	102952929	102953429	501	*	109.408	0.843	0.705	2	e12._.a001_e12	6717	C1ql1	Distal	6717	uc007lsz.2	0.5509	e12_specific
471	chr12	78153589	78154089	501	*	109.408	0.843	0.705	2	e12._.a001_e12	72815	Gphn	Distal	72685	uc057bbs.1	0.4251	e12_specific
472	chr13	54412119	54412619	501	*	109.408	0.843	0.705	2	e12._.a001_e12	41019	Cplx2	Distal	41019	uc029sbi.1	0.491	e12_specific
473	chr16	18148170	18148670	501	*	109.408	0.843	0.705	2	e12._.a001_e12	16749	Mir6366	Intronic	16749	uc033gyf.1	0.5729	e12_specific
474	chr17	10320059	10320559	501	*	109.408	0.843	0.705	2	e12._.a001_e12	389	Cahm	Promoter	389	uc012ajw.1	0.5928	e12_specific
475	chr18	65581463	65581963	501	*	109.408	0.843	0.705	2	e12._.a001_e12	1482	Zfp532	Intronic	28	uc008ffd.1	0.6028	e12_specific
476	chr19	36910637	36911137	501	*	109.408	0.843	0.705	2	e12._.a001_e12	8711	Fgfbp3	Intronic	8328	uc033hkl.1	0.4651	e12_specific
477	chr1	155740971	155741471	501	*	107.941	0.841	0.702	2	e12._.a001_e12	805	Lhx4	Intronic	805	uc007dbn.3	0.5868	e12_specific
478	chr5	64877171	64877671	501	*	107.941	0.841	0.702	2	e12._.a001_e12	56136	Tlr1	Distal	49810	uc033iju.1	0.511	e12_specific
479	chr7	19363837	19364337	501	*	107.941	0.841	0.702	2	e12._.a001_e12	2870	Ppp1r13l	Intronic	2870	uc009flo.1	0.6108	e12_specific
480	chr12	91583326	91583826	501	*	107.941	0.841	0.702	2	e12._.a001_e12	6910	Gtf2a1	Intronic	6072	uc007okr.2	0.4072	e12_specific
481	chr12	99393539	99394039	501	*	107.941	0.841	0.702	2	e12._.a001_e12	56284	Foxn3	Intronic	716	uc007ors.1	0.5469	e12_specific
482	chr13	78183926	78184426	501	*	107.941	0.841	0.702	2	e12._.a001_e12	13840	A830082K12Rik	Distal	1016	uc007rhb.1	0.4651	e12_specific
483	chr13	101768529	101769029	501	*	107.941	0.841	0.702	2	e12._.a001_e12	561	Pik3r1	Promoter	561	uc007rrt.3	0.5808	e12_specific
484	chr15	84616847	84617347	501	*	107.941	0.841	0.702	2	e12._.a001_e12	46146	Prr5	Distal	46146	uc007xcd.1	0.5409	e12_specific
485	chr18	74282829	74283329	501	*	107.941	0.841	0.702	2	e12._.a001_e12	20	Cfap53	Promoter	20	uc008fpl.2	0.5429	e12_specific
486	chr19	14597497	14597997	501	*	107.941	0.841	0.702	2	e12._.a001_e12	435	Tle4	Exonic	435	uc008gwk.2	0.5489	e12_specific
487	chr1	119048918	119049418	501	*	106.479	0.84	0.698	2	e12._.a001_e12	4450	Gli2	Intronic	4450	uc007cim.1	0.4172	e12_specific
488	chr2	180353260	180353760	501	*	106.479	0.84	0.698	2	e12._.a001_e12	18830	Gata5	Distal	18830	uc008oix.2	0.5469	e12_specific
489	chr3	17798311	17798811	501	*	106.479	0.84	0.698	2	e12._.a001_e12	2898	Mir124a-2	Intronic	2898	uc012cnp.1	0.4531	e12_specific
490	chr3	95002571	95003071	501	*	106.479	0.84	0.698	2	e12._.a001_e12	1346	Mir7013	Promoter	1346	uc033hwx.1	0.4631	e12_specific
491	chr4	134002859	134003359	501	*	106.479	0.84	0.698	2	e12._.a001_e12	2244	Dhdds	Distal	2244	uc008vds.1	0.477	e12_specific
492	chr4	141963053	141963553	501	*	106.479	0.84	0.698	2	e12._.a001_e12	19688	Fhad1os1	Exonic	19688	uc029vai.1	0.511	e12_specific
493	chr5	53707771	53708271	501	*	106.479	0.84	0.698	2	e12._.a001_e12	316	Cckar	Promoter	316	uc008xlm.3	0.4411	e12_specific
494	chr5	54158096	54158596	501	*	106.479	0.84	0.698	2	e12._.a001_e12	159822	Stim2	Distal	53124	uc008xlr.2	0.4551	e12_specific
495	chr5	144727002	144727502	501	*	106.479	0.84	0.698	2	e12._.a001_e12	34325	Tmem130	Distal	34325	uc009als.1	0.517	e12_specific
496	chr8	26264821	26265321	501	*	106.479	0.84	0.698	2	e12._.a001_e12	106901	Thap1	Distal	106901	uc009lhq.2	0.503	e12_specific
497	chr8	119831510	119832010	501	*	106.479	0.84	0.698	2	e12._.a001_e12	8818	Cotl1	Intronic	8818	uc012glt.1	0.5429	e12_specific
498	chr10	81319901	81320401	501	*	106.479	0.84	0.698	2	e12._.a001_e12	951	Cactin	Promoter	951	uc007ghf.2	0.5369	e12_specific
499	chr12	109509543	109510043	501	*	106.479	0.84	0.698	2	e12._.a001_e12	31202	Meg3	Distal	31202	uc007pap.2	0.5349	e12_specific
500	chr13	110871729	110872229	501	*	106.479	0.84	0.698	2	e12._.a001_e12	31519	Gm38397	Distal	31519	uc056yve.1	0.4291	e12_specific
501	chr14	118368955	118369455	501	*	106.479	0.84	0.698	2	e12._.a001_e12	3326	1700044C05Rik	Intronic	3326	uc029snb.1	0.5269	e12_specific
502	chr17	27175354	27175854	501	*	106.479	0.84	0.698	2	e12._.a001_e12	7839	Ip6k3	Distal	7839	uc008bfl.1	0.5988	e12_specific
503	chr19	45747413	45747913	501	*	106.479	0.84	0.698	2	e12._.a001_e12	1899	Npm3	Intronic	1899	uc008hrk.1	0.483	e12_specific
504	chr1	13861028	13861528	501	*	105.021	0.838	0.694	2	e12._.a001_e12	74348	Gm5523	Distal	74348	uc011wil.1	0.4251	e12_specific
505	chr1	133079424	133079924	501	*	105.021	0.838	0.694	2	e12._.a001_e12	33661	Pik3c2b	Exonic	33661	uc007cpq.1	0.5389	e12_specific
506	chr1	172410742	172411242	501	*	35.7732	0.838	0.694	2	e12._.a003_e12	34460	Pigm	Distal	34460	uc007dqk.2	0.3872	e12_specific
507	chr2	92499657	92500157	501	*	105.021	0.838	0.694	2	e12._.a001_e12	39388	Slc35c1	Distal	39388	uc008kyc.2	0.513	e12_specific
508	chr2	105720726	105721226	501	*	105.021	0.838	0.694	2	e12._.a001_e12	50645	Pax6os1	Intronic	35197	uc008llc.3	0.3952	e12_specific
509	chr3	40678728	40679228	501	*	105.021	0.838	0.694	2	e12._.a001_e12	29892	Slc25a31	Intronic	25271	uc033hte.1	0.3792	e12_specific
510	chr4	65278566	65279066	501	*	105.021	0.838	0.694	2	e12._.a001_e12	154641	Pappa	Intronic	154641	uc008thm.1	0.507	e12_specific
511	chr6	90808476	90808976	501	*	105.021	0.838	0.694	2	e12._.a001_e12	1396	Iqsec1	Intronic	1396	uc012epa.1	0.5289	e12_specific
512	chr9	69431809	69432309	501	*	105.021	0.838	0.694	2	e12._.a001_e12	21623	Anxa2	Exonic	8077	uc057apd.1	0.4152	e12_specific
513	chr10	60194977	60195477	501	*	105.021	0.838	0.694	2	e12._.a001_e12	24032	Chst3	Intronic	6519	uc007fem.3	0.5389	e12_specific
514	chr12	38843634	38844134	501	*	105.021	0.838	0.694	2	e12._.a001_e12	63625	Etv1	Intronic	60172	uc033gdd.1	0.4092	e12_specific
515	chr12	74332962	74333462	501	*	105.021	0.838	0.694	2	e12._.a001_e12	35737	Dbpht2	Distal	35737	uc007nwy.1	0.493	e12_specific
516	chr12	87413124	87413624	501	*	105.021	0.838	0.694	2	e12._.a001_e12	24382	Mir3068	Distal	24382	uc011ypm.1	0.499	e12_specific
517	chr13	79393874	79394374	501	*	105.021	0.838	0.694	2	e12._.a001_e12	1195141	Nr2f1	Distal	128713	uc029sci.1	0.4032	e12_specific
518	chr14	65404103	65404603	501	*	105.021	0.838	0.694	2	e12._.a001_e12	21118	Pnoc	Intronic	21118	uc007uji.2	0.481	e12_specific
519	chr14	66344728	66345228	501	*	105.021	0.838	0.694	2	e12._.a001_e12	681	Stmn4	Intronic	681	uc007ukf.2	0.509	e12_specific
520	chr14	103346101	103346601	501	*	105.021	0.838	0.694	2	e12._.a001_e12	448	Mycbp2	Exonic	448	uc007uwl.1	0.7226	e12_specific
521	chr18	70471710	70472210	501	*	105.021	0.838	0.694	2	e12._.a001_e12	493	Stard6	Promoter	18	uc029tpt.1	0.6128	e12_specific
522	chr1	12000501	12001001	501	*	103.568	0.836	0.69	2	e12._.a001_e12	425234	Mir6341	Distal	404599	uc007ahz.1	0.4152	e12_specific
523	chr2	35215270	35215770	501	*	103.568	0.836	0.69	2	e12._.a001_e12	14399	Rab14	Distal	9012	uc057lco.1	0.513	e12_specific
524	chr2	75588537	75589037	501	*	103.568	0.836	0.69	2	e12._.a001_e12	70471	Hnrnpa3	Distal	70471	uc008kel.2	0.3693	e12_specific
525	chr2	104207950	104208450	501	*	103.568	0.836	0.69	2	e12._.a001_e12	85430	A930018P22Rik	Exonic	22367	uc008ljq.2	0.511	e12_specific
526	chr4	151851144	151851644	501	*	103.568	0.836	0.69	2	e12._.a001_e12	10373	Camta1	Intronic	10373	uc008vyn.2	0.4571	e12_specific
527	chr5	58436393	58436893	501	*	103.568	0.836	0.69	2	e12._.a001_e12	16354	4930459L07Rik	Distal	16354	uc029vhs.2	0.3253	e12_specific
528	chr5	123045800	123046300	501	*	103.568	0.836	0.69	2	e12._.a001_e12	769	Morn3	Intronic	769	uc008zna.1	0.481	e12_specific
529	chr6	51171721	51172221	501	*	103.568	0.836	0.69	2	e12._.a001_e12	97938	Mir148a	Distal	97938	uc012elv.1	0.4591	e12_specific
530	chr7	27674901	27675401	501	*	103.568	0.836	0.69	2	e12._.a001_e12	489	Zfp607b	Promoter	489	uc009fwx.2	0.4571	e12_specific
531	chr8	84594347	84594847	501	*	103.568	0.836	0.69	2	e12._.a001_e12	68254	Ier2	Intronic	6791	uc009mmq.1	0.499	e12_specific
532	chr10	75212367	75212867	501	*	103.568	0.836	0.69	2	e12._.a001_e12	543	Specc1l	Intronic	226	uc007fqf.2	0.5788	e12_specific
533	chr11	83472180	83472680	501	*	103.568	0.836	0.69	2	e12._.a001_e12	677	Taf15	Promoter	677	uc007kpe.1	0.475	e12_specific
534	chr12	101028610	101029110	501	*	103.568	0.836	0.69	2	e12._.a001_e12	122	Ccdc88c	Exonic	122	uc007ote.1	0.7645	e12_specific
535	chr12	107084454	107084954	501	*	103.568	0.836	0.69	2	e12._.a001_e12	368379	4933406K04Rik	Distal	368379	uc007ozf.2	0.489	e12_specific
536	chr12	108317309	108317809	501	*	103.568	0.836	0.69	2	e12._.a001_e12	11288	Hhipl1	Intronic	11288	uc007ozn.1	0.493	e12_specific
537	chr13	78005271	78005771	501	*	103.568	0.836	0.69	2	e12._.a001_e12	19380	Pou5f2	Intronic	19380	uc011zcd.1	0.3972	e12_specific
538	chr13	97998586	97999086	501	*	103.568	0.836	0.69	2	e12._.a001_e12	207602	Arhgef28	Intronic	17270	uc007rol.1	0.4212	e12_specific
539	chr13	113759420	113759920	501	*	103.568	0.836	0.69	2	e12._.a001_e12	34837	Arl15	Distal	34837	uc007rxj.1	0.3932	e12_specific
540	chr14	98173794	98174294	501	*	103.568	0.836	0.69	2	e12._.a001_e12	4278	Dach1	Distal	4278	uc007uur.2	0.3493	e12_specific
541	chr17	10234928	10235428	501	*	103.568	0.836	0.69	2	e12._.a001_e12	84182	Qk	Intronic	30009	uc008aka.1	0.3792	e12_specific
542	chr18	6136457	6136957	501	*	103.568	0.836	0.69	2	e12._.a001_e12	608	Arhgap12	Promoter	608	uc008dzc.2	0.517	e12_specific
543	chr18	55145852	55146352	501	*	103.568	0.836	0.69	2	e12._.a001_e12	153510	Zfp608	Distal	153510	uc008eyd.2	0.4152	e12_specific
544	chr19	5911889	5912389	501	*	103.568	0.836	0.69	2	e12._.a001_e12	731	Dpf2	Intronic	731	uc008gfw.3	0.5629	e12_specific
545	chr19	21601578	21602078	501	*	103.568	0.836	0.69	2	e12._.a001_e12	50962	1110059E24Rik	Intronic	50962	uc008gyz.1	0.4291	e12_specific
546	chr19	48737520	48738020	501	*	103.568	0.836	0.69	2	e12._.a001_e12	531744	Sorcs3	Intronic	531744	uc008hvx.1	0.3752	e12_specific
547	chr1	165853694	165854194	501	*	102.118	0.833	0.686	2	e12._.a001_e12	65262	Cd247	Intronic	26530	uc007djt.1	0.505	e12_specific
548	chr2	31068093	31068593	501	*	102.118	0.833	0.686	2	e12._.a001_e12	73664	Fnbp1	Intronic	15205	uc008jdl.1	0.485	e12_specific
549	chr2	34260503	34261003	501	*	102.118	0.833	0.686	2	e12._.a001_e12	111291	Pbx3	Intronic	12295	uc056zmb.1	0.4411	e12_specific
550	chr2	63706079	63706579	501	*	102.118	0.833	0.686	2	e12._.a001_e12	131040	Gm8541	Distal	131040	uc008jvu.1	0.3752	e12_specific
551	chr2	68408883	68409383	501	*	102.118	0.833	0.686	2	e12._.a001_e12	62847	Stk39	Intronic	22444	uc029txy.1	0.3513	e12_specific
552	chr2	132385062	132385562	501	*	102.118	0.833	0.686	2	e12._.a001_e12	134	Prokr2	Exonic	134	uc008mmq.2	0.6527	e12_specific
553	chr4	57543704	57544204	501	*	102.118	0.833	0.686	2	e12._.a001_e12	24293	Palm2	Intronic	24293	uc008syg.3	0.501	e12_specific
554	chr4	138696670	138697170	501	*	102.118	0.833	0.686	2	e12._.a001_e12	28404	Pla2g2c	Distal	24442	uc033igd.1	0.4371	e12_specific
555	chr4	141069689	141070189	501	*	102.118	0.833	0.686	2	e12._.a001_e12	8405	Necap2	Intronic	8405	uc008vnu.2	0.5629	e12_specific
556	chr5	8996479	8996979	501	*	102.118	0.833	0.686	2	e12._.a001_e12	416	Crot	Exonic	312	uc008wku.1	0.5289	e12_specific
557	chr5	122209465	122209965	501	*	102.118	0.833	0.686	2	e12._.a001_e12	13	Hvcn1	Promoter	13	uc008zku.2	0.5509	e12_specific
558	chr5	126787712	126788212	501	*	102.118	0.833	0.686	2	e12._.a001_e12	242826	4933438B17Rik	Distal	81025	uc008zrv.1	0.5649	e12_specific
559	chr6	49228247	49228747	501	*	102.118	0.833	0.686	2	e12._.a001_e12	13542	Igf2bp3	Distal	13542	uc009bwi.2	0.3992	e12_specific
560	chr7	45923437	45923937	501	*	102.118	0.833	0.686	2	e12._.a001_e12	384	Ccdc114	Promoter	384	uc009gxx.1	0.509	e12_specific
561	chr7	115405452	115405952	501	*	102.118	0.833	0.686	2	e12._.a001_e12	457051	A730082K24Rik	Distal	395906	uc009jin.2	0.4371	e12_specific
562	chr7	132183906	132184406	501	*	102.118	0.833	0.686	2	e12._.a001_e12	29414	Cpxm2	Distal	29414	uc009kbu.2	0.4531	e12_specific
563	chr9	37090145	37090645	501	*	102.118	0.833	0.686	2	e12._.a001_e12	56926	Pknox2	Intronic	56926	uc009oue.3	0.4551	e12_specific
564	chr9	63862381	63862881	501	*	102.118	0.833	0.686	2	e12._.a001_e12	104636	Smad3	Distal	104519	uc009qbj.1	0.509	e12_specific
565	chr9	106171179	106171679	501	*	102.118	0.833	0.686	2	e12._.a001_e12	499	Wdr82	Intronic	499	uc009rjc.1	0.5988	e12_specific
566	chr10	34206359	34206859	501	*	102.118	0.833	0.686	2	e12._.a001_e12	941	Dse	Intronic	941	uc007eus.1	0.5768	e12_specific
567	chr11	63299871	63300371	501	*	102.118	0.833	0.686	2	e12._.a001_e12	171138	Pmp22	Distal	167317	uc056yln.1	0.477	e12_specific
568	chr11	117332670	117333170	501	*	102.118	0.833	0.686	2	e12._.a001_e12	81468	Gm11729	Intronic	606	uc007mng.2	0.521	e12_specific
569	chr12	25125381	25125881	501	*	102.118	0.833	0.686	2	e12._.a001_e12	3542	Gm17746	Distal	3542	uc029rrm.1	0.495	e12_specific
570	chr13	55329265	55329765	501	*	102.118	0.833	0.686	2	e12._.a001_e12	214	Mxd3	Intronic	214	uc007qqn.1	0.6387	e12_specific
571	chr13	58450726	58451226	501	*	102.118	0.833	0.686	2	e12._.a001_e12	47632	Hnrnpk	Distal	43036	uc033gme.1	0.4351	e12_specific
572	chr15	8446348	8446848	501	*	102.118	0.833	0.686	2	e12._.a001_e12	18686	Nipbl	Intronic	2134	uc007veq.2	0.4411	e12_specific
573	chr18	54911310	54911810	501	*	102.118	0.833	0.686	2	e12._.a001_e12	81030	Zfp608	Intronic	12910	uc008eyf.1	0.4631	e12_specific
574	chr1	71341333	71341833	501	*	100.673	0.831	0.683	2	e12._.a001_e12	73326	Abca12	Intronic	5796	uc057auv.1	0.3972	e12_specific
575	chr1	112457341	112457841	501	*	100.673	0.831	0.683	2	e12._.a001_e12	592672	Dsel	Distal	592672	uc007chy.1	0.4291	e12_specific
576	chr6	134537669	134538169	501	*	100.673	0.831	0.683	2	e12._.a001_e12	28993	Lrp6	Intronic	28993	uc009ekl.3	0.4291	e12_specific
577	chr7	3333039	3333539	501	*	100.673	0.831	0.683	2	e12._.a001_e12	333	Cacng7	Intronic	333	uc009euu.1	0.5589	e12_specific
578	chr8	12607142	12607642	501	*	100.673	0.831	0.683	2	e12._.a001_e12	34342	Spaca7	Distal	34071	uc009kwb.1	0.5349	e12_specific
579	chr8	69893795	69894295	501	*	100.673	0.831	0.683	2	e12._.a001_e12	3159	Yjefn3	Distal	3159	uc009lyc.1	0.5689	e12_specific
580	chr10	120417632	120418132	501	*	100.673	0.831	0.683	2	e12._.a001_e12	28358	9230105E05Rik	Intronic	28358	uc029rji.1	0.501	e12_specific
581	chr11	120905540	120906040	501	*	100.673	0.831	0.683	2	e12._.a001_e12	27081	Ccdc57	Intronic	27081	uc007muv.1	0.5289	e12_specific
582	chr12	89442364	89442864	501	*	100.673	0.831	0.683	2	e12._.a001_e12	719737	Nrxn3	Intronic	43883	uc056yru.1	0.4591	e12_specific
583	chr13	51793453	51793953	501	*	100.673	0.831	0.683	2	e12._.a001_e12	43	Sema4d	Promoter	43	uc007qmo.2	0.6966	e12_specific
584	chr13	80622966	80623466	501	*	100.673	0.831	0.683	2	e12._.a001_e12	260205	Arrdc3	Distal	132605	uc029scj.1	0.3673	e12_specific
585	chr16	77301279	77301779	501	*	100.673	0.831	0.683	2	e12._.a001_e12	65211	Mir99ahg	Intronic	27798	uc007zsf.2	0.4092	e12_specific
586	chr17	9631010	9631510	501	*	100.673	0.831	0.683	2	e12._.a001_e12	38443	Pabpc6	Distal	38443	uc008ajy.2	0.4491	e12_specific
587	chr17	69685843	69686343	501	*	100.673	0.831	0.683	2	e12._.a001_e12	246766	Akain1	Distal	246766	uc008dkx.2	0.3513	e12_specific
588	chr18	8719394	8719894	501	*	100.673	0.831	0.683	2	e12._.a001_e12	493211	Fzd8	Distal	449603	uc029tlq.1	0.4351	e12_specific
589	chr18	12863190	12863690	501	*	100.673	0.831	0.683	2	e12._.a001_e12	78400	Osbpl1a	Intronic	59	uc008ect.2	0.4471	e12_specific
590	chr18	74950881	74951381	501	*	100.673	0.831	0.683	2	e12._.a001_e12	10131	Lipg	Intronic	10131	uc008fpu.2	0.505	e12_specific
591	chr1	14303327	14303827	501	*	99.2328	0.829	0.679	2	e12._.a001_e12	6621	Eya1	Intronic	992	uc007aiw.1	0.4371	e12_specific
592	chr1	42683961	42684461	501	*	99.2328	0.829	0.679	2	e12._.a001_e12	10613	Pantr1	Intronic	8903	uc007aus.1	0.501	e12_specific
593	chr1	60565200	60565700	501	*	99.2328	0.829	0.679	2	e12._.a001_e12	1314	Raph1	Intronic	1314	uc007bet.2	0.4531	e12_specific
594	chr1	125893120	125893620	501	*	99.2328	0.829	0.679	2	e12._.a001_e12	19557	Lypd1	Intronic	18016	uc007cki.2	0.4551	e12_specific
595	chr1	167289877	167290377	501	*	99.2328	0.829	0.679	2	e12._.a001_e12	1	Mir6347	Promoter	1	uc056yet.1	0.5269	e12_specific
596	chr2	29033813	29034313	501	*	99.2328	0.829	0.679	2	e12._.a001_e12	21002	Cfap77	Intronic	21002	uc012bte.1	0.495	e12_specific
597	chr2	116979797	116980297	501	*	99.2328	0.829	0.679	2	e12._.a001_e12	79894	D330050G23Rik	Distal	79894	uc008lrg.1	0.499	e12_specific
598	chr3	27154910	27155410	501	*	99.2328	0.829	0.679	2	e12._.a001_e12	1133	1700125G22Rik	Promoter	1133	uc029uki.1	0.4631	e12_specific
599	chr3	153250540	153251040	501	*	34.0809	0.829	0.679	2	e12._.a003_e12	47858	1700012D16Rik	Intronic	47858	uc056zux.1	0.477	e12_specific
600	chr4	48287369	48287869	501	*	99.2328	0.829	0.679	2	e12._.a001_e12	7858	Invs	Intronic	7858	uc008suz.2	0.4112	e12_specific
601	chr6	48444637	48445137	501	*	99.2328	0.829	0.679	2	e12._.a001_e12	937	Zfp467	Intronic	202	uc009buf.1	0.6527	e12_specific
602	chr6	108647996	108648496	501	*	34.0809	0.829	0.679	2	e12._.a003_e12	12382	Bhlhe40	Intronic	11290	uc009ddm.1	0.4251	e12_specific
603	chr7	109185272	109185772	501	*	99.2328	0.829	0.679	2	e12._.a001_e12	10314	Lmo1	Distal	10314	uc057aiz.1	0.4331	e12_specific
604	chr7	112228919	112229419	501	*	99.2328	0.829	0.679	2	e12._.a001_e12	3332	Mical2	Intronic	3332	uc009jgl.2	0.5549	e12_specific
605	chr9	60782001	60782501	501	*	34.0809	0.829	0.679	2	e12._.a003_e12	12296	Uaca	Distal	12296	uc009pzi.1	0.4551	e12_specific
606	chr11	85571951	85572451	501	*	99.2328	0.829	0.679	2	e12._.a001_e12	147542	Bcas3os1	Intronic	68502	uc007kru.2	0.4391	e12_specific
607	chr11	90227051	90227551	501	*	99.2328	0.829	0.679	2	e12._.a001_e12	39617	Mmd	Intronic	21503	uc007kwp.1	0.3832	e12_specific
608	chr11	105123974	105124474	501	*	99.2328	0.829	0.679	2	e12._.a001_e12	2200	Mettl2	Distal	2200	uc007lxa.2	0.493	e12_specific
609	chr12	78777792	78778292	501	*	99.2328	0.829	0.679	2	e12._.a001_e12	29130	Mpp5	Intronic	29094	uc007nzi.3	0.4072	e12_specific
610	chr13	71338686	71339186	501	*	99.2328	0.829	0.679	2	e12._.a001_e12	231846	Mir466f-4	Distal	148670	uc007rdc.1	0.4032	e12_specific
611	chr13	109685225	109685725	501	*	34.0809	0.829	0.679	2	e12._.a003_e12	218333	Mir1904	Intronic	680	uc007rvi.1	0.519	e12_specific
612	chr14	28467795	28468295	501	*	99.2328	0.829	0.679	2	e12._.a001_e12	37427	Wnt5a	Intronic	37427	uc007sug.2	0.3713	e12_specific
613	chr14	34311114	34311614	501	*	34.0809	0.829	0.679	2	e12._.a003_e12	636	Glud1	Promoter	636	uc007tas.2	0.6148	e12_specific
614	chr15	6708991	6709491	501	*	99.2328	0.829	0.679	2	e12._.a001_e12	859	Rictor	Intronic	859	uc007vdn.2	0.6208	e12_specific
615	chr15	85463187	85463687	501	*	99.2328	0.829	0.679	2	e12._.a001_e12	39789	7530416G11Rik	Exonic	39789	uc029suf.1	0.4631	e12_specific
616	chr15	90827710	90828210	501	*	99.2328	0.829	0.679	2	e12._.a001_e12	70515	Spn-ps	Distal	70515	uc007xhq.1	0.3892	e12_specific
617	chr16	34430069	34430569	501	*	99.2328	0.829	0.679	2	e12._.a001_e12	83707	Kalrn	Intronic	83707	uc012aew.1	0.4291	e12_specific
618	chr17	32283231	32283731	501	*	99.2328	0.829	0.679	2	e12._.a001_e12	1239	Brd4	Intronic	651	uc008bwa.3	0.4551	e12_specific
619	chr1	137220188	137220688	501	*	97.7967	0.827	0.675	2	e12._.a001_e12	259989	Nr5a2	Distal	259989	uc007cvc.2	0.503	e12_specific
620	chr3	39857209	39857709	501	*	97.7967	0.827	0.675	2	e12._.a001_e12	665452	1700017G19Rik	Distal	665452	uc029ulq.1	0.4251	e12_specific
621	chr3	96697390	96697890	501	*	97.7967	0.827	0.675	2	e12._.a001_e12	1264	Pias3	Intronic	563	uc008qnu.2	0.5828	e12_specific
622	chr5	67847743	67848243	501	*	97.7967	0.827	0.675	2	e12._.a001_e12	561	Atp8a1	Promoter	561	uc008xqa.2	0.521	e12_specific
623	chr5	84848676	84849176	501	*	97.7967	0.827	0.675	2	e12._.a001_e12	431543	Epha5	Distal	431543	uc008xwv.4	0.4451	e12_specific
624	chr6	97381682	97382182	501	*	97.7967	0.827	0.675	2	e12._.a001_e12	129151	Lmod3	Intronic	69551	uc009dat.1	0.4291	e12_specific
625	chr7	16400375	16400875	501	*	97.7967	0.827	0.675	2	e12._.a001_e12	570	Zc3h4	Promoter	570	uc009fhs.2	0.6267	e12_specific
626	chr7	52017850	52018350	501	*	97.7967	0.827	0.675	2	e12._.a001_e12	2383	1700015G11Rik	Distal	2383	uc009hco.2	0.4431	e12_specific
627	chr7	109444969	109445469	501	*	97.7967	0.827	0.675	2	e12._.a001_e12	6165	Stk33	Distal	6165	uc009jdm.2	0.4431	e12_specific
628	chr10	39230947	39231447	501	*	97.7967	0.827	0.675	2	e12._.a001_e12	67402	Wisp3	Distal	67402	uc011xcu.1	0.491	e12_specific
629	chr11	68383349	68383849	501	*	97.7967	0.827	0.675	2	e12._.a001_e12	3226	Ntn1	Intronic	3226	uc007jnm.1	0.493	e12_specific
630	chr11	101468381	101468881	501	*	97.7967	0.827	0.675	2	e12._.a001_e12	2431	Vat1	Intronic	292	uc007lpb.1	0.6128	e12_specific
631	chr13	36298260	36298760	501	*	97.7967	0.827	0.675	2	e12._.a001_e12	180866	Fars2	Intronic	180866	uc007qck.2	0.4551	e12_specific
632	chr15	76550079	76550579	501	*	97.7967	0.827	0.675	2	e12._.a001_e12	11385	Slc52a2	Distal	11385	uc007wkt.1	0.4671	e12_specific
633	chr15	81416888	81417388	501	*	97.7967	0.827	0.675	2	e12._.a001_e12	8864	Dnajb7	Intronic	8864	uc007wwp.1	0.521	e12_specific
634	chr16	24941308	24941808	501	*	97.7967	0.827	0.675	2	e12._.a001_e12	118080	A230028O05Rik	Intronic	32169	uc007yuj.2	0.4691	e12_specific
635	chr16	38701710	38702210	501	*	97.7967	0.827	0.675	2	e12._.a001_e12	11074	Arhgap31	Intronic	11074	uc007zfg.1	0.4731	e12_specific
636	chr17	45581406	45581906	501	*	97.7967	0.827	0.675	2	e12._.a001_e12	8394	Hsp90ab1	Distal	8394	uc008cqz.1	0.4631	e12_specific
637	chr17	75019958	75020458	501	*	97.7967	0.827	0.675	2	e12._.a001_e12	14678	Ltbp1	Intronic	14678	uc008dom.2	0.4591	e12_specific
638	chr17	83513828	83514328	501	*	97.7967	0.827	0.675	2	e12._.a001_e12	254	Cox7a2l	Intronic	254	uc008dsc.2	0.5868	e12_specific
639	chrX	162832044	162832544	501	*	97.7967	0.827	0.675	2	e12._.a001_e12	2839	Txlng	Distal	2839	uc009uuh.2	0.4571	e12_specific
640	chr2	26325706	26326206	501	*	96.3651	0.825	0.671	2	e12._.a001_e12	10422	Gpsm1	Intronic	2447	uc012bsj.1	0.5649	e12_specific
641	chr3	34522242	34522742	501	*	96.3651	0.825	0.671	2	e12._.a001_e12	37888	Sox2ot	Distal	37888	uc012cor.1	0.3832	e12_specific
642	chr4	34882247	34882747	501	*	96.3651	0.825	0.671	2	e12._.a001_e12	450	Zfp292	Intronic	450	uc008sgn.2	0.6826	e12_specific
643	chr6	108457395	108457895	501	*	96.3651	0.825	0.671	2	e12._.a001_e12	32097	Mir7661	Intronic	32097	uc033itv.1	0.4631	e12_specific
644	chr7	135669310	135669810	501	*	96.3651	0.825	0.671	2	e12._.a001_e12	17245	5830432E09Rik	Intronic	17245	uc009kei.1	0.5329	e12_specific
645	chr7	141024862	141025362	501	*	96.3651	0.825	0.671	2	e12._.a001_e12	8219	Ifitm6	Distal	8219	uc009kjd.1	0.497	e12_specific
646	chr8	48793942	48794442	501	*	96.3651	0.825	0.671	2	e12._.a001_e12	119501	Tenm3	Distal	61224	uc009lrv.1	0.3952	e12_specific
647	chr9	70298097	70298597	501	*	96.3651	0.825	0.671	2	e12._.a001_e12	90996	Myo1e	Intronic	90996	uc009qnv.1	0.505	e12_specific
648	chr10	56376994	56377494	501	*	96.3651	0.825	0.671	2	e12._.a001_e12	28	Gja1	Promoter	28	uc007fcc.2	0.487	e12_specific
649	chr10	80348267	80348767	501	*	96.3651	0.825	0.671	2	e12._.a001_e12	68	Adamtsl5	Promoter	68	uc033frc.1	0.6806	e12_specific
650	chr10	127513697	127514197	501	*	96.3651	0.825	0.671	2	e12._.a001_e12	991	Ndufa4l2	Promoter	991	uc007hjt.3	0.5808	e12_specific
651	chr11	89720782	89721282	501	*	96.3651	0.825	0.671	2	e12._.a001_e12	24095	Ankfn1	Distal	24095	uc057kmc.1	0.4451	e12_specific
652	chr11	94054834	94055334	501	*	96.3651	0.825	0.671	2	e12._.a001_e12	58992	Spag9	Intronic	10878	uc007kya.2	0.3653	e12_specific
653	chr12	50119690	50120190	501	*	96.3651	0.825	0.671	2	e12._.a001_e12	529282	Prkd1	Distal	525790	uc057bbc.1	0.3593	e12_specific
654	chr12	108546700	108547200	501	*	96.3651	0.825	0.671	2	e12._.a001_e12	7769	Evl	Intronic	7769	uc007ozv.2	0.475	e12_specific
655	chr18	69404409	69404909	501	*	96.3651	0.825	0.671	2	e12._.a001_e12	60166	Tcf4	Intronic	58406	uc008fnt.1	0.477	e12_specific
656	chr19	14565574	14566074	501	*	96.3651	0.825	0.671	2	e12._.a001_e12	32358	Tle4	Intronic	31388	uc056zhs.1	0.4571	e12_specific
657	chrX	42432030	42432530	501	*	96.3651	0.825	0.671	2	e12._.a001_e12	70172	Sh2d1a	Distal	70172	uc009tba.3	0.4671	e12_specific
658	chr1	62529886	62530386	501	*	94.938	0.823	0.667	2	e12._.a001_e12	173180	Nrp2	Intronic	173180	uc007bfi.1	0.4212	e12_specific
659	chr2	57117487	57117987	501	*	94.938	0.823	0.667	2	e12._.a001_e12	6265	Nr4a2	Intronic	2698	uc008jrw.2	0.4651	e12_specific
660	chr2	60879280	60879780	501	*	94.938	0.823	0.667	2	e12._.a001_e12	83673	Rbms1	Intronic	1907	uc008jur.2	0.4551	e12_specific
661	chr2	63573964	63574464	501	*	94.938	0.823	0.667	2	e12._.a001_e12	1073	Gm8541	Intronic	1073	uc008jvu.1	0.4152	e12_specific
662	chr2	102002669	102003169	501	*	94.938	0.823	0.667	2	e12._.a001_e12	116656	Commd9	Intronic	36709	uc057ldr.1	0.497	e12_specific
663	chr3	40674844	40675344	501	*	94.938	0.823	0.667	2	e12._.a001_e12	33776	Slc25a31	Intronic	21387	uc033hte.1	0.3812	e12_specific
664	chr3	53214429	53214929	501	*	94.938	0.823	0.667	2	e12._.a001_e12	173131	Lhfp	Intronic	173131	uc008pep.1	0.4431	e12_specific
665	chr3	140111695	140112195	501	*	94.938	0.823	0.667	2	e12._.a001_e12	83695	Mir7j	Distal	83695	uc033iad.1	0.4052	e12_specific
666	chr5	4877028	4877528	501	*	94.938	0.823	0.667	2	e12._.a001_e12	119061	Fzd1	Intronic	119061	uc008wig.2	0.4671	e12_specific
667	chr5	135982282	135982782	501	*	94.938	0.823	0.667	2	e12._.a001_e12	2426	Zp3	Intronic	2426	uc008zzl.1	0.517	e12_specific
668	chr6	29517079	29517579	501	*	94.938	0.823	0.667	2	e12._.a001_e12	9295	Irf5	Distal	9295	uc009bdu.2	0.5629	e12_specific
669	chr6	66464423	66464923	501	*	94.938	0.823	0.667	2	e12._.a001_e12	70794	Mad2l1	Distal	70794	uc009cen.1	0.4611	e12_specific
670	chr7	101523166	101523666	501	*	94.938	0.823	0.667	2	e12._.a001_e12	37448	Art2a-ps	Distal	26523	uc057luu.1	0.4631	e12_specific
671	chr8	35625287	35625787	501	*	94.938	0.823	0.667	2	e12._.a001_e12	36516	Gm16793	Intronic	4761	uc057alc.1	0.4571	e12_specific
672	chr8	47287630	47288130	501	*	94.938	0.823	0.667	2	e12._.a001_e12	64467	Stox2	Exonic	1521	uc009lqw.2	0.6028	e12_specific
673	chr8	61224587	61225087	501	*	94.938	0.823	0.667	2	e12._.a001_e12	665	Sh3rf1	Intronic	665	uc009ltw.1	0.5729	e12_specific
674	chr8	94066419	94066919	501	*	94.938	0.823	0.667	2	e12._.a001_e12	29470	Ogfod1	Exonic	29470	uc009mvp.1	0.505	e12_specific
675	chr8	105855384	105855884	501	*	94.938	0.823	0.667	2	e12._.a001_e12	530	Thap11	Exonic	530	uc009nei.2	0.6307	e12_specific
676	chr8	120563802	120564302	501	*	94.938	0.823	0.667	2	e12._.a001_e12	25022	Gins2	Intronic	2315	uc009nrc.2	0.5689	e12_specific
677	chr9	119351989	119352489	501	*	94.938	0.823	0.667	2	e12._.a001_e12	5141	Xylb	Distal	5141	uc009sat.2	0.507	e12_specific
678	chr10	120825506	120826006	501	*	94.938	0.823	0.667	2	e12._.a001_e12	31872	Gm15910	Intronic	31872	uc029rjk.1	0.499	e12_specific
679	chr11	120030149	120030649	501	*	94.938	0.823	0.667	2	e12._.a001_e12	15536	Mir338	Intronic	11381	uc007mrl.4	0.5689	e12_specific
680	chr13	34776753	34777253	501	*	94.938	0.823	0.667	2	e12._.a001_e12	42152	Fam50b	Distal	30459	uc033glf.1	0.4052	e12_specific
681	chr13	89797689	89798189	501	*	94.938	0.823	0.667	2	e12._.a001_e12	55426	Vcan	Distal	55426	uc007rjg.1	0.4052	e12_specific
682	chr13	95484607	95485107	501	*	94.938	0.823	0.667	2	e12._.a001_e12	6201	S100z	Distal	6201	uc007rml.1	0.4451	e12_specific
683	chr13	108135616	108136116	501	*	94.938	0.823	0.667	2	e12._.a001_e12	22758	Ndufaf2	Intronic	22758	uc007ruu.2	0.4271	e12_specific
684	chr15	74387452	74387952	501	*	94.938	0.823	0.667	2	e12._.a001_e12	128493	Adgrb1	Distal	128493	uc011zua.1	0.513	e12_specific
685	chr15	86252663	86253163	501	*	94.938	0.823	0.667	2	e12._.a001_e12	38453	Tbc1d22a	Intronic	38453	uc007xea.1	0.523	e12_specific
686	chr18	21300610	21301110	501	*	94.938	0.823	0.667	2	e12._.a001_e12	720	Garem1	Promoter	720	uc008efg.1	0.5569	e12_specific
687	chr19	28560829	28561329	501	*	94.938	0.823	0.667	2	e12._.a001_e12	117144	D930032P07Rik	Intronic	20658	uc008hch.2	0.4731	e12_specific
688	chrX	42359326	42359826	501	*	94.938	0.823	0.667	2	e12._.a001_e12	142876	Sh2d1a	Distal	142876	uc009tba.3	0.4671	e12_specific
689	chr2	5962204	5962704	501	*	93.5156	0.821	0.664	2	e12._.a001_e12	10984	Upf2	Intronic	10984	uc008igc.1	0.4411	e12_specific
690	chr2	27957090	27957590	501	*	93.5156	0.821	0.664	2	e12._.a001_e12	70914	Col5a1	Intronic	1056	uc008ixu.1	0.525	e12_specific
691	chr2	33558157	33558657	501	*	93.5156	0.821	0.664	2	e12._.a001_e12	82103	Lmx1b	Distal	82103	uc008jhy.2	0.511	e12_specific
692	chr2	69428055	69428555	501	*	93.5156	0.821	0.664	2	e12._.a001_e12	47842	Dhrs9	Intronic	30901	uc057ldi.1	0.3932	e12_specific
693	chr2	144527725	144528225	501	*	93.5156	0.821	0.664	2	e12._.a001_e12	229	Polr3f	Promoter	229	uc008mrg.1	0.6188	e12_specific
694	chr4	59783156	59783656	501	*	93.5156	0.821	0.664	2	e12._.a001_e12	448	Inip	Intronic	448	uc008tac.2	0.5629	e12_specific
695	chr4	124277825	124278325	501	*	93.5156	0.821	0.664	2	e12._.a001_e12	207883	1700057H15Rik	Distal	21772	uc008uqo.1	0.5948	e12_specific
696	chr5	24357396	24357896	501	*	93.5156	0.821	0.664	2	e12._.a001_e12	6041	Kcnh2	Distal	6041	uc008wrc.1	0.487	e12_specific
697	chr5	135363539	135364039	501	*	93.5156	0.821	0.664	2	e12._.a001_e12	6163	Nsun5	Exonic	6163	uc008zyh.1	0.5689	e12_specific
698	chr7	73402047	73402547	501	*	93.5156	0.821	0.664	2	e12._.a001_e12	26522	A730056A06Rik	Intronic	11069	uc009hrb.2	0.4112	e12_specific
699	chr7	127587712	127588212	501	*	93.5156	0.821	0.664	2	e12._.a001_e12	632	Ccdc189	Promoter	632	uc009jwd.2	0.5369	e12_specific
700	chr8	125327495	125327995	501	*	93.5156	0.821	0.664	2	e12._.a001_e12	242010	Sipa1l2	Distal	152120	uc029www.2	0.4731	e12_specific
701	chr12	79534870	79535370	501	*	93.5156	0.821	0.664	2	e12._.a001_e12	237837	Rad51b	Intronic	224945	uc029rtt.1	0.4212	e12_specific
702	chr12	84277806	84278306	501	*	93.5156	0.821	0.664	2	e12._.a001_e12	7239	Ptgr2	Distal	7239	uc007oeo.2	0.4072	e12_specific
703	chr14	118080620	118081120	501	*	93.5156	0.821	0.664	2	e12._.a001_e12	28623	Dct	Distal	8726	uc033gsq.1	0.4391	e12_specific
704	chr14	118209607	118210107	501	*	93.5156	0.821	0.664	2	e12._.a001_e12	26374	LOC105245869	Distal	1833	uc007uys.1	0.3852	e12_specific
705	chr16	41551087	41551587	501	*	93.5156	0.821	0.664	2	e12._.a001_e12	752131	Mir6540	Intronic	17994	uc007zfs.1	0.3872	e12_specific
706	chr17	7170261	7170761	501	*	93.5156	0.821	0.664	2	e12._.a001_e12	395	Rps6ka2	Intronic	395	uc008aih.3	0.5988	e12_specific
707	chr19	4099771	4100271	501	*	93.5156	0.821	0.664	2	e12._.a001_e12	22	Pitpnm1	Promoter	22	uc008fyn.3	0.6806	e12_specific
708	chr19	5871151	5871651	501	*	93.5156	0.821	0.664	2	e12._.a001_e12	3806	Frmd8	Intronic	2017	uc008gfo.1	0.6287	e12_specific
709	chr2	30095806	30096306	501	*	92.0977	0.819	0.659	2	e12._.a001_e12	2420	Zdhhc12	Distal	2420	uc008jbd.1	0.485	e12_specific
710	chr2	69898216	69898716	501	*	92.0977	0.819	0.659	2	e12._.a001_e12	1219	Ubr3	Intronic	1219	uc008jyy.2	0.5289	e12_specific
711	chr3	88424441	88424941	501	*	92.0977	0.819	0.659	2	e12._.a001_e12	449	Slc25a44	Intronic	442	uc008pvc.3	0.5389	e12_specific
712	chr4	8535836	8536336	501	*	92.0977	0.819	0.659	2	e12._.a001_e12	441	Rab2a	Intronic	441	uc008rxw.1	0.7365	e12_specific
713	chr4	44851884	44852384	501	*	92.0977	0.819	0.659	2	e12._.a001_e12	95574	Zcchc7	Intronic	72018	uc008ssa.3	0.4311	e12_specific
714	chr4	127319591	127320091	501	*	92.0977	0.819	0.659	2	e12._.a001_e12	5801	Gja4	Distal	5801	uc008uur.2	0.497	e12_specific
715	chr4	135439139	135439639	501	*	92.0977	0.819	0.659	2	e12._.a001_e12	5583	Rcan3	Distal	5583	uc008vgm.1	0.505	e12_specific
716	chr5	33675901	33676401	501	*	92.0977	0.819	0.659	2	e12._.a001_e12	18022	Tacc3	Distal	4144	uc029vha.1	0.505	e12_specific
717	chr5	92434484	92434984	501	*	92.0977	0.819	0.659	2	e12._.a001_e12	464	Nup54	Intronic	464	uc008ydk.1	0.7006	e12_specific
718	chr5	93053501	93054001	501	*	92.0977	0.819	0.659	2	e12._.a001_e12	8728	Sowahb	Distal	8728	uc008ydw.1	0.4391	e12_specific
719	chr6	73427364	73427864	501	*	32.4042	0.819	0.659	2	e12._.a003_e12	42052	4931417E11Rik	Distal	42052	uc009cjo.2	0.4411	e12_specific
720	chr6	77047527	77048027	501	*	92.0977	0.819	0.659	2	e12._.a001_e12	194939	Lrrtm1	Intronic	194939	uc009cjt.1	0.3772	e12_specific
721	chr6	102186260	102186760	501	*	92.0977	0.819	0.659	2	e12._.a001_e12	79589	4930587E11Rik	Intronic	79589	uc057aeb.1	0.3852	e12_specific
722	chr7	109028180	109028680	501	*	32.4042	0.819	0.659	2	e12._.a003_e12	54900	Ric3	Intronic	17549	uc009jdf.1	0.4212	e12_specific
723	chr8	70864879	70865379	501	*	92.0977	0.819	0.659	2	e12._.a001_e12	1870	Kcnn1	Promoter	1870	uc009mbx.2	0.5768	e12_specific
724	chr9	63534272	63534772	501	*	92.0977	0.819	0.659	2	e12._.a001_e12	67970	Iqch	Intronic	368	uc057cdo.1	0.507	e12_specific
725	chr9	91365024	91365524	501	*	92.0977	0.819	0.659	2	e12._.a001_e12	524	Zic1	Exonic	499	uc009raf.1	0.6527	e12_specific
726	chr10	37139338	37139838	501	*	92.0977	0.819	0.659	2	e12._.a001_e12	661	Marcks	Promoter	325	uc007evi.1	0.4112	e12_specific
727	chr10	62339488	62339988	501	*	92.0977	0.819	0.659	2	e12._.a001_e12	868	Hk1os	Promoter	682	uc007fgy.2	0.6287	e12_specific
728	chr10	67121500	67122000	501	*	92.0977	0.819	0.659	2	e12._.a001_e12	24761	Reep3	Intronic	5507	uc011xfp.1	0.3992	e12_specific
729	chr10	79682771	79683271	501	*	92.0977	0.819	0.659	2	e12._.a001_e12	825	Cdc34	Intronic	825	uc007fzi.1	0.5848	e12_specific
730	chr11	96284371	96284871	501	*	92.0977	0.819	0.659	2	e12._.a001_e12	2024	Hoxb7	Exonic	2024	uc007lbr.1	0.6387	e12_specific
731	chr11	117156672	117157172	501	*	92.0977	0.819	0.659	2	e12._.a001_e12	41749	Sec14l1	Exonic	41749	uc007mmz.2	0.5768	e12_specific
732	chr13	64107442	64107942	501	*	92.0977	0.819	0.659	2	e12._.a001_e12	18490	Hsd17b3	Intronic	18490	uc007qyf.1	0.475	e12_specific
733	chr13	101813169	101813669	501	*	92.0977	0.819	0.659	2	e12._.a001_e12	45201	Pik3r1	Distal	42071	uc007rrw.1	0.4531	e12_specific
734	chr14	55027546	55028046	501	*	32.4042	0.819	0.659	2	e12._.a003_e12	10665	Gm10364	Distal	10665	uc033gqx.1	0.4611	e12_specific
735	chr14	60752850	60753350	501	*	92.0977	0.819	0.659	2	e12._.a001_e12	15033	C1qtnf9	Intronic	2022	uc007ufe.2	0.485	e12_specific
736	chr15	102355892	102356392	501	*	92.0977	0.819	0.659	2	e12._.a001_e12	5382	Aaas	Distal	5382	uc007xvl.2	0.6547	e12_specific
737	chr17	47648972	47649472	501	*	92.0977	0.819	0.659	2	e12._.a001_e12	37625	Usp49	Intronic	18531	uc008cvv.1	0.4152	e12_specific
738	chr17	80981691	80982191	501	*	92.0977	0.819	0.659	2	e12._.a001_e12	37308	Tmem178	Intronic	37308	uc008drn.1	0.495	e12_specific
739	chr18	24020846	24021346	501	*	32.4042	0.819	0.659	2	e12._.a003_e12	324	Zfp24	Promoter	324	uc008egn.1	0.5489	e12_specific
740	chr18	58187487	58187987	501	*	92.0977	0.819	0.659	2	e12._.a001_e12	22188	Fbn2	Intronic	22188	uc008ezn.1	0.4152	e12_specific
741	chr19	60513058	60513558	501	*	92.0977	0.819	0.659	2	e12._.a001_e12	45003	Prlhr	Intronic	45003	uc008ibu.2	0.4192	e12_specific
742	chrX	98919929	98920429	501	*	32.4042	0.819	0.659	2	e12._.a003_e12	17601	Yipf6	Distal	17601	uc009tvd.1	0.3713	e12_specific
743	chr2	68406558	68407058	501	*	90.6845	0.816	0.655	2	e12._.a001_e12	65172	Stk39	Intronic	20119	uc029txy.1	0.4591	e12_specific
744	chr2	96475644	96476144	501	*	90.6845	0.816	0.655	2	e12._.a001_e12	157724	Lrrc4c	Intronic	92675	uc008lhe.1	0.4391	e12_specific
745	chr3	26641318	26641818	501	*	90.6845	0.816	0.655	2	e12._.a001_e12	3936	Spata16	Intronic	3936	uc008ote.1	0.4471	e12_specific
746	chr3	79129158	79129658	501	*	90.6845	0.816	0.655	2	e12._.a001_e12	43789	Rapgef2	Intronic	15478	uc008pnl.2	0.4491	e12_specific
747	chr3	124262166	124262666	501	*	90.6845	0.816	0.655	2	e12._.a001_e12	58620	Tram1l1	Distal	58620	uc008rfr.1	0.3613	e12_specific
748	chr4	58551769	58552269	501	*	90.6845	0.816	0.655	2	e12._.a001_e12	1471	Lpar1	Intronic	1273	uc008szc.2	0.4491	e12_specific
749	chr4	129334592	129335092	501	*	90.6845	0.816	0.655	2	e12._.a001_e12	527	Rbbp4	Promoter	527	uc008uwt.1	0.6327	e12_specific
750	chr6	29762449	29762949	501	*	90.6845	0.816	0.655	2	e12._.a001_e12	5743	Ahcyl2	Distal	5743	uc009beg.2	0.4391	e12_specific
751	chr6	49210329	49210829	501	*	90.6845	0.816	0.655	2	e12._.a001_e12	4374	Igf2bp3	Intronic	4374	uc009bwi.2	0.521	e12_specific
752	chr7	81539500	81540000	501	*	90.6845	0.816	0.655	2	e12._.a001_e12	9833	Mir1839	Intronic	9833	uc012fnx.1	0.4411	e12_specific
753	chr8	12324501	12325001	501	*	90.6845	0.816	0.655	2	e12._.a001_e12	61019	Sox1ot	Distal	61019	uc012fzm.1	0.523	e12_specific
754	chr8	48224730	48225230	501	*	90.6845	0.816	0.655	2	e12._.a001_e12	125887	Dctd	Distal	75118	uc009lrt.1	0.489	e12_specific
755	chr8	110145474	110145974	501	*	90.6845	0.816	0.655	2	e12._.a001_e12	22481	Calb2	Intronic	16211	uc009nkm.2	0.4651	e12_specific
756	chr8	126583967	126584467	501	*	90.6845	0.816	0.655	2	e12._.a001_e12	9218	Irf2bp2	Distal	9218	uc009nyw.2	0.6727	e12_specific
757	chr9	23380073	23380573	501	*	90.6845	0.816	0.655	2	e12._.a001_e12	157246	Bmper	Intronic	157246	uc009oow.2	0.4072	e12_specific
758	chr9	45656889	45657389	501	*	90.6845	0.816	0.655	2	e12._.a001_e12	171498	Cep164	Intronic	12856	uc009pga.1	0.5369	e12_specific
759	chr9	50333352	50333852	501	*	90.6845	0.816	0.655	2	e12._.a001_e12	100419	2310003N18Rik	Distal	100419	uc057aom.1	0.4311	e12_specific
760	chr9	55355200	55355700	501	*	90.6845	0.816	0.655	2	e12._.a001_e12	28500	Tmem266	Intronic	28500	uc009psj.1	0.475	e12_specific
761	chr9	121108058	121108558	501	*	90.6845	0.816	0.655	2	e12._.a001_e12	153221	Mir7090	Intronic	149109	uc012hcp.1	0.5469	e12_specific
762	chr11	120948834	120949334	501	*	90.6845	0.816	0.655	2	e12._.a001_e12	599	Slc16a3	Exonic	16	uc007mux.1	0.7006	e12_specific
763	chr12	39667633	39668133	501	*	90.6845	0.816	0.655	2	e12._.a001_e12	370103	Arl4a	Distal	368862	uc033gdf.1	0.3733	e12_specific
764	chr12	76403261	76403761	501	*	90.6845	0.816	0.655	2	e12._.a001_e12	664	Hspa2	Promoter	142	uc057kon.1	0.5529	e12_specific
765	chr12	81780467	81780967	501	*	90.6845	0.816	0.655	2	e12._.a001_e12	452	Map3k9	Exonic	452	uc007oco.2	0.7166	e12_specific
766	chr12	81828265	81828765	501	*	90.6845	0.816	0.655	2	e12._.a001_e12	31514	Pcnx	Distal	31514	uc007ocq.1	0.4551	e12_specific
767	chr13	37862437	37862937	501	*	90.6845	0.816	0.655	2	e12._.a001_e12	36648	Rreb1	Intronic	25746	uc007qda.2	0.5289	e12_specific
768	chr13	48998503	48999003	501	*	90.6845	0.816	0.655	2	e12._.a001_e12	30640	Fam120aos	Distal	30640	uc007qip.2	0.519	e12_specific
769	chr14	38936605	38937105	501	*	90.6845	0.816	0.655	2	e12._.a001_e12	38552	Nrg3os	Intronic	38552	uc029sic.1	0.3673	e12_specific
770	chr14	49088296	49088796	501	*	90.6845	0.816	0.655	2	e12._.a001_e12	21878	Exoc5	Distal	21878	uc007tjv.2	0.3952	e12_specific
771	chr15	89152303	89152803	501	*	90.6845	0.816	0.655	2	e12._.a001_e12	2946	Mapk11	Distal	2946	uc007xfp.3	0.5768	e12_specific
772	chr17	86963404	86963904	501	*	90.6845	0.816	0.655	2	e12._.a001_e12	542	Rhoq	Exonic	542	uc008dum.1	0.7325	e12_specific
773	chr18	70582246	70582746	501	*	90.6845	0.816	0.655	2	e12._.a001_e12	14203	Mbd2	Exonic	9390	uc057bkt.1	0.505	e12_specific
774	chr1	106176798	106177298	501	*	89.2761	0.814	0.65	2	e12._.a001_e12	5178	Phlpp1	Intronic	5178	uc007cgu.2	0.3812	e12_specific
775	chr1	177171249	177171749	501	*	89.2761	0.814	0.65	2	e12._.a001_e12	77267	Akt3	Intronic	77267	uc007duk.2	0.3752	e12_specific
776	chr2	71243235	71243735	501	*	89.2761	0.814	0.65	2	e12._.a001_e12	31778	Dync1i2	Intronic	8685	uc008kal.1	0.4132	e12_specific
777	chr2	74691519	74692019	501	*	89.2761	0.814	0.65	2	e12._.a001_e12	121	Hoxd10	Promoter	121	uc008kdx.3	0.5968	e12_specific
778	chr2	155703542	155704042	501	*	89.2761	0.814	0.65	2	e12._.a001_e12	11407	Trpc4ap	Intronic	11407	uc008nlc.2	0.4172	e12_specific
779	chr3	38939530	38940030	501	*	89.2761	0.814	0.65	2	e12._.a001_e12	52839	Fat4	Intronic	52839	uc008pbe.1	0.4012	e12_specific
780	chr3	103914964	103915464	501	*	89.2761	0.814	0.65	2	e12._.a001_e12	1093	Rsbn1	Intronic	1093	uc008qtw.1	0.5988	e12_specific
781	chr3	115965503	115966003	501	*	89.2761	0.814	0.65	2	e12._.a001_e12	14148	Mir669n	Intronic	14148	uc056zuc.1	0.4351	e12_specific
782	chr3	145827641	145828141	501	*	89.2761	0.814	0.65	2	e12._.a001_e12	69198	Ddah1	Intronic	69198	uc008rqr.2	0.4551	e12_specific
783	chr4	6816622	6817122	501	*	89.2761	0.814	0.65	2	e12._.a001_e12	174684	Tox	Intronic	111644	uc057brg.1	0.3733	e12_specific
784	chr4	108433194	108433694	501	*	89.2761	0.814	0.65	2	e12._.a001_e12	25981	Tut4	Distal	25981	uc008ubd.1	0.4351	e12_specific
785	chr4	151586026	151586526	501	*	89.2761	0.814	0.65	2	e12._.a001_e12	275491	Camta1	Intronic	209805	uc008vyo.1	0.4551	e12_specific
786	chr5	9910625	9911125	501	*	89.2761	0.814	0.65	2	e12._.a001_e12	185522	Grm3	Distal	185522	uc008wll.1	0.3413	e12_specific
787	chr5	113930815	113931315	501	*	89.2761	0.814	0.65	2	e12._.a001_e12	22358	Coro1c	Distal	9751	uc029vmr.1	0.5549	e12_specific
788	chr5	136051452	136051952	501	*	89.2761	0.814	0.65	2	e12._.a001_e12	5564	Upk3bl	Distal	5564	uc008zzs.1	0.5529	e12_specific
789	chr5	144897829	144898329	501	*	89.2761	0.814	0.65	2	e12._.a001_e12	1262	Mir7039	Promoter	1262	uc033inu.1	0.489	e12_specific
790	chr6	22078783	22079283	501	*	89.2761	0.814	0.65	2	e12._.a001_e12	93122	Cped1	Intronic	93122	uc009bav.1	0.3972	e12_specific
791	chr6	90561354	90561854	501	*	89.2761	0.814	0.65	2	e12._.a001_e12	10785	Aldh1l1	Intronic	10755	uc009cxm.1	0.4451	e12_specific
792	chr7	45340611	45341111	501	*	89.2761	0.814	0.65	2	e12._.a001_e12	5591	Hrc	Intronic	89	uc012fkg.1	0.5469	e12_specific
793	chr7	45404971	45405471	501	*	89.2761	0.814	0.65	2	e12._.a001_e12	738	Kcna7	Promoter	738	uc009guz.1	0.5509	e12_specific
794	chr8	112268175	112268675	501	*	89.2761	0.814	0.65	2	e12._.a001_e12	257065	Terf2ip	Distal	253388	uc057lxw.1	0.4431	e12_specific
795	chr9	34375039	34375539	501	*	89.2761	0.814	0.65	2	e12._.a001_e12	110836	Kirrel3	Distal	110836	uc009osf.1	0.4132	e12_specific
796	chr9	88332368	88332868	501	*	89.2761	0.814	0.65	2	e12._.a001_e12	5008	Nt5e	Intronic	5008	uc009qyi.2	0.475	e12_specific
797	chr9	118908159	118908659	501	*	89.2761	0.814	0.65	2	e12._.a001_e12	18126	Ctdspl	Distal	17848	uc009rzy.1	0.4371	e12_specific
798	chr10	26327703	26328203	501	*	89.2761	0.814	0.65	2	e12._.a001_e12	48017	L3mbtl3	Intronic	24421	uc057kif.1	0.4471	e12_specific
799	chr10	79945785	79946285	501	*	89.2761	0.814	0.65	2	e12._.a001_e12	14116	Wdr18	Intronic	243	uc007gar.2	0.5749	e12_specific
800	chr10	93577442	93577942	501	*	89.2761	0.814	0.65	2	e12._.a001_e12	11720	4933408J17Rik	Intronic	11720	uc029ren.1	0.4471	e12_specific
801	chr11	78347296	78347796	501	*	89.2761	0.814	0.65	2	e12._.a001_e12	4050	Unc119	Intronic	835	uc057azg.1	0.523	e12_specific
802	chr11	94676678	94677178	501	*	89.2761	0.814	0.65	2	e12._.a001_e12	564	Xylt2	Intronic	564	uc007kzi.2	0.6407	e12_specific
803	chr11	100714488	100714988	501	*	89.2761	0.814	0.65	2	e12._.a001_e12	887	Hspb9	Distal	887	uc011yfe.1	0.503	e12_specific
804	chr11	103266708	103267208	501	*	89.2761	0.814	0.65	2	e12._.a001_e12	442	Map3k14	Intronic	442	uc007lua.1	0.5669	e12_specific
805	chr12	10391069	10391569	501	*	89.2761	0.814	0.65	2	e12._.a001_e12	538	Rdh14	Intronic	538	uc007nar.2	0.5729	e12_specific
806	chr12	79814292	79814792	501	*	89.2761	0.814	0.65	2	e12._.a001_e12	121721	9430078K24Rik	Exonic	110190	uc007oak.1	0.4531	e12_specific
807	chr14	12388375	12388875	501	*	89.2761	0.814	0.65	2	e12._.a001_e12	42759	Fezf2	Intronic	42759	uc007sfs.2	0.4731	e12_specific
808	chr15	13100351	13100851	501	*	89.2761	0.814	0.65	2	e12._.a001_e12	73073	Cdh6	Intronic	73073	uc007vif.2	0.4072	e12_specific
809	chr15	54069952	54070452	501	*	89.2761	0.814	0.65	2	e12._.a001_e12	167664	Samd12	Distal	167664	uc007vrj.1	0.4451	e12_specific
810	chr17	56111748	56112248	501	*	89.2761	0.814	0.65	2	e12._.a001_e12	2195	Plin4	Exonic	2195	uc008day.2	0.5469	e12_specific
811	chr17	56241971	56242471	501	*	89.2761	0.814	0.65	2	e12._.a001_e12	766	Mir7b	Promoter	504	uc008dbj.1	0.5409	e12_specific
812	chr17	80255187	80255687	501	*	89.2761	0.814	0.65	2	e12._.a001_e12	30947	Gemin6	Intronic	3272	uc008dqy.2	0.491	e12_specific
813	chr18	82130248	82130748	501	*	89.2761	0.814	0.65	2	e12._.a001_e12	138417	Mir5127	Distal	138417	uc029tqg.1	0.4651	e12_specific
814	chrX	169905998	169906498	501	*	89.2761	0.814	0.65	2	e12._.a001_e12	126612	4933400A11Rik	Intronic	20705	uc009uyf.1	0.485	e12_specific
815	chr1	54484842	54485342	501	*	87.8725	0.811	0.646	2	e12._.a001_e12	46065	Gtf3c3	Intronic	46065	uc007azp.2	0.4271	e12_specific
816	chr1	63576705	63577205	501	*	87.8725	0.811	0.646	2	e12._.a001_e12	109971	Dytn	Intronic	9105	uc007bgh.2	0.4072	e12_specific
817	chr1	84557045	84557545	501	*	87.8725	0.811	0.646	2	e12._.a001_e12	138543	Mir5126	Intronic	138543	uc029qpm.1	0.4371	e12_specific
818	chr2	73169472	73169972	501	*	87.8725	0.811	0.646	2	e12._.a001_e12	44724	Ola1	Intronic	44724	uc008kcg.1	0.3673	e12_specific
819	chr2	114873060	114873560	501	*	87.8725	0.811	0.646	2	e12._.a001_e12	218381	Dph6	Distal	218381	uc008lqk.1	0.4052	e12_specific
820	chr3	40123767	40124267	501	*	87.8725	0.811	0.646	2	e12._.a001_e12	398894	1700017G19Rik	Distal	398894	uc029ulq.1	0.4491	e12_specific
821	chr4	20122285	20122785	501	*	87.8725	0.811	0.646	2	e12._.a001_e12	80482	Ggh	Exonic	80482	uc008sck.1	0.4092	e12_specific
822	chr4	86611366	86611866	501	*	87.8725	0.811	0.646	2	e12._.a001_e12	405	Haus6	Intronic	405	uc008tlx.2	0.5629	e12_specific
823	chr4	135828392	135828892	501	*	87.8725	0.811	0.646	2	e12._.a001_e12	27428	Srsf10	Distal	27428	uc008vha.2	0.5289	e12_specific
824	chr4	153560190	153560690	501	*	87.8725	0.811	0.646	2	e12._.a001_e12	77609	Ajap1	Distal	77609	uc008was.1	0.491	e12_specific
825	chr5	98561280	98561780	501	*	87.8725	0.811	0.646	2	e12._.a001_e12	85865	Mir703	Intronic	5473	uc008ygf.1	0.3932	e12_specific
826	chr5	119844952	119845452	501	*	87.8725	0.811	0.646	2	e12._.a001_e12	10538	Tbx5	Intronic	10538	uc008zgz.2	0.523	e12_specific
827	chr6	47920880	47921380	501	*	87.8725	0.811	0.646	2	e12._.a001_e12	561	Zfp212	Intronic	561	uc009btm.3	0.5269	e12_specific
828	chr6	106466263	106466763	501	*	87.8725	0.811	0.646	2	e12._.a001_e12	282523	Il5ra	Intronic	42854	uc009dcw.1	0.4172	e12_specific
829	chr7	19282891	19283391	501	*	87.8725	0.811	0.646	2	e12._.a001_e12	516	Rtn2	Intronic	516	uc009flh.2	0.6168	e12_specific
830	chr7	48897580	48898080	501	*	87.8725	0.811	0.646	2	e12._.a001_e12	16233	E2f8	Distal	976	uc009hbc.1	0.4571	e12_specific
831	chr7	73386541	73387041	501	*	87.8725	0.811	0.646	2	e12._.a001_e12	11016	A730056A06Rik	Intronic	4435	uc009hrb.2	0.4351	e12_specific
832	chr7	78886434	78886934	501	*	87.8725	0.811	0.646	2	e12._.a001_e12	1592	Mir7-2	Promoter	1592	uc012fne.1	0.4731	e12_specific
833	chr7	126565695	126566195	501	*	87.8725	0.811	0.646	2	e12._.a001_e12	420	Eif3c	Intronic	24	uc057caz.1	0.6068	e12_specific
834	chr7	138605892	138606392	501	*	87.8725	0.811	0.646	2	e12._.a001_e12	51899	4930543N07Rik	Distal	51899	uc009kfa.1	0.3752	e12_specific
835	chr8	48776052	48776552	501	*	87.8725	0.811	0.646	2	e12._.a001_e12	101611	Tenm3	Distal	79114	uc009lrv.1	0.4371	e12_specific
836	chr8	108726677	108727177	501	*	87.8725	0.811	0.646	2	e12._.a001_e12	12282	Zfhx3	Intronic	12282	uc009nid.1	0.5489	e12_specific
837	chr9	64016956	64017456	501	*	87.8725	0.811	0.646	2	e12._.a001_e12	4852	Smad6	Intronic	4852	uc009qbk.2	0.5888	e12_specific
838	chr9	71861634	71862134	501	*	87.8725	0.811	0.646	2	e12._.a001_e12	90281	Cgnl1	Intronic	7894	uc009qpd.2	0.4032	e12_specific
839	chr9	120861174	120861674	501	*	87.8725	0.811	0.646	2	e12._.a001_e12	53825	1700020M21Rik	Distal	53825	uc029xgp.1	0.4451	e12_specific
840	chr10	18388627	18389127	501	*	87.8725	0.811	0.646	2	e12._.a001_e12	18760	Nhsl1	Distal	18760	uc007emg.1	0.4711	e12_specific
841	chr10	23812956	23813456	501	*	87.8725	0.811	0.646	2	e12._.a001_e12	16219	Slc18b1	Intronic	7312	uc007epz.3	0.491	e12_specific
842	chr10	93611339	93611839	501	*	87.8725	0.811	0.646	2	e12._.a001_e12	21930	Snrpf	Distal	21930	uc007guw.2	0.3912	e12_specific
843	chr12	72854326	72854826	501	*	87.8725	0.811	0.646	2	e12._.a001_e12	85305	Six6	Distal	62302	uc011ynp.1	0.4371	e12_specific
844	chr12	119239189	119239689	501	*	87.8725	0.811	0.646	2	e12._.a001_e12	1162	Itgb8	Promoter	1162	uc007pik.1	0.4671	e12_specific
845	chr13	110871069	110871569	501	*	87.8725	0.811	0.646	2	e12._.a001_e12	32179	Gm38397	Distal	32179	uc056yve.1	0.4132	e12_specific
846	chr13	112985845	112986345	501	*	87.8725	0.811	0.646	2	e12._.a001_e12	1706	Ccno	Promoter	1706	uc007rwz.1	0.515	e12_specific
847	chr18	21001062	21001562	501	*	87.8725	0.811	0.646	2	e12._.a001_e12	11	Rnf138	Promoter	11	uc008efc.2	0.6287	e12_specific
848	chr19	55597245	55597745	501	*	87.8725	0.811	0.646	2	e12._.a001_e12	104708	4930552P12Rik	Intronic	104708	uc029tsx.1	0.4451	e12_specific
849	chr19	56063569	56064069	501	*	87.8725	0.811	0.646	2	e12._.a001_e12	224118	Habp2	Intronic	28722	uc008hyp.1	0.4611	e12_specific
850	chr1	168382781	168383281	501	*	30.7439	0.81	0.643	2	e12._.a003_e12	49137	Pbx1	Intronic	31076	uc056yeu.1	0.4731	e12_specific
851	chr5	9160839	9161339	501	*	30.7439	0.81	0.643	2	e12._.a003_e12	686	Dmtf1	Intronic	102	uc008wlg.1	0.6128	e12_specific
852	chr7	62423233	62423733	501	*	30.7439	0.81	0.643	2	e12._.a003_e12	3343	Mkrn3	Distal	3343	uc009hfi.1	0.4551	e12_specific
853	chr8	49372629	49373129	501	*	30.7439	0.81	0.643	2	e12._.a003_e12	698188	Tenm3	Distal	1965	uc009lrw.1	0.4651	e12_specific
854	chr11	5219909	5220409	501	*	30.7439	0.81	0.643	2	e12._.a003_e12	41450	Kremen1	Intronic	18342	uc007hwi.1	0.4591	e12_specific
855	chr2	4864418	4864918	501	*	86.4738	0.809	0.64	2	e12._.a001_e12	16895	Sephs1	Distal	16895	uc008ifb.2	0.4651	e12_specific
856	chr3	34568028	34568528	501	*	86.4738	0.809	0.64	2	e12._.a001_e12	7896	Sox2ot	Intronic	7896	uc012cor.1	0.3972	e12_specific
857	chr4	43523384	43523884	501	*	86.4738	0.809	0.64	2	e12._.a001_e12	79	Tpm2	Promoter	79	uc008sqb.2	0.6846	e12_specific
858	chr4	47474669	47475169	501	*	86.4738	0.809	0.64	2	e12._.a001_e12	257	Sec61b	Promoter	257	uc008sur.1	0.6028	e12_specific
859	chr4	65699946	65700446	501	*	86.4738	0.809	0.64	2	e12._.a001_e12	95209	Trim32	Intronic	86987	uc033ics.1	0.489	e12_specific
860	chr4	85782500	85783000	501	*	86.4738	0.809	0.64	2	e12._.a001_e12	271164	Adamtsl1	Distal	268422	uc008tlp.1	0.4351	e12_specific
861	chr4	155735173	155735673	501	*	86.4738	0.809	0.64	2	e12._.a001_e12	618	Tmem240	Exonic	618	uc012dqw.1	0.6926	e12_specific
862	chr5	32460363	32460863	501	*	86.4738	0.809	0.64	2	e12._.a001_e12	1642	Ppp1cb	Intronic	1642	uc008wzq.2	0.3533	e12_specific
863	chr5	47557103	47557603	501	*	86.4738	0.809	0.64	2	e12._.a001_e12	425801	Slit2	Distal	425801	uc008xjm.2	0.3832	e12_specific
864	chr5	135995071	135995571	501	*	86.4738	0.809	0.64	2	e12._.a001_e12	520	Dtx2	Exonic	520	uc008zzm.2	0.5988	e12_specific
865	chr7	144583546	144584046	501	*	86.4738	0.809	0.64	2	e12._.a001_e12	1359	Fadd	Promoter	1359	uc009kql.1	0.479	e12_specific
866	chr8	120488479	120488979	501	*	86.4738	0.809	0.64	2	e12._.a001_e12	136	Gse1	Promoter	136	uc009nqz.2	0.517	e12_specific
867	chr9	64811728	64812228	501	*	86.4738	0.809	0.64	2	e12._.a001_e12	966	Dennd4a	Intronic	637	uc009qcf.2	0.6188	e12_specific
868	chr10	10929646	10930146	501	*	86.4738	0.809	0.64	2	e12._.a001_e12	152434	Grm1	Intronic	151059	uc007ejh.2	0.4052	e12_specific
869	chr10	19167597	19168097	501	*	86.4738	0.809	0.64	2	e12._.a001_e12	26097	Gm20139	Intronic	608	uc007end.2	0.495	e12_specific
870	chr10	105484242	105484742	501	*	86.4738	0.809	0.64	2	e12._.a001_e12	89986	Tmtc2	Intronic	89986	uc007gym.2	0.4591	e12_specific
871	chr10	111117079	111117579	501	*	86.4738	0.809	0.64	2	e12._.a001_e12	47472	Osbpl8	Distal	47472	uc007gzx.1	0.485	e12_specific
872	chr10	127169934	127170434	501	*	86.4738	0.809	0.64	2	e12._.a001_e12	5027	B4galnt1	Exonic	4352	uc007hie.2	0.5289	e12_specific
873	chr11	75963906	75964406	501	*	86.4738	0.809	0.64	2	e12._.a001_e12	35755	1700016K19Rik	Distal	35755	uc007key.2	0.513	e12_specific
874	chr11	102690160	102690660	501	*	86.4738	0.809	0.64	2	e12._.a001_e12	7314	Ccdc43	Intronic	1550	uc007lsh.1	0.521	e12_specific
875	chr13	22040592	22041092	501	*	86.4738	0.809	0.64	2	e12._.a001_e12	519	Hist1h4i	Distal	519	uc007psc.2	0.4651	e12_specific
876	chr13	70978880	70979380	501	*	86.4738	0.809	0.64	2	e12._.a001_e12	96181	8030423J24Rik	Distal	96181	uc029scc.1	0.487	e12_specific
877	chr15	74504490	74504990	501	*	86.4738	0.809	0.64	2	e12._.a001_e12	11455	Adgrb1	Distal	11455	uc011zua.1	0.491	e12_specific
878	chr15	91077927	91078427	501	*	86.4738	0.809	0.64	2	e12._.a001_e12	28225	Kif21a	Distal	28225	uc007xhs.3	0.4711	e12_specific
879	chr16	23258741	23259241	501	*	86.4738	0.809	0.64	2	e12._.a001_e12	33660	BC106179	Intronic	31478	uc007ytp.2	0.475	e12_specific
880	chr16	31650791	31651291	501	*	86.4738	0.809	0.64	2	e12._.a001_e12	12401	Dlg1	Distal	12401	uc007yxo.2	0.477	e12_specific
881	chr17	24527191	24527691	501	*	86.4738	0.809	0.64	2	e12._.a001_e12	496	Traf7	Promoter	496	uc008awq.2	0.489	e12_specific
882	chr19	14502153	14502653	501	*	86.4738	0.809	0.64	2	e12._.a001_e12	66452	Gm8630	Intronic	66452	uc008gwj.1	0.4391	e12_specific
883	chrX	36552219	36552719	501	*	86.4738	0.809	0.64	2	e12._.a001_e12	45723	Pgrmc1	Distal	45723	uc009sxo.2	0.4671	e12_specific
884	chr1	38436246	38436746	501	*	85.0801	0.806	0.636	2	e12._.a001_e12	228458	Aff3	Intronic	51546	uc007asw.1	0.481	e12_specific
885	chr1	39730745	39731245	501	*	85.0801	0.806	0.636	2	e12._.a001_e12	10005	Rfx8	Distal	10005	uc007atn.2	0.4471	e12_specific
886	chr1	87002913	87003413	501	*	85.0801	0.806	0.636	2	e12._.a001_e12	86764	Alppl2	Intronic	77007	uc007bvx.1	0.479	e12_specific
887	chr2	60122157	60122657	501	*	85.0801	0.806	0.636	2	e12._.a001_e12	3402	Baz2b	Intronic	3402	uc008jtr.1	0.3952	e12_specific
888	chr2	158207753	158208253	501	*	85.0801	0.806	0.636	2	e12._.a001_e12	15994	1700060C20Rik	Intronic	15994	uc008npu.3	0.5629	e12_specific
889	chr4	53491209	53491709	501	*	85.0801	0.806	0.636	2	e12._.a001_e12	51045	Slc44a1	Exonic	51045	uc008sxa.2	0.4052	e12_specific
890	chr4	72204545	72205045	501	*	85.0801	0.806	0.636	2	e12._.a001_e12	3550	C630043F03Rik	Distal	3550	uc008tim.2	0.4112	e12_specific
891	chr4	103838378	103838878	501	*	85.0801	0.806	0.636	2	e12._.a001_e12	218962	Dab1	Intronic	218962	uc008txu.1	0.4571	e12_specific
892	chr4	120953604	120954104	501	*	85.0801	0.806	0.636	2	e12._.a001_e12	2152	Zfp69	Distal	2152	uc008unv.2	0.4351	e12_specific
893	chr4	141310249	141310749	501	*	85.0801	0.806	0.636	2	e12._.a001_e12	9277	Epha2	Intronic	9277	uc008voc.2	0.5629	e12_specific
894	chr5	44106249	44106749	501	*	85.0801	0.806	0.636	2	e12._.a001_e12	4466	Prom1	Distal	4466	uc008xih.1	0.4251	e12_specific
895	chr5	106453258	106453758	501	*	85.0801	0.806	0.636	2	e12._.a001_e12	4657	Barhl2	Exonic	4657	uc008ylm.1	0.6766	e12_specific
896	chr5	111422339	111422839	501	*	85.0801	0.806	0.636	2	e12._.a001_e12	4422	Mn1	Intronic	4422	uc008yse.1	0.4331	e12_specific
897	chr5	120457513	120458013	501	*	85.0801	0.806	0.636	2	e12._.a001_e12	15046	Sdsl	Distal	14999	uc008zhe.1	0.5649	e12_specific
898	chr6	39400280	39400780	501	*	85.0801	0.806	0.636	2	e12._.a001_e12	19101	Rab19	Intronic	19101	uc009blp.2	0.4511	e12_specific
899	chr6	128843648	128844148	501	*	85.0801	0.806	0.636	2	e12._.a001_e12	17582	Klrb1b	Distal	17582	uc009eeq.2	0.4311	e12_specific
900	chr7	19698027	19698527	501	*	85.0801	0.806	0.636	2	e12._.a001_e12	910	Apoe	Exonic	120	uc057age.1	0.5429	e12_specific
901	chr7	30421410	30421910	501	*	85.0801	0.806	0.636	2	e12._.a001_e12	71	Nfkbid	Promoter	71	uc009gei.1	0.6028	e12_specific
902	chr7	100653801	100654301	501	*	85.0801	0.806	0.636	2	e12._.a001_e12	8342	Plekhb1	Intronic	2913	uc009ink.2	0.5349	e12_specific
903	chr7	133073113	133073613	501	*	85.0801	0.806	0.636	2	e12._.a001_e12	50119	Ctbp2	Intronic	50119	uc009kcy.1	0.4152	e12_specific
904	chr8	75828723	75829223	501	*	85.0801	0.806	0.636	2	e12._.a001_e12	380278	Iqcm	Intronic	43053	uc029wtx.1	0.3253	e12_specific
905	chr9	58241721	58242221	501	*	85.0801	0.806	0.636	2	e12._.a001_e12	7814	Pml	Intronic	4234	uc057aou.1	0.4691	e12_specific
906	chr9	60429964	60430464	501	*	85.0801	0.806	0.636	2	e12._.a001_e12	80820	Thsd4	Intronic	80820	uc009pyy.2	0.4571	e12_specific
907	chr10	76734967	76735467	501	*	85.0801	0.806	0.636	2	e12._.a001_e12	9172	Col6a1	Distal	9172	uc007fux.1	0.517	e12_specific
908	chr10	80856130	80856630	501	*	85.0801	0.806	0.636	2	e12._.a001_e12	1104	Sppl2b	Promoter	740	uc007gfe.1	0.515	e12_specific
909	chr11	20663533	20664033	501	*	85.0801	0.806	0.636	2	e12._.a001_e12	77772	Aftph	Distal	15976	uc033fua.1	0.5389	e12_specific
910	chr11	84101157	84101657	501	*	85.0801	0.806	0.636	2	e12._.a001_e12	28160	Tada2a	Intronic	28160	uc007kqf.1	0.4391	e12_specific
911	chr11	117975414	117975914	501	*	85.0801	0.806	0.636	2	e12._.a001_e12	6297	Socs3	Distal	6297	uc007moi.3	0.5529	e12_specific
912	chr12	14927504	14928004	501	*	85.0801	0.806	0.636	2	e12._.a001_e12	122634	4930448C13Rik	Distal	122634	uc007nbp.1	0.3633	e12_specific
913	chr12	16894834	16895334	501	*	85.0801	0.806	0.636	2	e12._.a001_e12	105	Rock2	Exonic	105	uc011ykm.1	0.7944	e12_specific
914	chr14	86676984	86677484	501	*	85.0801	0.806	0.636	2	e12._.a001_e12	431263	4930529K09Rik	Intronic	112679	uc007uua.1	0.4451	e12_specific
915	chr15	102734978	102735478	501	*	85.0801	0.806	0.636	2	e12._.a001_e12	11680	Gm38436	Distal	11680	uc033gxb.1	0.5848	e12_specific
916	chr16	50184963	50185463	501	*	85.0801	0.806	0.636	2	e12._.a001_e12	112360	Gm4827	Distal	95325	uc057kvl.1	0.4711	e12_specific
917	chr18	84407899	84408399	501	*	85.0801	0.806	0.636	2	e12._.a001_e12	181354	Zfp407	Intronic	4270	uc008fup.1	0.3952	e12_specific
918	chr19	5424101	5424601	501	*	85.0801	0.806	0.636	2	e12._.a001_e12	627	Drap1	Promoter	122	uc008gcy.2	0.6287	e12_specific
919	chr19	10577422	10577922	501	*	85.0801	0.806	0.636	2	e12._.a001_e12	285	Tmem138	Promoter	285	uc008gqd.2	0.5489	e12_specific
920	chr1	23763690	23764190	501	*	83.6912	0.803	0.632	2	e12._.a001_e12	2013	B3gat2	Intronic	2013	uc007amd.1	0.5549	e12_specific
921	chr1	71673545	71674045	501	*	83.6912	0.803	0.632	2	e12._.a001_e12	20560	Fn1	Distal	20560	uc007bju.2	0.507	e12_specific
922	chr1	128406765	128407265	501	*	83.6912	0.803	0.632	2	e12._.a001_e12	10400	Dars	Intronic	10400	uc007clp.2	0.3952	e12_specific
923	chr1	167896218	167896718	501	*	83.6912	0.803	0.632	2	e12._.a001_e12	206909	Lmx1a	Distal	206909	uc007dlc.1	0.4411	e12_specific
924	chr1	172667469	172667969	501	*	83.6912	0.803	0.632	2	e12._.a001_e12	30336	Crp	Distal	30336	uc011wwq.1	0.4072	e12_specific
925	chr2	140705330	140705830	501	*	83.6912	0.803	0.632	2	e12._.a001_e12	34103	Flrt3	Intronic	34103	uc012cfb.1	0.4351	e12_specific
926	chr2	181043865	181044365	501	*	83.6912	0.803	0.632	2	e12._.a001_e12	4937	Chrna4	Distal	4937	uc008okq.1	0.5788	e12_specific
927	chr3	62394205	62394705	501	*	83.6912	0.803	0.632	2	e12._.a001_e12	55677	Arhgef26	Intronic	32724	uc056zsq.1	0.4511	e12_specific
928	chr3	103808741	103809241	501	*	83.6912	0.803	0.632	2	e12._.a001_e12	395	Dclre1b	Promoter	333	uc056ztx.1	0.5449	e12_specific
929	chr4	133217546	133218046	501	*	83.6912	0.803	0.632	2	e12._.a001_e12	3012	Cd164l2	Distal	3012	uc008vcj.1	0.5289	e12_specific
930	chr4	136223796	136224296	501	*	83.6912	0.803	0.632	2	e12._.a001_e12	17680	Asap3	Intronic	17108	uc012dng.1	0.5349	e12_specific
931	chr5	49996973	49997473	501	*	83.6912	0.803	0.632	2	e12._.a001_e12	61772	Adgra3	Intronic	61772	uc008xjz.2	0.4631	e12_specific
932	chr5	65779346	65779846	501	*	83.6912	0.803	0.632	2	e12._.a001_e12	16074	N4bp2	Intronic	15475	uc008xob.1	0.3872	e12_specific
933	chr5	129493200	129493700	501	*	83.6912	0.803	0.632	2	e12._.a001_e12	7780	Sfswap	Distal	7780	uc008zsu.1	0.4451	e12_specific
934	chr5	131177111	131177611	501	*	83.6912	0.803	0.632	2	e12._.a001_e12	130160	Galnt17	Intronic	130160	uc008zuq.1	0.4351	e12_specific
935	chr6	23248831	23249331	501	*	83.6912	0.803	0.632	2	e12._.a001_e12	816	Fezf1	Promoter	816	uc009bbd.2	0.5609	e12_specific
936	chr7	24965117	24965617	501	*	83.6912	0.803	0.632	2	e12._.a001_e12	4707	Mir7046	Distal	4707	uc033ixn.1	0.519	e12_specific
937	chr7	45163653	45164153	501	*	83.6912	0.803	0.632	2	e12._.a001_e12	17	Slc17a7	Promoter	17	uc009gtx.2	0.6926	e12_specific
938	chr7	109218835	109219335	501	*	83.6912	0.803	0.632	2	e12._.a001_e12	43877	Lmo1	Distal	43877	uc057aiz.1	0.521	e12_specific
939	chr8	18743537	18744037	501	*	83.6912	0.803	0.632	2	e12._.a001_e12	2224	Angpt2	Intronic	2224	uc009kzu.2	0.4711	e12_specific
940	chr8	89823467	89823967	501	*	83.6912	0.803	0.632	2	e12._.a001_e12	524534	Tox3	Distal	524534	uc009msb.3	0.4511	e12_specific
941	chr8	109868860	109869360	501	*	83.6912	0.803	0.632	2	e12._.a001_e12	506	Phlpp2	Intronic	506	uc009njm.1	0.7565	e12_specific
942	chr9	69290417	69290917	501	*	83.6912	0.803	0.632	2	e12._.a001_e12	73579	Gm15511	Intronic	825	uc009qna.2	0.6687	e12_specific
943	chr9	107629886	107630386	501	*	83.6912	0.803	0.632	2	e12._.a001_e12	5205	Gnai2	Intronic	5205	uc009rml.1	0.5848	e12_specific
944	chr9	114548058	114548558	501	*	83.6912	0.803	0.632	2	e12._.a001_e12	16060	Trim71	Intronic	16060	uc009rxp.2	0.495	e12_specific
945	chr10	13968939	13969439	501	*	83.6912	0.803	0.632	2	e12._.a001_e12	3111	Hivep2	Intronic	2809	uc007elh.1	0.3633	e12_specific
946	chr10	108432225	108432725	501	*	83.6912	0.803	0.632	2	e12._.a001_e12	100285	Pawr	Distal	99786	uc011xnd.1	0.4172	e12_specific
947	chr11	47876748	47877248	501	*	83.6912	0.803	0.632	2	e12._.a001_e12	111970	Sgcd	Intronic	111970	uc007ioy.1	0.3812	e12_specific
948	chr11	97950001	97950501	501	*	83.6912	0.803	0.632	2	e12._.a001_e12	36194	Plxdc1	Intronic	36194	uc007lfc.2	0.513	e12_specific
949	chr12	54194057	54194557	501	*	83.6912	0.803	0.632	2	e12._.a001_e12	9566	Egln3	Intronic	9566	uc007nns.2	0.4232	e12_specific
950	chr13	6157885	6158385	501	*	83.6912	0.803	0.632	2	e12._.a001_e12	296645	Klf6	Distal	296645	uc007pjw.1	0.3992	e12_specific
951	chr13	25403133	25403633	501	*	83.6912	0.803	0.632	2	e12._.a001_e12	133386	Nrsn1	Distal	133386	uc007pwx.2	0.4072	e12_specific
952	chr13	63879245	63879745	501	*	83.6912	0.803	0.632	2	e12._.a001_e12	64174	Ercc6l2	Intronic	8985	uc007qyd.2	0.4052	e12_specific
953	chr14	16201490	16201990	501	*	83.6912	0.803	0.632	2	e12._.a001_e12	47573	Ngly1	Distal	41586	uc007sgw.1	0.4052	e12_specific
954	chr15	84856579	84857079	501	*	83.6912	0.803	0.632	2	e12._.a001_e12	699	Phf21b	Promoter	699	uc007xco.2	0.4451	e12_specific
955	chr17	56153644	56154144	501	*	83.6912	0.803	0.632	2	e12._.a001_e12	8596	Tnfaip8l1	Distal	8596	uc008dbf.2	0.5828	e12_specific
956	chr17	83201213	83201713	501	*	83.6912	0.803	0.632	2	e12._.a001_e12	13819	Pkdcc	Distal	13819	uc012axu.1	0.5309	e12_specific
957	chr18	25545820	25546320	501	*	83.6912	0.803	0.632	2	e12._.a001_e12	207912	Celf4	Intronic	51419	uc008ehp.1	0.525	e12_specific
958	chr18	34931250	34931750	501	*	83.6912	0.803	0.632	2	e12._.a001_e12	502	Etf1	Intronic	502	uc008elu.1	0.6427	e12_specific
959	chr19	29303104	29303604	501	*	83.6912	0.803	0.632	2	e12._.a001_e12	21963	Insl6	Intronic	21963	uc008hdd.1	0.4431	e12_specific
960	chr19	57985871	57986371	501	*	83.6912	0.803	0.632	2	e12._.a001_e12	65045	Mir5623	Intronic	65045	uc033hlg.1	0.4271	e12_specific
961	chrX	137118018	137118518	501	*	83.6912	0.803	0.632	2	e12._.a001_e12	2057	Esx1	Intronic	2057	uc009ujs.1	0.5509	e12_specific
962	chr1	165948131	165948631	501	*	82.3074	0.801	0.627	2	e12._.a001_e12	54252	Pou2f1	Intronic	13432	uc007djw.2	0.3333	e12_specific
963	chr2	32157195	32157695	501	*	82.3074	0.801	0.627	2	e12._.a001_e12	6296	Prrc2b	Intronic	6296	uc008jem.2	0.519	e12_specific
964	chr4	82704124	82704624	501	*	82.3074	0.801	0.627	2	e12._.a001_e12	155286	Zdhhc21	Distal	84679	uc033idb.1	0.501	e12_specific
965	chr4	129190066	129190566	501	*	82.3074	0.801	0.627	2	e12._.a001_e12	520	Yars	Promoter	520	uc008uwk.3	0.5409	e12_specific
966	chr4	154313175	154313675	501	*	82.3074	0.801	0.627	2	e12._.a001_e12	11761	Arhgef16	Distal	11761	uc012dqj.1	0.503	e12_specific
967	chr5	41704836	41705336	501	*	82.3074	0.801	0.627	2	e12._.a001_e12	3092	Rab28	Intronic	2604	uc057bub.1	0.3633	e12_specific
968	chr6	15639305	15639805	501	*	82.3074	0.801	0.627	2	e12._.a001_e12	81105	Mdfic	Distal	81105	uc009azb.2	0.4132	e12_specific
969	chr7	71411586	71412086	501	*	82.3074	0.801	0.627	2	e12._.a001_e12	497858	4930441H08Rik	Distal	194786	uc009hnn.1	0.479	e12_specific
970	chr7	78620003	78620503	501	*	82.3074	0.801	0.627	2	e12._.a001_e12	42414	Ntrk3	Intronic	42414	uc009hxf.2	0.5529	e12_specific
971	chr7	98149732	98150232	501	*	82.3074	0.801	0.627	2	e12._.a001_e12	4534	Omp	Intronic	4534	uc009ike.1	0.5848	e12_specific
972	chr8	54922340	54922840	501	*	82.3074	0.801	0.627	2	e12._.a001_e12	143155	Gpm6a	Intronic	32137	uc009lsl.2	0.4511	e12_specific
973	chr9	103108165	103108665	501	*	82.3074	0.801	0.627	2	e12._.a001_e12	3658	Rab6b	Distal	3658	uc009rgf.1	0.4471	e12_specific
974	chr9	106080608	106081108	501	*	82.3074	0.801	0.627	2	e12._.a001_e12	15832	Col6a4	Intronic	15832	uc012gzq.1	0.5289	e12_specific
975	chr9	119029572	119030072	501	*	82.3074	0.801	0.627	2	e12._.a001_e12	1973	Mir26a-1	Promoter	1973	uc012hcg.1	0.5808	e12_specific
976	chr10	67636540	67637040	501	*	82.3074	0.801	0.627	2	e12._.a001_e12	87834	Ado	Distal	64800	uc056yhe.1	0.495	e12_specific
977	chr10	81568653	81569153	501	*	82.3074	0.801	0.627	2	e12._.a001_e12	6383	Tle2	Distal	6383	uc007gio.2	0.6168	e12_specific
978	chr11	76382838	76383338	501	*	82.3074	0.801	0.627	2	e12._.a001_e12	16052	Nxn	Intronic	16052	uc007kfo.2	0.497	e12_specific
979	chr11	95384885	95385385	501	*	82.3074	0.801	0.627	2	e12._.a001_e12	212	Slc35b1	Intronic	212	uc007lah.1	0.5449	e12_specific
980	chr11	96007656	96008156	501	*	82.3074	0.801	0.627	2	e12._.a001_e12	1961	Igf2bp1	Promoter	1961	uc007lay.3	0.499	e12_specific
981	chr11	119299541	119300041	501	*	82.3074	0.801	0.627	2	e12._.a001_e12	251	Eif4a3	Intronic	251	uc007mqj.1	0.6587	e12_specific
982	chr12	5091737	5092237	501	*	82.3074	0.801	0.627	2	e12._.a001_e12	174633	Atad2b	Intronic	119212	uc056ypn.1	0.503	e12_specific
983	chr12	100131588	100132088	501	*	82.3074	0.801	0.627	2	e12._.a001_e12	21635	Psmc1	Intronic	21635	uc007osn.3	0.4571	e12_specific
984	chr13	48106963	48107463	501	*	82.3074	0.801	0.627	2	e12._.a001_e12	88604	4931429P17Rik	Intronic	88604	uc029rzz.1	0.4192	e12_specific
985	chr13	71248588	71249088	501	*	82.3074	0.801	0.627	2	e12._.a001_e12	141748	Mir466f-4	Distal	141748	uc056yue.1	0.5409	e12_specific
986	chr13	83721499	83721999	501	*	82.3074	0.801	0.627	2	e12._.a001_e12	192	C130071C03Rik	Intronic	192	uc033gmo.1	0.5429	e12_specific
987	chr13	114144374	114144874	501	*	82.3074	0.801	0.627	2	e12._.a001_e12	6967	A430090L17Rik	Intronic	6967	uc029sdh.1	0.4331	e12_specific
988	chr15	39197236	39197736	501	*	82.3074	0.801	0.627	2	e12._.a001_e12	799	Rims2	Promoter	799	uc007vod.2	0.7944	e12_specific
989	chr15	79202563	79203063	501	*	82.3074	0.801	0.627	2	e12._.a001_e12	26359	Pick1	Intronic	6497	uc007wsx.1	0.5928	e12_specific
990	chr15	98789441	98789941	501	*	82.3074	0.801	0.627	2	e12._.a001_e12	165	Wnt1	Promoter	165	uc007xnx.1	0.6607	e12_specific
991	chr17	28373755	28374255	501	*	82.3074	0.801	0.627	2	e12._.a001_e12	8861	Tulp1	Distal	8861	uc008bqv.1	0.515	e12_specific
992	chr17	84750137	84750637	501	*	82.3074	0.801	0.627	2	e12._.a001_e12	40398	Lrpprc	Intronic	40398	uc008dtc.1	0.4291	e12_specific
993	chr18	4635187	4635687	501	*	82.3074	0.801	0.627	2	e12._.a001_e12	507	Jcad	Intronic	507	uc008dyl.1	0.7345	e12_specific
994	chr18	5892684	5893184	501	*	82.3074	0.801	0.627	2	e12._.a001_e12	243163	Arhgap12	Distal	151834	uc029tlo.1	0.4631	e12_specific
995	chr18	33890460	33890960	501	*	82.3074	0.801	0.627	2	e12._.a001_e12	95817	Epb41l4aos	Intronic	57915	uc012baw.1	0.4351	e12_specific
996	chr18	58124916	58125416	501	*	82.3074	0.801	0.627	2	e12._.a001_e12	84759	Fbn2	Intronic	44377	uc008ezo.1	0.3673	e12_specific
997	chr18	61176330	61176830	501	*	82.3074	0.801	0.627	2	e12._.a001_e12	469	Hmgxb3	Exonic	469	uc008fbq.1	0.6447	e12_specific
998	chr1	20933414	20933914	501	*	29.1004	0.799	0.624	2	e12._.a003_e12	17961	Efhc1	Intronic	959	uc033fig.1	0.4431	e12_specific
999	chr2	154577254	154577754	501	*	29.1004	0.799	0.624	2	e12._.a003_e12	7611	E2f1	Distal	7611	uc008njk.2	0.5369	e12_specific
1000	chr4	95840807	95841307	501	*	29.1004	0.799	0.624	2	e12._.a003_e12	126321	Hook1	Intronic	8524	uc012dhd.1	0.4531	e12_specific
1001	chr5	86804479	86804979	501	*	29.1004	0.799	0.624	2	e12._.a003_e12	238	Ythdc1	Intronic	238	uc008xxw.1	0.6567	e12_specific
1002	chr7	99534773	99535273	501	*	29.1004	0.799	0.624	2	e12._.a003_e12	462	Arrb1	Promoter	462	uc009ilu.1	0.5689	e12_specific
1003	chr8	46289194	46289694	501	*	29.1004	0.799	0.624	2	e12._.a003_e12	5226	Helt	Distal	4342	uc009lqc.2	0.505	e12_specific
1004	chr13	111724740	111725240	501	*	29.1004	0.799	0.624	2	e12._.a003_e12	38811	Mier3	Distal	38638	uc007rvz.1	0.485	e12_specific
1005	chr16	5050310	5050810	501	*	29.1004	0.799	0.624	2	e12._.a003_e12	491	Ubn1	Promoter	491	uc007ybp.1	0.7126	e12_specific
1006	chr17	45564242	45564742	501	*	29.1004	0.799	0.624	2	e12._.a003_e12	531	Slc35b2	Exonic	339	uc008cqy.1	0.6467	e12_specific
1007	chr1	6752066	6752566	501	*	80.9287	0.798	0.621	2	e12._.a001_e12	265084	St18	Exonic	22264	uc007afy.1	0.3633	e12_specific
1008	chr1	119648146	119648646	501	*	80.9287	0.798	0.621	2	e12._.a001_e12	603	Epb41l5	Intronic	220	uc007cix.2	0.5729	e12_specific
1009	chr1	128344228	128344728	501	*	80.9287	0.798	0.621	2	e12._.a001_e12	15226	Mcm6	Intronic	15226	uc007cln.2	0.4251	e12_specific
1010	chr1	156192787	156193287	501	*	80.9287	0.798	0.621	2	e12._.a001_e12	11988	Fam163a	Intronic	11988	uc033fmn.1	0.4451	e12_specific
1011	chr2	35620404	35620904	501	*	80.9287	0.798	0.621	2	e12._.a001_e12	61951	Gm13446	Intronic	1326	uc008jkr.2	0.5549	e12_specific
1012	chr2	63853146	63853646	501	*	80.9287	0.798	0.621	2	e12._.a001_e12	244641	Fign	Distal	244641	uc008jvv.3	0.4152	e12_specific
1013	chr2	74762695	74763195	501	*	80.9287	0.798	0.621	2	e12._.a001_e12	34	Hoxd1	Promoter	34	uc008kei.1	0.6986	e12_specific
1014	chr3	138442213	138442713	501	*	80.9287	0.798	0.621	2	e12._.a001_e12	5262	Adh5	Intronic	629	uc008rnk.2	0.505	e12_specific
1015	chr4	136202437	136202937	501	*	80.9287	0.798	0.621	2	e12._.a001_e12	3677	Asap3	Distal	3677	uc008vhu.2	0.475	e12_specific
1016	chr4	153417327	153417827	501	*	80.9287	0.798	0.621	2	e12._.a001_e12	65252	Ajap1	Intronic	65252	uc008was.1	0.6148	e12_specific
1017	chr5	72902284	72902784	501	*	80.9287	0.798	0.621	2	e12._.a001_e12	11827	Slain2	Distal	11827	uc008xsh.3	0.4032	e12_specific
1018	chr5	124541033	124541533	501	*	80.9287	0.798	0.621	2	e12._.a001_e12	491	Tmed2	Intronic	491	uc008zqa.1	0.7246	e12_specific
1019	chr5	143547327	143547827	501	*	80.9287	0.798	0.621	2	e12._.a001_e12	1128	Fam220a	Promoter	1128	uc009akm.2	0.4711	e12_specific
1020	chr6	72645298	72645798	501	*	80.9287	0.798	0.621	2	e12._.a001_e12	16259	Gm15401	Intronic	15716	uc029vwg.1	0.4431	e12_specific
1021	chr6	85915988	85916488	501	*	80.9287	0.798	0.621	2	e12._.a001_e12	518	Tprkb	Promoter	518	uc009cql.2	0.5888	e12_specific
1022	chr6	115823788	115824288	501	*	80.9287	0.798	0.621	2	e12._.a001_e12	14373	Efcab12	Intronic	14373	uc012eqq.1	0.4611	e12_specific
1023	chr7	16633824	16634324	501	*	80.9287	0.798	0.621	2	e12._.a001_e12	19080	Arhgap35	Distal	19080	uc009fhw.1	0.4631	e12_specific
1024	chr7	130258573	130259073	501	*	80.9287	0.798	0.621	2	e12._.a001_e12	7984	Fgfr2	Intronic	3242	uc009jzr.1	0.4711	e12_specific
1025	chr7	130268416	130268916	501	*	80.9287	0.798	0.621	2	e12._.a001_e12	1857	Fgfr2	Promoter	1857	uc009jzv.1	0.4691	e12_specific
1026	chr7	132823745	132824245	501	*	80.9287	0.798	0.621	2	e12._.a001_e12	10108	Fam53b	Distal	10108	uc009kcj.1	0.3752	e12_specific
1027	chr8	10223728	10224228	501	*	80.9287	0.798	0.621	2	e12._.a001_e12	70066	Myo16	Intronic	48555	uc012fzh.2	0.4251	e12_specific
1028	chr8	31037428	31037928	501	*	80.9287	0.798	0.621	2	e12._.a001_e12	51983	Dusp26	Distal	51983	uc009ljb.1	0.4092	e12_specific
1029	chr8	48552257	48552757	501	*	80.9287	0.798	0.621	2	e12._.a001_e12	122182	Tenm3	Intronic	2724	uc009lru.1	0.3513	e12_specific
1030	chr8	69936441	69936941	501	*	80.9287	0.798	0.621	2	e12._.a001_e12	34132	Ndufa13	Intronic	34132	uc009lyd.2	0.493	e12_specific
1031	chr8	106892876	106893376	501	*	80.9287	0.798	0.621	2	e12._.a001_e12	466	Chtf8	Promoter	79	uc009ngo.2	0.6567	e12_specific
1032	chr9	31858636	31859136	501	*	80.9287	0.798	0.621	2	e12._.a001_e12	54398	Barx2	Exonic	54398	uc009oru.1	0.5848	e12_specific
1033	chr9	41012370	41012870	501	*	80.9287	0.798	0.621	2	e12._.a001_e12	7991	Crtam	Distal	7991	uc009pae.2	0.4152	e12_specific
1034	chr10	116948890	116949390	501	*	80.9287	0.798	0.621	2	e12._.a001_e12	1239	Rab3ip	Promoter	1239	uc007hcj.1	0.3772	e12_specific
1035	chr11	98975272	98975772	501	*	80.9287	0.798	0.621	2	e12._.a001_e12	7493	Gjd3	Distal	7493	uc007lib.1	0.4691	e12_specific
1036	chr12	12941128	12941628	501	*	80.9287	0.798	0.621	2	e12._.a001_e12	457	Mycn	Intronic	457	uc007nbg.2	0.5808	e12_specific
1037	chr12	79895272	79895772	501	*	80.9287	0.798	0.621	2	e12._.a001_e12	40741	9430078K24Rik	Distal	29210	uc007oak.1	0.3992	e12_specific
1038	chr12	110978349	110978849	501	*	80.9287	0.798	0.621	2	e12._.a001_e12	421	Ankrd9	Intronic	421	uc007pci.1	0.6667	e12_specific
1039	chr12	112999935	113000435	501	*	80.9287	0.798	0.621	2	e12._.a001_e12	435	Brf1	Exonic	435	uc007pfn.1	0.7126	e12_specific
1040	chr13	46633226	46633726	501	*	80.9287	0.798	0.621	2	e12._.a001_e12	36045	Fam8a1	Intronic	23908	uc007qhh.2	0.4451	e12_specific
1041	chr13	78182983	78183483	501	*	80.9287	0.798	0.621	2	e12._.a001_e12	14783	A830082K12Rik	Distal	73	uc007rhb.1	0.4631	e12_specific
1042	chr14	7889770	7890270	501	*	80.9287	0.798	0.621	2	e12._.a001_e12	72062	Flnb	Intronic	72062	uc007sej.1	0.3992	e12_specific
1043	chr14	22113935	22114435	501	*	80.9287	0.798	0.621	2	e12._.a001_e12	94472	Lrmda	Intronic	94472	uc007slz.2	0.4072	e12_specific
1044	chr14	45330018	45330518	501	*	80.9287	0.798	0.621	2	e12._.a001_e12	443	Psmc6	Intronic	443	uc007tgn.1	0.5609	e12_specific
1045	chr14	79880368	79880868	501	*	80.9287	0.798	0.621	2	e12._.a001_e12	11441	Gm10845	Distal	11441	uc007utl.1	0.4232	e12_specific
1046	chr15	51798648	51799148	501	*	80.9287	0.798	0.621	2	e12._.a001_e12	66562	Eif3h	Intronic	66562	uc007vrb.1	0.4551	e12_specific
1047	chr17	25569978	25570478	501	*	80.9287	0.798	0.621	2	e12._.a001_e12	457	Sox8	Promoter	457	uc008bay.1	0.6487	e12_specific
1048	chr17	49767720	49768220	501	*	80.9287	0.798	0.621	2	e12._.a001_e12	152797	Kif6	Intronic	140240	uc057bjq.1	0.4351	e12_specific
1049	chr18	14063781	14064281	501	*	80.9287	0.798	0.621	2	e12._.a001_e12	91297	Zfp521	Distal	91297	uc008edd.3	0.501	e12_specific
1050	chr18	55763741	55764241	501	*	80.9287	0.798	0.621	2	e12._.a001_e12	636345	Gramd3	Distal	636345	uc008eyj.1	0.4152	e12_specific
1051	chr19	25628466	25628966	501	*	80.9287	0.798	0.621	2	e12._.a001_e12	18178	Dmrt3	Intronic	18178	uc008hbk.2	0.507	e12_specific
1052	chr19	56029919	56030419	501	*	80.9287	0.798	0.621	2	e12._.a001_e12	257768	Habp2	Intronic	4926	uc008hyp.1	0.6088	e12_specific
1053	chr1	39368063	39368563	501	*	79.5551	0.795	0.616	2	e12._.a001_e12	461	Rpl31	Intronic	461	uc007ate.2	0.5948	e12_specific
1054	chr1	63293888	63294388	501	*	79.5551	0.795	0.616	2	e12._.a001_e12	79856	Gpr1	Intronic	20868	uc007bgb.2	0.3653	e12_specific
1055	chr1	67894674	67895174	501	*	79.5551	0.795	0.616	2	e12._.a001_e12	771896	Cps1	Distal	176763	uc007bjc.1	0.4351	e12_specific
1056	chr1	155083687	155084187	501	*	79.5551	0.795	0.616	2	e12._.a001_e12	672	Gm9530	Promoter	672	uc007daw.1	0.5848	e12_specific
1057	chr2	92184299	92184799	501	*	79.5551	0.795	0.616	2	e12._.a001_e12	366	Phf21a	Intronic	366	uc008kxh.2	0.5649	e12_specific
1058	chr2	113585619	113586119	501	*	79.5551	0.795	0.616	2	e12._.a001_e12	122680	4930533B01Rik	Intronic	99220	uc033hpe.1	0.4192	e12_specific
1059	chr3	30509090	30509590	501	*	79.5551	0.795	0.616	2	e12._.a001_e12	38667	Mecom	Intronic	146	uc008ouv.1	0.6287	e12_specific
1060	chr3	89354719	89355219	501	*	79.5551	0.795	0.616	2	e12._.a001_e12	4940	Adam15	Intronic	4940	uc008pyv.2	0.477	e12_specific
1061	chr3	145647305	145647805	501	*	79.5551	0.795	0.616	2	e12._.a001_e12	2429	Cyr61	Exonic	2429	uc008rqq.2	0.507	e12_specific
1062	chr4	57919661	57920161	501	*	79.5551	0.795	0.616	2	e12._.a001_e12	3646	D630039A03Rik	Distal	3646	uc008syo.1	0.4671	e12_specific
1063	chr4	154160005	154160505	501	*	79.5551	0.795	0.616	2	e12._.a001_e12	428	Tprgl	Exonic	5	uc008wbl.2	0.6467	e12_specific
1064	chr5	4834788	4835288	501	*	79.5551	0.795	0.616	2	e12._.a001_e12	76821	Fzd1	Intronic	76821	uc008wig.2	0.4671	e12_specific
1065	chr5	64804156	64804656	501	*	79.5551	0.795	0.616	2	e12._.a001_e12	882	Klf3	Intronic	882	uc008xmr.1	0.5609	e12_specific
1066	chr5	125799995	125800495	501	*	79.5551	0.795	0.616	2	e12._.a001_e12	267826	Tmem132b	Distal	128533	uc008zru.1	0.5569	e12_specific
1067	chr5	131833109	131833609	501	*	79.5551	0.795	0.616	2	e12._.a001_e12	46909	4930563F08Rik	Intronic	46909	uc029vpa.1	0.505	e12_specific
1068	chr5	134668413	134668913	501	*	79.5551	0.795	0.616	2	e12._.a001_e12	19926	Limk1	Exonic	587	uc029vpd.1	0.5389	e12_specific
1069	chr6	40103966	40104466	501	*	79.5551	0.795	0.616	2	e12._.a001_e12	6036	Tmem178b	Distal	6036	uc009bmj.1	0.3673	e12_specific
1070	chr6	108828848	108829348	501	*	79.5551	0.795	0.616	2	e12._.a001_e12	456	Edem1	Exonic	456	uc009ddq.1	0.7086	e12_specific
1071	chr7	6810493	6810993	501	*	79.5551	0.795	0.616	2	e12._.a001_e12	7155	Mir3099	Intronic	7155	uc012exn.1	0.4451	e12_specific
1072	chr7	24736030	24736530	501	*	79.5551	0.795	0.616	2	e12._.a001_e12	11989	Gm4763	Distal	11989	uc009fqk.1	0.6068	e12_specific
1073	chr7	27794561	27795061	501	*	79.5551	0.795	0.616	2	e12._.a001_e12	12384	Zfp626	Distal	12384	uc009fxd.2	0.3872	e12_specific
1074	chr7	110221966	110222466	501	*	79.5551	0.795	0.616	2	e12._.a001_e12	512	Swap70	Intronic	484	uc057cau.1	0.6307	e12_specific
1075	chr7	115501494	115501994	501	*	79.5551	0.795	0.616	2	e12._.a001_e12	536999	Sox6	Intronic	299864	uc009jin.2	0.4172	e12_specific
1076	chr8	10738578	10739078	501	*	79.5551	0.795	0.616	2	e12._.a001_e12	143625	B930025P03Rik	Distal	48661	uc009kut.1	0.491	e12_specific
1077	chr8	94121588	94122088	501	*	79.5551	0.795	0.616	2	e12._.a001_e12	15365	Mt4	Distal	15365	uc009mvt.1	0.5429	e12_specific
1078	chr8	94861276	94861776	501	*	79.5551	0.795	0.616	2	e12._.a001_e12	4075	Polr2c	Intronic	4075	uc009mxe.3	0.4691	e12_specific
1079	chr8	95531740	95532240	501	*	79.5551	0.795	0.616	2	e12._.a001_e12	2109	Ccdc113	Distal	2109	uc009myn.1	0.4631	e12_specific
1080	chr9	40638151	40638651	501	*	79.5551	0.795	0.616	2	e12._.a001_e12	47562	Clmp	Distal	47562	uc009ozt.1	0.497	e12_specific
1081	chr9	69234493	69234993	501	*	79.5551	0.795	0.616	2	e12._.a001_e12	129503	Gm15511	Intronic	38667	uc009qmz.3	0.513	e12_specific
1082	chr10	61064562	61065062	501	*	79.5551	0.795	0.616	2	e12._.a001_e12	24518	Pcbd1	Distal	24518	uc007ffj.3	0.5689	e12_specific
1083	chr10	108354948	108355448	501	*	79.5551	0.795	0.616	2	e12._.a001_e12	23008	Pawr	Intronic	22509	uc011xnd.1	0.3633	e12_specific
1084	chr10	110556429	110556929	501	*	79.5551	0.795	0.616	2	e12._.a001_e12	43970	9230102K24Rik	Distal	43970	uc007gzm.1	0.3772	e12_specific
1085	chr10	120387038	120387538	501	*	79.5551	0.795	0.616	2	e12._.a001_e12	2234	9230105E05Rik	Intronic	2234	uc029rji.1	0.4291	e12_specific
1086	chr11	98717833	98718333	501	*	79.5551	0.795	0.616	2	e12._.a001_e12	11351	Med24	Exonic	10903	uc011yeg.1	0.5509	e12_specific
1087	chr13	90958841	90959341	501	*	79.5551	0.795	0.616	2	e12._.a001_e12	35968	Rps23	Intronic	35968	uc007rjq.2	0.3872	e12_specific
1088	chr14	55458251	55458751	501	*	79.5551	0.795	0.616	2	e12._.a001_e12	20256	Dhrs4	Distal	20256	uc007tyl.2	0.4611	e12_specific
1089	chr15	34237325	34237825	501	*	79.5551	0.795	0.616	2	e12._.a001_e12	450	Laptm4b	Promoter	450	uc007vlj.1	0.4591	e12_specific
1090	chr15	97776459	97776959	501	*	79.5551	0.795	0.616	2	e12._.a001_e12	7655	Slc48a1	Distal	7655	uc007xlb.2	0.507	e12_specific
1091	chr16	44173441	44173941	501	*	79.5551	0.795	0.616	2	e12._.a001_e12	293	Usf3	Intronic	293	uc012afy.3	0.6846	e12_specific
1092	chr16	94313622	94314122	501	*	79.5551	0.795	0.616	2	e12._.a001_e12	14549	Ripply3	Distal	14549	uc008aaj.2	0.5389	e12_specific
1093	chr17	85072541	85073041	501	*	79.5551	0.795	0.616	2	e12._.a001_e12	17482	Prepl	Intronic	4682	uc008dtm.2	0.485	e12_specific
1094	chr18	58107393	58107893	501	*	79.5551	0.795	0.616	2	e12._.a001_e12	102282	Fbn2	Intronic	26854	uc008ezo.1	0.4471	e12_specific
1095	chr19	16050588	16051088	501	*	79.5551	0.795	0.616	2	e12._.a001_e12	65762	C130060C02Rik	Distal	65762	uc008gws.1	0.4671	e12_specific
1096	chr19	30112888	30113388	501	*	79.5551	0.795	0.616	2	e12._.a001_e12	62302	Gldc	Intronic	62302	uc008hej.2	0.4451	e12_specific
1097	chrX	84514843	84515343	501	*	79.5551	0.795	0.616	2	e12._.a001_e12	734583	Fthl17a	Intronic	56142	uc057cfh.1	0.4132	e12_specific
1098	chrX	166727970	166728470	501	*	79.5551	0.795	0.616	2	e12._.a001_e12	66194	Gm1720	Distal	66194	uc029xoj.1	0.499	e12_specific
1099	chr1	86310857	86311357	501	*	78.1867	0.792	0.611	2	e12._.a001_e12	7885	B3gnt7	Distal	7885	uc007bvk.2	0.503	e12_specific
1100	chr1	132417938	132418438	501	*	78.1867	0.792	0.611	2	e12._.a001_e12	734	Dstyk	Intronic	734	uc011wrw.1	0.5309	e12_specific
1101	chr1	168502261	168502761	501	*	78.1867	0.792	0.611	2	e12._.a001_e12	11867	Mir6348	Distal	11867	uc033fmv.1	0.4411	e12_specific
1102	chr2	40910910	40911410	501	*	78.1867	0.792	0.611	2	e12._.a001_e12	1536407	Mir6336	Intronic	208311	uc008jom.1	0.4172	e12_specific
1103	chr2	49272576	49273076	501	*	78.1867	0.792	0.611	2	e12._.a001_e12	178659	Epc2	Exonic	16648	uc008jpv.1	0.509	e12_specific
1104	chr2	63706632	63707132	501	*	78.1867	0.792	0.611	2	e12._.a001_e12	131593	Gm8541	Distal	131593	uc008jvu.1	0.3892	e12_specific
1105	chr2	75964435	75964935	501	*	78.1867	0.792	0.611	2	e12._.a001_e12	17281	Ttc30a1	Distal	17281	uc008kew.3	0.489	e12_specific
1106	chr2	106822469	106822969	501	*	78.1867	0.792	0.611	2	e12._.a001_e12	129259	Mpped2	Intronic	39085	uc012cau.1	0.4371	e12_specific
1107	chr2	124277353	124277853	501	*	78.1867	0.792	0.611	2	e12._.a001_e12	55244	4930583P06Rik	Intronic	55244	uc008mbl.2	0.4112	e12_specific
1108	chr2	141157198	141157698	501	*	78.1867	0.792	0.611	2	e12._.a001_e12	485971	Flrt3	Intronic	398227	uc008mpx.1	0.3952	e12_specific
1109	chr3	57951442	57951942	501	*	78.1867	0.792	0.611	2	e12._.a001_e12	103934	Pfn2	Distal	103934	uc008phn.2	0.4311	e12_specific
1110	chr3	69406099	69406599	501	*	78.1867	0.792	0.611	2	e12._.a001_e12	89430	Ppm1l	Intronic	8281	uc029umi.2	0.483	e12_specific
1111	chr3	144570681	144571181	501	*	78.1867	0.792	0.611	2	e12._.a001_e12	503	Selenof	Promoter	216	uc056zur.1	0.5808	e12_specific
1112	chr4	57049183	57049683	501	*	78.1867	0.792	0.611	2	e12._.a001_e12	59041	Frrs1l	Distal	54794	uc057brv.1	0.4291	e12_specific
1113	chr4	84995924	84996424	501	*	78.1867	0.792	0.611	2	e12._.a001_e12	111864	Cntln	Intronic	53429	uc008tlm.2	0.3453	e12_specific
1114	chr4	98107895	98108395	501	*	78.1867	0.792	0.611	2	e12._.a001_e12	275119	Tm2d1	Intronic	197111	uc008ttx.1	0.4072	e12_specific
1115	chr5	10417635	10418135	501	*	78.1867	0.792	0.611	2	e12._.a001_e12	447143	Gm6455	Distal	230018	uc008wlm.1	0.3633	e12_specific
1116	chr5	24733122	24733622	501	*	78.1867	0.792	0.611	2	e12._.a001_e12	2691	Wdr86	Distal	2691	uc008wsh.1	0.5269	e12_specific
1117	chr5	29251050	29251550	501	*	78.1867	0.792	0.611	2	e12._.a001_e12	55306	Rnf32	Intronic	48244	uc012dtu.2	0.3812	e12_specific
1118	chr5	111256170	111256670	501	*	78.1867	0.792	0.611	2	e12._.a001_e12	74276	Pitpnb	Intronic	74123	uc012ebe.1	0.503	e12_specific
1119	chr5	139535531	139536031	501	*	78.1867	0.792	0.611	2	e12._.a001_e12	8116	Uncx	Intronic	8116	uc009agu.1	0.6028	e12_specific
1120	chr5	150080348	150080848	501	*	78.1867	0.792	0.611	2	e12._.a001_e12	38071	Fry	Intronic	23	uc009atr.2	0.5609	e12_specific
1121	chr6	77069536	77070036	501	*	78.1867	0.792	0.611	2	e12._.a001_e12	172930	Lrrtm1	Intronic	172930	uc009cjt.1	0.3852	e12_specific
1122	chr6	88724833	88725333	501	*	78.1867	0.792	0.611	2	e12._.a001_e12	670	Mgll	Exonic	378	uc009cvq.2	0.6068	e12_specific
1123	chr6	126551946	126552446	501	*	78.1867	0.792	0.611	2	e12._.a001_e12	16640	Kcna5	Distal	16640	uc009dva.2	0.503	e12_specific
1124	chr7	28893581	28894081	501	*	78.1867	0.792	0.611	2	e12._.a001_e12	12174	Capn12	Exonic	12174	uc012fgy.1	0.495	e12_specific
1125	chr7	46535303	46535803	501	*	78.1867	0.792	0.611	2	e12._.a001_e12	104253	Sergef	Intronic	104066	uc029wfn.1	0.5589	e12_specific
1126	chr7	62445717	62446217	501	*	78.1867	0.792	0.611	2	e12._.a001_e12	18542	Peg12	Distal	18542	uc009hfj.1	0.4511	e12_specific
1127	chr7	94332469	94332969	501	*	78.1867	0.792	0.611	2	e12._.a001_e12	1457465	Prcp	Distal	40352	uc029wmz.1	0.3573	e12_specific
1128	chr7	112353942	112354442	501	*	78.1867	0.792	0.611	2	e12._.a001_e12	14115	Micalcl	Exonic	14115	uc012fsg.1	0.483	e12_specific
1129	chr7	141061192	141061692	501	*	78.1867	0.792	0.611	2	e12._.a001_e12	167	B4galnt4	Intronic	167	uc009kje.1	0.6906	e12_specific
1130	chr7	141327074	141327574	501	*	78.1867	0.792	0.611	2	e12._.a001_e12	805	Tmem80	Promoter	400	uc009kkn.2	0.6906	e12_specific
1131	chr8	8574816	8575316	501	*	78.1867	0.792	0.611	2	e12._.a001_e12	85706	Efnb2	Distal	85706	uc009kue.1	0.4032	e12_specific
1132	chr8	47674010	47674510	501	*	78.1867	0.792	0.611	2	e12._.a001_e12	898	Ing2	Intronic	575	uc012gdo.1	0.6826	e12_specific
1133	chr9	33915643	33916143	501	*	78.1867	0.792	0.611	2	e12._.a001_e12	126477	7630403G23Rik	Distal	126477	uc009ose.1	0.3812	e12_specific
1134	chr9	37454952	37455452	501	*	78.1867	0.792	0.611	2	e12._.a001_e12	22026	Robo3	Distal	22026	uc012gqz.1	0.521	e12_specific
1135	chr9	114498207	114498707	501	*	78.1867	0.792	0.611	2	e12._.a001_e12	1912	Ccr4	Promoter	1912	uc009rxo.2	0.525	e12_specific
1136	chr10	9696465	9696965	501	*	78.1867	0.792	0.611	2	e12._.a001_e12	11992	Gm6150	Distal	11992	uc007eix.2	0.4092	e12_specific
1137	chr11	6402660	6403160	501	*	78.1867	0.792	0.611	2	e12._.a001_e12	1279	Mir7651	Intronic	1279	uc056yjr.1	0.5509	e12_specific
1138	chr11	22437469	22437969	501	*	78.1867	0.792	0.611	2	e12._.a001_e12	74563	Tmem17	Distal	74563	uc007iee.1	0.477	e12_specific
1139	chr11	71447738	71448238	501	*	78.1867	0.792	0.611	2	e12._.a001_e12	162755	Nlrp1c-ps	Distal	10037	uc029rmm.1	0.4251	e12_specific
1140	chr13	54863999	54864499	501	*	78.1867	0.792	0.611	2	e12._.a001_e12	74843	Tspan17	Distal	65955	uc007qpo.1	0.5289	e12_specific
1141	chr13	94875242	94875742	501	*	78.1867	0.792	0.611	2	e12._.a001_e12	134	Otp	Promoter	134	uc007rly.1	0.5609	e12_specific
1142	chr13	114992275	114992775	501	*	78.1867	0.792	0.611	2	e12._.a001_e12	60483	Itga2	Intronic	60483	uc007rxw.1	0.4371	e12_specific
1143	chr14	24762954	24763454	501	*	78.1867	0.792	0.611	2	e12._.a001_e12	272522	Rps24	Distal	141065	uc007srg.1	0.5449	e12_specific
1144	chr14	122258204	122258704	501	*	78.1867	0.792	0.611	2	e12._.a001_e12	24815	1700108J01Rik	Intronic	24815	uc007vay.2	0.4251	e12_specific
1145	chr15	74538233	74538733	501	*	78.1867	0.792	0.611	2	e12._.a001_e12	22286	Adgrb1	Intronic	2334	uc007wcp.1	0.5988	e12_specific
1146	chr15	84069918	84070418	501	*	78.1867	0.792	0.611	2	e12._.a001_e12	4818	Efcab6	Distal	4818	uc007xbr.1	0.513	e12_specific
1147	chr16	91724203	91724703	501	*	78.1867	0.792	0.611	2	e12._.a001_e12	4348	Cryzl1	Intronic	4348	uc007zyf.2	0.477	e12_specific
1148	chr16	92399399	92399899	501	*	78.1867	0.792	0.611	2	e12._.a001_e12	16965	Gm29805	Intronic	428	uc007zzd.2	0.493	e12_specific
1149	chr17	23853214	23853714	501	*	78.1867	0.792	0.611	2	e12._.a001_e12	307	Prss32	Promoter	307	uc012ama.1	0.5469	e12_specific
1150	chr17	56934820	56935320	501	*	78.1867	0.792	0.611	2	e12._.a001_e12	317	Mllt1	Intronic	317	uc008ddk.1	0.6727	e12_specific
1151	chr17	85628794	85629294	501	*	78.1867	0.792	0.611	2	e12._.a001_e12	8209	Six3	Exonic	8209	uc008dub.2	0.5609	e12_specific
1152	chr19	8661689	8662189	501	*	78.1867	0.792	0.611	2	e12._.a001_e12	1395	9830166K06Rik	Intronic	1395	uc029tqz.1	0.5689	e12_specific
1153	chr19	10266375	10266875	501	*	78.1867	0.792	0.611	2	e12._.a001_e12	25876	Myrf	Intronic	25876	uc012bil.1	0.5349	e12_specific
1154	chr19	15942780	15943280	501	*	78.1867	0.792	0.611	2	e12._.a001_e12	17970	Psat1	Distal	17970	uc008gwp.2	0.489	e12_specific
1155	chr19	28381436	28381936	501	*	78.1867	0.792	0.611	2	e12._.a001_e12	296537	D930032P07Rik	Intronic	55679	uc008hcg.2	0.4411	e12_specific
1156	chr19	37570958	37571458	501	*	78.1867	0.792	0.611	2	e12._.a001_e12	20789	Exoc6	Intronic	20789	uc029tsf.1	0.4052	e12_specific
1157	chr19	53830335	53830835	501	*	78.1867	0.792	0.611	2	e12._.a001_e12	61645	Pdcd4	Intronic	12624	uc008hxa.1	0.505	e12_specific
1158	chr1	85793802	85794302	501	*	76.8237	0.789	0.606	2	e12._.a001_e12	604	Cab39	Intronic	604	uc007bum.2	0.6926	e12_specific
1159	chr1	133695917	133696417	501	*	76.8237	0.789	0.606	2	e12._.a001_e12	6058	Lax1	Distal	6058	uc007cqs.2	0.503	e12_specific
1160	chr1	168410497	168410997	501	*	76.8237	0.789	0.606	2	e12._.a001_e12	21421	Pbx1	Intronic	3360	uc056yeu.1	0.4591	e12_specific
1161	chr2	33789634	33790134	501	*	76.8237	0.789	0.606	2	e12._.a001_e12	15931	Nron	Intronic	15931	uc008jid.1	0.4551	e12_specific
1162	chr2	34227558	34228058	501	*	76.8237	0.789	0.606	2	e12._.a001_e12	120072	C230014O12Rik	Intronic	20648	uc056zmb.1	0.3593	e12_specific
1163	chr2	35651399	35651899	501	*	76.8237	0.789	0.606	2	e12._.a001_e12	92946	Gm13446	Intronic	29667	uc008jkr.2	0.523	e12_specific
1164	chr2	141514966	141515466	501	*	76.8237	0.789	0.606	2	e12._.a001_e12	843739	Flrt3	Exonic	40459	uc008mpx.1	0.4132	e12_specific
1165	chr3	9645295	9645795	501	*	76.8237	0.789	0.606	2	e12._.a001_e12	35459	Zfp704	Distal	35459	uc012cnh.1	0.4192	e12_specific
1166	chr3	36676719	36677219	501	*	76.8237	0.789	0.606	2	e12._.a001_e12	13197	Trpc3	Intronic	5325	uc012cow.1	0.4112	e12_specific
1167	chr3	134559955	134560455	501	*	76.8237	0.789	0.606	2	e12._.a001_e12	136569	4930539C22Rik	Distal	136569	uc029uot.1	0.3792	e12_specific
1168	chr4	130556177	130556677	501	*	76.8237	0.789	0.606	2	e12._.a001_e12	17608	Nkain1	Intronic	17608	uc008uzj.2	0.5808	e12_specific
1169	chr4	135523929	135524429	501	*	76.8237	0.789	0.606	2	e12._.a001_e12	28201	Stpg1	Intronic	28191	uc008vgq.1	0.509	e12_specific
1170	chr4	148590591	148591091	501	*	76.8237	0.789	0.606	2	e12._.a001_e12	671	Srm	Promoter	671	uc008vuw.1	0.483	e12_specific
1171	chr4	150540312	150540812	501	*	76.8237	0.789	0.606	2	e12._.a001_e12	111611	Slc45a1	Intronic	76196	uc008vxs.1	0.4251	e12_specific
1172	chr5	33935610	33936110	501	*	76.8237	0.789	0.606	2	e12._.a001_e12	397	Nelfa	Intronic	397	uc008xbn.2	0.6088	e12_specific
1173	chr5	91653211	91653711	501	*	76.8237	0.789	0.606	2	e12._.a001_e12	113838	1700063O14Rik	Distal	113838	uc029vjj.1	0.479	e12_specific
1174	chr5	111367152	111367652	501	*	76.8237	0.789	0.606	2	e12._.a001_e12	36704	Pitpnb	Intronic	24657	uc008ysd.1	0.4012	e12_specific
1175	chr5	143356666	143357166	501	*	76.8237	0.789	0.606	2	e12._.a001_e12	421	Grid2ip	Promoter	421	uc009akd.1	0.509	e12_specific
1176	chr6	5374320	5374820	501	*	76.8237	0.789	0.606	2	e12._.a001_e12	8815	Asb4	Distal	8815	uc009awi.2	0.3992	e12_specific
1177	chr6	30616397	30616897	501	*	76.8237	0.789	0.606	2	e12._.a001_e12	5636	Cpa5	Intronic	4139	uc012ejk.1	0.481	e12_specific
1178	chr6	39945994	39946494	501	*	76.8237	0.789	0.606	2	e12._.a001_e12	135307	Mrps33	Distal	135307	uc009bmh.3	0.4331	e12_specific
1179	chr6	143905263	143905763	501	*	76.8237	0.789	0.606	2	e12._.a001_e12	254224	1700060C16Rik	Intronic	41592	uc009eqi.2	0.3613	e12_specific
1180	chr7	6812745	6813245	501	*	76.8237	0.789	0.606	2	e12._.a001_e12	9407	Mir3099	Intronic	9407	uc012exn.1	0.4491	e12_specific
1181	chr7	49636813	49637313	501	*	76.8237	0.789	0.606	2	e12._.a001_e12	227	Dbx1	Promoter	227	uc009hbn.1	0.4731	e12_specific
1182	chr7	68480676	68481176	501	*	76.8237	0.789	0.606	2	e12._.a001_e12	63501	4933436H12Rik	Distal	63501	uc029wgl.1	0.479	e12_specific
1183	chr7	73377220	73377720	501	*	76.8237	0.789	0.606	2	e12._.a001_e12	1695	A730056A06Rik	Promoter	1695	uc009hqy.2	0.511	e12_specific
1184	chr7	115867498	115867998	501	*	76.8237	0.789	0.606	2	e12._.a001_e12	170995	Sox6	Intronic	21607	uc009jip.2	0.4172	e12_specific
1185	chr8	12219561	12220061	501	*	76.8237	0.789	0.606	2	e12._.a001_e12	165959	Sox1ot	Distal	165959	uc012fzm.1	0.5469	e12_specific
1186	chr8	123384823	123385323	501	*	76.8237	0.789	0.606	2	e12._.a001_e12	11361	Tcf25	Intronic	3491	uc009nvq.1	0.4371	e12_specific
1187	chr9	66547844	66548344	501	*	76.8237	0.789	0.606	2	e12._.a001_e12	33500	Fbxl22	Intronic	33500	uc009qex.2	0.4371	e12_specific
1188	chr10	117222799	117223299	501	*	76.8237	0.789	0.606	2	e12._.a001_e12	1457	Yeats4	Intronic	1457	uc007hcx.2	0.501	e12_specific
1189	chr10	120854291	120854791	501	*	76.8237	0.789	0.606	2	e12._.a001_e12	3087	Gm15910	Intronic	3087	uc029rjk.1	0.4132	e12_specific
1190	chr11	51582671	51583171	501	*	76.8237	0.789	0.606	2	e12._.a001_e12	1835	Phykpl	Promoter	1835	uc007itw.1	0.515	e12_specific
1191	chr11	87461713	87462213	501	*	76.8237	0.789	0.606	2	e12._.a001_e12	56897	Tex14	Intronic	322	uc057kly.1	0.5569	e12_specific
1192	chr11	119088293	119088793	501	*	76.8237	0.789	0.606	2	e12._.a001_e12	2305	Cbx4	Distal	2305	uc007mpw.2	0.5629	e12_specific
1193	chr12	24841458	24841958	501	*	76.8237	0.789	0.606	2	e12._.a001_e12	10108	Mboat2	Intronic	10108	uc007net.1	0.4491	e12_specific
1194	chr12	72518291	72518791	501	*	76.8237	0.789	0.606	2	e12._.a001_e12	17815	Pcnx4	Distal	17815	uc007nvq.1	0.4631	e12_specific
1195	chr12	79705577	79706077	501	*	76.8237	0.789	0.606	2	e12._.a001_e12	230436	9430078K24Rik	Intronic	218905	uc007oak.1	0.4571	e12_specific
1196	chr12	117047841	117048341	501	*	76.8237	0.789	0.606	2	e12._.a001_e12	103177	Gm10421	Intronic	103177	uc007phz.2	0.505	e12_specific
1197	chr13	24383814	24384314	501	*	76.8237	0.789	0.606	2	e12._.a001_e12	56659	Cmah	Intronic	30910	uc007pvs.1	0.3892	e12_specific
1198	chr14	48741154	48741654	501	*	76.8237	0.789	0.606	2	e12._.a001_e12	72115	Otx2os1	Intronic	72115	uc007tjt.1	0.4092	e12_specific
1199	chr15	34245224	34245724	501	*	76.8237	0.789	0.606	2	e12._.a001_e12	7447	Laptm4b	Intronic	7447	uc007vlj.1	0.4691	e12_specific
1200	chr15	54935490	54935990	501	*	76.8237	0.789	0.606	2	e12._.a001_e12	15593	Enpp2	Distal	15593	uc007vro.4	0.4471	e12_specific
1201	chr15	83756683	83757183	501	*	76.8237	0.789	0.606	2	e12._.a001_e12	23089	Mpped1	Distal	23089	uc007xbk.1	0.517	e12_specific
1202	chr15	86239775	86240275	501	*	76.8237	0.789	0.606	2	e12._.a001_e12	25565	Tbc1d22a	Intronic	25565	uc007xea.1	0.519	e12_specific
1203	chr16	35541574	35542074	501	*	76.8237	0.789	0.606	2	e12._.a001_e12	461	Sema5b	Intronic	461	uc007zbm.2	0.6866	e12_specific
1204	chr16	86067880	86068380	501	*	76.8237	0.789	0.606	2	e12._.a001_e12	167004	Adamts5	Distal	167004	uc007ztw.1	0.4052	e12_specific
1205	chr16	97443809	97444309	501	*	76.8237	0.789	0.606	2	e12._.a001_e12	18846	Mx1	Distal	16886	uc012aiz.1	0.481	e12_specific
1206	chr17	8284188	8284688	501	*	76.8237	0.789	0.606	2	e12._.a001_e12	624	Mpc1	Intronic	21	uc008ajj.1	0.6587	e12_specific
1207	chr17	34591421	34591921	501	*	76.8237	0.789	0.606	2	e12._.a001_e12	799	Pbx2	Promoter	799	uc008ccv.1	0.5569	e12_specific
1208	chr17	86465758	86466258	501	*	76.8237	0.789	0.606	2	e12._.a001_e12	178829	2010106C02Rik	Intronic	178829	uc029tlc.1	0.4351	e12_specific
1209	chr18	80047714	80048214	501	*	76.8237	0.789	0.606	2	e12._.a001_e12	1068	Pard6g	Intronic	1068	uc008fsj.2	0.6148	e12_specific
1210	chrX	20617005	20617505	501	*	76.8237	0.789	0.606	2	e12._.a001_e12	247	Rbm10	Promoter	247	uc009stf.2	0.5888	e12_specific
1211	chrX	100741875	100742375	501	*	76.8237	0.789	0.606	2	e12._.a001_e12	12277	Gdpd2	Distal	1195	uc009twl.1	0.5369	e12_specific
1212	chr2	106078560	106079060	501	*	27.4752	0.787	0.603	2	e12._.a003_e12	75260	Dnajc24	Distal	75260	uc008llf.2	0.3713	e12_specific
1213	chr2	128241226	128241726	501	*	27.4752	0.787	0.603	2	e12._.a003_e12	115437	Bcl2l11	Distal	1832	uc057lea.1	0.523	e12_specific
1214	chr4	118261645	118262145	501	*	27.4752	0.787	0.603	2	e12._.a003_e12	29501	Ptprf	Intronic	29501	uc008ujq.1	0.5529	e12_specific
1215	chr5	125189578	125190078	501	*	27.4752	0.787	0.603	2	e12._.a003_e12	10613	Ncor2	Distal	10613	uc008zqv.2	0.5549	e12_specific
1216	chr7	27257692	27258192	501	*	27.4752	0.787	0.603	2	e12._.a003_e12	818	Numbl	Promoter	9	uc009fvo.1	0.6208	e12_specific
1217	chr10	16441115	16441615	501	*	27.4752	0.787	0.603	2	e12._.a003_e12	649587	C330004P14Rik	Distal	649587	uc007elr.1	0.4152	e12_specific
1218	chr16	40652687	40653187	501	*	27.4752	0.787	0.603	2	e12._.a003_e12	668565	Lsamp	Intronic	249220	uc057big.1	0.4271	e12_specific
1219	chr18	24429089	24429589	501	*	27.4752	0.787	0.603	2	e12._.a003_e12	168	Mir187	Promoter	168	uc008egs.2	0.5489	e12_specific
1220	chr1	38856148	38856648	501	*	75.4658	0.786	0.599	2	e12._.a001_e12	35182	Lonrf2	Distal	35182	uc007asx.1	0.4212	e12_specific
1221	chr1	154500381	154500881	501	*	75.4658	0.786	0.599	2	e12._.a001_e12	225288	Cacna1e	Intronic	225288	uc007dav.1	0.495	e12_specific
1222	chr2	13372121	13372621	501	*	75.4658	0.786	0.599	2	e12._.a001_e12	100955	Rsu1	Intronic	100955	uc008ijw.2	0.515	e12_specific
1223	chr2	60123411	60123911	501	*	75.4658	0.786	0.599	2	e12._.a001_e12	2148	Baz2b	Intronic	2148	uc008jtr.1	0.3114	e12_specific
1224	chr2	72096282	72096782	501	*	75.4658	0.786	0.599	2	e12._.a001_e12	115316	Rapgef4	Intronic	41914	uc012bxe.1	0.481	e12_specific
1225	chr2	117541436	117541936	501	*	75.4658	0.786	0.599	2	e12._.a001_e12	198808	Rasgrp1	Distal	123988	uc008lrn.1	0.4271	e12_specific
1226	chr2	132751641	132752141	501	*	75.4658	0.786	0.599	2	e12._.a001_e12	29386	Chgb	Distal	29386	uc008mnf.1	0.4611	e12_specific
1227	chr2	169272609	169273109	501	*	75.4658	0.786	0.599	2	e12._.a001_e12	294589	1700017J07Rik	Distal	294589	uc008obn.2	0.483	e12_specific
1228	chr2	180456668	180457168	501	*	75.4658	0.786	0.599	2	e12._.a001_e12	583	Slco4a1	Intronic	583	uc008ojc.3	0.6048	e12_specific
1229	chr4	21957524	21958024	501	*	75.4658	0.786	0.599	2	e12._.a001_e12	26447	Faxc	Intronic	26447	uc008sdk.2	0.3952	e12_specific
1230	chr4	54118439	54118939	501	*	75.4658	0.786	0.599	2	e12._.a001_e12	292643	Tmem38b	Distal	292643	uc008sxh.2	0.479	e12_specific
1231	chr4	135128685	135129185	501	*	75.4658	0.786	0.599	2	e12._.a001_e12	8289	Runx3	Intronic	8289	uc008vgb.1	0.5549	e12_specific
1232	chr4	149737334	149737834	501	*	75.4658	0.786	0.599	2	e12._.a001_e12	483	Tmem201	Exonic	185	uc033igx.1	0.6487	e12_specific
1233	chr4	151604459	151604959	501	*	75.4658	0.786	0.599	2	e12._.a001_e12	257058	Camta1	Intronic	228238	uc008vyo.1	0.5469	e12_specific
1234	chr5	121398373	121398873	501	*	75.4658	0.786	0.599	2	e12._.a001_e12	640	Naa25	Intronic	640	uc008zja.1	0.5788	e12_specific
1235	chr6	116259604	116260104	501	*	75.4658	0.786	0.599	2	e12._.a001_e12	4364	Zfand4	Intronic	4364	uc009djw.2	0.4311	e12_specific
1236	chr7	49754698	49755198	501	*	75.4658	0.786	0.599	2	e12._.a001_e12	4157	Htatip2	Distal	4157	uc009hbo.2	0.4551	e12_specific
1237	chr7	74091634	74092134	501	*	75.4658	0.786	0.599	2	e12._.a001_e12	78201	St8sia2	Distal	78201	uc009hwe.3	0.4511	e12_specific
1238	chr7	134501053	134501553	501	*	75.4658	0.786	0.599	2	e12._.a001_e12	124474	D7Ertd443e	Distal	124474	uc009kds.1	0.4671	e12_specific
1239	chr7	138668838	138669338	501	*	75.4658	0.786	0.599	2	e12._.a001_e12	114845	4930543N07Rik	Distal	114845	uc009kfa.1	0.4531	e12_specific
1240	chr8	109853355	109853855	501	*	75.4658	0.786	0.599	2	e12._.a001_e12	14292	Snord71	Exonic	14292	uc012gkm.1	0.4092	e12_specific
1241	chr9	46831125	46831625	501	*	75.4658	0.786	0.599	2	e12._.a001_e12	82227	2900052N01Rik	Distal	82227	uc009phk.1	0.507	e12_specific
1242	chr9	64925718	64926218	501	*	75.4658	0.786	0.599	2	e12._.a001_e12	25638	Slc24a1	Intronic	13639	uc009qck.2	0.4471	e12_specific
1243	chr9	82807072	82807572	501	*	75.4658	0.786	0.599	2	e12._.a001_e12	22483	Irak1bp1	Distal	22483	uc009qvs.2	0.3952	e12_specific
1244	chr9	103608333	103608833	501	*	75.4658	0.786	0.599	2	e12._.a001_e12	51492	4932413F04Rik	Intronic	51492	uc029xfv.1	0.4451	e12_specific
1245	chr10	52428024	52428524	501	*	75.4658	0.786	0.599	2	e12._.a001_e12	10726	Nus1	Intronic	10726	uc007fbi.2	0.4531	e12_specific
1246	chr10	84391934	84392434	501	*	75.4658	0.786	0.599	2	e12._.a001_e12	48286	Nuak1	Intronic	48286	uc007gko.2	0.515	e12_specific
1247	chr10	93678408	93678908	501	*	75.4658	0.786	0.599	2	e12._.a001_e12	4663	Gm15915	Intronic	4663	uc029reo.1	0.4471	e12_specific
1248	chr11	11941182	11941682	501	*	75.4658	0.786	0.599	2	e12._.a001_e12	43287	Ddc	Intronic	43287	uc007iax.2	0.4132	e12_specific
1249	chr11	49243187	49243687	501	*	75.4658	0.786	0.599	2	e12._.a001_e12	753	Mgat1	Promoter	753	uc007iqb.3	0.4411	e12_specific
1250	chr11	68897070	68897570	501	*	75.4658	0.786	0.599	2	e12._.a001_e12	4245	Rpl26	Distal	4245	uc007joh.1	0.4571	e12_specific
1251	chr11	71497843	71498343	501	*	75.4658	0.786	0.599	2	e12._.a001_e12	212860	Nlrp1c-ps	Distal	40066	uc029rmm.1	0.4711	e12_specific
1252	chr11	79494872	79495372	501	*	75.4658	0.786	0.599	2	e12._.a001_e12	8959	Omg	Intronic	8959	uc007kkn.2	0.3992	e12_specific
1253	chr13	9764233	9764733	501	*	75.4658	0.786	0.599	2	e12._.a001_e12	830	Zmynd11	Intronic	472	uc007pkx.1	0.7864	e12_specific
1254	chr13	21715439	21715939	501	*	75.4658	0.786	0.599	2	e12._.a001_e12	453	Hist1h2bl	Promoter	453	uc007pra.2	0.511	e12_specific
1255	chr13	53393738	53394238	501	*	75.4658	0.786	0.599	2	e12._.a001_e12	298	Gm2762	Intronic	298	uc007qnl.2	0.5689	e12_specific
1256	chr14	48992009	48992509	501	*	75.4658	0.786	0.599	2	e12._.a001_e12	74235	Ap5m1	Distal	43134	uc007tjw.1	0.4371	e12_specific
1257	chr14	74359851	74360351	501	*	75.4658	0.786	0.599	2	e12._.a001_e12	4573	4933402J15Rik	Intronic	4573	uc029slw.1	0.4591	e12_specific
1258	chr14	93889729	93890229	501	*	75.4658	0.786	0.599	2	e12._.a001_e12	689	Pcdh9	Intronic	689	uc007uun.2	0.4731	e12_specific
1259	chr15	31899139	31899639	501	*	75.4658	0.786	0.599	2	e12._.a001_e12	277899	Tas2r119	Distal	277899	uc007vkm.1	0.4471	e12_specific
1260	chr15	60728754	60729254	501	*	75.4658	0.786	0.599	2	e12._.a001_e12	93960	9930014A18Rik	Distal	93960	uc011zte.1	0.4192	e12_specific
1261	chr15	79951867	79952367	501	*	75.4658	0.786	0.599	2	e12._.a001_e12	19470	Cbx7	Distal	19470	uc007wuv.1	0.5768	e12_specific
1262	chr16	46769306	46769806	501	*	75.4658	0.786	0.599	2	e12._.a001_e12	272588	Nectin3	Distal	272588	uc007zji.3	0.4152	e12_specific
1263	chr16	91107545	91108045	501	*	75.4658	0.786	0.599	2	e12._.a001_e12	38649	4932438H23Rik	Distal	38649	uc007zxc.1	0.5489	e12_specific
1264	chr17	5293541	5294041	501	*	75.4658	0.786	0.599	2	e12._.a001_e12	124975	Ldhal6b	Intronic	110304	uc057kwb.1	0.497	e12_specific
1265	chr17	48266106	48266606	501	*	75.4658	0.786	0.599	2	e12._.a001_e12	2060	Treml4	Intronic	2060	uc008cwz.1	0.4112	e12_specific
1266	chr18	75375487	75375987	501	*	75.4658	0.786	0.599	2	e12._.a001_e12	8371	Smad7	Intronic	8371	uc008fqe.2	0.513	e12_specific
1267	chr19	5711172	5711672	501	*	75.4658	0.786	0.599	2	e12._.a001_e12	6945	Kcnk7	Intronic	6945	uc008geu.1	0.4731	e12_specific
1268	chrX	73824145	73824645	501	*	75.4658	0.786	0.599	2	e12._.a001_e12	573	Pdzd4	Exonic	573	uc009tmt.1	0.6547	e12_specific
1269	chr1	109982917	109983417	501	*	74.1133	0.783	0.594	2	e12._.a001_e12	839	Cdh7	Intronic	134	uc011wqi.2	0.6008	e12_specific
1270	chr1	184918144	184918644	501	*	74.1133	0.783	0.594	2	e12._.a001_e12	35357	C130074G19Rik	Intronic	35357	uc007dys.1	0.4311	e12_specific
1271	chr2	28945341	28945841	501	*	74.1133	0.783	0.594	2	e12._.a001_e12	29150	Barhl1	Distal	29150	uc012btd.1	0.4511	e12_specific
1272	chr2	33569227	33569727	501	*	74.1133	0.783	0.594	2	e12._.a001_e12	71033	Lmx1b	Intronic	71033	uc008jhy.2	0.5808	e12_specific
1273	chr2	62089264	62089764	501	*	74.1133	0.783	0.594	2	e12._.a001_e12	42998	Slc4a10	Intronic	42998	uc008jve.3	0.3713	e12_specific
1274	chr2	152742378	152742878	501	*	74.1133	0.783	0.594	2	e12._.a001_e12	6376	Id1	Distal	6376	uc008ngf.2	0.503	e12_specific
1275	chr4	55464240	55464740	501	*	74.1133	0.783	0.594	2	e12._.a001_e12	45647	Gm12505	Distal	45647	uc029uuj.1	0.4711	e12_specific
1276	chr4	130801899	130802399	501	*	74.1133	0.783	0.594	2	e12._.a001_e12	9611	Sdc3	Intronic	9611	uc008uzr.1	0.515	e12_specific
1277	chr4	139430137	139430637	501	*	74.1133	0.783	0.594	2	e12._.a001_e12	77799	Ubr4	Intronic	189	uc033igg.1	0.5349	e12_specific
1278	chr4	139599015	139599515	501	*	74.1133	0.783	0.594	2	e12._.a001_e12	23628	Aldh4a1	Intronic	23628	uc012dnu.1	0.5848	e12_specific
1279	chr4	149255788	149256288	501	*	74.1133	0.783	0.594	2	e12._.a001_e12	51694	Kif1b	Intronic	51694	uc008vvy.2	0.4251	e12_specific
1280	chr4	155250218	155250718	501	*	74.1133	0.783	0.594	2	e12._.a001_e12	501	Faap20	Exonic	501	uc008wda.2	0.5888	e12_specific
1281	chr5	76665376	76665876	501	*	74.1133	0.783	0.594	2	e12._.a001_e12	73910	Cep135	Distal	73910	uc008xvc.1	0.4371	e12_specific
1282	chr5	111877165	111877665	501	*	74.1133	0.783	0.594	2	e12._.a001_e12	115686	E130006D01Rik	Distal	115686	uc008ysi.2	0.5609	e12_specific
1283	chr6	52568660	52569160	501	*	74.1133	0.783	0.594	2	e12._.a001_e12	71389	Hibadh	Intronic	12395	uc009byx.1	0.4032	e12_specific
1284	chr6	101263365	101263865	501	*	74.1133	0.783	0.594	2	e12._.a001_e12	114281	Pdzrn3	Intronic	64414	uc009dce.1	0.4611	e12_specific
1285	chr6	117828222	117828722	501	*	74.1133	0.783	0.594	2	e12._.a001_e12	12769	Zfp637	Distal	12769	uc009dkz.2	0.5329	e12_specific
1286	chr7	126791703	126792203	501	*	74.1133	0.783	0.594	2	e12._.a001_e12	517	Ppp4c	Intronic	517	uc009jss.1	0.6048	e12_specific
1287	chr7	128860064	128860564	501	*	74.1133	0.783	0.594	2	e12._.a001_e12	115443	Sec23ip	Distal	1350	uc057lvi.1	0.4551	e12_specific
1288	chr8	38403498	38403998	501	*	74.1133	0.783	0.594	2	e12._.a001_e12	151545	Mir383	Intronic	151545	uc012gcl.1	0.3932	e12_specific
1289	chr9	44920212	44920712	501	*	74.1133	0.783	0.594	2	e12._.a001_e12	279	Atp5l	Intronic	262	uc009pet.1	0.6108	e12_specific
1290	chr9	63975874	63976374	501	*	74.1133	0.783	0.594	2	e12._.a001_e12	45934	Smad6	Intronic	45934	uc009qbk.2	0.5629	e12_specific
1291	chr9	98986614	98987114	501	*	74.1133	0.783	0.594	2	e12._.a001_e12	490	Faim	Intronic	490	uc009rds.1	0.5788	e12_specific
1292	chr9	114527077	114527577	501	*	74.1133	0.783	0.594	2	e12._.a001_e12	30782	Ccr4	Intronic	13645	uc029xgl.1	0.505	e12_specific
1293	chr10	17178572	17179072	501	*	74.1133	0.783	0.594	2	e12._.a001_e12	83039	Gm20125	Distal	68141	uc029qvv.2	0.3593	e12_specific
1294	chr10	19208020	19208520	501	*	74.1133	0.783	0.594	2	e12._.a001_e12	66520	Gm20139	Distal	41031	uc007end.2	0.4311	e12_specific
1295	chr10	42592168	42592668	501	*	74.1133	0.783	0.594	2	e12._.a001_e12	8829	Nr2e1	Distal	8829	uc007eyt.1	0.5828	e12_specific
1296	chr10	120857656	120858156	501	*	74.1133	0.783	0.594	2	e12._.a001_e12	276	Gm15910	Intronic	276	uc029rjk.1	0.513	e12_specific
1297	chr10	127739729	127740229	501	*	74.1133	0.783	0.594	2	e12._.a001_e12	440	Zbtb39	Intronic	440	uc007hkl.2	0.6707	e12_specific
1298	chr11	25057171	25057671	501	*	74.1133	0.783	0.594	2	e12._.a001_e12	268685	4933427E13Rik	Distal	268685	uc007iga.2	0.4571	e12_specific
1299	chr11	53140540	53141040	501	*	74.1133	0.783	0.594	2	e12._.a001_e12	20733	Gm11186	Intronic	20733	uc029rlq.1	0.3872	e12_specific
1300	chr11	53500512	53501012	501	*	74.1133	0.783	0.594	2	e12._.a001_e12	18973	Sept8	Distal	13415	uc007iwg.1	0.515	e12_specific
1301	chr11	71517335	71517835	501	*	74.1133	0.783	0.594	2	e12._.a001_e12	232352	Nlrp1c-ps	Distal	59558	uc029rmm.1	0.515	e12_specific
1302	chr12	21285472	21285972	501	*	74.1133	0.783	0.594	2	e12._.a001_e12	514	Itgb1bp1	Promoter	388	uc007ndl.1	0.5689	e12_specific
1303	chr12	46597154	46597654	501	*	74.1133	0.783	0.594	2	e12._.a001_e12	221370	Nova1	Distal	221370	uc007nmd.2	0.4471	e12_specific
1304	chr12	56482519	56483019	501	*	74.1133	0.783	0.594	2	e12._.a001_e12	46650	Sfta3-ps	Distal	22915	uc007npd.2	0.3713	e12_specific
1305	chr12	79825929	79826429	501	*	74.1133	0.783	0.594	2	e12._.a001_e12	110084	9430078K24Rik	Distal	98553	uc007oak.1	0.505	e12_specific
1306	chr13	109350061	109350561	501	*	74.1133	0.783	0.594	2	e12._.a001_e12	25566	Mir582	Intronic	5677	uc056yvc.1	0.489	e12_specific
1307	chr13	115910951	115911451	501	*	74.1133	0.783	0.594	2	e12._.a001_e12	398486	Isl1	Distal	398486	uc007rye.2	0.4212	e12_specific
1308	chr14	14346092	14346592	501	*	74.1133	0.783	0.594	2	e12._.a001_e12	152	Il3ra	Promoter	152	uc007sgm.1	0.6866	e12_specific
1309	chr15	66325534	66326034	501	*	74.1133	0.783	0.594	2	e12._.a001_e12	39559	Kcnq3	Distal	39559	uc007wab.2	0.4471	e12_specific
1310	chr15	86250209	86250709	501	*	74.1133	0.783	0.594	2	e12._.a001_e12	35999	Tbc1d22a	Intronic	35999	uc007xea.1	0.5369	e12_specific
1311	chr16	63747747	63748247	501	*	74.1133	0.783	0.594	2	e12._.a001_e12	116159	Epha3	Intronic	116159	uc007zpy.1	0.4152	e12_specific
1312	chr16	93281649	93282149	501	*	74.1133	0.783	0.594	2	e12._.a001_e12	77643	1810053B23Rik	Distal	71289	uc007zzm.1	0.4212	e12_specific
1313	chr18	14063037	14063537	501	*	74.1133	0.783	0.594	2	e12._.a001_e12	90553	Zfp521	Distal	90553	uc008edd.3	0.4291	e12_specific
1314	chr18	42394329	42394829	501	*	74.1133	0.783	0.594	2	e12._.a001_e12	17	Pou4f3	Promoter	17	uc008etv.2	0.6327	e12_specific
1315	chr19	25004023	25004523	501	*	74.1133	0.783	0.594	2	e12._.a001_e12	4743	Dock8	Intronic	4743	uc008hay.1	0.4431	e12_specific
1316	chrX	12133218	12133718	501	*	74.1133	0.783	0.594	2	e12._.a001_e12	26886	Bcor	Intronic	26886	uc009squ.2	0.6627	e12_specific
1317	chrX	101850080	101850580	501	*	74.1133	0.783	0.594	2	e12._.a001_e12	944	Nhsl2	Intronic	944	uc009tyh.1	0.6507	e12_specific
1318	chr1	92180899	92181399	501	*	72.7662	0.78	0.589	2	e12._.a001_e12	807	Hdac4	Promoter	807	uc007cbg.3	0.5729	e12_specific
1319	chr1	131828371	131828871	501	*	72.7662	0.78	0.589	2	e12._.a001_e12	608	Slc41a1	Intronic	608	uc007cnu.4	0.5749	e12_specific
1320	chr1	185099557	185100057	501	*	72.7662	0.78	0.589	2	e12._.a001_e12	100257	Mark1	Distal	100257	uc007dyt.2	0.4711	e12_specific
1321	chr2	68435013	68435513	501	*	72.7662	0.78	0.589	2	e12._.a001_e12	36717	Stk39	Intronic	36717	uc008jxo.1	0.4072	e12_specific
1322	chr2	90864130	90864630	501	*	72.7662	0.78	0.589	2	e12._.a001_e12	17224	Mtch2	Intronic	17224	uc008ktl.1	0.3733	e12_specific
1323	chr2	118759788	118760288	501	*	72.7662	0.78	0.589	2	e12._.a001_e12	2622	Ccdc9b	Intronic	2622	uc008lsn.1	0.481	e12_specific
1324	chr2	168229582	168230082	501	*	72.7662	0.78	0.589	2	e12._.a001_e12	546	Gm20716	Promoter	546	uc008oar.1	0.5369	e12_specific
1325	chr3	78792344	78792844	501	*	72.7662	0.78	0.589	2	e12._.a001_e12	380603	Rapgef2	Distal	173516	uc008pnk.1	0.3772	e12_specific
1326	chr3	87972104	87972604	501	*	72.7662	0.78	0.589	2	e12._.a001_e12	1260	Nes	Intronic	1260	uc008ptl.1	0.5629	e12_specific
1327	chr4	100096205	100096705	501	*	72.7662	0.78	0.589	2	e12._.a001_e12	663	Ror1	Intronic	663	uc008tvc.2	0.6407	e12_specific
1328	chr4	151043963	151044463	501	*	72.7662	0.78	0.589	2	e12._.a001_e12	451	Per3	Exonic	451	uc008vye.2	0.6068	e12_specific
1329	chr4	154693556	154694056	501	*	72.7662	0.78	0.589	2	e12._.a001_e12	25938	Actrt2	Distal	25938	uc008wca.2	0.5469	e12_specific
1330	chr5	29736215	29736715	501	*	72.7662	0.78	0.589	2	e12._.a001_e12	528	Gm5129	Promoter	528	uc012dtw.1	0.6128	e12_specific
1331	chr5	75626611	75627111	501	*	72.7662	0.78	0.589	2	e12._.a001_e12	51873	Kit	Intronic	22232	uc008xui.3	0.4092	e12_specific
1332	chr5	84416036	84416536	501	*	72.7662	0.78	0.589	2	e12._.a001_e12	1095	Epha5	Intronic	1095	uc008xwv.4	0.6128	e12_specific
1333	chr6	101266747	101267247	501	*	72.7662	0.78	0.589	2	e12._.a001_e12	110899	Pdzrn3	Intronic	67796	uc009dce.1	0.4711	e12_specific
1334	chr6	135352505	135353005	501	*	72.7662	0.78	0.589	2	e12._.a001_e12	10175	Emp1	Distal	10175	uc009elo.1	0.4092	e12_specific
1335	chr6	136555508	136556008	501	*	72.7662	0.78	0.589	2	e12._.a001_e12	36906	Atf7ip	Intronic	22807	uc009elw.1	0.4152	e12_specific
1336	chr7	37439503	37440003	501	*	72.7662	0.78	0.589	2	e12._.a001_e12	333821	Zfp536	Intronic	130237	uc009gkk.1	0.5689	e12_specific
1337	chr7	56765544	56766044	501	*	72.7662	0.78	0.589	2	e12._.a001_e12	526022	Oca2	Intronic	522641	uc057cab.2	0.4092	e12_specific
1338	chr7	119023532	119024032	501	*	72.7662	0.78	0.589	2	e12._.a001_e12	28570	Gprc5b	Distal	28570	uc009jkx.2	0.5469	e12_specific
1339	chr8	33813926	33814426	501	*	72.7662	0.78	0.589	2	e12._.a001_e12	66405	Smim18	Intronic	66405	uc009lkj.2	0.479	e12_specific
1340	chr8	71465119	71465619	501	*	72.7662	0.78	0.589	2	e12._.a001_e12	442	Mrpl34	Promoter	442	uc009mdh.1	0.5948	e12_specific
1341	chr9	7836262	7836762	501	*	72.7662	0.78	0.589	2	e12._.a001_e12	544	Birc2	Intronic	293	uc009ocz.3	0.501	e12_specific
1342	chr9	44605764	44606264	501	*	72.7662	0.78	0.589	2	e12._.a001_e12	1121	Ddx6	Intronic	1121	uc009pdy.2	0.4172	e12_specific
1343	chr9	64017856	64018356	501	*	72.7662	0.78	0.589	2	e12._.a001_e12	3952	Smad6	Intronic	3952	uc009qbk.2	0.5828	e12_specific
1344	chr9	76138323	76138823	501	*	72.7662	0.78	0.589	2	e12._.a001_e12	75083	Gfral	Distal	75083	uc009qsy.1	0.4251	e12_specific
1345	chr9	85487229	85487729	501	*	72.7662	0.78	0.589	2	e12._.a001_e12	160328	Tent5a	Distal	160328	uc009qwt.2	0.3852	e12_specific
1346	chr9	101640565	101641065	501	*	72.7662	0.78	0.589	2	e12._.a001_e12	298620	Gm28979	Distal	221673	uc009rfm.1	0.4351	e12_specific
1347	chr9	117361435	117361935	501	*	72.7662	0.78	0.589	2	e12._.a001_e12	268227	Rbms3	Intronic	109148	uc009rze.1	0.4511	e12_specific
1348	chr10	84019352	84019852	501	*	72.7662	0.78	0.589	2	e12._.a001_e12	296736	1500009L16Rik	Distal	14741	uc007gkn.1	0.4691	e12_specific
1349	chr11	24349899	24350399	501	*	72.7662	0.78	0.589	2	e12._.a001_e12	131759	4933430M04Rik	Distal	131759	uc029rkx.1	0.4192	e12_specific
1350	chr11	69060053	69060553	501	*	72.7662	0.78	0.589	2	e12._.a001_e12	527	Borcs6	Exonic	527	uc007jpb.1	0.7106	e12_specific
1351	chr11	78164301	78164801	501	*	72.7662	0.78	0.589	2	e12._.a001_e12	998	Traf4	Intronic	998	uc007kif.2	0.6148	e12_specific
1352	chr11	78435922	78436422	501	*	72.7662	0.78	0.589	2	e12._.a001_e12	13986	Slc13a2	Distal	13986	uc007kjf.1	0.513	e12_specific
1353	chr11	116812808	116813308	501	*	72.7662	0.78	0.589	2	e12._.a001_e12	14987	Mxra7	Intronic	14987	uc007mmf.2	0.5788	e12_specific
1354	chr13	41352212	41352712	501	*	72.7662	0.78	0.589	2	e12._.a001_e12	102617	Smim13	Intronic	6538	uc007qfd.2	0.4451	e12_specific
1355	chr13	80954249	80954749	501	*	72.7662	0.78	0.589	2	e12._.a001_e12	9574	9330111N05Rik	Distal	9574	uc011zce.1	0.4032	e12_specific
1356	chr14	25604692	25605192	501	*	72.7662	0.78	0.589	2	e12._.a001_e12	1428	Gm45915	Exonic	1428	uc057bei.1	0.479	e12_specific
1357	chr15	13384761	13385261	501	*	72.7662	0.78	0.589	2	e12._.a001_e12	211335	Cdh6	Distal	211335	uc007vif.2	0.3533	e12_specific
1358	chr15	75648193	75648693	501	*	72.7662	0.78	0.589	2	e12._.a001_e12	30346	Top1mt	Distal	6313	uc007wgz.1	0.509	e12_specific
1359	chr15	99909290	99909790	501	*	72.7662	0.78	0.589	2	e12._.a001_e12	22117	Fam186a	Distal	22117	uc007xqj.2	0.521	e12_specific
1360	chr16	11518979	11519479	501	*	72.7662	0.78	0.589	2	e12._.a001_e12	196324	Snx29	Intronic	71920	uc007yfk.1	0.475	e12_specific
1361	chr16	17452214	17452714	501	*	72.7662	0.78	0.589	2	e12._.a001_e12	478	Crkl	Exonic	478	uc007ykv.2	0.6347	e12_specific
1362	chr16	35733996	35734496	501	*	72.7662	0.78	0.589	2	e12._.a001_e12	35109	Dirc2	Intronic	35109	uc007zbo.1	0.4671	e12_specific
1363	chr16	37994552	37995052	501	*	72.7662	0.78	0.589	2	e12._.a001_e12	22520	4930542C21Rik	Intronic	22520	uc029sxc.1	0.5269	e12_specific
1364	chr17	8388407	8388907	501	*	72.7662	0.78	0.589	2	e12._.a001_e12	810	Gm16702	Intronic	810	uc029szo.1	0.485	e12_specific
1365	chr18	61399357	61399857	501	*	72.7662	0.78	0.589	2	e12._.a001_e12	823	Ppargc1b	Promoter	823	uc008fbx.1	0.6387	e12_specific
1366	chr18	64467883	64468383	501	*	72.7662	0.78	0.589	2	e12._.a001_e12	20932	Fech	Intronic	18117	uc008feg.2	0.4351	e12_specific
1367	chr18	75695090	75695590	501	*	72.7662	0.78	0.589	2	e12._.a001_e12	2355	Ctif	Intronic	2355	uc008fqg.3	0.5709	e12_specific
1368	chr19	30153706	30154206	501	*	72.7662	0.78	0.589	2	e12._.a001_e12	21484	Gldc	Intronic	21484	uc008hej.2	0.4351	e12_specific
1369	chr19	33048994	33049494	501	*	72.7662	0.78	0.589	2	e12._.a001_e12	107867	Mir3970	Intronic	107867	uc056zie.1	0.4291	e12_specific
1370	chr19	40247193	40247693	501	*	72.7662	0.78	0.589	2	e12._.a001_e12	24172	Pdlim1	Exonic	24172	uc008hkk.2	0.4172	e12_specific
1371	chr19	43521136	43521636	501	*	72.7662	0.78	0.589	2	e12._.a001_e12	3218	Got1	Intronic	3218	uc012bmb.2	0.4351	e12_specific
1372	chrX	153724940	153725440	501	*	72.7662	0.78	0.589	2	e12._.a001_e12	1635	Nbdy	Intronic	1635	uc009ura.3	0.3812	e12_specific
1373	chr1	75705188	75705688	501	*	71.4246	0.777	0.584	2	e12._.a001_e12	159171	Slc4a3	Distal	157493	uc007bpx.2	0.475	e12_specific
1374	chr1	86503343	86503843	501	*	71.4246	0.777	0.584	2	e12._.a001_e12	23142	Ptma	Distal	23142	uc007bvp.1	0.6008	e12_specific
1375	chr1	153559191	153559691	501	*	71.4246	0.777	0.584	2	e12._.a001_e12	9726	Npl	Distal	9726	uc007dac.1	0.487	e12_specific
1376	chr1	179516750	179517250	501	*	71.4246	0.777	0.584	2	e12._.a001_e12	1002	Smyd3	Intronic	1002	uc007dvj.2	0.489	e12_specific
1377	chr1	191025365	191025865	501	*	71.4246	0.777	0.584	2	e12._.a001_e12	263	A230020J21Rik	Exonic	263	uc011wyo.1	0.6487	e12_specific
1378	chr2	34372000	34372500	501	*	71.4246	0.777	0.584	2	e12._.a001_e12	204	Pbx3	Promoter	204	uc008jih.2	0.8204	e12_specific
1379	chr2	71419385	71419885	501	*	71.4246	0.777	0.584	2	e12._.a001_e12	30374	Hat1	Intronic	30374	uc008kap.1	0.3413	e12_specific
1380	chr2	115455566	115456066	501	*	71.4246	0.777	0.584	2	e12._.a001_e12	56384	3110099E03Rik	Distal	56384	uc008lqp.1	0.3912	e12_specific
1381	chr2	146612124	146612624	501	*	71.4246	0.777	0.584	2	e12._.a001_e12	69442	4933406D12Rik	Distal	69442	uc029ufi.1	0.4212	e12_specific
1382	chr2	180445507	180446007	501	*	71.4246	0.777	0.584	2	e12._.a001_e12	10576	Slco4a1	Distal	9079	uc008ojb.1	0.4511	e12_specific
1383	chr2	181365819	181366319	501	*	71.4246	0.777	0.584	2	e12._.a001_e12	664	Arfrp1	Promoter	645	uc008omc.1	0.6088	e12_specific
1384	chr4	97839703	97840203	501	*	71.4246	0.777	0.584	2	e12._.a001_e12	61904	E130114P18Rik	Intronic	61904	uc008ttp.1	0.507	e12_specific
1385	chr5	3803418	3803918	501	*	71.4246	0.777	0.584	2	e12._.a001_e12	502	Krit1	Promoter	483	uc008whr.2	0.5609	e12_specific
1386	chr5	48081438	48081938	501	*	71.4246	0.777	0.584	2	e12._.a001_e12	98532	Slit2	Intronic	98532	uc008xjm.2	0.4271	e12_specific
1387	chr5	123489059	123489559	501	*	71.4246	0.777	0.584	2	e12._.a001_e12	15	Lrrc43	Promoter	15	uc008znu.2	0.5649	e12_specific
1388	chr5	139572358	139572858	501	*	71.4246	0.777	0.584	2	e12._.a001_e12	28709	Uncx	Distal	28709	uc009agu.1	0.519	e12_specific
1389	chr6	72699399	72699899	501	*	71.4246	0.777	0.584	2	e12._.a001_e12	70360	Gm15401	Intronic	434	uc009cjc.1	0.4651	e12_specific
1390	chr6	124740138	124740638	501	*	71.4246	0.777	0.584	2	e12._.a001_e12	690	Grcc10	Promoter	690	uc009drn.2	0.5289	e12_specific
1391	chr7	83037039	83037539	501	*	71.4246	0.777	0.584	2	e12._.a001_e12	65897	4933430H16Rik	Distal	65897	uc029wmp.1	0.521	e12_specific
1392	chr7	83914517	83915017	501	*	71.4246	0.777	0.584	2	e12._.a001_e12	22766	Mesd	Distal	22766	uc009idx.2	0.4152	e12_specific
1393	chr8	46901048	46901548	501	*	71.4246	0.777	0.584	2	e12._.a001_e12	85626	Enpp6	Distal	85626	uc009lqq.1	0.3752	e12_specific
1394	chr8	61517041	61517541	501	*	71.4246	0.777	0.584	2	e12._.a001_e12	29556	Cbr4	Intronic	26019	uc009luc.2	0.4271	e12_specific
1395	chr8	71654542	71655042	501	*	71.4246	0.777	0.584	2	e12._.a001_e12	16964	Unc13a	Intronic	16964	uc033jgc.1	0.6068	e12_specific
1396	chr9	34204375	34204875	501	*	71.4246	0.777	0.584	2	e12._.a001_e12	162253	7630403G23Rik	Distal	162253	uc009ose.1	0.4072	e12_specific
1397	chr9	48140756	48141256	501	*	71.4246	0.777	0.584	2	e12._.a001_e12	21007	Nxpe4	Distal	21007	uc009pht.2	0.4551	e12_specific
1398	chr9	66825932	66826432	501	*	71.4246	0.777	0.584	2	e12._.a001_e12	8523	Aph1c	Intronic	8523	uc009qfi.1	0.3473	e12_specific
1399	chr9	108521836	108522336	501	*	71.4246	0.777	0.584	2	e12._.a001_e12	4998	Qrich1	Intronic	4169	uc009rqf.1	0.4052	e12_specific
1400	chr10	5804762	5805262	501	*	71.4246	0.777	0.584	2	e12._.a001_e12	452	Fbxo5	Intronic	452	uc007egj.1	0.6188	e12_specific
1401	chr10	77516984	77517484	501	*	71.4246	0.777	0.584	2	e12._.a001_e12	1420	Fam207a	Promoter	1420	uc007fvt.2	0.5609	e12_specific
1402	chr10	94926253	94926753	501	*	71.4246	0.777	0.584	2	e12._.a001_e12	18074	Plxnc1	Intronic	18074	uc007gvz.3	0.4711	e12_specific
1403	chr11	54523123	54523623	501	*	71.4246	0.777	0.584	2	e12._.a001_e12	527	Rapgef6	Intronic	527	uc007ixy.2	0.475	e12_specific
1404	chr11	95258417	95258917	501	*	71.4246	0.777	0.584	2	e12._.a001_e12	2861	Tac4	Distal	2861	uc007lac.2	0.5948	e12_specific
1405	chr11	103639367	103639867	501	*	71.4246	0.777	0.584	2	e12._.a001_e12	680	1700072I22Rik	Promoter	680	uc007lvm.2	0.4351	e12_specific
1406	chr11	106741159	106741659	501	*	71.4246	0.777	0.584	2	e12._.a001_e12	9218	Pecam1	Intronic	9218	uc057bak.1	0.479	e12_specific
1407	chr15	42607813	42608313	501	*	71.4246	0.777	0.584	2	e12._.a001_e12	68913	Angpt1	Intronic	51450	uc057bfz.1	0.4251	e12_specific
1408	chr15	63675367	63675867	501	*	71.4246	0.777	0.584	2	e12._.a001_e12	141570	1700065I16Rik	Distal	60119	uc007vys.1	0.4551	e12_specific
1409	chr15	96524175	96524675	501	*	71.4246	0.777	0.584	2	e12._.a001_e12	63581	Scaf11	Distal	63581	uc007xkf.1	0.5269	e12_specific
1410	chr16	4605405	4605905	501	*	71.4246	0.777	0.584	2	e12._.a001_e12	10941	Glis2	Intronic	2942	uc012aar.1	0.5948	e12_specific
1411	chr16	34572526	34573026	501	*	71.4246	0.777	0.584	2	e12._.a001_e12	58748	Kalrn	Distal	58748	uc012aew.1	0.6826	e12_specific
1412	chr17	25115220	25115720	501	*	71.4246	0.777	0.584	2	e12._.a001_e12	496	Telo2	Exonic	434	uc008azq.2	0.5788	e12_specific
1413	chr17	32073257	32073757	501	*	71.4246	0.777	0.584	2	e12._.a001_e12	17915	Pdxk-ps	Distal	11106	uc056zeg.2	0.521	e12_specific
1414	chr17	50498280	50498780	501	*	71.4246	0.777	0.584	2	e12._.a001_e12	11016	Plcl2	Distal	11016	uc012avf.1	0.4451	e12_specific
1415	chr17	90624782	90625282	501	*	71.4246	0.777	0.584	2	e12._.a001_e12	168443	Gm20491	Intronic	5235	uc008dwd.1	0.4112	e12_specific
1416	chr19	55491568	55492068	501	*	71.4246	0.777	0.584	2	e12._.a001_e12	175760	Vti1a	Intronic	34669	uc057blv.1	0.4112	e12_specific
1417	chrX	101750060	101750560	501	*	71.4246	0.777	0.584	2	e12._.a001_e12	16162	Cxcr3	Distal	16162	uc009tye.2	0.4311	e12_specific
1418	chr1	46066336	46066836	501	*	25.8682	0.774	0.578	2	e12._.a003_e12	151	Dnah7b	Promoter	151	uc007awx.2	0.4431	e12_specific
1419	chr1	54791347	54791847	501	*	70.0886	0.774	0.578	2	e12._.a001_e12	134789	Ankrd44	Intronic	109867	uc007azt.1	0.4651	e12_specific
1420	chr1	78215718	78216218	501	*	70.0886	0.774	0.578	2	e12._.a001_e12	18831	Pax3	Distal	18831	uc007bqb.2	0.5369	e12_specific
1421	chr1	92035741	92036241	501	*	70.0886	0.774	0.578	2	e12._.a001_e12	144349	Hdac4	Intronic	29135	uc007cbe.3	0.4611	e12_specific
1422	chr1	133129444	133129944	501	*	70.0886	0.774	0.578	2	e12._.a001_e12	1471	Ppp1r15b	Promoter	1471	uc007cpt.2	0.479	e12_specific
1423	chr1	177445004	177445504	501	*	70.0886	0.774	0.578	2	e12._.a001_e12	2846	Zbtb18	Intronic	566	uc011wxi.2	0.3333	e12_specific
1424	chr1	177449784	177450284	501	*	70.0886	0.774	0.578	2	e12._.a001_e12	7626	Zbtb18	Exonic	4212	uc011wxi.2	0.4471	e12_specific
1425	chr1	178399816	178400316	501	*	70.0886	0.774	0.578	2	e12._.a001_e12	5814	Efcab2	Distal	5814	uc007dve.2	0.489	e12_specific
1426	chr1	180873978	180874478	501	*	70.0886	0.774	0.578	2	e12._.a001_e12	18879	Lefty2	Distal	18879	uc007dwu.2	0.519	e12_specific
1427	chr2	13572102	13572602	501	*	25.8682	0.774	0.578	2	e12._.a003_e12	1958	Vim	Promoter	1958	uc008ikb.2	0.507	e12_specific
1428	chr2	33690050	33690550	501	*	70.0886	0.774	0.578	2	e12._.a001_e12	49106	C130021I20Rik	Distal	28598	uc057lcl.1	0.5389	e12_specific
1429	chr2	84454012	84454512	501	*	70.0886	0.774	0.578	2	e12._.a001_e12	22512	Tfpi	Intronic	3870	uc008kim.1	0.3174	e12_specific
1430	chr2	125931134	125931634	501	*	70.0886	0.774	0.578	2	e12._.a001_e12	72274	Galk2	Exonic	65160	uc029uem.2	0.4251	e12_specific
1431	chr2	130752346	130752846	501	*	70.0886	0.774	0.578	2	e12._.a001_e12	51504	Gm14057	Intronic	12106	uc012cei.1	0.4251	e12_specific
1432	chr2	131840994	131841494	501	*	70.0886	0.774	0.578	2	e12._.a001_e12	6411	5330413P13Rik	Intronic	6411	uc008mlw.2	0.483	e12_specific
1433	chr2	141073872	141074372	501	*	70.0886	0.774	0.578	2	e12._.a001_e12	402645	Flrt3	Intronic	402645	uc012cfb.1	0.3613	e12_specific
1434	chr3	8866681	8867181	501	*	70.0886	0.774	0.578	2	e12._.a001_e12	56925	Mrps28	Intronic	56925	uc008ooq.2	0.511	e12_specific
1435	chr3	21798158	21798658	501	*	70.0886	0.774	0.578	2	e12._.a001_e12	278243	Tbl1xr1	Distal	2364	uc008osv.1	0.4291	e12_specific
1436	chr3	65535940	65536440	501	*	70.0886	0.774	0.578	2	e12._.a001_e12	6775	4931440P22Rik	Intronic	6775	uc008pkq.2	0.3313	e12_specific
1437	chr3	95052936	95053436	501	*	70.0886	0.774	0.578	2	e12._.a001_e12	10571	Psmd4	Distal	10571	uc008qhr.2	0.4092	e12_specific
1438	chr4	45529773	45530273	501	*	70.0886	0.774	0.578	2	e12._.a001_e12	804	Shb	Exonic	804	uc008sst.2	0.7405	e12_specific
1439	chr4	123663005	123663505	501	*	70.0886	0.774	0.578	2	e12._.a001_e12	2625	Gm12925	Intronic	1524	uc008upq.1	0.517	e12_specific
1440	chr4	132033637	132034137	501	*	70.0886	0.774	0.578	2	e12._.a001_e12	41425	Epb41	Intronic	15190	uc008val.4	0.3952	e12_specific
1441	chr4	134913387	134913887	501	*	70.0886	0.774	0.578	2	e12._.a001_e12	1278	Tmem50a	Intronic	1278	uc008vfv.1	0.4431	e12_specific
1442	chr5	19908030	19908530	501	*	25.8682	0.774	0.578	2	e12._.a003_e12	681233	Magi2	Intronic	761	uc008wnv.2	0.4611	e12_specific
1443	chr5	33542713	33543213	501	*	70.0886	0.774	0.578	2	e12._.a001_e12	86671	Fam53a	Distal	86671	uc008xat.2	0.5289	e12_specific
1444	chr5	74796366	74796866	501	*	70.0886	0.774	0.578	2	e12._.a001_e12	93712	Lnx1	Distal	93712	uc008xtt.2	0.509	e12_specific
1445	chr5	77056842	77057342	501	*	70.0886	0.774	0.578	2	e12._.a001_e12	38228	1700112J05Rik	Intronic	38174	uc008xvv.2	0.4331	e12_specific
1446	chr5	90987528	90988028	501	*	70.0886	0.774	0.578	2	e12._.a001_e12	39738	Epgn	Intronic	39738	uc008ybq.1	0.4371	e12_specific
1447	chr5	92837227	92837727	501	*	70.0886	0.774	0.578	2	e12._.a001_e12	48914	Mir1961	Intronic	28094	uc008ydu.2	0.4251	e12_specific
1448	chr5	93094319	93094819	501	*	70.0886	0.774	0.578	2	e12._.a001_e12	1152	Sept11	Intronic	1152	uc008ydx.2	0.5489	e12_specific
1449	chr5	100032080	100032580	501	*	70.0886	0.774	0.578	2	e12._.a001_e12	6891	Hnrnpdl	Distal	3737	uc008ygx.2	0.4711	e12_specific
1450	chr5	103898279	103898779	501	*	70.0886	0.774	0.578	2	e12._.a001_e12	12699	Klhl8	Intronic	12699	uc008yjv.1	0.4192	e12_specific
1451	chr6	51168686	51169186	501	*	70.0886	0.774	0.578	2	e12._.a001_e12	100973	Mir148a	Distal	100973	uc012elv.1	0.6367	e12_specific
1452	chr6	99073230	99073730	501	*	70.0886	0.774	0.578	2	e12._.a001_e12	447512	Foxp1	Intronic	44785	uc009dbo.1	0.4032	e12_specific
1453	chr6	138581910	138582410	501	*	70.0886	0.774	0.578	2	e12._.a001_e12	191	Lmo3	Promoter	191	uc009enm.1	0.4531	e12_specific
1454	chr6	142111888	142112388	501	*	25.8682	0.774	0.578	2	e12._.a003_e12	74010	Slco1a6	Intronic	74010	uc009eow.2	0.489	e12_specific
1455	chr7	62416166	62416666	501	*	70.0886	0.774	0.578	2	e12._.a001_e12	3722	Mkrn3	Distal	3722	uc009hfi.1	0.4371	e12_specific
1456	chr7	69579367	69579867	501	*	70.0886	0.774	0.578	2	e12._.a001_e12	83522	4930402F11Rik	Distal	83522	uc029wgm.1	0.489	e12_specific
1457	chr7	73654129	73654629	501	*	70.0886	0.774	0.578	2	e12._.a001_e12	32183	Gm4971	Distal	32183	uc012fmx.1	0.481	e12_specific
1458	chr7	119357452	119357952	501	*	70.0886	0.774	0.578	2	e12._.a001_e12	101569	Gp2	Distal	101567	uc009jkz.2	0.4251	e12_specific
1459	chr7	141266218	141266718	501	*	70.0886	0.774	0.578	2	e12._.a001_e12	43	Irf7	Promoter	43	uc009kkg.2	0.5489	e12_specific
1460	chr8	12504161	12504661	501	*	70.0886	0.774	0.578	2	e12._.a001_e12	68637	Spaca7	Distal	68637	uc009kwc.1	0.4451	e12_specific
1461	chr8	27192202	27192702	501	*	25.8682	0.774	0.578	2	e12._.a003_e12	10094	Got1l1	Distal	10094	uc009lic.1	0.4411	e12_specific
1462	chr8	105283079	105283579	501	*	25.8682	0.774	0.578	2	e12._.a003_e12	6198	4931428F04Rik	Exonic	5835	uc009ncf.1	0.5928	e12_specific
1463	chr8	105441398	105441898	501	*	70.0886	0.774	0.578	2	e12._.a001_e12	28025	Lrrc36	Intronic	2085	uc009ndb.2	0.489	e12_specific
1464	chr8	109962017	109962517	501	*	70.0886	0.774	0.578	2	e12._.a001_e12	61	Marveld3	Promoter	61	uc009njp.2	0.5968	e12_specific
1465	chr9	7603279	7603779	501	*	25.8682	0.774	0.578	2	e12._.a003_e12	24701	Mmp20	Distal	24701	uc009ocu.1	0.4331	e12_specific
1466	chr9	14244953	14245453	501	*	70.0886	0.774	0.578	2	e12._.a001_e12	31097	Sesn3	Distal	31097	uc009oej.1	0.4491	e12_specific
1467	chr9	27654550	27655050	501	*	70.0886	0.774	0.578	2	e12._.a001_e12	136468	Opcml	Distal	136468	uc009oqq.1	0.3952	e12_specific
1468	chr9	43746252	43746752	501	*	70.0886	0.774	0.578	2	e12._.a001_e12	1925	Nectin1	Intronic	1925	uc009pbj.1	0.5529	e12_specific
1469	chr9	86543357	86543857	501	*	70.0886	0.774	0.578	2	e12._.a001_e12	28234	Pgm3	Intronic	10676	uc012gxp.1	0.4251	e12_specific
1470	chr9	107335853	107336353	501	*	70.0886	0.774	0.578	2	e12._.a001_e12	2246	Hemk1	Exonic	2246	uc009rle.2	0.521	e12_specific
1471	chr9	107445131	107445631	501	*	70.0886	0.774	0.578	2	e12._.a001_e12	45500	Cacna2d2	Intronic	45500	uc012hae.1	0.5749	e12_specific
1472	chr10	41980701	41981201	501	*	70.0886	0.774	0.578	2	e12._.a001_e12	37430	Armc2	Intronic	4206	uc007eyg.3	0.4212	e12_specific
1473	chr11	22057456	22057956	501	*	25.8682	0.774	0.578	2	e12._.a003_e12	56054	Otx1	Intronic	56054	uc007idy.1	0.4132	e12_specific
1474	chr11	78509126	78509626	501	*	70.0886	0.774	0.578	2	e12._.a001_e12	2791	Tmem199	Intronic	2791	uc007kjn.1	0.4132	e12_specific
1475	chr11	79253827	79254327	501	*	70.0886	0.774	0.578	2	e12._.a001_e12	617	Wsb1	Intronic	617	uc007kki.1	0.6108	e12_specific
1476	chr11	83785312	83785812	501	*	70.0886	0.774	0.578	2	e12._.a001_e12	31924	Heatr6	Intronic	11139	uc007kpw.1	0.4212	e12_specific
1477	chr12	75735009	75735509	501	*	25.8682	0.774	0.578	2	e12._.a003_e12	469	Sgpp1	Exonic	469	uc007nxk.2	0.6846	e12_specific
1478	chr12	79859474	79859974	501	*	70.0886	0.774	0.578	2	e12._.a001_e12	76539	9430078K24Rik	Distal	65008	uc007oak.1	0.517	e12_specific
1479	chr12	83476208	83476708	501	*	70.0886	0.774	0.578	2	e12._.a001_e12	11277	Dpf3	Intronic	11277	uc007odc.2	0.503	e12_specific
1480	chr12	84967453	84967953	501	*	70.0886	0.774	0.578	2	e12._.a001_e12	3182	Arel1	Intronic	3182	uc007oga.3	0.3952	e12_specific
1481	chr12	106226266	106226766	501	*	70.0886	0.774	0.578	2	e12._.a001_e12	216252	Vrk1	Distal	216252	uc007ozb.1	0.525	e12_specific
1482	chr12	113155543	113156043	501	*	70.0886	0.774	0.578	2	e12._.a001_e12	627	Tedc1	Promoter	627	uc007pga.2	0.5389	e12_specific
1483	chr12	117315035	117315535	501	*	25.8682	0.774	0.578	2	e12._.a003_e12	21726	Gm5441	Intronic	21726	uc029ryo.1	0.5389	e12_specific
1484	chr13	43807217	43807717	501	*	70.0886	0.774	0.578	2	e12._.a001_e12	22354	Cd83	Distal	22281	uc007qgj.2	0.481	e12_specific
1485	chr13	48131609	48132109	501	*	70.0886	0.774	0.578	2	e12._.a001_e12	113250	4931429P17Rik	Intronic	113250	uc029rzz.1	0.475	e12_specific
1486	chr13	63335723	63336223	501	*	70.0886	0.774	0.578	2	e12._.a001_e12	34689	Mir3074-1	Intronic	34689	uc011zaw.1	0.4671	e12_specific
1487	chr13	64162669	64163169	501	*	70.0886	0.774	0.578	2	e12._.a001_e12	1052	Habp4	Intronic	1052	uc011zaz.1	0.5908	e12_specific
1488	chr13	70283212	70283712	501	*	70.0886	0.774	0.578	2	e12._.a001_e12	50639	4930520P13Rik	Distal	50639	uc029scb.1	0.3892	e12_specific
1489	chr13	79673303	79673803	501	*	70.0886	0.774	0.578	2	e12._.a001_e12	1209868	Arrdc3	Distal	408142	uc029sci.1	0.3892	e12_specific
1490	chr13	90088876	90089376	501	*	70.0886	0.774	0.578	2	e12._.a001_e12	481	Xrcc4	Promoter	481	uc007rjn.2	0.501	e12_specific
1491	chr14	58904323	58904823	501	*	70.0886	0.774	0.578	2	e12._.a001_e12	238319	1700129C05Rik	Distal	86346	uc033grh.1	0.4212	e12_specific
1492	chr14	78590324	78590824	501	*	70.0886	0.774	0.578	2	e12._.a001_e12	53713	Akap11	Intronic	38715	uc007usl.3	0.4431	e12_specific
1493	chr15	9140754	9141254	501	*	25.8682	0.774	0.578	2	e12._.a003_e12	433	Lmbrd2	Intronic	433	uc007vfj.1	0.6088	e12_specific
1494	chr15	32437599	32438099	501	*	25.8682	0.774	0.578	2	e12._.a003_e12	193035	Sema5a	Intronic	163825	uc007vkv.1	0.4611	e12_specific
1495	chr15	77683879	77684379	501	*	70.0886	0.774	0.578	2	e12._.a001_e12	14759	Apol7e	Distal	14759	uc007wnx.1	0.505	e12_specific
1496	chr16	4557896	4558396	501	*	70.0886	0.774	0.578	2	e12._.a001_e12	1573	Tfap4	Intronic	1573	uc007xzv.1	0.5669	e12_specific
1497	chr16	14906305	14906805	501	*	70.0886	0.774	0.578	2	e12._.a001_e12	90	Efcab1	Promoter	90	uc007yhn.1	0.517	e12_specific
1498	chr16	92609043	92609543	501	*	70.0886	0.774	0.578	2	e12._.a001_e12	111145	Clic6	Intronic	88031	uc007zzl.1	0.4711	e12_specific
1499	chr17	47566056	47566556	501	*	70.0886	0.774	0.578	2	e12._.a001_e12	45185	Bysl	Intronic	27160	uc008cvo.1	0.5768	e12_specific
1500	chr17	57118644	57119144	501	*	70.0886	0.774	0.578	2	e12._.a001_e12	12951	Gm11110	Distal	12951	uc008deb.2	0.509	e12_specific
1501	chr17	66480597	66481097	501	*	70.0886	0.774	0.578	2	e12._.a001_e12	31096	Mtcl1	Distal	31096	uc008djv.2	0.483	e12_specific
1502	chr17	79354189	79354689	501	*	25.8682	0.774	0.578	2	e12._.a003_e12	651	Cdc42ep3	Intronic	651	uc008dpx.1	0.5469	e12_specific
1503	chr17	87745850	87746350	501	*	70.0886	0.774	0.578	2	e12._.a001_e12	51893	Kcnk12	Exonic	51893	uc008dvc.1	0.7106	e12_specific
1504	chr18	64339181	64339681	501	*	70.0886	0.774	0.578	2	e12._.a001_e12	932	Onecut2	Promoter	932	uc008fef.1	0.501	e12_specific
1505	chr18	76556098	76556598	501	*	70.0886	0.774	0.578	2	e12._.a001_e12	300056	Skor2	Distal	293907	uc008fqo.2	0.4691	e12_specific
1506	chr19	47446674	47447174	501	*	25.8682	0.774	0.578	2	e12._.a003_e12	17486	Sh3pxd2a	Intronic	17486	uc008huz.2	0.5329	e12_specific
1507	chr19	56701985	56702485	501	*	70.0886	0.774	0.578	2	e12._.a001_e12	20136	Adrb1	Intronic	20136	uc008hze.2	0.4391	e12_specific
1508	chr1	79454029	79454529	501	*	68.7582	0.771	0.572	2	e12._.a001_e12	14188	Scg2	Distal	14188	uc007bqr.1	0.4212	e12_specific
1509	chr1	132321992	132322492	501	*	68.7582	0.771	0.572	2	e12._.a001_e12	6116	Nuak2	Intronic	6116	uc007coo.2	0.4251	e12_specific
1510	chr1	133145925	133146425	501	*	68.7582	0.771	0.572	2	e12._.a001_e12	15008	Ppp1r15b	Distal	14830	uc007cps.2	0.4451	e12_specific
1511	chr1	143145031	143145531	501	*	68.7582	0.771	0.572	2	e12._.a001_e12	495415	B3galt2	Distal	495415	uc007cwy.2	0.4511	e12_specific
1512	chr1	185193541	185194041	501	*	68.7582	0.771	0.572	2	e12._.a001_e12	10376	Rab3gap2	Distal	10376	uc007dyu.2	0.4251	e12_specific
1513	chr2	4882223	4882723	501	*	68.7582	0.771	0.572	2	e12._.a001_e12	908	Sephs1	Exonic	227	uc008ifc.2	0.7305	e12_specific
1514	chr2	29034371	29034871	501	*	68.7582	0.771	0.572	2	e12._.a001_e12	20444	Cfap77	Intronic	20444	uc012bte.1	0.491	e12_specific
1515	chr2	31815328	31815828	501	*	68.7582	0.771	0.572	2	e12._.a001_e12	4997	Qrfp	Exonic	4997	uc008jed.2	0.5888	e12_specific
1516	chr2	33345506	33346006	501	*	68.7582	0.771	0.572	2	e12._.a001_e12	25737	Ralgps1	Intronic	25737	uc008jhm.2	0.523	e12_specific
1517	chr2	134067950	134068450	501	*	68.7582	0.771	0.572	2	e12._.a001_e12	486151	Hao1	Distal	486151	uc008mns.1	0.4531	e12_specific
1518	chr2	178992339	178992839	501	*	68.7582	0.771	0.572	2	e12._.a001_e12	422346	4930591A17Rik	Distal	422346	uc029uje.1	0.503	e12_specific
1519	chr3	28805730	28806230	501	*	68.7582	0.771	0.572	2	e12._.a001_e12	468	Rpl22l1	Intronic	468	uc008ouf.1	0.4591	e12_specific
1520	chr3	49866169	49866669	501	*	68.7582	0.771	0.572	2	e12._.a001_e12	109102	Pcdh18	Distal	109102	uc008pdg.2	0.513	e12_specific
1521	chr3	66292251	66292751	501	*	68.7582	0.771	0.572	2	e12._.a001_e12	4335	Veph1	Intronic	4335	uc008pkz.3	0.6048	e12_specific
1522	chr3	131245669	131246169	501	*	68.7582	0.771	0.572	2	e12._.a001_e12	26181	Hadh	Exonic	26133	uc056zuj.1	0.4551	e12_specific
1523	chr3	134330914	134331414	501	*	68.7582	0.771	0.572	2	e12._.a001_e12	90580	Mir1895	Distal	90522	uc008rks.1	0.4551	e12_specific
1524	chr3	147082310	147082810	501	*	68.7582	0.771	0.572	2	e12._.a001_e12	230192	Ttll7	Distal	138639	uc012czj.3	0.4232	e12_specific
1525	chr4	44970738	44971238	501	*	68.7582	0.771	0.572	2	e12._.a001_e12	10405	Grhpr	Distal	10405	uc008ssb.2	0.5329	e12_specific
1526	chr4	46356671	46357171	501	*	68.7582	0.771	0.572	2	e12._.a001_e12	12726	Foxe1	Distal	12726	uc008sto.1	0.517	e12_specific
1527	chr4	107278101	107278601	501	*	68.7582	0.771	0.572	2	e12._.a001_e12	24420	Hspb11	Intronic	24416	uc008tzo.3	0.4232	e12_specific
1528	chr4	147905222	147905722	501	*	68.7582	0.771	0.572	2	e12._.a001_e12	562	Mfn2	Promoter	562	uc008vth.2	0.4291	e12_specific
1529	chr5	62802832	62803332	501	*	68.7582	0.771	0.572	2	e12._.a001_e12	10740	Dthd1	Distal	10740	uc012dwj.1	0.4092	e12_specific
1530	chr5	103160420	103160920	501	*	68.7582	0.771	0.572	2	e12._.a001_e12	50663	Mapk10	Intronic	50663	uc008yjd.3	0.4651	e12_specific
1531	chr5	126079391	126079891	501	*	68.7582	0.771	0.572	2	e12._.a001_e12	547222	Tmem132b	Distal	25657	uc029vos.1	0.495	e12_specific
1532	chr5	135393792	135394292	501	*	68.7582	0.771	0.572	2	e12._.a001_e12	503	Pom121	Exonic	503	uc008zyi.1	0.6866	e12_specific
1533	chr5	137288276	137288776	501	*	68.7582	0.771	0.572	2	e12._.a001_e12	759	Ache	Exonic	240	uc009abw.1	0.6786	e12_specific
1534	chr7	19619463	19619963	501	*	68.7582	0.771	0.572	2	e12._.a001_e12	9724	Relb	Exonic	128	uc012fbf.1	0.6387	e12_specific
1535	chr7	71865341	71865841	501	*	68.7582	0.771	0.572	2	e12._.a001_e12	44103	4930441H08Rik	Distal	44103	uc057ahv.1	0.4631	e12_specific
1536	chr8	92460090	92460590	501	*	68.7582	0.771	0.572	2	e12._.a001_e12	102543	Irx5	Distal	102543	uc009mub.1	0.6367	e12_specific
1537	chr8	109970281	109970781	501	*	68.7582	0.771	0.572	2	e12._.a001_e12	8325	Marveld3	Distal	8325	uc009njp.2	0.4371	e12_specific
1538	chr9	32540794	32541294	501	*	68.7582	0.771	0.572	2	e12._.a001_e12	407	Fli1	Intronic	407	uc009orz.2	0.7066	e12_specific
1539	chr9	71974377	71974877	501	*	68.7582	0.771	0.572	2	e12._.a001_e12	137191	Tcf12	Intronic	78530	uc009qpe.3	0.3533	e12_specific
1540	chr9	72985813	72986313	501	*	68.7582	0.771	0.572	2	e12._.a001_e12	558	Ccpg1	Promoter	558	uc009qql.3	0.5729	e12_specific
1541	chr9	79823439	79823939	501	*	68.7582	0.771	0.572	2	e12._.a001_e12	30047	4930429F24Rik	Intronic	30047	uc029xez.1	0.4172	e12_specific
1542	chr10	37494572	37495072	501	*	68.7582	0.771	0.572	2	e12._.a001_e12	355895	Marcks	Distal	157335	uc057kii.1	0.4311	e12_specific
1543	chr10	57783781	57784281	501	*	68.7582	0.771	0.572	2	e12._.a001_e12	891	Fabp7	Promoter	891	uc007fct.1	0.4711	e12_specific
1544	chr10	90708705	90709205	501	*	68.7582	0.771	0.572	2	e12._.a001_e12	373787	Apaf1	Intronic	120887	uc007gtd.1	0.4192	e12_specific
1545	chr11	82253323	82253823	501	*	68.7582	0.771	0.572	2	e12._.a001_e12	73760	Ccl1	Distal	73760	uc007kmu.1	0.515	e12_specific
1546	chr11	96629714	96630214	501	*	68.7582	0.771	0.572	2	e12._.a001_e12	147590	Snx11	Intronic	71774	uc057azt.1	0.4511	e12_specific
1547	chr11	97663367	97663867	501	*	68.7582	0.771	0.572	2	e12._.a001_e12	204	Mllt6	Exonic	204	uc007lei.1	0.7565	e12_specific
1548	chr11	119235589	119236089	501	*	68.7582	0.771	0.572	2	e12._.a001_e12	7266	Ccdc40	Intronic	6810	uc007mqf.1	0.5329	e12_specific
1549	chr12	5355155	5355655	501	*	68.7582	0.771	0.572	2	e12._.a001_e12	20276	Klhl29	Intronic	20276	uc007myw.4	0.3772	e12_specific
1550	chr12	34849895	34850395	501	*	68.7582	0.771	0.572	2	e12._.a001_e12	66949	Hdac9	Intronic	56833	uc007njd.1	0.3633	e12_specific
1551	chr12	50698746	50699246	501	*	68.7582	0.771	0.572	2	e12._.a001_e12	49772	Prkd1	Distal	49772	uc007nmj.2	0.4271	e12_specific
1552	chr12	57542210	57542710	501	*	68.7582	0.771	0.572	2	e12._.a001_e12	3660	Foxa1	Exonic	3660	uc007nps.2	0.6627	e12_specific
1553	chr12	100176380	100176880	501	*	68.7582	0.771	0.572	2	e12._.a001_e12	11337	Gm10433	Distal	11337	uc007osp.1	0.477	e12_specific
1554	chr13	15487262	15487762	501	*	68.7582	0.771	0.572	2	e12._.a001_e12	24276	Gli3	Intronic	23788	uc007pnr.1	0.4731	e12_specific
1555	chr13	23760566	23761066	501	*	68.7582	0.771	0.572	2	e12._.a001_e12	432	Hist1h4a	Exonic	432	uc007pux.2	0.5309	e12_specific
1556	chr13	81760339	81760839	501	*	68.7582	0.771	0.572	2	e12._.a001_e12	22702	Cetn3	Distal	22702	uc007rid.1	0.4212	e12_specific
1557	chr13	94562609	94563109	501	*	68.7582	0.771	0.572	2	e12._.a001_e12	203898	Ap3b1	Intronic	84484	uc007rlw.1	0.4172	e12_specific
1558	chr14	97976021	97976521	501	*	68.7582	0.771	0.572	2	e12._.a001_e12	193493	Dach1	Intronic	193493	uc007uur.2	0.3234	e12_specific
1559	chr15	31487319	31487819	501	*	68.7582	0.771	0.572	2	e12._.a001_e12	33879	Ropn1l	Intronic	17891	uc011zrw.1	0.4451	e12_specific
1560	chr15	83607380	83607880	501	*	68.7582	0.771	0.572	2	e12._.a001_e12	12472	Ttll12	Intronic	12472	uc007xbh.2	0.5609	e12_specific
1561	chr17	27650098	27650598	501	*	68.7582	0.771	0.572	2	e12._.a001_e12	5242	Pacsin1	Distal	5242	uc008bpj.2	0.525	e12_specific
1562	chr17	29736415	29736915	501	*	68.7582	0.771	0.572	2	e12._.a001_e12	19647	Ccdc167	Distal	19647	uc008bti.2	0.5389	e12_specific
1563	chr17	35544626	35545126	501	*	68.7582	0.771	0.572	2	e12._.a001_e12	7251	Cdsn	Distal	7251	uc008cia.1	0.487	e12_specific
1564	chr17	63110269	63110769	501	*	68.7582	0.771	0.572	2	e12._.a001_e12	202453	4930405O22Rik	Intronic	202453	uc008dfm.1	0.4251	e12_specific
1565	chr18	7087588	7088088	501	*	68.7582	0.771	0.572	2	e12._.a001_e12	83058	Mkx	Distal	83058	uc008dzp.2	0.3932	e12_specific
1566	chr18	35810696	35811196	501	*	68.7582	0.771	0.572	2	e12._.a001_e12	18871	Cxxc5	Distal	18871	uc008emx.1	0.4311	e12_specific
1567	chr18	39802350	39802850	501	*	68.7582	0.771	0.572	2	e12._.a001_e12	29102	Pabpc2	Distal	29102	uc008etc.1	0.4092	e12_specific
1568	chr18	47703712	47704212	501	*	68.7582	0.771	0.572	2	e12._.a001_e12	166226	Gm5095	Intronic	166226	uc012bcv.1	0.4531	e12_specific
1569	chr18	60746072	60746572	501	*	68.7582	0.771	0.572	2	e12._.a001_e12	2342	Ndst1	Intronic	2097	uc008fav.1	0.511	e12_specific
1570	chr18	66023829	66024329	501	*	68.7582	0.771	0.572	2	e12._.a001_e12	21443	Lman1	Distal	21443	uc008ffn.2	0.517	e12_specific
1571	chr18	69507709	69508209	501	*	68.7582	0.771	0.572	2	e12._.a001_e12	163466	Tcf4	Intronic	35688	uc057bks.1	0.3932	e12_specific
1572	chr19	46665446	46665946	501	*	68.7582	0.771	0.572	2	e12._.a001_e12	7303	Cyp17a1	Intronic	7303	uc008hua.2	0.489	e12_specific
1573	chr1	36737259	36737759	501	*	67.4335	0.768	0.567	2	e12._.a001_e12	22970	4933424G06Rik	Intronic	22970	uc007aqy.2	0.4591	e12_specific
1574	chr1	59247611	59248111	501	*	67.4335	0.768	0.567	2	e12._.a001_e12	9045	Cdk15	Distal	9045	uc007bdq.2	0.493	e12_specific
1575	chr1	63976800	63977300	501	*	67.4335	0.768	0.567	2	e12._.a001_e12	12322	Gm13749	Distal	12322	uc007bgm.2	0.485	e12_specific
1576	chr1	91547551	91548051	501	*	67.4335	0.768	0.567	2	e12._.a001_e12	7235	Asb1	Intronic	6720	uc007cbb.3	0.4271	e12_specific
1577	chr1	136909389	136909889	501	*	67.4335	0.768	0.567	2	e12._.a001_e12	50808	Nr5a2	Intronic	39922	uc007cva.2	0.3812	e12_specific
1578	chr1	153901226	153901726	501	*	67.4335	0.768	0.567	2	e12._.a001_e12	1546	Glul	Intronic	1267	uc007dan.1	0.525	e12_specific
1579	chr1	164366671	164367171	501	*	67.4335	0.768	0.567	2	e12._.a001_e12	59436	Blzf1	Intronic	59436	uc007dig.1	0.4631	e12_specific
1580	chr1	186505250	186505750	501	*	67.4335	0.768	0.567	2	e12._.a001_e12	53180	A730004F24Rik	Distal	53180	uc007dzn.2	0.3573	e12_specific
1581	chr1	188269037	188269537	501	*	67.4335	0.768	0.567	2	e12._.a001_e12	7263	Ush2a	Intronic	6448	uc007eaf.2	0.4052	e12_specific
1582	chr2	162131960	162132460	501	*	67.4335	0.768	0.567	2	e12._.a001_e12	258602	Ptprtos	Intronic	204431	uc008nrv.2	0.4531	e12_specific
1583	chr3	49872785	49873285	501	*	67.4335	0.768	0.567	2	e12._.a001_e12	115718	Pcdh18	Distal	115718	uc008pdg.2	0.4012	e12_specific
1584	chr3	54693019	54693519	501	*	67.4335	0.768	0.567	2	e12._.a001_e12	410	Supt20	Intronic	165	uc008pfl.1	0.4511	e12_specific
1585	chr3	145703325	145703825	501	*	67.4335	0.768	0.567	2	e12._.a001_e12	53589	Cyr61	Distal	53262	uc012czd.2	0.5289	e12_specific
1586	chr4	11950792	11951292	501	*	67.4335	0.768	0.567	2	e12._.a001_e12	15407	Pdp1	Distal	4377	uc056zvc.1	0.4411	e12_specific
1587	chr4	32984243	32984743	501	*	67.4335	0.768	0.567	2	e12._.a001_e12	1494	Rragd	Intronic	1494	uc012dbi.1	0.4232	e12_specific
1588	chr4	55005598	55006098	501	*	67.4335	0.768	0.567	2	e12._.a001_e12	57902	Zfp462	Intronic	57902	uc008sxi.1	0.4691	e12_specific
1589	chr4	55148375	55148875	501	*	67.4335	0.768	0.567	2	e12._.a001_e12	200679	Zfp462	Distal	200679	uc008sxi.1	0.4471	e12_specific
1590	chr4	65238407	65238907	501	*	67.4335	0.768	0.567	2	e12._.a001_e12	114482	Pappa	Intronic	114482	uc008thm.1	0.505	e12_specific
1591	chr4	152095917	152096417	501	*	67.4335	0.768	0.567	2	e12._.a001_e12	9303	Plekhg5	Intronic	551	uc008vzi.3	0.5429	e12_specific
1592	chr6	51114872	51115372	501	*	67.4335	0.768	0.567	2	e12._.a001_e12	154787	Mir148a	Distal	154787	uc012elv.1	0.4251	e12_specific
1593	chr6	137872257	137872757	501	*	67.4335	0.768	0.567	2	e12._.a001_e12	117929	Dera	Distal	29188	uc029wcg.2	0.4731	e12_specific
1594	chr7	4752346	4752846	501	*	67.4335	0.768	0.567	2	e12._.a001_e12	497	Cox6b2	Intronic	305	uc009eyl.2	0.5928	e12_specific
1595	chr7	27184915	27185415	501	*	67.4335	0.768	0.567	2	e12._.a001_e12	4015	Mia	Distal	4015	uc009fvf.2	0.481	e12_specific
1596	chr7	30972953	30973453	501	*	67.4335	0.768	0.567	2	e12._.a001_e12	265	Lsr	Promoter	265	uc009ghj.2	0.6447	e12_specific
1597	chr7	70369274	70369774	501	*	67.4335	0.768	0.567	2	e12._.a001_e12	2777	Nr2f2	Intronic	2777	uc009hnj.1	0.6188	e12_specific
1598	chr7	99381621	99382121	501	*	67.4335	0.768	0.567	2	e12._.a001_e12	321	Gdpd5	Exonic	321	uc009ilo.1	0.6687	e12_specific
1599	chr8	3357991	3358491	501	*	67.4335	0.768	0.567	2	e12._.a001_e12	4825	A430078G23Rik	Intronic	4825	uc009krg.2	0.4172	e12_specific
1600	chr8	12062838	12063338	501	*	67.4335	0.768	0.567	2	e12._.a001_e12	222566	Tex29	Distal	222566	uc009kvy.1	0.4491	e12_specific
1601	chr8	21783436	21783936	501	*	67.4335	0.768	0.567	2	e12._.a001_e12	7130	Defb1	Intronic	7130	uc009lby.2	0.3094	e12_specific
1602	chr8	105701882	105702382	501	*	67.4335	0.768	0.567	2	e12._.a001_e12	983	Pard6a	Promoter	484	uc009ndv.2	0.5868	e12_specific
1603	chr8	109692574	109693074	501	*	67.4335	0.768	0.567	2	e12._.a001_e12	469	Ist1	Intronic	469	uc009niz.2	0.6068	e12_specific
1604	chr9	14890655	14891155	501	*	67.4335	0.768	0.567	2	e12._.a001_e12	13045	Izumo1r	Intronic	11617	uc012gok.1	0.4291	e12_specific
1605	chr9	58174734	58175234	501	*	67.4335	0.768	0.567	2	e12._.a001_e12	15762	Islr	Distal	15762	uc009pwk.2	0.5489	e12_specific
1606	chr10	119820480	119820980	501	*	67.4335	0.768	0.567	2	e12._.a001_e12	31659	Grip1os1	Intronic	1340	uc007hej.2	0.3533	e12_specific
1607	chr11	68029799	68030299	501	*	67.4335	0.768	0.567	2	e12._.a001_e12	63565	Stx8	Intronic	63565	uc007jnh.1	0.4331	e12_specific
1608	chr11	84701173	84701673	501	*	67.4335	0.768	0.567	2	e12._.a001_e12	19008	1700109G15Rik	Distal	19008	uc007kqq.1	0.5469	e12_specific
1609	chr11	112826474	112826974	501	*	67.4335	0.768	0.567	2	e12._.a001_e12	1595	1700012H19Rik	Promoter	1569	uc007meg.1	0.493	e12_specific
1610	chr12	78226684	78227184	501	*	67.4335	0.768	0.567	2	e12._.a001_e12	278	Gphn	Intronic	278	uc007nzc.3	0.6966	e12_specific
1611	chr12	102702394	102702894	501	*	67.4335	0.768	0.567	2	e12._.a001_e12	2224	Itpk1	Intronic	2224	uc007ouj.1	0.489	e12_specific
1612	chr13	48154385	48154885	501	*	67.4335	0.768	0.567	2	e12._.a001_e12	106791	Id4	Intronic	106791	uc007qid.1	0.4511	e12_specific
1613	chr14	32245961	32246461	501	*	67.4335	0.768	0.567	2	e12._.a001_e12	44239	Parg	Intronic	44239	uc007syo.3	0.4411	e12_specific
1614	chr14	75536604	75537104	501	*	67.4335	0.768	0.567	2	e12._.a001_e12	56261	Spert	Distal	47302	uc033gsd.1	0.493	e12_specific
1615	chr14	98071707	98072207	501	*	67.4335	0.768	0.567	2	e12._.a001_e12	97807	Dach1	Intronic	97807	uc007uur.2	0.489	e12_specific
1616	chr14	122402735	122403235	501	*	67.4335	0.768	0.567	2	e12._.a001_e12	48160	Gm5089	Intronic	3757	uc007vaz.2	0.481	e12_specific
1617	chr15	98830698	98831198	501	*	67.4335	0.768	0.567	2	e12._.a001_e12	559	Prkag1	Intronic	559	uc007xoa.1	0.525	e12_specific
1618	chr15	98969513	98970013	501	*	67.4335	0.768	0.567	2	e12._.a001_e12	16201	4930578M01Rik	Distal	16201	uc007xol.1	0.477	e12_specific
1619	chr16	24443191	24443691	501	*	67.4335	0.768	0.567	2	e12._.a001_e12	49785	Lppos	Intronic	4649	uc007yug.2	0.4511	e12_specific
1620	chr17	6781867	6782367	501	*	67.4335	0.768	0.567	2	e12._.a001_e12	662	Ezr	Intronic	662	uc008ahv.1	0.5409	e12_specific
1621	chr17	10630974	10631474	501	*	67.4335	0.768	0.567	2	e12._.a001_e12	175007	A230009B12Rik	Intronic	175007	uc008akh.1	0.4052	e12_specific
1622	chr17	29015573	29016073	501	*	67.4335	0.768	0.567	2	e12._.a001_e12	7885	Stk38	Distal	7885	uc008bsa.1	0.3932	e12_specific
1623	chr17	31295763	31296263	501	*	67.4335	0.768	0.567	2	e12._.a001_e12	529	Slc37a1	Intronic	210	uc008bux.3	0.6427	e12_specific
1624	chr18	55137110	55137610	501	*	67.4335	0.768	0.567	2	e12._.a001_e12	144768	Zfp608	Distal	144768	uc008eyd.2	0.4631	e12_specific
1625	chr19	30096022	30096522	501	*	67.4335	0.768	0.567	2	e12._.a001_e12	65758	Uhrf2	Intronic	65758	uc008hef.1	0.479	e12_specific
1626	chrX	106185622	106186122	501	*	67.4335	0.768	0.567	2	e12._.a001_e12	1227	Pgk1	Promoter	1227	uc009ubo.2	0.4291	e12_specific
1627	chr1	12055755	12056255	501	*	66.1148	0.765	0.561	2	e12._.a001_e12	369980	Mir6341	Distal	369980	uc033fic.1	0.4371	e12_specific
1628	chr1	136555919	136556419	501	*	66.1148	0.765	0.561	2	e12._.a001_e12	68731	Zfp281	Distal	68480	uc057kgu.1	0.479	e12_specific
1629	chr1	150099633	150100133	501	*	66.1148	0.765	0.561	2	e12._.a001_e12	8	Ptgs2os	Promoter	8	uc007cxu.3	0.5888	e12_specific
1630	chr1	155203637	155204137	501	*	66.1148	0.765	0.561	2	e12._.a001_e12	45183	Stx6	Intronic	12457	uc007dbd.1	0.4212	e12_specific
1631	chr1	179859153	179859653	501	*	66.1148	0.765	0.561	2	e12._.a001_e12	55387	Ahctf1	Distal	55387	uc011wxn.1	0.4391	e12_specific
1632	chr2	6167779	6168279	501	*	66.1148	0.765	0.561	2	e12._.a001_e12	25221	A230108P19Rik	Distal	25221	uc008igj.1	0.4232	e12_specific
1633	chr2	32352219	32352719	501	*	66.1148	0.765	0.561	2	e12._.a001_e12	859	Dnm1	Intronic	859	uc008jfc.2	0.6547	e12_specific
1634	chr2	93192659	93193159	501	*	66.1148	0.765	0.561	2	e12._.a001_e12	5324	Trp53i11	Intronic	1857	uc008lft.1	0.5908	e12_specific
1635	chr2	114646293	114646793	501	*	66.1148	0.765	0.561	2	e12._.a001_e12	8384	Dph6	Intronic	8384	uc008lqk.1	0.3992	e12_specific
1636	chr2	153710644	153711144	501	*	66.1148	0.765	0.561	2	e12._.a001_e12	30392	Mapre1	Distal	30392	uc008nik.2	0.4651	e12_specific
1637	chr3	81102123	81102623	501	*	66.1148	0.765	0.561	2	e12._.a001_e12	65956	Pdgfc	Intronic	65956	uc008poi.1	0.3932	e12_specific
1638	chr3	94399831	94400331	501	*	66.1148	0.765	0.561	2	e12._.a001_e12	861	Lingo4	Intronic	861	uc008qgb.1	0.513	e12_specific
1639	chr3	107325799	107326299	501	*	66.1148	0.765	0.561	2	e12._.a001_e12	7239	Rbm15	Distal	7051	uc029uod.1	0.4032	e12_specific
1640	chr4	62594454	62594954	501	*	66.1148	0.765	0.561	2	e12._.a001_e12	34856	Rgs3	Intronic	24967	uc008tfe.2	0.4291	e12_specific
1641	chr4	101357176	101357676	501	*	66.1148	0.765	0.561	2	e12._.a001_e12	1177	E130102H24Rik	Promoter	1177	uc008tvl.2	0.479	e12_specific
1642	chr4	107568957	107569457	501	*	66.1148	0.765	0.561	2	e12._.a001_e12	114954	Dmrtb1	Intronic	11995	uc008tzw.1	0.5329	e12_specific
1643	chr4	143112950	143113450	501	*	66.1148	0.765	0.561	2	e12._.a001_e12	22961	Mir7021	Intronic	22961	uc033igk.1	0.507	e12_specific
1644	chr4	155094411	155094911	501	*	66.1148	0.765	0.561	2	e12._.a001_e12	8083	Morn1	Intronic	8046	uc008wcx.1	0.5289	e12_specific
1645	chr5	67864000	67864500	501	*	66.1148	0.765	0.561	2	e12._.a001_e12	16818	Atp8a1	Distal	16818	uc008xqa.2	0.487	e12_specific
1646	chr5	111770214	111770714	501	*	66.1148	0.765	0.561	2	e12._.a001_e12	8735	E130006D01Rik	Distal	8735	uc008ysi.2	0.6028	e12_specific
1647	chr5	133631740	133632240	501	*	66.1148	0.765	0.561	2	e12._.a001_e12	467757	Castor2	Distal	33583	uc008zuz.1	0.4651	e12_specific
1648	chr5	135400212	135400712	501	*	66.1148	0.765	0.561	2	e12._.a001_e12	5915	Pom121	Distal	5915	uc008zyi.1	0.4511	e12_specific
1649	chr6	29694424	29694924	501	*	66.1148	0.765	0.561	2	e12._.a001_e12	459	Tspan33	Intronic	459	uc009bec.2	0.6088	e12_specific
1650	chr6	37036990	37037490	501	*	66.1148	0.765	0.561	2	e12._.a001_e12	225878	Ptn	Intronic	6211	uc009bjc.1	0.4571	e12_specific
1651	chr6	98113679	98114179	501	*	66.1148	0.765	0.561	2	e12._.a001_e12	228824	Gm765	Distal	122145	uc009dbd.2	0.505	e12_specific
1652	chr6	144312284	144312784	501	*	66.1148	0.765	0.561	2	e12._.a001_e12	360333	Sox5os3	Intronic	102965	uc009eqk.3	0.3852	e12_specific
1653	chr7	30353408	30353908	501	*	66.1148	0.765	0.561	2	e12._.a001_e12	9113	Lrfn3	Distal	9113	uc009gee.1	0.5269	e12_specific
1654	chr7	40898551	40899051	501	*	66.1148	0.765	0.561	2	e12._.a001_e12	476	A230077H06Rik	Promoter	476	uc009glh.1	0.7066	e12_specific
1655	chr7	44398497	44398997	501	*	66.1148	0.765	0.561	2	e12._.a001_e12	14620	Syt3	Intronic	12926	uc009gpg.1	0.5689	e12_specific
1656	chr7	73647961	73648461	501	*	66.1148	0.765	0.561	2	e12._.a001_e12	38351	Gm4971	Distal	38351	uc012fmx.1	0.4371	e12_specific
1657	chr7	90129306	90129806	501	*	66.1148	0.765	0.561	2	e12._.a001_e12	379	2310010J17Rik	Promoter	81	uc009ign.2	0.483	e12_specific
1658	chr8	54406834	54407334	501	*	66.1148	0.765	0.561	2	e12._.a001_e12	122913	Spcs3	Distal	122913	uc033jfo.1	0.4072	e12_specific
1659	chr8	104376608	104377108	501	*	66.1148	0.765	0.561	2	e12._.a001_e12	18948	Cmtm4	Intronic	18948	uc009nan.3	0.4232	e12_specific
1660	chr9	28643949	28644449	501	*	66.1148	0.765	0.561	2	e12._.a001_e12	852929	Opcml	Intronic	241049	uc009oqs.1	0.4371	e12_specific
1661	chr9	44305205	44305705	501	*	66.1148	0.765	0.561	2	e12._.a001_e12	215	Hinfp	Intronic	215	uc009pcr.2	0.6607	e12_specific
1662	chr9	57759293	57759793	501	*	66.1148	0.765	0.561	2	e12._.a001_e12	6316	Clk3	Intronic	6316	uc009pvr.1	0.5489	e12_specific
1663	chr9	64394128	64394628	501	*	66.1148	0.765	0.561	2	e12._.a001_e12	8751	Megf11	Intronic	8751	uc009qby.2	0.4551	e12_specific
1664	chr9	107534763	107535263	501	*	66.1148	0.765	0.561	2	e12._.a001_e12	1067	Tmem115	Exonic	1067	uc009rlk.1	0.5768	e12_specific
1665	chr9	110997203	110997703	501	*	66.1148	0.765	0.561	2	e12._.a001_e12	7739	Rtp3	Distal	7739	uc012hbo.1	0.483	e12_specific
1666	chr9	119647078	119647578	501	*	66.1148	0.765	0.561	2	e12._.a001_e12	68311	Scn5a	Exonic	30498	uc009sbf.2	0.491	e12_specific
1667	chr10	14774463	14774963	501	*	66.1148	0.765	0.561	2	e12._.a001_e12	14423	Nmbr	Distal	14423	uc007elp.1	0.3313	e12_specific
1668	chr11	53979632	53980132	501	*	66.1148	0.765	0.561	2	e12._.a001_e12	144	Slc22a21	Exonic	144	uc007ixd.1	0.6427	e12_specific
1669	chr11	69092274	69092774	501	*	66.1148	0.765	0.561	2	e12._.a001_e12	2729	Per1	Distal	2729	uc007jpf.1	0.481	e12_specific
1670	chr11	108936375	108936875	501	*	66.1148	0.765	0.561	2	e12._.a001_e12	16275	Axin2	Intronic	6995	uc007mbv.2	0.509	e12_specific
1671	chr11	115483660	115484160	501	*	66.1148	0.765	0.561	2	e12._.a001_e12	7618	LOC102634812	Intronic	7618	uc057kmw.1	0.4531	e12_specific
1672	chr12	25034516	25035016	501	*	66.1148	0.765	0.561	2	e12._.a001_e12	59833	Kidins220	Intronic	3557	uc056yps.1	0.515	e12_specific
1673	chr12	38500901	38501401	501	*	66.1148	0.765	0.561	2	e12._.a001_e12	113369	4930428E07Rik	Intronic	113369	uc007nko.2	0.3693	e12_specific
1674	chr12	108495371	108495871	501	*	66.1148	0.765	0.561	2	e12._.a001_e12	59098	Evl	Intronic	32093	uc007ozt.1	0.5429	e12_specific
1675	chr13	13638647	13639147	501	*	66.1148	0.765	0.561	2	e12._.a001_e12	48487	Lyst	Intronic	48487	uc007pmh.1	0.4212	e12_specific
1676	chr13	45778188	45778688	501	*	66.1148	0.765	0.561	2	e12._.a001_e12	186552	Atxn1	Intronic	186552	uc011yyv.3	0.4132	e12_specific
1677	chr13	69738406	69738906	501	*	66.1148	0.765	0.561	2	e12._.a001_e12	1240	Ube2ql1	Exonic	1240	uc007rcp.2	0.6307	e12_specific
1678	chr13	71166092	71166592	501	*	66.1148	0.765	0.561	2	e12._.a001_e12	59252	Mir466f-4	Distal	59252	uc056yue.1	0.4471	e12_specific
1679	chr14	23571351	23571851	501	*	66.1148	0.765	0.561	2	e12._.a001_e12	433389	4930519K11Rik	Intronic	16802	uc007smj.1	0.4052	e12_specific
1680	chr14	48673514	48674014	501	*	66.1148	0.765	0.561	2	e12._.a001_e12	4475	Otx2os1	Intronic	4475	uc007tjt.1	0.6048	e12_specific
1681	chr14	54494165	54494665	501	*	66.1148	0.765	0.561	2	e12._.a001_e12	18314	Rem2	Distal	18314	uc007twe.1	0.4691	e12_specific
1682	chr15	55526610	55527110	501	*	66.1148	0.765	0.561	2	e12._.a001_e12	30451	Mrpl13	Distal	19355	uc057bge.1	0.4671	e12_specific
1683	chr15	59646853	59647353	501	*	66.1148	0.765	0.561	2	e12._.a001_e12	1550	Trib1	Promoter	1550	uc007vxw.1	0.4192	e12_specific
1684	chr15	73089876	73090376	501	*	66.1148	0.765	0.561	2	e12._.a001_e12	285	Chrac1	Promoter	285	uc007wbq.1	0.5349	e12_specific
1685	chr15	89076242	89076742	501	*	66.1148	0.765	0.561	2	e12._.a001_e12	427	Trabd	Promoter	102	uc007xfe.1	0.6327	e12_specific
1686	chr16	17254193	17254693	501	*	66.1148	0.765	0.561	2	e12._.a001_e12	20855	Hic2	Intronic	20855	uc007yko.1	0.509	e12_specific
1687	chr16	90459203	90459703	501	*	66.1148	0.765	0.561	2	e12._.a001_e12	73055	Hunk	Intronic	73055	uc007zwi.1	0.4451	e12_specific
1688	chr16	91246186	91246686	501	*	66.1148	0.765	0.561	2	e12._.a001_e12	20885	Olig2	Distal	20035	uc033gzs.1	0.4631	e12_specific
1689	chr17	35105927	35106427	501	*	66.1148	0.765	0.561	2	e12._.a001_e12	2122	Ly6g5c	Distal	2122	uc008cfr.1	0.5389	e12_specific
1690	chr18	10706001	10706501	501	*	66.1148	0.765	0.561	2	e12._.a001_e12	444	Abhd3	Promoter	444	uc008eba.1	0.5928	e12_specific
1691	chr18	74667963	74668463	501	*	66.1148	0.765	0.561	2	e12._.a001_e12	110241	Scarna17	Intronic	46612	uc008fpr.1	0.4152	e12_specific
1692	chr19	26608370	26608870	501	*	66.1148	0.765	0.561	2	e12._.a001_e12	3459	Smarca2	Intronic	3459	uc008hbn.1	0.4431	e12_specific
1693	chr1	42705566	42706066	501	*	64.8018	0.761	0.556	2	e12._.a001_e12	5479	2900092D14Rik	Distal	2235	uc007auy.1	0.5449	e12_specific
1694	chr1	53739988	53740488	501	*	64.8018	0.761	0.556	2	e12._.a001_e12	33453	Dnah7a	Distal	33453	uc029qom.1	0.3912	e12_specific
1695	chr1	69107774	69108274	501	*	64.8018	0.761	0.556	2	e12._.a001_e12	34	Erbb4	Promoter	34	uc007bjb.3	0.6387	e12_specific
1696	chr1	86371911	86372411	501	*	64.8018	0.761	0.556	2	e12._.a001_e12	12586	C130036L24Rik	Distal	12586	uc011woj.1	0.493	e12_specific
1697	chr1	89003704	89004204	501	*	64.8018	0.761	0.556	2	e12._.a001_e12	12158	1700067G17Rik	Distal	12158	uc029qrm.1	0.4271	e12_specific
1698	chr1	185336426	185336926	501	*	64.8018	0.761	0.556	2	e12._.a001_e12	4516	Bpnt1	Intronic	1429	uc057khr.1	0.4391	e12_specific
1699	chr2	18310642	18311142	501	*	64.8018	0.761	0.556	2	e12._.a001_e12	81937	Dnajc1	Intronic	81937	uc008ilt.2	0.3253	e12_specific
1700	chr2	28756168	28756668	501	*	64.8018	0.761	0.556	2	e12._.a001_e12	23139	Mir3088	Intronic	23139	uc012btb.1	0.5349	e12_specific
1701	chr2	59688253	59688753	501	*	64.8018	0.761	0.556	2	e12._.a001_e12	76460	Tanc1	Intronic	41733	uc012bvr.2	0.3852	e12_specific
1702	chr2	70474235	70474735	501	*	64.8018	0.761	0.556	2	e12._.a001_e12	437	Sp5	Promoter	437	uc008jzg.1	0.5888	e12_specific
1703	chr2	157480071	157480571	501	*	64.8018	0.761	0.556	2	e12._.a001_e12	56027	Src	Distal	56027	uc012cia.1	0.5848	e12_specific
1704	chr2	170072890	170073390	501	*	64.8018	0.761	0.556	2	e12._.a001_e12	2361	A630075F10Rik	Distal	2361	uc012ckl.1	0.4192	e12_specific
1705	chr2	181722164	181722664	501	*	64.8018	0.761	0.556	2	e12._.a001_e12	7397	Oprl1	Distal	6723	uc008onq.1	0.513	e12_specific
1706	chr3	39249096	39249596	501	*	64.8018	0.761	0.556	2	e12._.a001_e12	362405	Fat4	Distal	362405	uc008pbe.1	0.4471	e12_specific
1707	chr3	118675340	118675840	501	*	64.8018	0.761	0.556	2	e12._.a001_e12	113411	Dpyd	Intronic	113411	uc008rdf.1	0.3273	e12_specific
1708	chr3	123509040	123509540	501	*	64.8018	0.761	0.556	2	e12._.a001_e12	953	Snhg8	Promoter	953	uc012cxc.1	0.4172	e12_specific
1709	chr3	135662074	135662574	501	*	64.8018	0.761	0.556	2	e12._.a001_e12	29222	Nfkb1	Intronic	7014	uc012cyg.1	0.485	e12_specific
1710	chr4	40971697	40972197	501	*	64.8018	0.761	0.556	2	e12._.a001_e12	1040	Nfx1	Intronic	1040	uc008sic.2	0.4311	e12_specific
1711	chr4	72201523	72202023	501	*	64.8018	0.761	0.556	2	e12._.a001_e12	528	C630043F03Rik	Promoter	528	uc008tim.2	0.505	e12_specific
1712	chr4	109676934	109677434	501	*	64.8018	0.761	0.556	2	e12._.a001_e12	556	Faf1	Intronic	556	uc008uct.1	0.5529	e12_specific
1713	chr4	123384940	123385440	501	*	64.8018	0.761	0.556	2	e12._.a001_e12	26720	D830031N03Rik	Intronic	495	uc008upk.2	0.3752	e12_specific
1714	chr5	4758606	4759106	501	*	64.8018	0.761	0.556	2	e12._.a001_e12	639	Fzd1	Promoter	639	uc008wig.2	0.4551	e12_specific
1715	chr5	66997304	66997804	501	*	64.8018	0.761	0.556	2	e12._.a001_e12	101571	Phox2b	Intronic	23143	uc008xpl.1	0.499	e12_specific
1716	chr5	74999623	75000123	501	*	64.8018	0.761	0.556	2	e12._.a001_e12	44767	Chic2	Distal	44767	uc008xtw.2	0.3493	e12_specific
1717	chr5	111944757	111945257	501	*	64.8018	0.761	0.556	2	e12._.a001_e12	183278	E130006D01Rik	Distal	183278	uc008ysi.2	0.5429	e12_specific
1718	chr5	118066762	118067262	501	*	64.8018	0.761	0.556	2	e12._.a001_e12	39187	Tesc	Exonic	30978	uc008zgd.1	0.6028	e12_specific
1719	chr6	33871783	33872283	501	*	64.8018	0.761	0.556	2	e12._.a001_e12	157414	Lrguk	Intronic	157414	uc009bgu.1	0.3932	e12_specific
1720	chr6	38911139	38911639	501	*	64.8018	0.761	0.556	2	e12._.a001_e12	35198	Hipk2	Intronic	7596	uc009bld.1	0.4671	e12_specific
1721	chr6	95571540	95572040	501	*	64.8018	0.761	0.556	2	e12._.a001_e12	147055	Suclg2	Intronic	83808	uc009dab.1	0.4291	e12_specific
1722	chr7	71064410	71064910	501	*	64.8018	0.761	0.556	2	e12._.a001_e12	697913	Nr2f2	Distal	152388	uc009hnn.1	0.4571	e12_specific
1723	chr7	77928397	77928897	501	*	64.8018	0.761	0.556	2	e12._.a001_e12	649190	Ntrk3	Distal	249737	uc009hxd.1	0.4611	e12_specific
1724	chr7	89766591	89767091	501	*	64.8018	0.761	0.556	2	e12._.a001_e12	134335	Me3	Exonic	30212	uc012fou.1	0.4212	e12_specific
1725	chr7	100227893	100228393	501	*	64.8018	0.761	0.556	2	e12._.a001_e12	535	Pgm2l1	Intronic	535	uc009imr.2	0.5988	e12_specific
1726	chr7	101676829	101677329	501	*	64.8018	0.761	0.556	2	e12._.a001_e12	13310	Clpb	Intronic	13310	uc009ioz.1	0.525	e12_specific
1727	chr7	115663320	115663820	501	*	64.8018	0.761	0.556	2	e12._.a001_e12	375173	Sox6	Intronic	138038	uc009jin.2	0.4511	e12_specific
1728	chr7	141950055	141950555	501	*	64.8018	0.761	0.556	2	e12._.a001_e12	553	Brsk2	Intronic	553	uc009kme.3	0.7884	e12_specific
1729	chr8	10972782	10973282	501	*	64.8018	0.761	0.556	2	e12._.a001_e12	34817	9530052E02Rik	Distal	34817	uc009kva.1	0.495	e12_specific
1730	chr8	41373790	41374290	501	*	64.8018	0.761	0.556	2	e12._.a001_e12	656	Asah1	Intronic	656	uc012gcr.2	0.4711	e12_specific
1731	chr8	57989741	57990241	501	*	64.8018	0.761	0.556	2	e12._.a001_e12	336935	Galnt7	Intronic	193400	uc009ltb.3	0.3752	e12_specific
1732	chr8	115705724	115706224	501	*	64.8018	0.761	0.556	2	e12._.a001_e12	919	Maf	Exonic	888	uc009noe.2	0.6687	e12_specific
1733	chr8	119743596	119744096	501	*	64.8018	0.761	0.556	2	e12._.a001_e12	34569	Tldc1	Intronic	34569	uc009nqh.1	0.523	e12_specific
1734	chr9	16257208	16257708	501	*	64.8018	0.761	0.556	2	e12._.a001_e12	120772	Fat3	Intronic	120772	uc009ogj.1	0.4271	e12_specific
1735	chr9	56638197	56638697	501	*	64.8018	0.761	0.556	2	e12._.a001_e12	46805	Lingo1	Intronic	2798	uc009pth.2	0.525	e12_specific
1736	chr9	56886048	56886548	501	*	64.8018	0.761	0.556	2	e12._.a001_e12	21193	Cspg4	Exonic	1062	uc009ptn.1	0.5808	e12_specific
1737	chr9	69754307	69754807	501	*	64.8018	0.761	0.556	2	e12._.a001_e12	4182	B230323A14Rik	Distal	4182	uc009qnj.2	0.4391	e12_specific
1738	chr9	88546120	88546620	501	*	64.8018	0.761	0.556	2	e12._.a001_e12	1649	Zfp949	Promoter	1649	uc009qyu.2	0.4172	e12_specific
1739	chr10	33986730	33987230	501	*	64.8018	0.761	0.556	2	e12._.a001_e12	8074	A830082N09Rik	Distal	8074	uc011xco.2	0.3713	e12_specific
1740	chr10	45470030	45470530	501	*	64.8018	0.761	0.556	2	e12._.a001_e12	16114	Lin28b	Intronic	78	uc007faa.2	0.4172	e12_specific
1741	chr10	108338518	108339018	501	*	64.8018	0.761	0.556	2	e12._.a001_e12	6578	Pawr	Intronic	6079	uc011xnd.1	0.3872	e12_specific
1742	chr10	117033752	117034252	501	*	64.8018	0.761	0.556	2	e12._.a001_e12	11338	Lrrc10	Distal	9743	uc007hcq.1	0.487	e12_specific
1743	chr10	125725245	125725745	501	*	64.8018	0.761	0.556	2	e12._.a001_e12	240723	Lrig3	Distal	240723	uc007hhb.2	0.4112	e12_specific
1744	chr11	10046563	10047063	501	*	64.8018	0.761	0.556	2	e12._.a001_e12	854870	Abca13	Distal	854870	uc007iaa.1	0.3932	e12_specific
1745	chr11	22008768	22009268	501	*	64.8018	0.761	0.556	2	e12._.a001_e12	7366	Otx1	Intronic	7366	uc007idy.1	0.3234	e12_specific
1746	chr11	63213014	63213514	501	*	64.8018	0.761	0.556	2	e12._.a001_e12	84281	Pmp22	Distal	80460	uc056yln.1	0.4351	e12_specific
1747	chr11	90484928	90485428	501	*	64.8018	0.761	0.556	2	e12._.a001_e12	94260	Hlf	Intronic	63808	uc007kww.1	0.4351	e12_specific
1748	chr11	97936714	97937214	501	*	64.8018	0.761	0.556	2	e12._.a001_e12	49481	Plxdc1	Intronic	49481	uc007lfc.2	0.4271	e12_specific
1749	chr11	114672633	114673133	501	*	64.8018	0.761	0.556	2	e12._.a001_e12	2584	Ttyh2	Distal	2584	uc007mfm.1	0.501	e12_specific
1750	chr11	120238558	120239058	501	*	64.8018	0.761	0.556	2	e12._.a001_e12	5860	Bahcc1	Intronic	1947	uc057knf.1	0.5269	e12_specific
1751	chr12	29107316	29107816	501	*	64.8018	0.761	0.556	2	e12._.a001_e12	355737	Eipr1	Distal	355737	uc007ngb.2	0.525	e12_specific
1752	chr12	49579445	49579945	501	*	64.8018	0.761	0.556	2	e12._.a001_e12	98832	1810007C17Rik	Distal	98832	uc029rsk.1	0.3453	e12_specific
1753	chr12	54789702	54790202	501	*	64.8018	0.761	0.556	2	e12._.a001_e12	5709	Snx6	Intronic	5709	uc007nnv.1	0.4411	e12_specific
1754	chr13	46434134	46434634	501	*	64.8018	0.761	0.556	2	e12._.a001_e12	16083	Rbm24	Distal	16083	uc007qhe.1	0.3573	e12_specific
1755	chr13	46907838	46908338	501	*	64.8018	0.761	0.556	2	e12._.a001_e12	21629	Kif13a	Intronic	21629	uc007qhn.2	0.4451	e12_specific
1756	chr13	77891318	77891818	501	*	64.8018	0.761	0.556	2	e12._.a001_e12	133333	Pou5f2	Intronic	133333	uc011zcd.1	0.4032	e12_specific
1757	chr13	78181807	78182307	501	*	64.8018	0.761	0.556	2	e12._.a001_e12	15959	A830082K12Rik	Distal	1101	uc007rhb.1	0.4731	e12_specific
1758	chr13	104518925	104519425	501	*	64.8018	0.761	0.556	2	e12._.a001_e12	231339	Adamts6	Distal	165755	uc007rtk.2	0.4591	e12_specific
1759	chr13	113693327	113693827	501	*	64.8018	0.761	0.556	2	e12._.a001_e12	29900	Hspb3	Distal	29900	uc007rxi.2	0.4052	e12_specific
1760	chr15	40018725	40019225	501	*	64.8018	0.761	0.556	2	e12._.a001_e12	56325	AU022793	Distal	56325	uc007voo.2	0.4371	e12_specific
1761	chr15	83157163	83157663	501	*	64.8018	0.761	0.556	2	e12._.a001_e12	7767	Rnu12	Exonic	3622	uc029sub.1	0.5709	e12_specific
1762	chr16	91293226	91293726	501	*	64.8018	0.761	0.556	2	e12._.a001_e12	23706	Olig1	Distal	23706	uc007zxf.1	0.485	e12_specific
1763	chr16	94038133	94038633	501	*	64.8018	0.761	0.556	2	e12._.a001_e12	29545	Cldn14	Distal	29545	uc008aad.2	0.515	e12_specific
1764	chr17	10559988	10560488	501	*	64.8018	0.761	0.556	2	e12._.a001_e12	104021	A230009B12Rik	Intronic	104021	uc008akh.1	0.3792	e12_specific
1765	chr17	62247942	62248442	501	*	64.8018	0.761	0.556	2	e12._.a001_e12	633124	Efna5	Distal	438806	uc008dfi.1	0.3493	e12_specific
1766	chr17	63171247	63171747	501	*	64.8018	0.761	0.556	2	e12._.a001_e12	141475	4930405O22Rik	Intronic	141475	uc008dfm.1	0.4271	e12_specific
1767	chr18	4924804	4925304	501	*	64.8018	0.761	0.556	2	e12._.a001_e12	4513	Svil	Intronic	4513	uc008dym.2	0.493	e12_specific
1768	chr18	37765664	37766164	501	*	64.8018	0.761	0.556	2	e12._.a001_e12	333	Pcdhga12	Exonic	333	uc008erd.2	0.485	e12_specific
1769	chr19	16841545	16842045	501	*	64.8018	0.761	0.556	2	e12._.a001_e12	32034	Foxb2	Distal	32034	uc008gxc.1	0.4331	e12_specific
1770	chr19	59470204	59470704	501	*	64.8018	0.761	0.556	2	e12._.a001_e12	11763	Emx2	Intronic	11763	uc008ibl.1	0.4471	e12_specific
1771	chr19	60167820	60168320	501	*	64.8018	0.761	0.556	2	e12._.a001_e12	23394	E330013P04Rik	Intronic	23394	uc008ibp.1	0.4271	e12_specific
1772	chrX	118595997	118596497	501	*	64.8018	0.761	0.556	2	e12._.a001_e12	115517	Tgif2lx1	Distal	115517	uc009uec.3	0.3693	e12_specific
1773	chr1	182868733	182869233	501	*	24.2807	0.76	0.552	2	e12._.a003_e12	85804	Tlr5	Intronic	85804	uc007dyl.1	0.5609	e12_specific
1774	chr2	121354627	121355127	501	*	24.2807	0.76	0.552	2	e12._.a003_e12	199	Ppip5k1	Intronic	199	uc008lyo.1	0.6088	e12_specific
1775	chr2	156892172	156892672	501	*	24.2807	0.76	0.552	2	e12._.a003_e12	5343	Sla2	Distal	5343	uc008nod.1	0.493	e12_specific
1776	chr2	169504618	169505118	501	*	24.2807	0.76	0.552	2	e12._.a003_e12	128777	Tshz2	Distal	128777	uc008obo.2	0.4671	e12_specific
1777	chr3	8511071	8511571	501	*	24.2807	0.76	0.552	2	e12._.a003_e12	1793	Stmn2	Intronic	1793	uc008oon.1	0.6228	e12_specific
1778	chr3	95160627	95161127	501	*	24.2807	0.76	0.552	2	e12._.a003_e12	456	Sema6c	Intronic	456	uc008qig.2	0.5968	e12_specific
1779	chr5	149428273	149428773	501	*	24.2807	0.76	0.552	2	e12._.a003_e12	11136	Tex26	Intronic	11136	uc009apu.2	0.503	e12_specific
1780	chr6	6869006	6869506	501	*	24.2807	0.76	0.552	2	e12._.a003_e12	276	Dlx6os1	Intronic	276	uc009awu.1	0.4092	e12_specific
1781	chr7	123369132	123369632	501	*	24.2807	0.76	0.552	2	e12._.a003_e12	532	Arhgap17	Intronic	532	uc009jpi.2	0.5429	e12_specific
1782	chr8	12151613	12152113	501	*	24.2807	0.76	0.552	2	e12._.a003_e12	233907	Sox1ot	Distal	233907	uc012fzm.1	0.4591	e12_specific
1783	chr9	41366347	41366847	501	*	24.2807	0.76	0.552	2	e12._.a003_e12	9928	3110039I08Rik	Distal	9928	uc009pai.2	0.4112	e12_specific
1784	chr14	67272112	67272612	501	*	24.2807	0.76	0.552	2	e12._.a003_e12	39069	Ebf2	Intronic	37717	uc007ukx.2	0.509	e12_specific
1785	chr16	37487111	37487611	501	*	24.2807	0.76	0.552	2	e12._.a003_e12	52407	Gtf2e1	Distal	52407	uc007zeb.1	0.4351	e12_specific
1786	chr17	62620253	62620753	501	*	24.2807	0.76	0.552	2	e12._.a003_e12	260813	Efna5	Intronic	66495	uc008dfi.1	0.4212	e12_specific
1787	chr19	36409954	36410454	501	*	24.2807	0.76	0.552	2	e12._.a003_e12	61749	Pcgf5	Intronic	455	uc008hhk.1	0.6826	e12_specific
1788	chrX	157492471	157492971	501	*	24.2807	0.76	0.552	2	e12._.a003_e12	674	Sms	Promoter	674	uc033jve.1	0.4212	e12_specific
1789	chr1	54925575	54926075	501	*	63.4948	0.758	0.548	2	e12._.a001_e12	561	Ankrd44	Intronic	561	uc011wkz.1	0.6866	e12_specific
1790	chr1	55500949	55501449	501	*	63.4948	0.758	0.548	2	e12._.a001_e12	95252	Plcl1	Intronic	56135	uc057kfq.1	0.4371	e12_specific
1791	chr1	133314320	133314820	501	*	63.4948	0.758	0.548	2	e12._.a001_e12	4746	Golt1a	Intronic	4746	uc007cqa.1	0.5469	e12_specific
1792	chr1	151095977	151096477	501	*	63.4948	0.758	0.548	2	e12._.a001_e12	41806	C730036E19Rik	Distal	41806	uc029qtz.1	0.4631	e12_specific
1793	chr2	27237249	27237749	501	*	63.4948	0.758	0.548	2	e12._.a001_e12	9803	Sardh	Intronic	4801	uc008ixf.2	0.5389	e12_specific
1794	chr2	27885482	27885982	501	*	63.4948	0.758	0.548	2	e12._.a001_e12	692	Col5a1	Promoter	692	uc008ixt.2	0.5309	e12_specific
1795	chr2	30657656	30658156	501	*	63.4948	0.758	0.548	2	e12._.a001_e12	20104	Gm14486	Distal	20104	uc057lcj.1	0.5649	e12_specific
1796	chr2	93014331	93014831	501	*	63.4948	0.758	0.548	2	e12._.a001_e12	14766	4631405J19Rik	Intronic	670	uc008lfo.1	0.7285	e12_specific
1797	chr2	116062101	116062601	501	*	63.4948	0.758	0.548	2	e12._.a001_e12	4873	G630016G05Rik	Exonic	11	uc008lqz.2	0.509	e12_specific
1798	chr2	118745962	118746462	501	*	63.4948	0.758	0.548	2	e12._.a001_e12	453	Inafm2	Exonic	453	uc012cbk.2	0.7605	e12_specific
1799	chr3	37204530	37205030	501	*	63.4948	0.758	0.548	2	e12._.a001_e12	27855	Il21	Distal	27855	uc008paj.2	0.3992	e12_specific
1800	chr3	54815240	54815740	501	*	63.4948	0.758	0.548	2	e12._.a001_e12	7698	Rfxap	Distal	7698	uc008pfw.1	0.3513	e12_specific
1801	chr3	65391647	65392147	501	*	63.4948	0.758	0.548	2	e12._.a001_e12	655	Ssr3	Intronic	655	uc008pkn.1	0.4651	e12_specific
1802	chr3	108186559	108187059	501	*	63.4948	0.758	0.548	2	e12._.a001_e12	519	Amigo1	Intronic	377	uc033hzf.1	0.6467	e12_specific
1803	chr3	123054144	123054644	501	*	63.4948	0.758	0.548	2	e12._.a001_e12	19406	Myoz2	Distal	19406	uc008rfe.2	0.4212	e12_specific
1804	chr3	146311108	146311608	501	*	63.4948	0.758	0.548	2	e12._.a001_e12	67585	Gm10636	Distal	67585	uc012czf.1	0.511	e12_specific
1805	chr4	106225416	106225916	501	*	63.4948	0.758	0.548	2	e12._.a001_e12	90546	Usp24	Distal	90546	uc008tyf.2	0.483	e12_specific
1806	chr4	124843450	124843950	501	*	63.4948	0.758	0.548	2	e12._.a001_e12	7029	1110065P20Rik	Intronic	6855	uc057lkd.1	0.5549	e12_specific
1807	chr4	125922178	125922678	501	*	63.4948	0.758	0.548	2	e12._.a001_e12	117	2610028E06Rik	Promoter	117	uc008usc.2	0.5549	e12_specific
1808	chr4	137704574	137705074	501	*	63.4948	0.758	0.548	2	e12._.a001_e12	2520	Rap1gapos	Intronic	2520	uc008vjp.2	0.525	e12_specific
1809	chr4	143280095	143280595	501	*	63.4948	0.758	0.548	2	e12._.a001_e12	19218	Pdpn	Intronic	13460	uc057bsx.1	0.475	e12_specific
1810	chr5	8145481	8145981	501	*	63.4948	0.758	0.548	2	e12._.a001_e12	99652	Sri	Intronic	29071	uc008wjj.2	0.3613	e12_specific
1811	chr5	34660663	34661163	501	*	63.4948	0.758	0.548	2	e12._.a001_e12	533	Grk4	Promoter	533	uc008xcy.1	0.6088	e12_specific
1812	chr5	45105164	45105664	501	*	63.4948	0.758	0.548	2	e12._.a001_e12	139212	4930431F12Rik	Intronic	139212	uc033ijk.1	0.4172	e12_specific
1813	chr5	85706541	85707041	501	*	63.4948	0.758	0.548	2	e12._.a001_e12	358791	Cenpc1	Distal	358791	uc008xxc.3	0.3014	e12_specific
1814	chr5	100982469	100982969	501	*	63.4948	0.758	0.548	2	e12._.a001_e12	136489	Gpat3	Distal	10225	uc033ikr.1	0.4411	e12_specific
1815	chr5	140579751	140580251	501	*	63.4948	0.758	0.548	2	e12._.a001_e12	14933	Grifin	Distal	14933	uc009aht.1	0.6108	e12_specific
1816	chr5	141687027	141687527	501	*	63.4948	0.758	0.548	2	e12._.a001_e12	445742	Sdk1	Intronic	129332	uc057bvw.1	0.4431	e12_specific
1817	chr6	31120926	31121426	501	*	63.4948	0.758	0.548	2	e12._.a001_e12	58082	Mir29b-1	Intronic	38125	uc057acp.1	0.4371	e12_specific
1818	chr6	35506833	35507333	501	*	63.4948	0.758	0.548	2	e12._.a001_e12	32804	Mtpn	Distal	32804	uc009bit.2	0.4251	e12_specific
1819	chr6	50806525	50807025	501	*	63.4948	0.758	0.548	2	e12._.a001_e12	30659	C530044C16Rik	Intronic	30505	uc029vvj.1	0.511	e12_specific
1820	chr6	88886461	88886961	501	*	63.4948	0.758	0.548	2	e12._.a001_e12	11731	Podxl2	Intronic	11731	uc057lqu.1	0.5629	e12_specific
1821	chr6	124481492	124481992	501	*	63.4948	0.758	0.548	2	e12._.a001_e12	11370	C1rl	Distal	11370	uc009dqy.2	0.505	e12_specific
1822	chr7	45708995	45709495	501	*	63.4948	0.758	0.548	2	e12._.a001_e12	3997	Dbp	Intronic	3997	uc009gws.2	0.501	e12_specific
1823	chr7	97788772	97789272	501	*	63.4948	0.758	0.548	2	e12._.a001_e12	480	Pak1	Intronic	480	uc009iju.1	0.7585	e12_specific
1824	chr7	113653040	113653540	501	*	63.4948	0.758	0.548	2	e12._.a001_e12	88302	Far1os	Distal	55149	uc009jht.1	0.4711	e12_specific
1825	chr7	115535544	115536044	501	*	63.4948	0.758	0.548	2	e12._.a001_e12	502949	Sox6	Intronic	265814	uc009jin.2	0.3892	e12_specific
1826	chr7	126271570	126272070	501	*	63.4948	0.758	0.548	2	e12._.a001_e12	798	Sbk1	Promoter	798	uc009jqw.1	0.505	e12_specific
1827	chr7	141934369	141934869	501	*	63.4948	0.758	0.548	2	e12._.a001_e12	15131	Brsk2	Distal	12894	uc057ajz.1	0.5689	e12_specific
1828	chr8	11392698	11393198	501	*	63.4948	0.758	0.548	2	e12._.a001_e12	80121	Col4a1	Intronic	80121	uc009kvb.2	0.4311	e12_specific
1829	chr8	11554617	11555117	501	*	63.4948	0.758	0.548	2	e12._.a001_e12	894	Ing1	Promoter	894	uc009kvk.2	0.4671	e12_specific
1830	chr8	11924125	11924625	501	*	63.4948	0.758	0.548	2	e12._.a001_e12	83853	Tex29	Distal	83853	uc009kvy.1	0.513	e12_specific
1831	chr8	13461788	13462288	501	*	63.4948	0.758	0.548	2	e12._.a001_e12	26578	Tmem255b	Distal	26578	uc009kxx.3	0.503	e12_specific
1832	chr8	80205175	80205675	501	*	63.4948	0.758	0.548	2	e12._.a001_e12	147416	Hhip	Distal	147416	uc009mix.2	0.4531	e12_specific
1833	chr8	93811112	93811612	501	*	63.4948	0.758	0.548	2	e12._.a001_e12	523	Gnao1	Exonic	523	uc009mvj.1	0.6128	e12_specific
1834	chr8	112269453	112269953	501	*	63.4948	0.758	0.548	2	e12._.a001_e12	258343	Terf2ip	Distal	254666	uc057lxw.1	0.517	e12_specific
1835	chr8	120176427	120176927	501	*	63.4948	0.758	0.548	2	e12._.a001_e12	791	Fam92b	Intronic	791	uc012glw.4	0.5529	e12_specific
1836	chr9	40720843	40721343	501	*	63.4948	0.758	0.548	2	e12._.a001_e12	35128	Clmp	Intronic	35128	uc009ozt.1	0.489	e12_specific
1837	chr9	111918513	111919013	501	*	63.4948	0.758	0.548	2	e12._.a001_e12	199947	Mir128-2	Distal	199947	uc012hbt.1	0.475	e12_specific
1838	chr10	5032151	5032651	501	*	63.4948	0.758	0.548	2	e12._.a001_e12	420411	Esr1	Intronic	36661	uc007egs.3	0.4072	e12_specific
1839	chr10	19200276	19200776	501	*	63.4948	0.758	0.548	2	e12._.a001_e12	58776	Gm20139	Intronic	33287	uc007end.2	0.4112	e12_specific
1840	chr10	60536384	60536884	501	*	63.4948	0.758	0.548	2	e12._.a001_e12	136907	Gm17455	Intronic	60172	uc011xek.1	0.5928	e12_specific
1841	chr10	69870308	69870808	501	*	63.4948	0.758	0.548	2	e12._.a001_e12	226562	Ccdc6	Exonic	54973	uc007fnh.1	0.4172	e12_specific
1842	chr10	80374056	80374556	501	*	63.4948	0.758	0.548	2	e12._.a001_e12	13344	Mex3d	Distal	13344	uc007gcz.1	0.4431	e12_specific
1843	chr11	22016279	22016779	501	*	63.4948	0.758	0.548	2	e12._.a001_e12	14877	Otx1	Intronic	14877	uc007idy.1	0.3852	e12_specific
1844	chr11	78512429	78512929	501	*	63.4948	0.758	0.548	2	e12._.a001_e12	382	Poldip2	Promoter	382	uc007kjo.1	0.5868	e12_specific
1845	chr11	89209414	89209914	501	*	63.4948	0.758	0.548	2	e12._.a001_e12	92894	Nog	Distal	92894	uc007kwh.2	0.501	e12_specific
1846	chr12	69767318	69767818	501	*	63.4948	0.758	0.548	2	e12._.a001_e12	3623	Mir681	Intronic	3623	uc011ync.1	0.491	e12_specific
1847	chr12	76895692	76896192	501	*	63.4948	0.758	0.548	2	e12._.a001_e12	58474	Fntb	Intronic	44147	uc007nyv.1	0.505	e12_specific
1848	chr12	98746038	98746538	501	*	63.4948	0.758	0.548	2	e12._.a001_e12	679	Zc3h14	Promoter	679	uc007org.1	0.511	e12_specific
1849	chr12	99964962	99965462	501	*	63.4948	0.758	0.548	2	e12._.a001_e12	712	Kcnk13	Exonic	712	uc007osi.2	0.6048	e12_specific
1850	chr13	22043415	22043915	501	*	63.4948	0.758	0.548	2	e12._.a001_e12	434	Hist1h2bj	Promoter	434	uc007pse.2	0.493	e12_specific
1851	chr13	34462914	34463414	501	*	63.4948	0.758	0.548	2	e12._.a001_e12	117981	Slc22a23	Distal	116166	uc057kpx.1	0.501	e12_specific
1852	chr13	58031720	58032220	501	*	63.4948	0.758	0.548	2	e12._.a001_e12	8769	Mir874	Intronic	8769	uc011zam.1	0.525	e12_specific
1853	chr15	11529796	11530296	501	*	63.4948	0.758	0.548	2	e12._.a001_e12	130387	Tars	Distal	130387	uc007vhc.1	0.4371	e12_specific
1854	chr15	51135969	51136469	501	*	63.4948	0.758	0.548	2	e12._.a001_e12	246177	Trps1	Distal	246177	uc011zss.2	0.4052	e12_specific
1855	chr15	86168383	86168883	501	*	63.4948	0.758	0.548	2	e12._.a001_e12	17507	Cerk	Intronic	9402	uc007xdx.2	0.525	e12_specific
1856	chr15	91252410	91252910	501	*	63.4948	0.758	0.548	2	e12._.a001_e12	60852	Abcd2	Distal	60852	uc007xhx.1	0.3613	e12_specific
1857	chr16	23989752	23990252	501	*	63.4948	0.758	0.548	2	e12._.a001_e12	1389	Bcl6	Promoter	1389	uc007ytz.1	0.4651	e12_specific
1858	chr16	30120752	30121252	501	*	63.4948	0.758	0.548	2	e12._.a001_e12	55644	Hes1	Distal	55644	uc007ywl.1	0.5788	e12_specific
1859	chr16	78845966	78846466	501	*	63.4948	0.758	0.548	2	e12._.a001_e12	84731	Chodl	Distal	84731	uc007zsv.1	0.479	e12_specific
1860	chr17	43567589	43568089	501	*	63.4948	0.758	0.548	2	e12._.a001_e12	611	Pla2g7	Promoter	611	uc008cpd.1	0.505	e12_specific
1861	chr17	62733960	62734460	501	*	63.4948	0.758	0.548	2	e12._.a001_e12	147106	Efna5	Intronic	47210	uc008dfi.1	0.4351	e12_specific
1862	chr17	69227372	69227872	501	*	63.4948	0.758	0.548	2	e12._.a001_e12	49583	2410021H03Rik	Intronic	15965	uc008dkr.2	0.483	e12_specific
1863	chr18	32484883	32485383	501	*	63.4948	0.758	0.548	2	e12._.a001_e12	74900	Gypc	Distal	74900	uc008ejk.1	0.491	e12_specific
1864	chr19	5425337	5425837	501	*	63.4948	0.758	0.548	2	e12._.a001_e12	442	AI837181	Promoter	442	uc008gda.3	0.5569	e12_specific
1865	chr19	5745635	5746135	501	*	63.4948	0.758	0.548	2	e12._.a001_e12	4980	Ltbp3	Exonic	1981	uc008gfg.1	0.6647	e12_specific
1866	chr19	37207748	37208248	501	*	63.4948	0.758	0.548	2	e12._.a001_e12	452	March5	Promoter	452	uc008hie.2	0.6168	e12_specific
1867	chr19	53653976	53654476	501	*	63.4948	0.758	0.548	2	e12._.a001_e12	23079	Rbm20	Intronic	23079	uc008hwz.2	0.5629	e12_specific
1868	chrX	12140072	12140572	501	*	63.4948	0.758	0.548	2	e12._.a001_e12	20032	Bcor	Intronic	20032	uc009squ.2	0.6906	e12_specific
1869	chr1	39948241	39948741	501	*	62.1938	0.754	0.542	2	e12._.a001_e12	47577	Map4k4	Intronic	47577	uc007atr.1	0.4691	e12_specific
1870	chr1	59669968	59670468	501	*	62.1938	0.754	0.542	2	e12._.a001_e12	615	Sumo1	Intronic	615	uc007bdx.1	0.6048	e12_specific
1871	chr1	74784408	74784908	501	*	62.1938	0.754	0.542	2	e12._.a001_e12	7360	Wnt10a	Exonic	7360	uc007bnf.3	0.6088	e12_specific
1872	chr1	176880115	176880615	501	*	62.1938	0.754	0.542	2	e12._.a001_e12	44231	Hmga2-ps1	Intronic	44231	uc029quu.1	0.4251	e12_specific
1873	chr1	185328480	185328980	501	*	62.1938	0.754	0.542	2	e12._.a001_e12	670	Iars2	Intronic	670	uc007dyz.1	0.5369	e12_specific
1874	chr2	20548174	20548674	501	*	62.1938	0.754	0.542	2	e12._.a001_e12	419296	Arhgap21	Intronic	28910	uc008imp.1	0.4112	e12_specific
1875	chr2	27836048	27836548	501	*	62.1938	0.754	0.542	2	e12._.a001_e12	50126	Col5a1	Distal	50126	uc008ixt.2	0.5389	e12_specific
1876	chr2	44526322	44526822	501	*	62.1938	0.754	0.542	2	e12._.a001_e12	400663	Gtdc1	Distal	44774	uc008joz.2	0.477	e12_specific
1877	chr2	101628222	101628722	501	*	62.1938	0.754	0.542	2	e12._.a001_e12	3723	Rag2	Intronic	513	uc008lhh.1	0.4571	e12_specific
1878	chr2	132726222	132726722	501	*	62.1938	0.754	0.542	2	e12._.a001_e12	39589	Shld1	Intronic	36188	uc012cet.1	0.4411	e12_specific
1879	chr2	141312115	141312615	501	*	62.1938	0.754	0.542	2	e12._.a001_e12	640888	Flrt3	Intronic	243310	uc008mpx.1	0.515	e12_specific
1880	chr2	164878445	164878945	501	*	62.1938	0.754	0.542	2	e12._.a001_e12	672	Pcif1	Promoter	672	uc008nwp.1	0.5269	e12_specific
1881	chr2	179521395	179521895	501	*	62.1938	0.754	0.542	2	e12._.a001_e12	79213	Cdh4	Intronic	79213	uc008ohu.3	0.517	e12_specific
1882	chr3	5389245	5389745	501	*	62.1938	0.754	0.542	2	e12._.a001_e12	168671	2700069I18Rik	Intronic	168671	uc008onz.2	0.4012	e12_specific
1883	chr3	26834337	26834837	501	*	62.1938	0.754	0.542	2	e12._.a001_e12	196955	Spata16	Intronic	196955	uc008ote.1	0.4531	e12_specific
1884	chr3	36408134	36408634	501	*	62.1938	0.754	0.542	2	e12._.a001_e12	67139	Mir7009	Distal	67139	uc033hsz.1	0.4132	e12_specific
1885	chr3	53028991	53029491	501	*	62.1938	0.754	0.542	2	e12._.a001_e12	12017	Cog6	Distal	12017	uc008pen.2	0.4192	e12_specific
1886	chr3	62404801	62405301	501	*	62.1938	0.754	0.542	2	e12._.a001_e12	66273	Arhgef26	Intronic	22128	uc056zsq.1	0.4291	e12_specific
1887	chr3	87526112	87526612	501	*	62.1938	0.754	0.542	2	e12._.a001_e12	783	Etv3	Exonic	754	uc008psj.2	0.485	e12_specific
1888	chr3	119464414	119464914	501	*	62.1938	0.754	0.542	2	e12._.a001_e12	318723	Ptbp2	Distal	276079	uc008rdi.2	0.3593	e12_specific
1889	chr4	32351148	32351648	501	*	62.1938	0.754	0.542	2	e12._.a001_e12	112447	Bach2	Intronic	66036	uc012dbg.1	0.4731	e12_specific
1890	chr4	37261246	37261746	501	*	62.1938	0.754	0.542	2	e12._.a001_e12	309751	Lingo2	Distal	309751	uc008shb.3	0.2695	e12_specific
1891	chr4	117415393	117415893	501	*	62.1938	0.754	0.542	2	e12._.a001_e12	81408	Rnf220	Intronic	40181	uc008uio.2	0.5649	e12_specific
1892	chr4	132842325	132842825	501	*	62.1938	0.754	0.542	2	e12._.a001_e12	593	Ppp1r8	Intronic	593	uc008vbw.3	0.5629	e12_specific
1893	chr4	137857090	137857590	501	*	62.1938	0.754	0.542	2	e12._.a001_e12	4896	Ece1	Distal	4896	uc008vjt.2	0.517	e12_specific
1894	chr4	154585731	154586231	501	*	62.1938	0.754	0.542	2	e12._.a001_e12	50385	5930403L14Rik	Intronic	50385	uc008wby.2	0.5369	e12_specific
1895	chr5	74720621	74721121	501	*	62.1938	0.754	0.542	2	e12._.a001_e12	17967	Lnx1	Distal	17967	uc008xtt.2	0.4731	e12_specific
1896	chr5	108461556	108462056	501	*	62.1938	0.754	0.542	2	e12._.a001_e12	473	Pcgf3	Intronic	473	uc008yod.1	0.6267	e12_specific
1897	chr5	110417382	110417882	501	*	62.1938	0.754	0.542	2	e12._.a001_e12	30870	Fbrsl1	Intronic	30504	uc008yqw.2	0.5309	e12_specific
1898	chr6	11926254	11926754	501	*	62.1938	0.754	0.542	2	e12._.a001_e12	622	Phf14	Intronic	622	uc009ayf.1	0.5589	e12_specific
1899	chr6	53306629	53307129	501	*	62.1938	0.754	0.542	2	e12._.a001_e12	19575	Creb5	Intronic	19575	uc009bzd.3	0.4511	e12_specific
1900	chr6	78119681	78120181	501	*	62.1938	0.754	0.542	2	e12._.a001_e12	140263	Ctnna2	Distal	25193	uc029vwi.1	0.3673	e12_specific
1901	chr6	113011821	113012321	501	*	62.1938	0.754	0.542	2	e12._.a001_e12	34255	Thumpd3	Distal	34255	uc009dek.1	0.3892	e12_specific
1902	chr6	118984284	118984784	501	*	62.1938	0.754	0.542	2	e12._.a001_e12	104375	4931430N09Rik	Intronic	104375	uc029vyh.1	0.4711	e12_specific
1903	chr7	35938398	35938898	501	*	62.1938	0.754	0.542	2	e12._.a001_e12	135658	Zfp507	Distal	135658	uc009gkh.3	0.4311	e12_specific
1904	chr7	45705263	45705763	501	*	62.1938	0.754	0.542	2	e12._.a001_e12	265	Dbp	Exonic	265	uc009gws.2	0.6148	e12_specific
1905	chr7	67910925	67911425	501	*	62.1938	0.754	0.542	2	e12._.a001_e12	41081	Igf1r	Distal	41081	uc009hja.1	0.475	e12_specific
1906	chr7	96554309	96554809	501	*	62.1938	0.754	0.542	2	e12._.a001_e12	212594	Gm15412	Intronic	89439	uc009iir.1	0.5369	e12_specific
1907	chr7	98082305	98082805	501	*	62.1938	0.754	0.542	2	e12._.a001_e12	36937	Myo7a	Intronic	15307	uc012fpm.1	0.5529	e12_specific
1908	chr7	114933931	114934431	501	*	62.1938	0.754	0.542	2	e12._.a001_e12	14468	A730082K24Rik	Distal	14468	uc009jim.2	0.4531	e12_specific
1909	chr7	129961995	129962495	501	*	62.1938	0.754	0.542	2	e12._.a001_e12	79	Gm4265	Promoter	79	uc029woy.1	0.4212	e12_specific
1910	chr7	131656046	131656546	501	*	62.1938	0.754	0.542	2	e12._.a001_e12	95925	Bub3	Distal	95801	uc057cbe.1	0.4311	e12_specific
1911	chr8	111941029	111941529	501	*	62.1938	0.754	0.542	2	e12._.a001_e12	575	Gabarapl2	Intronic	575	uc009nnb.2	0.6208	e12_specific
1912	chr9	40350598	40351098	501	*	62.1938	0.754	0.542	2	e12._.a001_e12	17375	1700110K17Rik	Intronic	1721	uc057cdg.1	0.4351	e12_specific
1913	chr9	61720140	61720640	501	*	62.1938	0.754	0.542	2	e12._.a001_e12	194119	Rplp1	Distal	194119	uc009pzt.1	0.511	e12_specific
1914	chr9	96455584	96456084	501	*	62.1938	0.754	0.542	2	e12._.a001_e12	22840	Rnf7	Distal	17794	uc012gyp.1	0.485	e12_specific
1915	chr9	107521988	107522488	501	*	62.1938	0.754	0.542	2	e12._.a001_e12	11706	Tmem115	Intronic	11706	uc009rlk.1	0.6287	e12_specific
1916	chr10	3943794	3944294	501	*	62.1938	0.754	0.542	2	e12._.a001_e12	29030	Mthfd1l	Intronic	29030	uc007ehj.2	0.3752	e12_specific
1917	chr10	19835987	19836487	501	*	62.1938	0.754	0.542	2	e12._.a001_e12	15221	Slc35d3	Distal	15221	uc007enk.1	0.4052	e12_specific
1918	chr11	9570262	9570762	501	*	62.1938	0.754	0.542	2	e12._.a001_e12	378569	Abca13	Intronic	378569	uc007iaa.1	0.4451	e12_specific
1919	chr11	76407159	76407659	501	*	62.1938	0.754	0.542	2	e12._.a001_e12	483	Timm22	Exonic	265	uc007kfq.3	0.5808	e12_specific
1920	chr11	85915921	85916421	501	*	62.1938	0.754	0.542	2	e12._.a001_e12	26107	Tbx4	Distal	19405	uc007ksd.2	0.4411	e12_specific
1921	chr11	88054584	88055084	501	*	62.1938	0.754	0.542	2	e12._.a001_e12	7460	Srsf1	Distal	4231	uc007kve.1	0.4371	e12_specific
1922	chr11	94054146	94054646	501	*	62.1938	0.754	0.542	2	e12._.a001_e12	58304	Spag9	Intronic	10190	uc007kya.2	0.4351	e12_specific
1923	chr12	53119311	53119811	501	*	62.1938	0.754	0.542	2	e12._.a001_e12	129115	Npas3	Intronic	129115	uc007nno.1	0.4571	e12_specific
1924	chr12	56535614	56536114	501	*	62.1938	0.754	0.542	2	e12._.a001_e12	1043	Nkx2-1	Intronic	757	uc007npf.3	0.6347	e12_specific
1925	chr12	71111301	71111801	501	*	62.1938	0.754	0.542	2	e12._.a001_e12	122	Tomm20l	Exonic	122	uc007nug.1	0.6707	e12_specific
1926	chr12	100187935	100188435	501	*	62.1938	0.754	0.542	2	e12._.a001_e12	216	Gm10433	Exonic	216	uc007osp.1	0.5289	e12_specific
1927	chr12	103388917	103389417	501	*	62.1938	0.754	0.542	2	e12._.a001_e12	12272	Otub2	Intronic	485	uc007ovg.2	0.5788	e12_specific
1928	chr13	54328925	54329425	501	*	62.1938	0.754	0.542	2	e12._.a001_e12	42173	Cplx2	Distal	42173	uc029sbi.1	0.4391	e12_specific
1929	chr13	115090548	115091048	501	*	62.1938	0.754	0.542	2	e12._.a001_e12	11165	Itga1	Intronic	639	uc007ryb.2	0.479	e12_specific
1930	chr14	24244189	24244689	501	*	62.1938	0.754	0.542	2	e12._.a001_e12	1480	Dlg5	Intronic	1480	uc007sqg.1	0.525	e12_specific
1931	chr14	52190648	52191148	501	*	62.1938	0.754	0.542	2	e12._.a001_e12	6340	Supt16	Intronic	6340	uc007tor.1	0.4371	e12_specific
1932	chr14	62326459	62326959	501	*	62.1938	0.754	0.542	2	e12._.a001_e12	5395	Rnaseh2b	Distal	5395	uc007ugl.1	0.4331	e12_specific
1933	chr14	120910096	120910596	501	*	62.1938	0.754	0.542	2	e12._.a001_e12	847	Ipo5	Promoter	847	uc007uzy.1	0.511	e12_specific
1934	chr15	27759841	27760341	501	*	62.1938	0.754	0.542	2	e12._.a001_e12	78548	Otulinl	Intronic	11539	uc007vjv.1	0.5369	e12_specific
1935	chr15	88385947	88386447	501	*	62.1938	0.754	0.542	2	e12._.a001_e12	71322	B230214G05Rik	Distal	70564	uc007xeg.1	0.4132	e12_specific
1936	chr16	23135384	23135884	501	*	62.1938	0.754	0.542	2	e12._.a001_e12	7903	Rfc4	Distal	7903	uc007yth.1	0.3832	e12_specific
1937	chr16	24728388	24728888	501	*	62.1938	0.754	0.542	2	e12._.a001_e12	199323	Morf4l1-ps1	Intronic	6782	uc007yuh.2	0.4291	e12_specific
1938	chr16	91466458	91466958	501	*	62.1938	0.754	0.542	2	e12._.a001_e12	1603	A930006K02Rik	Intronic	1603	uc007zxm.2	0.4511	e12_specific
1939	chr17	5439764	5440264	501	*	62.1938	0.754	0.542	2	e12._.a001_e12	245	Tmem242	Intronic	245	uc008afa.1	0.509	e12_specific
1940	chr17	9538887	9539387	501	*	62.1938	0.754	0.542	2	e12._.a001_e12	130566	Pabpc6	Distal	130566	uc008ajy.2	0.487	e12_specific
1941	chr17	10269439	10269939	501	*	62.1938	0.754	0.542	2	e12._.a001_e12	49671	Qk	Intronic	49671	uc008akb.2	0.3453	e12_specific
1942	chr17	30045214	30045714	501	*	62.1938	0.754	0.542	2	e12._.a001_e12	40376	Zfand3	Intronic	40376	uc008btp.1	0.3992	e12_specific
1943	chr17	45678026	45678526	501	*	62.1938	0.754	0.542	2	e12._.a001_e12	7941	Tmem63b	Intronic	7941	uc012auh.1	0.5689	e12_specific
1944	chr17	48039376	48039876	501	*	62.1938	0.754	0.542	2	e12._.a001_e12	1332	1700122O11Rik	Promoter	1332	uc029tii.1	0.5529	e12_specific
1945	chr17	56338857	56339357	501	*	62.1938	0.754	0.542	2	e12._.a001_e12	13056	Kdm4b	Intronic	13056	uc008dbt.2	0.5749	e12_specific
1946	chr18	35532861	35533361	501	*	62.1938	0.754	0.542	2	e12._.a001_e12	20298	Snhg4	Distal	20298	uc008eme.1	0.503	e12_specific
1947	chr18	66410345	66410845	501	*	62.1938	0.754	0.542	2	e12._.a001_e12	48008	Pmaip1	Distal	48008	uc008fft.1	0.4192	e12_specific
1948	chr18	69347118	69347618	501	*	62.1938	0.754	0.542	2	e12._.a001_e12	2875	Tcf4	Exonic	1115	uc008fnt.1	0.4152	e12_specific
1949	chr18	88893539	88894039	501	*	62.1938	0.754	0.542	2	e12._.a001_e12	417	Socs6	Intronic	417	uc008fve.1	0.6267	e12_specific
1950	chr1	19206161	19206661	501	*	60.899	0.751	0.536	2	e12._.a001_e12	2502	Tfap2b	Distal	2502	uc007akq.2	0.3453	e12_specific
1951	chr1	38429245	38429745	501	*	60.899	0.751	0.536	2	e12._.a001_e12	235459	Aff3	Intronic	44545	uc007asw.1	0.4591	e12_specific
1952	chr1	155391181	155391681	501	*	60.899	0.751	0.536	2	e12._.a001_e12	26012	Xpr1	Intronic	26012	uc007dbf.1	0.4311	e12_specific
1953	chr1	163314284	163314784	501	*	60.899	0.751	0.536	2	e12._.a001_e12	883	Prrx1	Promoter	883	uc007dhh.1	0.481	e12_specific
1954	chr1	176970782	176971282	501	*	60.899	0.751	0.536	2	e12._.a001_e12	134898	Hmga2-ps1	Intronic	134898	uc029quu.1	0.4212	e12_specific
1955	chr1	178406709	178407209	501	*	60.899	0.751	0.536	2	e12._.a001_e12	1077	Efcab2	Intronic	1077	uc007dve.2	0.4411	e12_specific
1956	chr1	193703000	193703500	501	*	60.899	0.751	0.536	2	e12._.a001_e12	195719	Mir205	Distal	193446	uc007eem.1	0.483	e12_specific
1957	chr2	13299050	13299550	501	*	60.899	0.751	0.536	2	e12._.a001_e12	27884	Rsu1	Intronic	27884	uc008ijw.2	0.4112	e12_specific
1958	chr2	26315824	26316324	501	*	60.899	0.751	0.536	2	e12._.a001_e12	540	Gpsm1	Intronic	540	uc008iun.2	0.6208	e12_specific
1959	chr2	50809784	50810284	501	*	60.899	0.751	0.536	2	e12._.a001_e12	99649	Gm13498	Distal	99649	uc012bvh.1	0.3772	e12_specific
1960	chr2	52036883	52037383	501	*	60.899	0.751	0.536	2	e12._.a001_e12	979	Tnfaip6	Promoter	979	uc008jqp.1	0.489	e12_specific
1961	chr2	64074520	64075020	501	*	60.899	0.751	0.536	2	e12._.a001_e12	23267	Fign	Intronic	23267	uc008jvv.3	0.3932	e12_specific
1962	chr2	118126109	118126609	501	*	60.899	0.751	0.536	2	e12._.a001_e12	14482	Thbs1	Exonic	14482	uc008lrq.2	0.4072	e12_specific
1963	chr2	136511054	136511554	501	*	60.899	0.751	0.536	2	e12._.a001_e12	9393	Ankef1	Intronic	9393	uc008mok.1	0.4072	e12_specific
1964	chr3	69044070	69044570	501	*	60.899	0.751	0.536	2	e12._.a001_e12	421	Trim59	Intronic	421	uc008pmd.2	0.5928	e12_specific
1965	chr3	83112804	83113304	501	*	60.899	0.751	0.536	2	e12._.a001_e12	57515	Plrg1	Distal	57515	uc008ppi.1	0.4511	e12_specific
1966	chr3	154364817	154365317	501	*	60.899	0.751	0.536	2	e12._.a001_e12	34245	AI606473	Distal	34245	uc008run.1	0.481	e12_specific
1967	chr4	98027358	98027858	501	*	60.899	0.751	0.536	2	e12._.a001_e12	249559	E130114P18Rik	Intronic	116574	uc008ttx.1	0.4611	e12_specific
1968	chr4	98922434	98922934	501	*	60.899	0.751	0.536	2	e12._.a001_e12	1125	Usp1	Promoter	1125	uc008tum.3	0.493	e12_specific
1969	chr4	120184272	120184772	501	*	60.899	0.751	0.536	2	e12._.a001_e12	23315	Edn2	Distal	23315	uc008unb.2	0.4731	e12_specific
1970	chr4	134004887	134005387	501	*	60.899	0.751	0.536	2	e12._.a001_e12	4272	Dhdds	Exonic	4272	uc008vds.1	0.4331	e12_specific
1971	chr4	134962944	134963444	501	*	60.899	0.751	0.536	2	e12._.a001_e12	32213	Syf2	Distal	32213	uc008vga.1	0.5828	e12_specific
1972	chr4	150901582	150902082	501	*	60.899	0.751	0.536	2	e12._.a001_e12	8088	Park7	Intronic	6590	uc012dpw.1	0.5389	e12_specific
1973	chr5	22164246	22164746	501	*	60.899	0.751	0.536	2	e12._.a001_e12	180208	Reln	Intronic	154193	uc008wpk.1	0.507	e12_specific
1974	chr5	31220934	31221434	501	*	60.899	0.751	0.536	2	e12._.a001_e12	638	Ppm1g	Promoter	638	uc008wxr.1	0.505	e12_specific
1975	chr5	38469789	38470289	501	*	60.899	0.751	0.536	2	e12._.a001_e12	32112	Slc2a9	Intronic	10266	uc008xgo.1	0.523	e12_specific
1976	chr5	124309064	124309564	501	*	60.899	0.751	0.536	2	e12._.a001_e12	18657	Mphosph9	Intronic	15822	uc008zpj.2	0.479	e12_specific
1977	chr5	131824076	131824576	501	*	60.899	0.751	0.536	2	e12._.a001_e12	55942	4930563F08Rik	Intronic	55942	uc029vpa.1	0.499	e12_specific
1978	chr5	131855304	131855804	501	*	60.899	0.751	0.536	2	e12._.a001_e12	24714	4930563F08Rik	Intronic	24714	uc029vpa.1	0.497	e12_specific
1979	chr5	143668852	143669352	501	*	60.899	0.751	0.536	2	e12._.a001_e12	46654	Cyth3	Intronic	17860	uc012egh.2	0.4531	e12_specific
1980	chr5	148621345	148621845	501	*	60.899	0.751	0.536	2	e12._.a001_e12	68805	Ubl3	Distal	68805	uc009aov.1	0.4152	e12_specific
1981	chr6	63877862	63878362	501	*	60.899	0.751	0.536	2	e12._.a001_e12	621254	Grid2	Intronic	45921	uc029vvy.1	0.3912	e12_specific
1982	chr6	97102240	97102740	501	*	60.899	0.751	0.536	2	e12._.a001_e12	42078	Fam19a4	Distal	32779	uc012epo.1	0.4651	e12_specific
1983	chr7	16403401	16403901	501	*	60.899	0.751	0.536	2	e12._.a001_e12	2454	Zc3h4	Intronic	2454	uc009fhs.2	0.475	e12_specific
1984	chr7	43680924	43681424	501	*	60.899	0.751	0.536	2	e12._.a001_e12	9142	Ctu1	Distal	9142	uc009gnh.2	0.505	e12_specific
1985	chr7	45154865	45155365	501	*	60.899	0.751	0.536	2	e12._.a001_e12	576	Aldh16a1	Promoter	576	uc009gtr.1	0.501	e12_specific
1986	chr7	46201606	46202106	501	*	60.899	0.751	0.536	2	e12._.a001_e12	21822	Abcc8	Intronic	21822	uc009gye.1	0.5669	e12_specific
1987	chr7	115366826	115367326	501	*	60.899	0.751	0.536	2	e12._.a001_e12	418425	A730082K24Rik	Distal	415801	uc009jil.1	0.501	e12_specific
1988	chr7	129680460	129680960	501	*	60.899	0.751	0.536	2	e12._.a001_e12	88846	Wdr11	Distal	55653	uc009jzp.1	0.5269	e12_specific
1989	chr7	141755735	141756235	501	*	60.899	0.751	0.536	2	e12._.a001_e12	33025	Muc5ac	Distal	33025	uc033jdg.1	0.497	e12_specific
1990	chr7	143467704	143468204	501	*	60.899	0.751	0.536	2	e12._.a001_e12	5800	Slc22a18	Distal	5800	uc009kpg.2	0.5309	e12_specific
1991	chr8	8619469	8619969	501	*	60.899	0.751	0.536	2	e12._.a001_e12	41053	Efnb2	Exonic	41053	uc009kue.1	0.521	e12_specific
1992	chr8	11801476	11801976	501	*	60.899	0.751	0.536	2	e12._.a001_e12	38794	Tex29	Intronic	19200	uc012fzl.2	0.481	e12_specific
1993	chr8	12561328	12561828	501	*	60.899	0.751	0.536	2	e12._.a001_e12	11470	Spaca7	Distal	11470	uc009kwc.1	0.513	e12_specific
1994	chr8	48124804	48125304	501	*	60.899	0.751	0.536	2	e12._.a001_e12	25961	Dctd	Intronic	13093	uc012gdt.1	0.4112	e12_specific
1995	chr8	75217916	75218416	501	*	60.899	0.751	0.536	2	e12._.a001_e12	4221	Rasd2	Intronic	4221	uc009mhg.2	0.503	e12_specific
1996	chr8	114771334	114771834	501	*	60.899	0.751	0.536	2	e12._.a001_e12	331931	Wwox	Intronic	176670	uc057lxy.1	0.3792	e12_specific
1997	chr9	51006849	51007349	501	*	60.899	0.751	0.536	2	e12._.a001_e12	1973	Sik2	Intronic	1973	uc009pky.1	0.3832	e12_specific
1998	chr9	54586640	54587140	501	*	60.899	0.751	0.536	2	e12._.a001_e12	378	Idh3a	Intronic	378	uc009prg.1	0.6387	e12_specific
1999	chr9	61528474	61528974	501	*	60.899	0.751	0.536	2	e12._.a001_e12	156357	Tle3	Distal	155188	uc009pzr.1	0.475	e12_specific
[truncated: 100,019 more rows]

## Sheet: EDF 4f
	seqnames	idx	start	end	Log2FC	Pval	Peaks
1	chr1	1	3094786	3095286	-0.952166	0.0784835	Non-significant
2	chr1	2	3196846	3197346	-1.16109	0.318524	Non-significant
3	chr1	3	3210113	3210613	-1.45127	0.0817778	e16.5 enriched
4	chr1	4	3219221	3219721	-2.53253	0.562532	Non-significant
5	chr1	5	3289237	3289737	-2.25539	0.318279	Non-significant
6	chr1	6	3371541	3372041	-2.81075	0.157507	Non-significant
7	chr1	7	3399914	3400414	1.7833	0.000918822	e12.5 enriched
8	chr1	8	3477271	3477771	2.27343	0.0452844	e12.5 enriched
9	chr1	9	3648971	3649471	1.11168	0.564093	Non-significant
10	chr1	10	3661927	3662427	-4.61531	0.00454471	e16.5 enriched
11	chr1	11	3670423	3670923	1.48753	0.000310558	e12.5 enriched
12	chr1	12	3671536	3672036	0.293003	0.504916	Non-significant
13	chr1	13	3672200	3672700	-0.609977	0.447675	Non-significant
14	chr1	14	3842066	3842566	-0.0802541	0.224323	Non-significant
15	chr1	15	3913614	3914114	-0.0616148	0.180295	Non-significant
16	chr1	16	3994638	3995138	2.35091	0.179132	Non-significant
17	chr1	17	4332407	4332907	-1.65323	0.179132	Non-significant
18	chr1	18	4412416	4412916	-0.956314	0.702924	Non-significant
19	chr1	19	4414159	4414659	0.574784	0.734341	Non-significant
20	chr1	20	4491242	4491742	-0.0085005	0.764181	Non-significant
21	chr1	21	4491805	4492305	0.645821	0.507502	Non-significant
22	chr1	22	4492479	4492979	0.112331	0.181166	Non-significant
23	chr1	23	4493334	4493834	-0.148688	0.389251	Non-significant
24	chr1	24	4493864	4494364	-1.78318	0.0583268	e16.5 enriched
25	chr1	25	4494625	4495125	0.96057	0.701799	Non-significant
26	chr1	26	4496585	4497085	0.0477261	0.662075	Non-significant
27	chr1	27	4497258	4497758	-0.441708	0.31439	Non-significant
28	chr1	28	4519291	4519791	-1.59833	0.475322	Non-significant
29	chr1	29	4571346	4571846	0.354982	0.432991	Non-significant
30	chr1	30	4572064	4572564	0.132327	0.62738	Non-significant
31	chr1	31	4766436	4766936	1.582	0.160805	Non-significant
32	chr1	32	4768303	4768803	-1.2951	0.24443	Non-significant
33	chr1	33	4769744	4770244	1.45475	0.0260503	e12.5 enriched
34	chr1	34	4780010	4780510	0.466002	0.562333	Non-significant
35	chr1	35	4785486	4785986	-0.571591	0.416691	Non-significant
36	chr1	36	4807688	4808188	0.16704	0.44406	Non-significant
37	chr1	37	4857460	4857960	-0.00248454	0.517816	Non-significant
38	chr1	38	4858083	4858583	0.12003	0.628108	Non-significant
39	chr1	39	4926270	4926770	0.08292	0.656015	Non-significant
40	chr1	40	4970586	4971086	-0.331486	0.354347	Non-significant
41	chr1	41	5017826	5018326	0.140801	0.991033	Non-significant
42	chr1	42	5018362	5018862	-0.670368	0.21996	Non-significant
43	chr1	43	5019173	5019673	0.261913	0.276487	Non-significant
44	chr1	44	5020165	5020665	-0.774526	0.340904	Non-significant
45	chr1	45	5020767	5021267	-1.61147	0.261142	Non-significant
46	chr1	46	5022757	5023257	-0.799059	0.00952397	Non-significant
47	chr1	47	5023503	5024003	0.580033	0.992435	Non-significant
48	chr1	48	5024439	5024939	-2.10018	0.0502084	e16.5 enriched
49	chr1	49	5033120	5033620	-4.4268	0.00454471	e16.5 enriched
50	chr1	50	5055925	5056425	-4.08336	0.00410778	e16.5 enriched
51	chr1	51	5070148	5070648	-1.85349	0.357897	Non-significant
52	chr1	52	5082884	5083384	0.859934	0.11952	Non-significant
53	chr1	53	5170374	5170874	-0.666413	0.141017	Non-significant
54	chr1	54	5228567	5229067	-0.984688	0.317553	Non-significant
55	chr1	55	5232036	5232536	0.0289142	0.838002	Non-significant
56	chr1	56	5232804	5233304	0.378671	0.966444	Non-significant
57	chr1	57	5588148	5588648	0.766995	0.226746	Non-significant
58	chr1	58	5588786	5589286	2.57704	0.254462	Non-significant
59	chr1	59	5655546	5656046	-0.885693	0.401613	Non-significant
60	chr1	60	5770114	5770614	-0.0554501	0.736358	Non-significant
61	chr1	61	5780805	5781305	-1.09613	0.997603	Non-significant
62	chr1	62	5904759	5905259	2.93205	0.101613	Non-significant
63	chr1	63	5915233	5915733	1.5087	0.475322	Non-significant
64	chr1	64	5916876	5917376	-1.15507	0.0870926	e16.5 enriched
65	chr1	65	5917492	5917992	-0.983111	0.996758	Non-significant
66	chr1	66	6213014	6213514	1.27033	0.999201	Non-significant
67	chr1	67	6214385	6214885	0.210157	0.231401	Non-significant
68	chr1	68	6215040	6215540	-0.000426899	0.592836	Non-significant
69	chr1	69	6216198	6216698	1.07854	0.157507	Non-significant
70	chr1	70	6272174	6272674	-0.643613	0.706302	Non-significant
71	chr1	71	6282346	6282846	-0.0128391	0.468956	Non-significant
72	chr1	72	6358994	6359494	-0.330896	0.582124	Non-significant
73	chr1	73	6382715	6383215	0.249181	0.328671	Non-significant
74	chr1	74	6383367	6383867	-1.0658	0.370713	Non-significant
75	chr1	75	6406279	6406779	1.43163	0.0673222	e12.5 enriched
76	chr1	76	6410055	6410555	-1.03702	0.245372	Non-significant
77	chr1	77	6441274	6441774	0.834851	0.0587992	Non-significant
78	chr1	78	6483459	6483959	-1.78588	0.549868	Non-significant
79	chr1	79	6729136	6729636	0.543924	0.0259941	Non-significant
80	chr1	80	6729848	6730348	1.09041	0.300163	Non-significant
81	chr1	81	6733882	6734382	0.850014	0.521847	Non-significant
82	chr1	82	6734624	6735124	0.736428	0.0218687	Non-significant
83	chr1	83	6750989	6751489	3.4881	0.0140959	e12.5 enriched
84	chr1	84	6752091	6752591	1.28134	0.0161046	e12.5 enriched
85	chr1	85	6757493	6757993	0.961123	0.833151	Non-significant
86	chr1	86	6759300	6759800	3.43345	0.0251135	e12.5 enriched
87	chr1	87	6760730	6761230	0.0438218	0.541493	Non-significant
88	chr1	88	6761385	6761885	-0.905921	0.809729	Non-significant
89	chr1	89	6767085	6767585	-1.56825	0.732325	Non-significant
90	chr1	90	6790051	6790551	-1.59608	0.318279	Non-significant
91	chr1	91	6800037	6800537	-1.06428	0.0178265	e16.5 enriched
92	chr1	92	6800828	6801328	-1.31621	0.0251503	e16.5 enriched
93	chr1	93	6858945	6859445	-0.0323819	0.74141	Non-significant
94	chr1	94	6866836	6867336	-0.851262	0.795135	Non-significant
95	chr1	95	6966962	6967462	-3.20949	0.0251135	e16.5 enriched
96	chr1	96	6973003	6973503	-0.321998	0.565656	Non-significant
97	chr1	97	7088032	7088532	0.280841	0.987054	Non-significant
98	chr1	98	7088580	7089080	0.11615	0.717948	Non-significant
99	chr1	99	7089199	7089699	-0.841971	0.132339	Non-significant
100	chr1	100	7139116	7139616	-0.453833	0.615837	Non-significant
101	chr1	101	7204664	7205164	-1.26925	0.397865	Non-significant
102	chr1	102	7206553	7207053	-0.932551	0.851821	Non-significant
103	chr1	103	7218890	7219390	0.183932	0.998694	Non-significant
104	chr1	104	7313356	7313856	1.14231	0.993772	Non-significant
105	chr1	105	7318809	7319309	-0.136386	1	Non-significant
106	chr1	106	7319332	7319832	1.31315	0.15564	Non-significant
107	chr1	107	7395473	7395973	-0.310365	0.737368	Non-significant
108	chr1	108	7397156	7397656	-0.13999	0.227241	Non-significant
109	chr1	109	7397841	7398341	-0.289587	0.226169	Non-significant
110	chr1	110	7398357	7398857	-0.938696	0.125804	Non-significant
111	chr1	111	7543438	7543938	0.492624	0.746474	Non-significant
112	chr1	112	7777098	7777598	0.383947	0.205676	Non-significant
113	chr1	113	8410418	8410918	-0.377152	0.656015	Non-significant
114	chr1	114	8410920	8411420	3.89136	0.0452844	e12.5 enriched
115	chr1	115	8496297	8496797	-0.576377	0.217575	Non-significant
116	chr1	116	8581780	8582280	1.53078	0.0585287	e12.5 enriched
117	chr1	117	8904641	8905141	-0.649531	1	Non-significant
118	chr1	118	8947487	8947987	0.847645	0.318279	Non-significant
119	chr1	119	8948164	8948664	0.765595	0.131747	Non-significant
120	chr1	120	9288694	9289194	-0.420121	0.596149	Non-significant
121	chr1	121	9298290	9298790	-2.04257	0.0106674	e16.5 enriched
122	chr1	122	9299095	9299595	-1.37238	0.0268031	e16.5 enriched
123	chr1	123	9299645	9300145	-1.12666	0.0647365	e16.5 enriched
124	chr1	124	9300550	9301050	-2.05432	0.00525386	e16.5 enriched
125	chr1	125	9335291	9335791	0.574876	0.318279	Non-significant
126	chr1	126	9541195	9541695	1.20065	0.121386	Non-significant
127	chr1	127	9545040	9545540	0.048454	0.927769	Non-significant
128	chr1	128	9545913	9546413	0.492567	0.224353	Non-significant
129	chr1	129	9547800	9548300	-1.25961	0.183779	Non-significant
130	chr1	130	9548923	9549423	0.0950195	0.799266	Non-significant
131	chr1	131	9564436	9564936	-0.15243	0.355915	Non-significant
132	chr1	132	9573163	9573663	-2.15417	0.105934	Non-significant
133	chr1	133	9583784	9584284	2.33309	0.0147935	e12.5 enriched
134	chr1	134	9601239	9601739	-0.975334	0.305516	Non-significant
135	chr1	135	9619465	9619965	-1.41796	0.15564	Non-significant
136	chr1	136	9622553	9623053	-1.80838	0.2155	Non-significant
137	chr1	137	9630090	9630590	-2.57908	0.000119272	e16.5 enriched
138	chr1	138	9649164	9649664	0.45847	0.799665	Non-significant
139	chr1	139	9696784	9697284	-0.93315	0.790954	Non-significant
140	chr1	140	9699539	9700039	-0.241753	0.86042	Non-significant
141	chr1	141	9700109	9700609	0.0105828	0.91077	Non-significant
142	chr1	142	9700810	9701310	0.83576	0.106944	Non-significant
143	chr1	143	9702979	9703479	-0.0326239	0.205676	Non-significant
144	chr1	144	9747651	9748151	-0.0344302	0.795974	Non-significant
145	chr1	145	9748232	9748732	0.324808	0.102629	Non-significant
146	chr1	146	9772687	9773187	0.0889103	0.683855	Non-significant
147	chr1	147	9797316	9797816	-0.578283	0.165179	Non-significant
148	chr1	148	9797922	9798422	-0.252929	0.659219	Non-significant
149	chr1	149	9847574	9848074	-2.39174	0.0447352	e16.5 enriched
150	chr1	150	9848097	9848597	0.294362	0.492955	Non-significant
151	chr1	151	9908381	9908881	0.55521	0.404124	Non-significant
152	chr1	152	9943170	9943670	-0.158686	0.639563	Non-significant
153	chr1	153	9943923	9944423	-0.342004	0.34871	Non-significant
154	chr1	154	9953338	9953838	0.831966	0.00783966	Non-significant
155	chr1	155	9966770	9967270	-1.97306	0.275703	Non-significant
156	chr1	156	9967741	9968241	0.259734	0.34109	Non-significant
157	chr1	157	9968256	9968756	-0.966589	0.0876356	Non-significant
158	chr1	158	10007194	10007694	-1.32287	0.453493	Non-significant
159	chr1	159	10008937	10009437	-0.173447	0.665922	Non-significant
160	chr1	160	10014325	10014825	-1.21108	0.218779	Non-significant
161	chr1	161	10037690	10038190	0.0661621	0.209479	Non-significant
162	chr1	162	10038197	10038697	-0.0425361	0.774044	Non-significant
163	chr1	163	10039941	10040441	0.6927	0.079168	Non-significant
164	chr1	164	10089488	10089988	-0.169881	0.998283	Non-significant
165	chr1	165	10228950	10229450	-0.468683	0.999201	Non-significant
166	chr1	166	10231459	10231959	-0.516187	0.19744	Non-significant
167	chr1	167	10232070	10232570	0.733561	0.0756939	Non-significant
168	chr1	168	10232778	10233278	0.382983	0.37607	Non-significant
169	chr1	169	10233564	10234064	-1.15359	0.264524	Non-significant
170	chr1	170	10403662	10404162	2.86613	0.318279	Non-significant
171	chr1	171	10476807	10477307	0.0570951	0.052748	Non-significant
172	chr1	172	10477463	10477963	2.05744	0.00668494	e12.5 enriched
173	chr1	173	10524871	10525371	-1.23446	0.0176888	e16.5 enriched
174	chr1	174	10596403	10596903	-0.084417	0.740399	Non-significant
175	chr1	175	10757105	10757605	2.49112	0.179132	Non-significant
176	chr1	176	10759531	10760031	-1.82862	0.102298	Non-significant
177	chr1	177	10771757	10772257	-3.79419	0.0452844	e16.5 enriched
178	chr1	178	10783623	10784123	-0.858345	1	Non-significant
179	chr1	179	10794058	10794558	0.593501	0.994904	Non-significant
180	chr1	180	10990820	10991320	-1.75852	0.10547	Non-significant
181	chr1	181	10993082	10993582	2.02386	0.00410086	e12.5 enriched
182	chr1	182	10993607	10994107	-0.7172	0.247177	Non-significant
183	chr1	183	10994121	10994621	0.787729	0.131127	Non-significant
184	chr1	184	11044843	11045343	-1.75259	0.255094	Non-significant
185	chr1	185	11066097	11066597	2.8748	0.0104705	e12.5 enriched
186	chr1	186	11329393	11329893	1.08147	0.00641269	e12.5 enriched
187	chr1	187	11405581	11406081	1.34362	0.177974	Non-significant
188	chr1	188	11413978	11414478	0.441825	0.157859	Non-significant
189	chr1	189	11414509	11415009	-0.346475	0.812975	Non-significant
190	chr1	190	11458371	11458871	-3.15547	0.0063751	e16.5 enriched
191	chr1	191	11657676	11658176	-0.295252	0.530101	Non-significant
192	chr1	192	11748454	11748954	0.0390398	0.179897	Non-significant
193	chr1	193	11774762	11775262	0.283954	0.706302	Non-significant
194	chr1	194	12000464	12000964	1.20916	0.0158345	e12.5 enriched
195	chr1	195	12025719	12026219	0.851859	0.0836279	Non-significant
196	chr1	196	12055725	12056225	2.38506	0.00150373	e12.5 enriched
197	chr1	197	12092907	12093407	-1.55203	0.255094	Non-significant
198	chr1	198	12398385	12398885	0.676226	0.0889132	Non-significant
199	chr1	199	12399409	12399909	-1.95198	0.700675	Non-significant
200	chr1	200	12409919	12410419	-0.0601318	0.745741	Non-significant
201	chr1	201	12410424	12410924	-1.2632	0.236468	Non-significant
202	chr1	202	12571942	12572442	-1.7421	0.154815	Non-significant
203	chr1	203	12576931	12577431	0.00387761	0.843384	Non-significant
204	chr1	204	12636221	12636721	-2.65607	0.00644572	e16.5 enriched
205	chr1	205	12636750	12637250	0.882536	0.702924	Non-significant
206	chr1	206	12640931	12641431	-3.22279	0.0063751	e16.5 enriched
207	chr1	207	12683099	12683599	1.06378	0.996037	Non-significant
208	chr1	208	12689214	12689714	0.868373	0.0864924	Non-significant
209	chr1	209	12689912	12690412	-0.0980988	0.656015	Non-significant
210	chr1	210	12692009	12692509	0.798859	0.0485145	Non-significant
211	chr1	211	12692700	12693200	-0.137042	0.457089	Non-significant
212	chr1	212	12693238	12693738	0.281888	0.248619	Non-significant
213	chr1	213	12706254	12706754	1.54518	0.282876	Non-significant
214	chr1	214	12707612	12708112	1.13925	0.255094	Non-significant
215	chr1	215	12710555	12711055	-0.198811	0.47462	Non-significant
216	chr1	216	12718004	12718504	0.240317	0.625067	Non-significant
217	chr1	217	12771193	12771693	-0.378862	0.799266	Non-significant
218	chr1	218	12785519	12786019	-1.00781	0.565656	Non-significant
219	chr1	219	12795719	12796219	0.897939	0.256363	Non-significant
220	chr1	220	12835432	12835932	0.293833	0.0820072	Non-significant
221	chr1	221	12835951	12836451	0.869461	0.146057	Non-significant
222	chr1	222	12836730	12837230	-1.27216	0.0174949	e16.5 enriched
223	chr1	223	12863975	12864475	-0.143319	0.838618	Non-significant
224	chr1	224	12947328	12947828	-2.0814	0.189504	Non-significant
225	chr1	225	12990139	12990639	1.03997	0.0376512	e12.5 enriched
226	chr1	226	12991013	12991513	-0.171989	0.779884	Non-significant
227	chr1	227	12992010	12992510	-0.0943793	0.798793	Non-significant
228	chr1	228	12992511	12993011	0.31348	0.165508	Non-significant
229	chr1	229	13005083	13005583	1.02774	0.186841	Non-significant
230	chr1	230	13018395	13018895	2.95285	0.0191791	e12.5 enriched
231	chr1	231	13031624	13032124	-2.49457	0.0579249	e16.5 enriched
232	chr1	232	13050089	13050589	0.321248	0.648381	Non-significant
233	chr1	233	13051913	13052413	-1.16837	0.41258	Non-significant
234	chr1	234	13069603	13070103	-0.733781	0.477959	Non-significant
235	chr1	235	13103892	13104392	1.79501	0.189855	Non-significant
236	chr1	236	13117669	13118169	0.364165	0.705176	Non-significant
237	chr1	237	13124757	13125257	0.123559	0.318779	Non-significant
238	chr1	238	13125398	13125898	0.328908	0.718631	Non-significant
239	chr1	239	13126365	13126865	0.342607	0.995861	Non-significant
240	chr1	240	13126986	13127486	1.75964	0.425931	Non-significant
241	chr1	241	13128308	13128808	-0.704137	0.357542	Non-significant
242	chr1	242	13134291	13134791	1.31693	0.359801	Non-significant
243	chr1	243	13142814	13143314	1.12064	0.41258	Non-significant
244	chr1	244	13151071	13151571	-1.54929	0.190911	Non-significant
245	chr1	245	13152665	13153165	-3.87708	0.0452844	e16.5 enriched
246	chr1	246	13171037	13171537	-1.39625	0.0949172	e16.5 enriched
247	chr1	247	13183274	13183774	1.25255	0.00142273	e12.5 enriched
248	chr1	248	13188362	13188862	-1.18674	0.579839	Non-significant
249	chr1	249	13195278	13195778	0.989257	0.363949	Non-significant
250	chr1	250	13196118	13196618	-3.16833	0.0191104	e16.5 enriched
251	chr1	251	13244539	13245039	-0.411886	0.257636	Non-significant
252	chr1	252	13245196	13245696	-2.5528	0.315617	Non-significant
253	chr1	253	13256992	13257492	-1.32164	0.997603	Non-significant
254	chr1	254	13291179	13291679	2.98603	0.0831616	e12.5 enriched
255	chr1	255	13292594	13293094	3.58765	0.0140959	e12.5 enriched
256	chr1	256	13299470	13299970	1.32917	0.315049	Non-significant
257	chr1	257	13313287	13313787	-1.13351	0.989862	Non-significant
258	chr1	258	13314363	13314863	0.463976	0.109465	Non-significant
259	chr1	259	13331021	13331521	-0.272262	0.523982	Non-significant
260	chr1	260	13360557	13361057	-2.81024	0.0168464	e16.5 enriched
261	chr1	261	13366587	13367087	-1.76859	0.474444	Non-significant
262	chr1	262	13370384	13370884	-1.2364	0.711945	Non-significant
263	chr1	263	13371216	13371716	1.33901	0.989862	Non-significant
264	chr1	264	13372323	13372823	-0.0931944	0.932762	Non-significant
265	chr1	265	13373361	13373861	0.212041	0.703556	Non-significant
266	chr1	266	13373863	13374363	0.386815	0.390181	Non-significant
267	chr1	267	13374529	13375029	0.0897479	0.991956	Non-significant
268	chr1	268	13425585	13426085	-1.74674	0.0112072	e16.5 enriched
269	chr1	269	13426316	13426816	-0.132136	0.372729	Non-significant
270	chr1	270	13494497	13494997	-1.57838	0.700675	Non-significant
271	chr1	271	13500416	13500916	1.27236	0.701799	Non-significant
272	chr1	272	13531445	13531945	0.0635924	0.997724	Non-significant
273	chr1	273	13561528	13562028	1.55047	0.477079	Non-significant
274	chr1	274	13573950	13574450	-0.988313	0.0705814	Non-significant
275	chr1	275	13588922	13589422	-0.205798	0.845103	Non-significant
276	chr1	276	13589584	13590084	-0.331896	0.647689	Non-significant
277	chr1	277	13614542	13615042	-0.734555	0.247739	Non-significant
278	chr1	278	13631416	13631916	-0.250578	0.737368	Non-significant
279	chr1	279	13649551	13650051	-2.22387	0.000531974	e16.5 enriched
280	chr1	280	13659709	13660209	0.116758	0.389737	Non-significant
281	chr1	281	13660305	13660805	1.07393	0.000824879	e12.5 enriched
282	chr1	282	13706263	13706763	0.855949	0.432305	Non-significant
283	chr1	283	13771831	13772331	0.62517	0.653427	Non-significant
284	chr1	284	13784331	13784831	-0.26483	0.76603	Non-significant
285	chr1	285	13789179	13789679	0.420014	0.675987	Non-significant
286	chr1	286	13834703	13835203	1.7133	0.0567405	e12.5 enriched
287	chr1	287	13860294	13860794	-0.543966	0.709686	Non-significant
288	chr1	288	13861013	13861513	3.58347	0.00018958	e12.5 enriched
289	chr1	289	13936011	13936511	0.823489	0.00616568	Non-significant
290	chr1	290	13938288	13938788	2.43561	0.0499471	e12.5 enriched
291	chr1	291	14108224	14108724	-3.8503	0.000143197	e16.5 enriched
292	chr1	292	14108866	14109366	-3.11816	0.0189737	e16.5 enriched
293	chr1	293	14120767	14121267	2.2292	0.157507	Non-significant
294	chr1	294	14129292	14129792	-0.534504	0.736358	Non-significant
295	chr1	295	14139669	14140169	0.85931	0.124028	Non-significant
296	chr1	296	14164939	14165439	1.35073	0.156054	Non-significant
297	chr1	297	14181522	14182022	3.83652	9.66755e-06	e12.5 enriched
298	chr1	298	14184220	14184720	-0.949302	0.153912	Non-significant
299	chr1	299	14192537	14193037	0.538576	0.786658	Non-significant
300	chr1	300	14218657	14219157	-1.11463	0.314405	Non-significant
301	chr1	301	14219948	14220448	0.571143	0.807988	Non-significant
302	chr1	302	14263849	14264349	-2.62411	0.650843	Non-significant
303	chr1	303	14268134	14268634	3.64874	0.0452844	e12.5 enriched
304	chr1	304	14303327	14303827	2.46748	0.00426869	e12.5 enriched
305	chr1	305	14304435	14304935	0.534757	0.366196	Non-significant
306	chr1	306	14309549	14310049	0.510809	0.0668341	Non-significant
307	chr1	307	14310072	14310572	-0.00963357	0.865464	Non-significant
308	chr1	308	14469486	14469986	-0.341315	0.564093	Non-significant
309	chr1	309	14472235	14472735	0.692341	0.129586	Non-significant
310	chr1	310	14503160	14503660	0.17323	0.739388	Non-significant
311	chr1	311	14504350	14504850	0.338495	0.435666	Non-significant
312	chr1	312	14504857	14505357	-1.45549	0.315049	Non-significant
313	chr1	313	14506417	14506917	0.0936433	0.541966	Non-significant
314	chr1	314	14513760	14514260	-0.471904	0.390676	Non-significant
315	chr1	315	14570076	14570576	-1.09482	0.646285	Non-significant
316	chr1	316	14570637	14571137	0.216342	0.109473	Non-significant
317	chr1	317	14626554	14627054	-0.522231	0.625438	Non-significant
318	chr1	318	14708086	14708586	3.28822	0.0831616	e12.5 enriched
319	chr1	319	14718535	14719035	-0.744492	0.654721	Non-significant
320	chr1	320	14728954	14729454	-1.47365	0.474444	Non-significant
321	chr1	321	14739971	14740471	0.501202	0.672367	Non-significant
322	chr1	322	14755264	14755764	1.16057	0.0302799	e12.5 enriched
323	chr1	323	14756094	14756594	-0.622127	0.479721	Non-significant
324	chr1	324	14862289	14862789	-1.71796	0.15564	Non-significant
325	chr1	325	14918544	14919044	-0.7342	0.559204	Non-significant
326	chr1	326	15007576	15008076	-1.74426	0.315617	Non-significant
327	chr1	327	15286392	15286892	0.704367	0.0455943	Non-significant
328	chr1	328	15287065	15287565	0.531229	0.186107	Non-significant
329	chr1	329	15307323	15307823	-1.95822	0.25383	Non-significant
330	chr1	330	15384474	15384974	1.94117	1	Non-significant
331	chr1	331	15437835	15438335	-1.62337	0.315617	Non-significant
332	chr1	332	15610467	15610967	-2.27435	0.0193171	e16.5 enriched
333	chr1	333	15621834	15622334	-1.48077	0.315694	Non-significant
334	chr1	334	15636680	15637180	-2.01653	0.0233646	e16.5 enriched
335	chr1	335	15649713	15650213	0.931158	0.26377	Non-significant
336	chr1	336	15683568	15684068	-0.611274	0.558423	Non-significant
337	chr1	337	15791825	15792325	-0.823403	0.559985	Non-significant
338	chr1	338	15805331	15805831	-0.0826962	0.514098	Non-significant
339	chr1	339	15806085	15806585	-0.609976	0.638543	Non-significant
340	chr1	340	15892490	15892990	1.76207	0.0441502	e12.5 enriched
341	chr1	341	16091637	16092137	-0.978097	0.52481	Non-significant
342	chr1	342	16093084	16093584	0.807881	0.376614	Non-significant
343	chr1	343	16103928	16104428	0.211744	0.990761	Non-significant
344	chr1	344	16104484	16104984	-0.282064	0.592873	Non-significant
345	chr1	345	16105110	16105610	0.0104978	0.622706	Non-significant
346	chr1	346	16106006	16106506	0.837277	0.0188401	Non-significant
347	chr1	347	16129935	16130435	1.09691	0.429567	Non-significant
348	chr1	348	16201948	16202448	0.970706	0.362351	Non-significant
349	chr1	349	16227516	16228016	-0.35948	0.316987	Non-significant
350	chr1	350	16250353	16250853	-0.801714	1	Non-significant
351	chr1	351	16433335	16433835	0.460169	0.592424	Non-significant
352	chr1	352	16440151	16440651	0.100598	1	Non-significant
353	chr1	353	16518317	16518817	-0.132101	0.47907	Non-significant
354	chr1	354	16518976	16519476	0.119493	0.980898	Non-significant
355	chr1	355	16519556	16520056	0.441016	0.326635	Non-significant
356	chr1	356	16520179	16520679	-1.38306	0.0695903	e16.5 enriched
357	chr1	357	16546521	16547021	-3.24043	2.14822e-05	e16.5 enriched
358	chr1	358	16617820	16618320	-0.24205	0.430783	Non-significant
359	chr1	359	16618381	16618881	0.0396591	0.879179	Non-significant
360	chr1	360	16619066	16619566	0.18589	0.542423	Non-significant
361	chr1	361	16656410	16656910	-0.289759	0.967712	Non-significant
362	chr1	362	16656912	16657412	-0.0216315	0.93952	Non-significant
363	chr1	363	16657607	16658107	0.0147496	0.319758	Non-significant
364	chr1	364	16664935	16665435	0.345292	0.227443	Non-significant
365	chr1	365	16665615	16666115	-0.640119	0.674779	Non-significant
366	chr1	366	16675009	16675509	0.793989	0.564093	Non-significant
367	chr1	367	16688468	16688968	0.800529	0.0745335	Non-significant
368	chr1	368	16745957	16746457	-2.15794	0.409785	Non-significant
369	chr1	369	16798286	16798786	-0.494998	0.246317	Non-significant
370	chr1	370	16964458	16964958	-1.87263	0.101613	Non-significant
371	chr1	371	17095827	17096327	0.882136	0.992363	Non-significant
372	chr1	372	17096986	17097486	-0.0425752	0.606822	Non-significant
373	chr1	373	17097644	17098144	0.0466012	0.427452	Non-significant
374	chr1	374	17098211	17098711	-0.620252	0.569403	Non-significant
375	chr1	375	17116636	17117136	3.75301	8.3847e-05	e12.5 enriched
376	chr1	376	17122832	17123332	0.0560847	1	Non-significant
377	chr1	377	17123386	17123886	-0.246046	0.431614	Non-significant
378	chr1	378	17145141	17145641	0.240734	0.859899	Non-significant
379	chr1	379	17163498	17163998	0.612354	0.34263	Non-significant
380	chr1	380	17657303	17657803	0.53911	0.22569	Non-significant
381	chr1	381	17727145	17727645	0.236611	0.0846167	Non-significant
382	chr1	382	17727728	17728228	1.13088	0.0572375	e12.5 enriched
383	chr1	383	17838322	17838822	-0.617543	0.541209	Non-significant
384	chr1	384	17980538	17981038	0.056228	0.366196	Non-significant
385	chr1	385	18056976	18057476	0.946665	0.156883	Non-significant
386	chr1	386	18058017	18058517	0.383704	0.176398	Non-significant
387	chr1	387	18058675	18059175	0.170522	0.845214	Non-significant
388	chr1	388	18105260	18105760	0.700508	0.0341624	Non-significant
389	chr1	389	18106081	18106581	0.142328	0.783227	Non-significant
390	chr1	390	18106691	18107191	2.35877	0.0336526	e12.5 enriched
391	chr1	391	18181104	18181604	-2.78026	0.153584	Non-significant
392	chr1	392	18191650	18192150	1.98007	0.361075	Non-significant
393	chr1	393	18416315	18416815	-0.0718154	0.367483	Non-significant
394	chr1	394	18465273	18465773	-1.09069	0.311498	Non-significant
395	chr1	395	18583487	18583987	-0.486749	0.767882	Non-significant
396	chr1	396	18585476	18585976	3.20726	0.0452844	e12.5 enriched
397	chr1	397	18639330	18639830	0.0604998	0.74141	Non-significant
398	chr1	398	18976892	18977392	-2.73465	0.0936003	e16.5 enriched
399	chr1	399	19096775	19097275	0.245005	0.740399	Non-significant
400	chr1	400	19103639	19104139	0.531952	0.180295	Non-significant
401	chr1	401	19104475	19104975	-0.93518	0.371362	Non-significant
402	chr1	402	19105287	19105787	-0.909789	0.41258	Non-significant
403	chr1	403	19178952	19179452	0.957603	0.245372	Non-significant
404	chr1	404	19205501	19206001	0.721509	0.523155	Non-significant
405	chr1	405	19206175	19206675	0.799373	0.402867	Non-significant
406	chr1	406	19209725	19210225	1.26919	0.392841	Non-significant
407	chr1	407	19211643	19212143	-0.402182	0.585006	Non-significant
408	chr1	408	19212574	19213074	-0.73021	0.317553	Non-significant
409	chr1	409	19217292	19217792	3.11107	0.0562471	e12.5 enriched
410	chr1	410	19218411	19218911	-0.314658	0.657311	Non-significant
411	chr1	411	19230560	19231060	2.44808	0.699552	Non-significant
412	chr1	412	19232738	19233238	1.18229	0.987122	Non-significant
413	chr1	413	19233973	19234473	0.761772	0.702924	Non-significant
414	chr1	414	19234681	19235181	-0.134828	0.40854	Non-significant
415	chr1	415	19236524	19237024	1.71157	0.397865	Non-significant
416	chr1	416	19241289	19241789	1.83479	0.12806	Non-significant
417	chr1	417	19245055	19245555	0.267029	0.859169	Non-significant
418	chr1	418	19350458	19350958	-0.755361	0.256363	Non-significant
419	chr1	419	19473350	19473850	0.0774471	0.565656	Non-significant
420	chr1	420	19868432	19868932	2.52965	0.000129687	e12.5 enriched
421	chr1	421	19973407	19973907	0.217012	0.258274	Non-significant
422	chr1	422	19981127	19981627	-0.302556	0.705176	Non-significant
423	chr1	423	20069644	20070144	-4.05055	0.0452844	e16.5 enriched
424	chr1	424	20106779	20107279	2.03032	0.562532	Non-significant
425	chr1	425	20190314	20190814	0.950859	0.130201	Non-significant
426	chr1	426	20302147	20302647	0.66757	0.819372	Non-significant
427	chr1	427	20302948	20303448	0.615378	0.214135	Non-significant
428	chr1	428	20311415	20311915	-0.00662289	0.250122	Non-significant
429	chr1	429	20344573	20345073	-0.0229925	1	Non-significant
430	chr1	430	20428281	20428781	2.17265	0.188803	Non-significant
431	chr1	431	20450027	20450527	1.21473	0.785639	Non-significant
432	chr1	432	20477927	20478427	-0.685466	0.45197	Non-significant
433	chr1	433	20494703	20495203	-0.739888	0.255728	Non-significant
434	chr1	434	20502773	20503273	-1.88712	0.562532	Non-significant
435	chr1	435	20513648	20514148	-1.15438	0.153638	Non-significant
436	chr1	436	20554339	20554839	-0.668915	0.527342	Non-significant
437	chr1	437	20612668	20613168	0.484128	0.437506	Non-significant
438	chr1	438	20677921	20678421	0.0234544	0.999141	Non-significant
439	chr1	439	20801631	20802131	0.0131664	0.65783	Non-significant
440	chr1	440	20820136	20820636	0.0703172	0.722337	Non-significant
441	chr1	441	20823828	20824328	4.17846	0.00407685	e12.5 enriched
442	chr1	442	20824345	20824845	-0.197606	0.74141	Non-significant
443	chr1	443	20845592	20846092	-0.570857	0.287016	Non-significant
444	chr1	444	20867345	20867845	0.968676	0.156135	Non-significant
445	chr1	445	20867983	20868483	0.329684	0.762332	Non-significant
446	chr1	446	20889746	20890246	0.747298	0.140335	Non-significant
447	chr1	447	20890275	20890775	0.455503	0.0633609	Non-significant
448	chr1	448	20890829	20891329	0.146178	0.383463	Non-significant
449	chr1	449	20892426	20892926	-1.17285	0.556863	Non-significant
450	chr1	450	20905553	20906053	-1.09502	0.0318402	e16.5 enriched
451	chr1	451	20906060	20906560	-1.33685	0.057404	e16.5 enriched
452	chr1	452	20907464	20907964	0.0678418	0.526468	Non-significant
453	chr1	453	20908507	20909007	1.02552	0.0999657	e12.5 enriched
454	chr1	454	20933404	20933904	1.87067	0.0419026	e12.5 enriched
455	chr1	455	20938986	20939486	-0.10689	0.516109	Non-significant
456	chr1	456	20950777	20951277	0.736235	0.486504	Non-significant
457	chr1	457	20951392	20951892	0.0387473	0.534086	Non-significant
458	chr1	458	20984497	20984997	1.60022	0.0260504	e12.5 enriched
459	chr1	459	20986529	20987029	1.34842	0.996081	Non-significant
460	chr1	460	21002612	21003112	-2.90497	0.0560834	e16.5 enriched
461	chr1	461	21039647	21040147	2.26932	0.157507	Non-significant
462	chr1	462	21052535	21053035	-0.165504	0.836737	Non-significant
463	chr1	463	21074211	21074711	0.498921	0.436492	Non-significant
464	chr1	464	21075885	21076385	0.915152	0.702924	Non-significant
465	chr1	465	21078582	21079082	-0.137579	0.900974	Non-significant
466	chr1	466	21079135	21079635	0.099513	0.415349	Non-significant
467	chr1	467	21080722	21081222	0.216858	0.318279	Non-significant
468	chr1	468	21101132	21101632	-1.38517	0.698429	Non-significant
469	chr1	469	21161725	21162225	0.83676	0.19804	Non-significant
470	chr1	470	21166182	21166682	0.464612	0.960927	Non-significant
471	chr1	471	21218323	21218823	-0.270745	0.788332	Non-significant
472	chr1	472	21231668	21232168	0.104035	0.654721	Non-significant
473	chr1	473	21271406	21271906	0.7408	0.216122	Non-significant
474	chr1	474	21272095	21272595	-0.475422	0.248401	Non-significant
475	chr1	475	21344254	21344754	2.06149	0.316584	Non-significant
476	chr1	476	21407209	21407709	-1.5844	0.652135	Non-significant
477	chr1	477	21411563	21412063	-1.75106	0.003999	e16.5 enriched
478	chr1	478	21414591	21415091	2.29414	0.15564	Non-significant
479	chr1	479	21434804	21435304	-4.0601	0.0140959	e16.5 enriched
480	chr1	480	21436731	21437231	-0.881789	0.658608	Non-significant
481	chr1	481	21461004	21461504	0.150004	0.428828	Non-significant
482	chr1	482	21650775	21651275	-1.76154	0.00218499	e16.5 enriched
483	chr1	483	21688857	21689357	-1.33264	0.650843	Non-significant
484	chr1	484	21745321	21745821	-2.54117	0.409785	Non-significant
485	chr1	485	21770518	21771018	-4.33518	0.0189056	e16.5 enriched
486	chr1	486	21804950	21805450	-0.197793	0.550945	Non-significant
487	chr1	487	21820087	21820587	0.738909	0.563508	Non-significant
488	chr1	488	21830109	21830609	0.456457	0.43812	Non-significant
489	chr1	489	21863134	21863634	-2.15458	0.315617	Non-significant
490	chr1	490	21959982	21960482	-0.684294	0.478839	Non-significant
491	chr1	491	21960757	21961257	-0.0847352	0.361839	Non-significant
492	chr1	492	21961272	21961772	-0.359728	0.947236	Non-significant
493	chr1	493	21962028	21962528	0.46083	0.0389681	Non-significant
494	chr1	494	22114378	22114878	-0.16986	1	Non-significant
495	chr1	495	22207191	22207691	-1.61884	0.711945	Non-significant
496	chr1	496	22262190	22262690	-0.739641	0.318279	Non-significant
497	chr1	497	22263515	22264015	-2.0537	0.020318	e16.5 enriched
498	chr1	498	22266409	22266909	-0.329709	0.997684	Non-significant
499	chr1	499	22268909	22269409	0.384974	0.204035	Non-significant
500	chr1	500	22355037	22355537	-0.0926585	0.70743	Non-significant
501	chr1	501	22377253	22377753	-0.653274	1	Non-significant
502	chr1	502	22487240	22487740	-0.0965358	0.222464	Non-significant
503	chr1	503	22508936	22509436	-2.48583	1	Non-significant
504	chr1	504	22533193	22533693	1.48719	0.0282781	e12.5 enriched
505	chr1	505	22533743	22534243	0.279664	0.189343	Non-significant
506	chr1	506	22615509	22616009	-0.254491	0.792044	Non-significant
507	chr1	507	22640511	22641011	-4.08587	0.0079791	e16.5 enriched
508	chr1	508	22648570	22649070	-4.28895	0.0251135	e16.5 enriched
509	chr1	509	22711934	22712434	-0.64858	0.256363	Non-significant
510	chr1	510	22717655	22718155	-3.54087	0.177974	Non-significant
511	chr1	511	22770485	22770985	3.72931	0.00454471	e12.5 enriched
512	chr1	512	22804603	22805103	0.549841	0.257636	Non-significant
513	chr1	513	22805253	22805753	-0.673123	0.847374	Non-significant
514	chr1	514	22806030	22806530	0.0792152	0.356485	Non-significant
515	chr1	515	22806602	22807102	-0.662683	0.366768	Non-significant
516	chr1	516	22848118	22848618	-2.09094	0.159808	Non-significant
517	chr1	517	22902887	22903387	-2.44225	0.127757	Non-significant
518	chr1	518	23027032	23027532	-1.52213	0.254462	Non-significant
519	chr1	519	23061965	23062465	0.608912	0.0438156	Non-significant
520	chr1	520	23140483	23140983	-3.63241	0.0452844	e16.5 enriched
521	chr1	521	23146336	23146836	0.295755	0.252521	Non-significant
522	chr1	522	23202698	23203198	0.34524	0.636846	Non-significant
523	chr1	523	23206877	23207377	-1.57728	0.00651705	e16.5 enriched
524	chr1	524	23214704	23215204	-0.215709	0.566256	Non-significant
525	chr1	525	23255302	23255802	-0.101788	0.417265	Non-significant
526	chr1	526	23255908	23256408	-0.12131	0.692196	Non-significant
527	chr1	527	23256595	23257095	0.146222	0.38643	Non-significant
528	chr1	528	23257142	23257642	-0.5316	0.25145	Non-significant
529	chr1	529	23286676	23287176	-1.01542	0.4813	Non-significant
530	chr1	530	23321530	23322030	-2.097	0.0500776	e16.5 enriched
531	chr1	531	23324236	23324736	0.717976	0.997169	Non-significant
532	chr1	532	23379183	23379683	-0.951432	0.812257	Non-significant
533	chr1	533	23379970	23380470	0.588909	0.871633	Non-significant
534	chr1	534	23382481	23382981	-0.183152	0.751054	Non-significant
535	chr1	535	23383170	23383670	0.476541	0.378235	Non-significant
536	chr1	536	23490581	23491081	0.236337	0.885207	Non-significant
537	chr1	537	23495182	23495682	-0.418866	0.487085	Non-significant
538	chr1	538	23574943	23575443	-0.771353	0.130509	Non-significant
539	chr1	539	23648997	23649497	0.692029	0.256999	Non-significant
540	chr1	540	23655788	23656288	-1.64812	0.562532	Non-significant
541	chr1	541	23656303	23656803	0.96954	0.997972	Non-significant
542	chr1	542	23689494	23689994	-0.13647	0.70743	Non-significant
543	chr1	543	23705457	23705957	0.743432	0.267458	Non-significant
544	chr1	544	23718483	23718983	3.96933	0.0251135	e12.5 enriched
545	chr1	545	23750825	23751325	0.678966	0.315049	Non-significant
546	chr1	546	23761649	23762149	0.542338	0.361324	Non-significant
547	chr1	547	23762734	23763234	-0.168839	0.723425	Non-significant
548	chr1	548	23763667	23764167	0.527251	0.0889133	Non-significant
549	chr1	549	23764724	23765224	-3.04128	0.0307204	e16.5 enriched
550	chr1	550	23792676	23793176	0.512346	0.508165	Non-significant
551	chr1	551	23827021	23827521	-0.83019	0.689323	Non-significant
552	chr1	552	23834792	23835292	-1.73519	0.0315619	e16.5 enriched
553	chr1	553	23884807	23885307	-1.09901	0.0949172	e16.5 enriched
554	chr1	554	23906024	23906524	0.582294	0.256999	Non-significant
555	chr1	555	23920225	23920725	1.83958	0.0509991	e12.5 enriched
556	chr1	556	23921615	23922115	0.0777338	0.877337	Non-significant
557	chr1	557	23922173	23922673	0.189753	0.989176	Non-significant
558	chr1	558	23948499	23948999	-0.0588578	0.594658	Non-significant
559	chr1	559	23958821	23959321	-3.00932	0.177974	Non-significant
560	chr1	560	24004412	24004912	-2.16114	0.177974	Non-significant
561	chr1	561	24005332	24005832	-0.735699	0.173671	Non-significant
562	chr1	562	24033982	24034482	0.627191	0.773811	Non-significant
563	chr1	563	24042973	24043473	2.42639	0.318279	Non-significant
564	chr1	564	24074341	24074841	0.148525	0.997972	Non-significant
565	chr1	565	24099269	24099769	-0.0672114	0.752256	Non-significant
566	chr1	566	24100243	24100743	-0.85637	0.0063784	Non-significant
567	chr1	567	24100876	24101376	1.41237	0.246317	Non-significant
568	chr1	568	24133749	24134249	0.212745	0.804959	Non-significant
569	chr1	569	24134762	24135262	0.701677	0.231103	Non-significant
570	chr1	570	24137082	24137582	-1.18408	0.361712	Non-significant
571	chr1	571	24139640	24140140	1.65174	0.474444	Non-significant
572	chr1	572	24171417	24171917	-1.03829	0.449697	Non-significant
573	chr1	573	24191691	24192191	-1.33063	0.755873	Non-significant
574	chr1	574	24194912	24195412	0.863486	0.283358	Non-significant
575	chr1	575	24195802	24196302	1.2021	0.00679501	e12.5 enriched
576	chr1	576	24230285	24230785	0.724636	0.769734	Non-significant
577	chr1	577	24231439	24231939	-0.756053	0.0577382	Non-significant
578	chr1	578	24239264	24239764	1.05152	0.256363	Non-significant
579	chr1	579	24239887	24240387	1.93309	0.00144529	e12.5 enriched
580	chr1	580	24245677	24246177	-1.04698	0.281993	Non-significant
581	chr1	581	24249019	24249519	-1.38262	0.0223378	e16.5 enriched
582	chr1	582	24267010	24267510	3.02529	0.0109656	e12.5 enriched
583	chr1	583	24272620	24273120	-4.2735	0.0575252	e16.5 enriched
584	chr1	584	24302628	24303128	0.927166	0.262377	Non-significant
585	chr1	585	24304367	24304867	0.107537	0.656015	Non-significant
586	chr1	586	24362232	24362732	0.081811	0.708557	Non-significant
587	chr1	587	24367487	24367987	-0.868285	0.0585836	Non-significant
588	chr1	588	24374844	24375344	0.621961	0.479721	Non-significant
589	chr1	589	24378048	24378548	1.07405	0.318279	Non-significant
590	chr1	590	24452081	24452581	-1.70494	0.155227	Non-significant
591	chr1	591	24495534	24496034	-4.46147	0.0079791	e16.5 enriched
592	chr1	592	24586740	24587240	-0.169804	0.324528	Non-significant
593	chr1	593	24587379	24587879	1.40975	0.102474	Non-significant
594	chr1	594	24632957	24633457	2.10815	0.316584	Non-significant
595	chr1	595	24633701	24634201	0.260456	0.158553	Non-significant
596	chr1	596	24677658	24678158	-1.6893	0.312477	Non-significant
597	chr1	597	24678310	24678810	-0.482162	0.312812	Non-significant
598	chr1	598	24678888	24679388	-1.08491	0.432835	Non-significant
599	chr1	599	24679501	24680001	0.292991	0.744447	Non-significant
600	chr1	600	24699284	24699784	2.13546	0.700675	Non-significant
601	chr1	601	24740870	24741370	0.976819	0.102643	Non-significant
602	chr1	602	24760075	24760575	0.861944	1	Non-significant
603	chr1	603	24901219	24901719	-1.00175	0.988839	Non-significant
604	chr1	604	24938248	24938748	2.12128	0.0339577	e12.5 enriched
605	chr1	605	24942817	24943317	1.3038	0.157507	Non-significant
606	chr1	606	25008762	25009262	-0.641372	0.363899	Non-significant
607	chr1	607	25033613	25034113	1.02448	0.219512	Non-significant
608	chr1	608	25057546	25058046	-1.61623	0.0343682	e16.5 enriched
609	chr1	609	25085595	25086095	-1.05613	0.0870926	e16.5 enriched
610	chr1	610	25087954	25088454	0.292947	0.204768	Non-significant
611	chr1	611	25105316	25105816	-3.90542	0.0079791	e16.5 enriched
612	chr1	612	25107661	25108161	-3.84418	0.00681972	e16.5 enriched
613	chr1	613	25165980	25166480	-3.41659	0.00368584	e16.5 enriched
614	chr1	614	25178680	25179180	-3.08318	0.0251135	e16.5 enriched
615	chr1	615	25180017	25180517	-1.16151	0.152408	Non-significant
616	chr1	616	25180600	25181100	1.45113	0.121039	Non-significant
617	chr1	617	25184132	25184632	-3.26379	0.25257	Non-significant
618	chr1	618	25185826	25186326	-1.5881	0.179712	Non-significant
619	chr1	619	25191996	25192496	1.00886	0.992903	Non-significant
620	chr1	620	25228239	25228739	-1.0077	0.105599	Non-significant
621	chr1	621	25228805	25229305	-1.55899	0.0197374	e16.5 enriched
622	chr1	622	25229336	25229836	0.0010556	1	Non-significant
623	chr1	623	25242320	25242820	-1.17844	0.733333	Non-significant
624	chr1	624	25243389	25243889	-3.77119	0.0831616	e16.5 enriched
625	chr1	625	25415143	25415643	-1.52945	0.254462	Non-significant
626	chr1	626	25430509	25431009	-1.35555	0.129173	Non-significant
627	chr1	627	25468590	25469090	-3.59464	0.0575252	e16.5 enriched
628	chr1	628	25474403	25474903	-3.09379	0.0199445	e16.5 enriched
629	chr1	629	25504263	25504763	-2.19702	0.0311387	e16.5 enriched
630	chr1	630	25510260	25510760	1.47661	0.128974	Non-significant
631	chr1	631	25526887	25527387	-2.79734	0.0831616	e16.5 enriched
632	chr1	632	25588512	25589012	-0.0174041	0.735349	Non-significant
633	chr1	633	25697173	25697673	0.324471	0.416325	Non-significant
634	chr1	634	25698669	25699169	-1.82592	0.392901	Non-significant
635	chr1	635	25824521	25825021	-1.59802	0.243021	Non-significant
636	chr1	636	25826741	25827241	-1.43593	0.397865	Non-significant
637	chr1	637	25828870	25829370	0.359775	0.577994	Non-significant
638	chr1	638	25829866	25830366	0.393681	0.551459	Non-significant
639	chr1	639	25830375	25830875	0.800026	0.133771	Non-significant
640	chr1	640	25831024	25831524	0.750076	0.986344	Non-significant
641	chr1	641	25856656	25857156	-3.27505	0.0191104	e16.5 enriched
642	chr1	642	25892280	25892780	1.26364	0.032343	e12.5 enriched
643	chr1	643	25892912	25893412	-0.446256	0.527342	Non-significant
644	chr1	644	26229660	26230160	0.942236	0.194464	Non-significant
645	chr1	645	26282963	26283463	0.926141	0.240435	Non-significant
646	chr1	646	26387909	26388409	2.51519	0.0795617	e12.5 enriched
647	chr1	647	26388451	26388951	0.280893	0.738378	Non-significant
648	chr1	648	26511348	26511848	-2.74065	0.0664756	e16.5 enriched
649	chr1	649	26528939	26529439	1.60714	0.15564	Non-significant
650	chr1	650	27510736	27511236	-1.12461	0.477079	Non-significant
651	chr1	651	27889352	27889852	-2.16054	0.157507	Non-significant
652	chr1	652	28047167	28047667	-2.48847	0.0930776	e16.5 enriched
653	chr1	653	28144790	28145290	-1.05037	0.257636	Non-significant
654	chr1	654	28640767	28641267	-4.39074e-05	0.993662	Non-significant
655	chr1	655	28677627	28678127	-0.845036	0.139204	Non-significant
656	chr1	656	28808624	28809124	1.10814	0.41258	Non-significant
657	chr1	657	29205078	29205578	1.4365	0.732325	Non-significant
658	chr1	658	29216640	29217140	-1.574	0.105239	Non-significant
659	chr1	659	29217201	29217701	-0.571354	0.980748	Non-significant
660	chr1	660	29260758	29261258	0.036908	0.565656	Non-significant
661	chr1	661	29261275	29261775	-4.67797	0.0079791	e16.5 enriched
662	chr1	662	29509322	29509822	1.16389	0.316584	Non-significant
663	chr1	663	29849766	29850266	-3.75053	0.0831616	e16.5 enriched
664	chr1	664	30008791	30009291	2.43602	0.0164657	e12.5 enriched
665	chr1	665	30050159	30050659	-1.6599	0.316584	Non-significant
666	chr1	666	30060758	30061258	0.787825	0.0396232	Non-significant
667	chr1	667	30144992	30145492	-1.11039	0.997603	Non-significant
668	chr1	668	30537103	30537603	-1.32117	0.00629635	e16.5 enriched
669	chr1	669	30584797	30585297	-0.615759	0.592424	Non-significant
670	chr1	670	30595311	30595811	-2.08976	0.0193864	e16.5 enriched
671	chr1	671	30639814	30640314	1.63008	0.0570715	e12.5 enriched
672	chr1	672	30681730	30682230	0.872704	0.318279	Non-significant
673	chr1	673	30700332	30700832	-1.36301	0.218047	Non-significant
674	chr1	674	30718458	30718958	3.24089	0.0575252	e12.5 enriched
675	chr1	675	30751069	30751569	-0.24673	1	Non-significant
676	chr1	676	30778566	30779066	0.705851	0.560767	Non-significant
677	chr1	677	30871759	30872259	-0.95205	0.788839	Non-significant
678	chr1	678	30872745	30873245	0.827505	0.579853	Non-significant
679	chr1	679	30873723	30874223	-0.168122	0.967645	Non-significant
680	chr1	680	30920786	30921286	0.472013	0.564093	Non-significant
681	chr1	681	30928554	30929054	2.52889	0.0831616	e12.5 enriched
682	chr1	682	30940519	30941019	1.73146	0.316584	Non-significant
683	chr1	683	30946648	30947148	-1.02402	0.362351	Non-significant
684	chr1	684	30948378	30948878	0.254066	0.643964	Non-significant
685	chr1	685	30949567	30950067	-0.194151	0.183414	Non-significant
686	chr1	686	30950331	30950831	-0.269007	0.642762	Non-significant
687	chr1	687	31051539	31052039	-2.37248	0.00644572	e16.5 enriched
688	chr1	688	31102861	31103361	-3.72927	0.0140959	e16.5 enriched
689	chr1	689	31153932	31154432	-1.49515	0.427141	Non-significant
690	chr1	690	31178199	31178699	-1.86471	0.316584	Non-significant
691	chr1	691	31195349	31195849	-2.69017	0.0579249	e16.5 enriched
692	chr1	692	31210082	31210582	-1.65881	0.0465486	e16.5 enriched
693	chr1	693	31233534	31234034	0.749381	0.0011644	Non-significant
694	chr1	694	31871399	31871899	-4.4698	0.0251135	e16.5 enriched
695	chr1	695	32172423	32172923	0.253313	0.132958	Non-significant
696	chr1	696	32174473	32174973	-0.985942	0.398354	Non-significant
697	chr1	697	32192318	32192818	0.684017	0.38405	Non-significant
698	chr1	698	32309562	32310062	-2.53831	0.0111261	e16.5 enriched
699	chr1	699	32316121	32316621	3.71843	0.0251135	e12.5 enriched
700	chr1	700	32363416	32363916	-0.449555	0.736358	Non-significant
701	chr1	701	32434433	32434933	0.579858	0.564093	Non-significant
702	chr1	702	32443854	32444354	-1.78684	0.318279	Non-significant
703	chr1	703	32553681	32554181	1.75647	0.203862	Non-significant
704	chr1	704	32617747	32618247	-2.41027	0.318279	Non-significant
705	chr1	705	32632583	32633083	-1.60368	0.202959	Non-significant
706	chr1	706	32649789	32650289	-0.999336	0.193037	Non-significant
707	chr1	707	33042367	33042867	-2.94961	0.00639857	e16.5 enriched
708	chr1	708	33174984	33175484	-3.47046	0.0831616	e16.5 enriched
709	chr1	709	33201726	33202226	0.26909	0.641604	Non-significant
710	chr1	710	33214694	33215194	-0.749587	0.28812	Non-significant
711	chr1	711	33269085	33269585	1.40071	0.00147233	e12.5 enriched
712	chr1	712	33271646	33272146	-0.900379	0.997424	Non-significant
713	chr1	713	33355173	33355673	-0.556387	0.774371	Non-significant
714	chr1	714	33363072	33363572	-1.35938	0.130201	Non-significant
715	chr1	715	33401968	33402468	-0.0656355	0.656015	Non-significant
716	chr1	716	33493583	33494083	0.0803482	0.654721	Non-significant
717	chr1	717	33494737	33495237	-0.290365	0.229238	Non-significant
718	chr1	718	33495514	33496014	-2.88917	0.0199445	e16.5 enriched
719	chr1	719	33527558	33528058	1.43727	0.278557	Non-significant
720	chr1	720	33531385	33531885	0.477525	0.166543	Non-significant
721	chr1	721	33565744	33566244	0.894428	0.317553	Non-significant
722	chr1	722	33588552	33589052	0.0263668	0.564685	Non-significant
723	chr1	723	33599107	33599607	1.36742	0.0674435	e12.5 enriched
724	chr1	724	33609952	33610452	-0.266188	0.641485	Non-significant
725	chr1	725	33647123	33647623	-0.32153	0.0838356	Non-significant
726	chr1	726	33663102	33663602	-2.29899	0.201609	Non-significant
727	chr1	727	33669551	33670051	-0.419338	0.484428	Non-significant
728	chr1	728	33670189	33670689	-0.636116	0.260513	Non-significant
729	chr1	729	33672469	33672969	0.342674	0.82449	Non-significant
730	chr1	730	33714761	33715261	2.17662	0.0095067	e12.5 enriched
731	chr1	731	33719620	33720120	-0.22406	0.721017	Non-significant
732	chr1	732	33720150	33720650	-0.705667	0.454866	Non-significant
733	chr1	733	33739268	33739768	0.69615	0.343495	Non-significant
734	chr1	734	33742794	33743294	-2.0886	0.311196	Non-significant
735	chr1	735	33754912	33755412	-0.871047	0.212616	Non-significant
736	chr1	736	33756351	33756851	0.095868	0.528128	Non-significant
737	chr1	737	33756921	33757421	-0.42198	0.249922	Non-significant
738	chr1	738	33757526	33758026	0.492465	0.388167	Non-significant
739	chr1	739	33813101	33813601	-0.266093	0.354363	Non-significant
740	chr1	740	33813739	33814239	-0.194417	0.943261	Non-significant
741	chr1	741	33814306	33814806	0.179166	0.452141	Non-significant
742	chr1	742	33883388	33883888	-0.345124	0.415387	Non-significant
743	chr1	743	33892663	33893163	1.53498	0.15564	Non-significant
744	chr1	744	33896031	33896531	0.0801316	0.738378	Non-significant
745	chr1	745	33903538	33904038	1.04403	0.565656	Non-significant
746	chr1	746	33906792	33907292	-1.13447	0.560805	Non-significant
747	chr1	747	33907671	33908171	0.847846	0.0319601	Non-significant
748	chr1	748	33908208	33908708	0.400196	0.520203	Non-significant
749	chr1	749	33908737	33909237	-0.267345	0.738378	Non-significant
750	chr1	750	33931708	33932208	3.06997	0.25257	Non-significant
751	chr1	751	33946917	33947417	-3.71838	0.0190419	e16.5 enriched
752	chr1	752	33964551	33965051	0.251848	0.193037	Non-significant
753	chr1	753	33966271	33966771	0.405521	0.229134	Non-significant
754	chr1	754	33994128	33994628	0.702461	1	Non-significant
755	chr1	755	34005615	34006115	0.152172	0.818516	Non-significant
756	chr1	756	34006269	34006769	-0.296732	0.881085	Non-significant
757	chr1	757	34006777	34007277	-0.399915	0.807988	Non-significant
758	chr1	758	34010892	34011392	0.0329755	0.294072	Non-significant
759	chr1	759	34011897	34012397	-1.33417	0.355233	Non-significant
760	chr1	760	34023005	34023505	-1.15943	0.734341	Non-significant
761	chr1	761	34060304	34060804	-0.0501478	0.205344	Non-significant
762	chr1	762	34061076	34061576	0.692359	0.0593488	Non-significant
763	chr1	763	34074602	34075102	4.01159	0.000174217	e12.5 enriched
764	chr1	764	34077051	34077551	-1.77127	0.316584	Non-significant
765	chr1	765	34103116	34103616	0.209603	0.706302	Non-significant
766	chr1	766	34103622	34104122	2.02321	0.0124834	e12.5 enriched
767	chr1	767	34106599	34107099	0.772152	0.317635	Non-significant
768	chr1	768	34117674	34118174	0.017212	0.594658	Non-significant
769	chr1	769	34121183	34121683	1.55079	0.993917	Non-significant
770	chr1	770	34138376	34138876	-1.20905	0.658608	Non-significant
771	chr1	771	34150687	34151187	0.59266	0.0847645	Non-significant
772	chr1	772	34158801	34159301	0.845038	0.194464	Non-significant
773	chr1	773	34164556	34165056	0.728786	0.404124	Non-significant
774	chr1	774	34165882	34166382	-1.47229	0.12928	Non-significant
775	chr1	775	34177930	34178430	-2.7094	0.25257	Non-significant
776	chr1	776	34182774	34183274	1.59398	0.202058	Non-significant
777	chr1	777	34183419	34183919	-1.18177	0.476639	Non-significant
778	chr1	778	34189900	34190400	-0.233233	0.74141	Non-significant
779	chr1	779	34201392	34201892	0.438323	0.0587311	Non-significant
780	chr1	780	34218285	34218785	-0.623536	0.988833	Non-significant
781	chr1	781	34233536	34234036	3.32073	0.0577247	e12.5 enriched
782	chr1	782	34236208	34236708	-0.493345	0.90651	Non-significant
783	chr1	783	34237075	34237575	0.239919	0.276406	Non-significant
784	chr1	784	34237819	34238319	1.03102	0.625353	Non-significant
785	chr1	785	34298746	34299246	-2.11323	0.0542446	e16.5 enriched
786	chr1	786	34299373	34299873	-0.136722	0.998483	Non-significant
787	chr1	787	34399481	34399981	-1.26369	0.511487	Non-significant
788	chr1	788	34432534	34433034	-1.29048	0.297321	Non-significant
789	chr1	789	34433100	34433600	0.299236	0.620452	Non-significant
790	chr1	790	34434110	34434610	-0.561731	0.82987	Non-significant
791	chr1	791	34434690	34435190	-0.152966	0.45557	Non-significant
792	chr1	792	34435621	34436121	-0.347679	0.525638	Non-significant
793	chr1	793	34438672	34439172	0.0419529	0.994679	Non-significant
794	chr1	794	34439177	34439677	-0.0748034	0.878955	Non-significant
795	chr1	795	34439878	34440378	-0.22727	0.579894	Non-significant
796	chr1	796	34459454	34459954	0.0167736	0.120134	Non-significant
797	chr1	797	34462714	34463214	0.296741	0.82546	Non-significant
798	chr1	798	34471911	34472411	1.07655	0.41258	Non-significant
799	chr1	799	34472540	34473040	0.140867	0.172231	Non-significant
800	chr1	800	34485783	34486283	0.861051	0.399737	Non-significant
801	chr1	801	34511000	34511500	1.30751	0.701799	Non-significant
802	chr1	802	34536531	34537031	-0.434489	0.762332	Non-significant
803	chr1	803	34537283	34537783	3.49412	0.101271	Non-significant
804	chr1	804	34578732	34579232	-1.10775	0.0394781	e16.5 enriched
805	chr1	805	34579405	34579905	-0.311305	0.154187	Non-significant
806	chr1	806	34580528	34581028	-2.97007	0.178552	Non-significant
807	chr1	807	34583686	34584186	-4.07019	0.000187977	e16.5 enriched
808	chr1	808	34602314	34602814	-0.852883	0.113559	Non-significant
809	chr1	809	34642404	34642904	0.657467	0.576634	Non-significant
810	chr1	810	34664033	34664533	-0.899827	0.267176	Non-significant
811	chr1	811	34665171	34665671	-0.125555	0.603712	Non-significant
812	chr1	812	34666290	34666790	-0.566882	0.187438	Non-significant
813	chr1	813	34677900	34678400	0.323942	0.914219	Non-significant
814	chr1	814	34678549	34679049	-0.370978	0.274465	Non-significant
815	chr1	815	34696496	34696996	-2.006	0.000217576	e16.5 enriched
816	chr1	816	34700626	34701126	0.023644	0.363673	Non-significant
817	chr1	817	34738311	34738811	0.0814189	0.998199	Non-significant
818	chr1	818	34749440	34749940	-0.448287	0.303892	Non-significant
819	chr1	819	34750735	34751235	-0.219346	0.842904	Non-significant
820	chr1	820	34751462	34751962	2.41531	0.316584	Non-significant
821	chr1	821	34775829	34776329	-1.30073	4.97695e-05	e16.5 enriched
822	chr1	822	34783748	34784248	1.47045	0.179712	Non-significant
823	chr1	823	34793464	34793964	-0.333189	0.743434	Non-significant
824	chr1	824	34801447	34801947	0.301288	0.113141	Non-significant
825	chr1	825	34802230	34802730	0.253166	0.861871	Non-significant
826	chr1	826	34803460	34803960	-0.980198	0.657311	Non-significant
827	chr1	827	34805738	34806238	-0.325119	0.738378	Non-significant
828	chr1	828	34811207	34811707	1.76037	0.700675	Non-significant
829	chr1	829	34811752	34812252	-3.42945	0.0452844	e16.5 enriched
830	chr1	830	34812627	34813127	-3.03477	0.15564	Non-significant
831	chr1	831	34827972	34828472	0.670497	0.317553	Non-significant
832	chr1	832	34840855	34841355	-1.56255	0.255728	Non-significant
833	chr1	833	34841570	34842070	-0.0294099	0.994931	Non-significant
834	chr1	834	34842278	34842778	-1.33682	0.0782924	e16.5 enriched
835	chr1	835	34842862	34843362	-1.12423	0.122474	Non-significant
836	chr1	836	34849720	34850220	0.802477	0.069226	Non-significant
837	chr1	837	34850438	34850938	0.654953	0.805716	Non-significant
838	chr1	838	34852885	34853385	2.06082	0.315617	Non-significant
839	chr1	839	34867105	34867605	-0.132137	0.860375	Non-significant
840	chr1	840	34891527	34892027	-0.186485	0.686841	Non-significant
841	chr1	841	34896851	34897351	0.863017	0.994931	Non-significant
842	chr1	842	34987787	34988287	-1.18219	0.279513	Non-significant
843	chr1	843	35212305	35212805	-0.175285	0.0321626	Non-significant
844	chr1	844	35232548	35233048	1.61203	0.101955	Non-significant
845	chr1	845	35242872	35243372	-0.0967016	0.199154	Non-significant
846	chr1	846	35243620	35244120	-0.4768	0.708557	Non-significant
847	chr1	847	35257472	35257972	0.54335	0.736358	Non-significant
848	chr1	848	35385319	35385819	-1.68423	0.360438	Non-significant
849	chr1	849	35387668	35388168	-1.30562	1	Non-significant
850	chr1	850	35393587	35394087	-0.499023	0.102643	Non-significant
851	chr1	851	35415629	35416129	-0.367557	0.41445	Non-significant
852	chr1	852	35469136	35469636	0.454296	0.0696036	Non-significant
853	chr1	853	35580088	35580588	2.71797	0.0831616	e12.5 enriched
854	chr1	854	35653219	35653719	-4.55248	0.0079791	e16.5 enriched
855	chr1	855	35694039	35694539	0.928957	0.709686	Non-significant
856	chr1	856	35695009	35695509	0.664056	0.165179	Non-significant
857	chr1	857	35697203	35697703	-1.32943	0.0870926	e16.5 enriched
858	chr1	858	35697715	35698215	-0.944136	0.620646	Non-significant
859	chr1	859	35726535	35727035	-0.276889	0.656015	Non-significant
860	chr1	860	35749590	35750090	-2.90685	0.309918	Non-significant
861	chr1	861	35750154	35750654	-0.290372	0.173499	Non-significant
862	chr1	862	35752793	35753293	3.83179	0.0140959	e12.5 enriched
863	chr1	863	35811201	35811701	-2.48889	0.154404	Non-significant
864	chr1	864	35849776	35850276	-2.81244	0.0581256	e16.5 enriched
865	chr1	865	35869607	35870107	0.739066	0.267686	Non-significant
866	chr1	866	35875368	35875868	1.47207	0.0688196	e12.5 enriched
867	chr1	867	35879523	35880023	-1.93262	0.156054	Non-significant
868	chr1	868	35941783	35942283	2.25427	0.0173322	e12.5 enriched
869	chr1	869	35944289	35944789	2.06317	0.358531	Non-significant
870	chr1	870	35951157	35951657	-1.10097	0.203862	Non-significant
871	chr1	871	35957675	35958175	-0.685164	0.295947	Non-significant
872	chr1	872	35958202	35958702	-0.210357	0.166886	Non-significant
873	chr1	873	35973210	35973710	-3.67035	0.00368584	e16.5 enriched
874	chr1	874	36003555	36004055	1.51908	0.0440528	e12.5 enriched
875	chr1	875	36017082	36017582	1.32565	0.0120509	e12.5 enriched
876	chr1	876	36060438	36060938	1.1817	0.0878172	e12.5 enriched
877	chr1	877	36064828	36065328	-0.23239	0.680667	Non-significant
878	chr1	878	36065561	36066061	-0.2673	0.998694	Non-significant
879	chr1	879	36068030	36068530	-1.7824e-05	0.918313	Non-significant
880	chr1	880	36068698	36069198	0.0477892	0.279901	Non-significant
881	chr1	881	36069413	36069913	-0.928207	0.105827	Non-significant
882	chr1	882	36069944	36070444	-0.0315411	0.997684	Non-significant
883	chr1	883	36070537	36071037	-0.12176	0.247265	Non-significant
884	chr1	884	36095380	36095880	-3.50947	0.0109257	e16.5 enriched
885	chr1	885	36131754	36132254	-1.54796	1	Non-significant
886	chr1	886	36134525	36135025	-1.39331	0.493026	Non-significant
887	chr1	887	36145001	36145501	-1.18042	0.255094	Non-significant
888	chr1	888	36149347	36149847	-0.250967	0.567828	Non-significant
889	chr1	889	36243338	36243838	-1.2064	0.734341	Non-significant
890	chr1	890	36244098	36244598	0.0223841	0.412045	Non-significant
891	chr1	891	36246664	36247164	1.13208	0.122125	Non-significant
892	chr1	892	36252749	36253249	0.458986	0.481914	Non-significant
893	chr1	893	36254569	36255069	0.560177	0.344647	Non-significant
894	chr1	894	36255139	36255639	-1.87091	0.359801	Non-significant
895	chr1	895	36255713	36256213	-0.661932	0.562532	Non-significant
896	chr1	896	36269380	36269880	3.08618	0.315617	Non-significant
897	chr1	897	36277205	36277705	1.06778	0.481877	Non-significant
898	chr1	898	36279141	36279641	-0.751365	0.871672	Non-significant
899	chr1	899	36302508	36303008	0.314133	0.656015	Non-significant
900	chr1	900	36303322	36303822	-0.657382	0.194379	Non-significant
901	chr1	901	36307448	36307948	-0.0674938	0.796069	Non-significant
902	chr1	902	36307980	36308480	-0.327751	0.744097	Non-significant
903	chr1	903	36308864	36309364	0.23839	0.998694	Non-significant
904	chr1	904	36309476	36309976	-0.399008	0.277574	Non-significant
905	chr1	905	36314894	36315394	0.380874	0.41445	Non-significant
906	chr1	906	36321725	36322225	2.56976	0.562532	Non-significant
907	chr1	907	36323954	36324454	-0.138385	0.368773	Non-significant
908	chr1	908	36367496	36367996	0.596176	0.485029	Non-significant
909	chr1	909	36368472	36368972	0.261389	0.154844	Non-significant
910	chr1	910	36368977	36369477	-0.0378216	0.206108	Non-significant
911	chr1	911	36401480	36401980	0.118083	0.623577	Non-significant
912	chr1	912	36444315	36444815	0.270756	0.590413	Non-significant
913	chr1	913	36445085	36445585	0.387777	0.241017	Non-significant
914	chr1	914	36467367	36467867	0.904612	0.413515	Non-significant
915	chr1	915	36470098	36470598	0.413506	0.180295	Non-significant
916	chr1	916	36470648	36471148	-0.921695	0.643195	Non-significant
917	chr1	917	36471206	36471706	-0.326092	0.868451	Non-significant
918	chr1	918	36471884	36472384	0.47195	0.506443	Non-significant
919	chr1	919	36473493	36473993	2.66937	0.0579249	e12.5 enriched
920	chr1	920	36478220	36478720	-3.15808	0.0575252	e16.5 enriched
921	chr1	921	36480510	36481010	0.871701	0.315694	Non-significant
922	chr1	922	36492374	36492874	-1.32106	0.0943886	e16.5 enriched
923	chr1	923	36501224	36501724	0.378754	0.82474	Non-significant
924	chr1	924	36511589	36512089	0.349523	0.814035	Non-significant
925	chr1	925	36512430	36512930	1.06905	0.306355	Non-significant
926	chr1	926	36513171	36513671	-1.06079	0.0135703	e16.5 enriched
927	chr1	927	36513672	36514172	-0.0544975	0.711279	Non-significant
928	chr1	928	36514656	36515156	-2.25658	0.411647	Non-significant
929	chr1	929	36523512	36524012	1.43711	0.396621	Non-significant
930	chr1	930	36528259	36528759	1.56084	0.0136529	e12.5 enriched
931	chr1	931	36530473	36530973	0.342908	0.998301	Non-significant
932	chr1	932	36537580	36538080	0.740064	0.41445	Non-significant
933	chr1	933	36545754	36546254	0.341965	0.999434	Non-significant
934	chr1	934	36546336	36546836	-1.59913	0.552972	Non-significant
935	chr1	935	36547061	36547561	0.247043	0.72114	Non-significant
936	chr1	936	36547948	36548448	0.0562566	0.539536	Non-significant
937	chr1	937	36549778	36550278	-1.12034	0.999201	Non-significant
938	chr1	938	36555640	36556140	0.286296	0.826001	Non-significant
939	chr1	939	36556472	36556972	0.135196	0.59312	Non-significant
940	chr1	940	36556976	36557476	-0.0540814	0.914456	Non-significant
941	chr1	941	36558030	36558530	0.422546	0.394298	Non-significant
942	chr1	942	36558619	36559119	-0.45467	0.0656126	Non-significant
943	chr1	943	36559216	36559716	1.57931	0.156054	Non-significant
944	chr1	944	36580398	36580898	0.709361	0.949971	Non-significant
945	chr1	945	36581168	36581668	1.90712	0.00598674	e12.5 enriched
946	chr1	946	36589403	36589903	-1.27591	0.411647	Non-significant
947	chr1	947	36595535	36596035	1.55664	0.45822	Non-significant
948	chr1	948	36596045	36596545	-0.692667	0.231103	Non-significant
949	chr1	949	36603368	36603868	-2.39281	0.033754	e16.5 enriched
950	chr1	950	36611702	36612202	0.254646	0.706302	Non-significant
951	chr1	951	36634897	36635397	-0.151713	0.500248	Non-significant
952	chr1	952	36636405	36636905	-2.64196	0.0119371	e16.5 enriched
953	chr1	953	36646010	36646510	-1.84221	0.188453	Non-significant
954	chr1	954	36673162	36673662	-1.99107	0.318279	Non-significant
955	chr1	955	36684025	36684525	-0.146544	0.991131	Non-significant
956	chr1	956	36691269	36691769	-0.154458	0.922128	Non-significant
957	chr1	957	36691800	36692300	-1.3513	0.241635	Non-significant
958	chr1	958	36698153	36698653	-1.84863	0.474444	Non-significant
959	chr1	959	36709166	36709666	-0.290801	0.70403	Non-significant
960	chr1	960	36709783	36710283	0.172364	0.60672	Non-significant
961	chr1	961	36723156	36723656	1.32209	0.41258	Non-significant
962	chr1	962	36737262	36737762	0.40745	0.0896501	Non-significant
963	chr1	963	36744556	36745056	-0.0653566	0.503573	Non-significant
964	chr1	964	36746428	36746928	-1.0295	0.777231	Non-significant
965	chr1	965	36771007	36771507	-0.0253595	0.765105	Non-significant
966	chr1	966	36784615	36785115	-0.083936	0.609489	Non-significant
967	chr1	967	36785150	36785650	-0.0260001	0.999537	Non-significant
968	chr1	968	36851039	36851539	1.10747	0.522328	Non-significant
969	chr1	969	36860829	36861329	-2.17065	0.00437474	e16.5 enriched
970	chr1	970	36861588	36862088	-0.493822	0.787239	Non-significant
971	chr1	971	36874561	36875061	4.16721	0.00454471	e12.5 enriched
972	chr1	972	36921850	36922350	0.218253	0.70743	Non-significant
973	chr1	973	36937593	36938093	0.664335	0.16484	Non-significant
974	chr1	974	36938662	36939162	-0.382513	0.591974	Non-significant
975	chr1	975	36939178	36939678	-0.0714649	0.557538	Non-significant
976	chr1	976	36939683	36940183	-0.0352922	0.476821	Non-significant
977	chr1	977	36985706	36986206	-0.322135	0.404753	Non-significant
978	chr1	978	36986716	36987216	-0.699647	0.998301	Non-significant
979	chr1	979	37028516	37029016	0.039087	0.766159	Non-significant
980	chr1	980	37029041	37029541	0.120057	0.470146	Non-significant
981	chr1	981	37060757	37061257	-0.66403	0.176445	Non-significant
982	chr1	982	37061260	37061760	-1.76585	0.12928	Non-significant
983	chr1	983	37077874	37078374	-0.180348	0.81585	Non-significant
984	chr1	984	37081630	37082130	-0.409631	0.594185	Non-significant
985	chr1	985	37087651	37088151	-1.16555	0.180295	Non-significant
986	chr1	986	37088539	37089039	-1.76099	0.999201	Non-significant
987	chr1	987	37097335	37097835	-0.216357	0.832723	Non-significant
988	chr1	988	37101701	37102201	1.65514	0.0765924	e12.5 enriched
989	chr1	989	37105131	37105631	-1.11891	0.360438	Non-significant
990	chr1	990	37122245	37122745	-1.22739	0.380295	Non-significant
991	chr1	991	37122752	37123252	0.538245	0.180295	Non-significant
992	chr1	992	37134703	37135203	-4.24498	0.0452844	e16.5 enriched
993	chr1	993	37194534	37195034	-0.425083	0.166886	Non-significant
994	chr1	994	37210840	37211340	-2.87756	0.0559201	e16.5 enriched
995	chr1	995	37218365	37218865	-1.9719	0.577632	Non-significant
996	chr1	996	37220083	37220583	-0.182967	0.986041	Non-significant
997	chr1	997	37248379	37248879	-1.10787	0.702924	Non-significant
998	chr1	998	37250585	37251085	-0.170302	0.512697	Non-significant
999	chr1	999	37272415	37272915	-0.765357	0.58415	Non-significant
1000	chr1	1000	37288051	37288551	-1.85046	0.179132	Non-significant
1001	chr1	1001	37299564	37300064	-1.05622	0.115982	Non-significant
1002	chr1	1002	37300126	37300626	0.166338	0.235351	Non-significant
1003	chr1	1003	37300871	37301371	-1.75265	0.999201	Non-significant
1004	chr1	1004	37347147	37347647	1.07019	0.102643	Non-significant
1005	chr1	1005	37350806	37351306	1.15194	0.280951	Non-significant
1006	chr1	1006	37382037	37382537	0.870491	0.768689	Non-significant
1007	chr1	1007	37386573	37387073	-2.90702	0.0831616	e16.5 enriched
1008	chr1	1008	37401594	37402094	0.698145	0.989698	Non-significant
1009	chr1	1009	37419317	37419817	-1.04179	0.156468	Non-significant
1010	chr1	1010	37429364	37429864	-0.400889	0.431526	Non-significant
1011	chr1	1011	37429893	37430393	-0.0380762	0.62387	Non-significant
1012	chr1	1012	37448332	37448832	2.59809	0.0831616	e12.5 enriched
1013	chr1	1013	37512120	37512620	-0.337305	0.760485	Non-significant
1014	chr1	1014	37530046	37530546	-2.82696	0.177974	Non-significant
1015	chr1	1015	37530859	37531359	-1.9918	0.033509	e16.5 enriched
1016	chr1	1016	37539719	37540219	0.574865	0.415387	Non-significant
1017	chr1	1017	37540256	37540756	-0.71675	0.431989	Non-significant
1018	chr1	1018	37540902	37541402	-0.0976422	0.970639	Non-significant
1019	chr1	1019	37565290	37565790	0.468013	1	Non-significant
1020	chr1	1020	37634572	37635072	-2.58728	0.0549994	e16.5 enriched
1021	chr1	1021	37639082	37639582	-0.741317	0.265863	Non-significant
1022	chr1	1022	37678315	37678815	-0.190867	0.339571	Non-significant
1023	chr1	1023	37686818	37687318	-2.24921	0.315617	Non-significant
1024	chr1	1024	37687485	37687985	-2.12452	0.0849476	e16.5 enriched
1025	chr1	1025	37696900	37697400	-0.734003	0.564093	Non-significant
1026	chr1	1026	37698099	37698599	0.175044	0.483256	Non-significant
1027	chr1	1027	37719227	37719727	0.642157	0.999141	Non-significant
1028	chr1	1028	37719732	37720232	0.45725	0.0699374	Non-significant
1029	chr1	1029	37725683	37726183	-1.27679	0.316584	Non-significant
1030	chr1	1030	37726277	37726777	-1.60079	0.316584	Non-significant
1031	chr1	1031	37742708	37743208	-2.19274	0.0336526	e16.5 enriched
1032	chr1	1032	37864819	37865319	-0.0973615	0.566379	Non-significant
1033	chr1	1033	37867012	37867512	1.86393	0.396621	Non-significant
1034	chr1	1034	37872131	37872631	0.707869	0.228019	Non-significant
1035	chr1	1035	37890101	37890601	0.527941	0.0787091	Non-significant
1036	chr1	1036	37891359	37891859	-2.23499	0.255728	Non-significant
1037	chr1	1037	37956679	37957179	-1.3788	0.0341624	e16.5 enriched
1038	chr1	1038	37959476	37959976	-1.87795	0.311836	Non-significant
1039	chr1	1039	37971488	37971988	4.38232	0.00149357	e12.5 enriched
1040	chr1	1040	37985610	37986110	-0.549935	0.998694	Non-significant
1041	chr1	1041	37997016	37997516	0.0873407	0.544793	Non-significant
1042	chr1	1042	37997816	37998316	-0.46024	0.0820415	Non-significant
1043	chr1	1043	37998636	37999136	-0.492319	0.58871	Non-significant
1044	chr1	1044	38128939	38129439	0.598884	0.666198	Non-significant
1045	chr1	1045	38129834	38130334	-0.174825	0.828359	Non-significant
1046	chr1	1046	38143116	38143616	-2.67424	0.101613	Non-significant
1047	chr1	1047	38160991	38161491	-2.61098	0.0336526	e16.5 enriched
1048	chr1	1048	38185451	38185951	-0.143128	0.872109	Non-significant
1049	chr1	1049	38197720	38198220	1.02435	0.523982	Non-significant
1050	chr1	1050	38198417	38198917	0.603616	0.370155	Non-significant
1051	chr1	1051	38199081	38199581	-0.285449	0.320235	Non-significant
1052	chr1	1052	38199619	38200119	-0.393397	0.596668	Non-significant
1053	chr1	1053	38200188	38200688	0.683209	0.0122961	Non-significant
1054	chr1	1054	38202731	38203231	-0.215998	0.70743	Non-significant
1055	chr1	1055	38244489	38244989	0.888723	1	Non-significant
1056	chr1	1056	38247342	38247842	-1.86259	0.562532	Non-significant
1057	chr1	1057	38263137	38263637	1.78772	0.358531	Non-significant
1058	chr1	1058	38267772	38268272	-0.418224	0.564093	Non-significant
1059	chr1	1059	38268537	38269037	-1.58895	0.15564	Non-significant
1060	chr1	1060	38292844	38293344	-0.719035	0.36299	Non-significant
1061	chr1	1061	38305638	38306138	1.4135	0.157507	Non-significant
1062	chr1	1062	38308096	38308596	-2.97882	0.00146369	e16.5 enriched
1063	chr1	1063	38320189	38320689	1.21741	0.163149	Non-significant
1064	chr1	1064	38323717	38324217	0.292097	0.565656	Non-significant
1065	chr1	1065	38334232	38334732	0.223554	0.70743	Non-significant
1066	chr1	1066	38336700	38337200	0.00058299	0.998301	Non-significant
1067	chr1	1067	38367931	38368431	-0.16454	0.415387	Non-significant
1068	chr1	1068	38379254	38379754	1.1968	0.70743	Non-significant
1069	chr1	1069	38382678	38383178	0.082303	0.795251	Non-significant
1070	chr1	1070	38389583	38390083	0.331181	0.812537	Non-significant
1071	chr1	1071	38390155	38390655	1.14694	0.226647	Non-significant
1072	chr1	1072	38390729	38391229	-0.194574	0.804202	Non-significant
1073	chr1	1073	38392887	38393387	-0.270657	0.31829	Non-significant
1074	chr1	1074	38393531	38394031	0.186434	0.298622	Non-significant
1075	chr1	1075	38394487	38394987	0.634845	0.787639	Non-significant
1076	chr1	1076	38395138	38395638	-2.60003	0.313761	Non-significant
1077	chr1	1077	38410376	38410876	-0.386464	0.526241	Non-significant
1078	chr1	1078	38410974	38411474	0.938014	0.314405	Non-significant
1079	chr1	1079	38417103	38417603	-4.11365	0.0140959	e16.5 enriched
1080	chr1	1080	38418535	38419035	0.205707	0.800873	Non-significant
1081	chr1	1081	38428835	38429335	2.77735	0.00639857	e12.5 enriched
1082	chr1	1082	38436311	38436811	0.889495	0.230176	Non-significant
1083	chr1	1083	38438077	38438577	0.477634	0.20106	Non-significant
1084	chr1	1084	38438699	38439199	0.157881	0.491032	Non-significant
1085	chr1	1085	38439619	38440119	0.328362	0.472847	Non-significant
1086	chr1	1086	38441029	38441529	0.114106	0.780655	Non-significant
1087	chr1	1087	38450676	38451176	-2.36315	2.96969e-05	e16.5 enriched
1088	chr1	1088	38453292	38453792	1.8741	0.562532	Non-significant
1089	chr1	1089	38456871	38457371	0.306056	0.995831	Non-significant
1090	chr1	1090	38467607	38468107	0.625455	0.257636	Non-significant
1091	chr1	1091	38488754	38489254	-0.874622	0.825459	Non-significant
1092	chr1	1092	38496548	38497048	0.353125	0.164501	Non-significant
1093	chr1	1093	38497138	38497638	-0.0140793	0.531457	Non-significant
1094	chr1	1094	38502670	38503170	2.42411	0.0331561	e12.5 enriched
1095	chr1	1095	38503360	38503860	0.698668	0.399737	Non-significant
1096	chr1	1096	38512128	38512628	-2.60941	0.101613	Non-significant
1097	chr1	1097	38537010	38537510	1.14732	0.157507	Non-significant
1098	chr1	1098	38538316	38538816	-0.212212	0.998694	Non-significant
1099	chr1	1099	38544438	38544938	1.20487	0.0954481	e12.5 enriched
1100	chr1	1100	38545211	38545711	-0.193325	0.735349	Non-significant
1101	chr1	1101	38548569	38549069	2.40783	0.157507	Non-significant
1102	chr1	1102	38561783	38562283	0.198833	0.317635	Non-significant
1103	chr1	1103	38562758	38563258	-0.643776	0.478839	Non-significant
1104	chr1	1104	38565253	38565753	0.645893	0.587968	Non-significant
1105	chr1	1105	38567136	38567636	0	1	Non-significant
1106	chr1	1106	38567821	38568321	0.187489	0.705176	Non-significant
1107	chr1	1107	38568584	38569084	-0.0975723	0.657311	Non-significant
1108	chr1	1108	38587644	38588144	-0.850443	0.565656	Non-significant
1109	chr1	1109	38590745	38591245	-1.46504	0.30766	Non-significant
1110	chr1	1110	38593197	38593697	-1.17667	1	Non-significant
1111	chr1	1111	38593844	38594344	1.49811	0.411647	Non-significant
1112	chr1	1112	38600005	38600505	-2.94235	0.101271	Non-significant
1113	chr1	1113	38605962	38606462	3.80687	0.0452844	e12.5 enriched
1114	chr1	1114	38606670	38607170	0.20696	0.320248	Non-significant
1115	chr1	1115	38618367	38618867	0.301706	0.654721	Non-significant
1116	chr1	1116	38618963	38619463	-2.03403	0.318279	Non-significant
1117	chr1	1117	38625812	38626312	-0.648697	0.656015	Non-significant
1118	chr1	1118	38626547	38627047	0.427383	0.0566245	Non-significant
1119	chr1	1119	38627293	38627793	0.0927111	0.902536	Non-significant
1120	chr1	1120	38627805	38628305	-0.0386583	0.221546	Non-significant
1121	chr1	1121	38628380	38628880	0.587483	0.237921	Non-significant
1122	chr1	1122	38628979	38629479	1.8277	0.118938	Non-significant
1123	chr1	1123	38631378	38631878	0.795023	0.180295	Non-significant
1124	chr1	1124	38670955	38671455	-0.0694847	1	Non-significant
1125	chr1	1125	38725393	38725893	3.02018	0.157507	Non-significant
1126	chr1	1126	38728911	38729411	-1.39958	0.105934	Non-significant
1127	chr1	1127	38729662	38730162	0.0934205	0.999434	Non-significant
1128	chr1	1128	38730914	38731414	-2.54662	0.00251827	e16.5 enriched
1129	chr1	1129	38757714	38758214	-3.12196	0.0191791	e16.5 enriched
1130	chr1	1130	38764358	38764858	-2.38633	0.177974	Non-significant
1131	chr1	1131	38766196	38766696	2.1307	0.179132	Non-significant
1132	chr1	1132	38766882	38767382	1.29545	0.0145978	e12.5 enriched
1133	chr1	1133	38767742	38768242	-0.200238	0.779904	Non-significant
1134	chr1	1134	38769816	38770316	0.314406	0.315694	Non-significant
1135	chr1	1135	38785796	38786296	-1.68192	0.155227	Non-significant
1136	chr1	1136	38786328	38786828	-2.03423	0.0807643	e16.5 enriched
1137	chr1	1137	38787383	38787883	-0.774909	0.139026	Non-significant
1138	chr1	1138	38788894	38789394	1.22752	0.256363	Non-significant
1139	chr1	1139	38796577	38797077	2.95791	0.00454471	e12.5 enriched
1140	chr1	1140	38799295	38799795	0.542535	0.406013	Non-significant
1141	chr1	1141	38816259	38816759	-3.36524	0.0251135	e16.5 enriched
1142	chr1	1142	38817718	38818218	-2.82713	0.0200063	e16.5 enriched
1143	chr1	1143	38824889	38825389	-0.315706	0.415387	Non-significant
1144	chr1	1144	38834868	38835368	0.223353	1	Non-significant
1145	chr1	1145	38835649	38836149	-0.654626	0.349565	Non-significant
1146	chr1	1146	38836418	38836918	-0.691781	0.437728	Non-significant
1147	chr1	1147	38836940	38837440	-3.27074	0.0331561	e16.5 enriched
1148	chr1	1148	38843232	38843732	0.501223	0.83001	Non-significant
1149	chr1	1149	38848001	38848501	0.978693	0.036243	Non-significant
1150	chr1	1150	38848840	38849340	-0.149242	0.406013	Non-significant
1151	chr1	1151	38852311	38852811	0.821268	0.999201	Non-significant
1152	chr1	1152	38856137	38856637	0.69572	0.177603	Non-significant
1153	chr1	1153	38876947	38877447	-1.00795	0.194106	Non-significant
1154	chr1	1154	38892980	38893480	0.452106	0.377899	Non-significant
1155	chr1	1155	38893505	38894005	-2.58385	0.0664756	e16.5 enriched
1156	chr1	1156	38897009	38897509	0.350964	0.175879	Non-significant
1157	chr1	1157	38897732	38898232	0.176887	0.829918	Non-significant
1158	chr1	1158	38929311	38929811	-1.73618	0.157507	Non-significant
1159	chr1	1159	38987428	38987928	-0.168469	0.517389	Non-significant
1160	chr1	1160	38988120	38988620	0.245072	0.46	Non-significant
1161	chr1	1161	39001057	39001557	-0.443198	0.485942	Non-significant
1162	chr1	1162	39005920	39006420	-0.72975	0.413515	Non-significant
1163	chr1	1163	39007396	39007896	-0.088592	0.249541	Non-significant
1164	chr1	1164	39010634	39011134	0.624554	0.171196	Non-significant
1165	chr1	1165	39024425	39024925	2.80565	0.0502084	e12.5 enriched
1166	chr1	1166	39025097	39025597	1.52337	0.0112353	e12.5 enriched
1167	chr1	1167	39029186	39029686	0.203022	0.41445	Non-significant
1168	chr1	1168	39046015	39046515	2.38721	0.355999	Non-significant
1169	chr1	1169	39046617	39047117	0.326528	0.560767	Non-significant
1170	chr1	1170	39070185	39070685	4.2829	0.0140959	e12.5 enriched
1171	chr1	1171	39086093	39086593	-0.149543	0.481487	Non-significant
1172	chr1	1172	39123407	39123907	-0.482417	0.999201	Non-significant
1173	chr1	1173	39185666	39186166	-0.839056	0.994904	Non-significant
1174	chr1	1174	39192501	39193001	0.438634	0.29278	Non-significant
1175	chr1	1175	39193329	39193829	-0.0717264	0.836641	Non-significant
1176	chr1	1176	39193919	39194419	-0.0731607	0.318301	Non-significant
1177	chr1	1177	39194660	39195160	0.749515	0.658608	Non-significant
1178	chr1	1178	39196587	39197087	1.93469	0.00715491	e12.5 enriched
1179	chr1	1179	39226769	39227269	0.095083	0.657311	Non-significant
1180	chr1	1180	39251567	39252067	0.176768	0.0951823	Non-significant
1181	chr1	1181	39257106	39257606	-1.34502	0.413515	Non-significant
1182	chr1	1182	39267053	39267553	-0.895169	0.052039	Non-significant
1183	chr1	1183	39281409	39281909	-0.852047	0.256363	Non-significant
1184	chr1	1184	39312300	39312800	-0.0943807	0.8418	Non-significant
1185	chr1	1185	39340605	39341105	-0.153426	0.306133	Non-significant
1186	chr1	1186	39344880	39345380	-0.491694	0.993132	Non-significant
1187	chr1	1187	39361860	39362360	-1.76051	0.75311	Non-significant
1188	chr1	1188	39367033	39367533	-1.26936	0.181061	Non-significant
1189	chr1	1189	39367534	39368034	0.0327453	0.681631	Non-significant
1190	chr1	1190	39368065	39368565	0.163856	0.776763	Non-significant
1191	chr1	1191	39368951	39369451	1.10917	0.4762	Non-significant
1192	chr1	1192	39390693	39391193	2.32123	0.315617	Non-significant
1193	chr1	1193	39392143	39392643	-1.16113	0.243501	Non-significant
1194	chr1	1194	39417813	39418313	-1.87503	0.477079	Non-significant
1195	chr1	1195	39441791	39442291	-2.21096	0.101271	Non-significant
1196	chr1	1196	39443717	39444217	0.327229	0.841137	Non-significant
1197	chr1	1197	39450306	39450806	0.264381	1	Non-significant
1198	chr1	1198	39454850	39455350	-0.816131	0.478839	Non-significant
1199	chr1	1199	39465967	39466467	1.26287	1	Non-significant
1200	chr1	1200	39477996	39478496	0.56085	0.73257	Non-significant
1201	chr1	1201	39478560	39479060	-0.0378005	0.275177	Non-significant
1202	chr1	1202	39482374	39482874	1.05539	0.312462	Non-significant
1203	chr1	1203	39522501	39523001	-0.409713	0.987324	Non-significant
1204	chr1	1204	39527375	39527875	-0.326937	0.183482	Non-significant
1205	chr1	1205	39530209	39530709	0.358251	0.840534	Non-significant
1206	chr1	1206	39534723	39535223	-2.02095	0.993772	Non-significant
1207	chr1	1207	39535389	39535889	0.647133	0.0292307	Non-significant
1208	chr1	1208	39535966	39536466	0.0255965	0.990566	Non-significant
1209	chr1	1209	39561865	39562365	-1.50144	0.179132	Non-significant
1210	chr1	1210	39576483	39576983	-0.655757	0.128973	Non-significant
1211	chr1	1211	39577241	39577741	0.589812	0.165501	Non-significant
1212	chr1	1212	39606781	39607281	-1.85408	0.475322	Non-significant
1213	chr1	1213	39614833	39615333	-0.596899	0.0587311	Non-significant
1214	chr1	1214	39618588	39619088	1.33778	0.157507	Non-significant
1215	chr1	1215	39636621	39637121	3.87059	0.0189737	e12.5 enriched
1216	chr1	1216	39646242	39646742	-0.666475	0.692107	Non-significant
1217	chr1	1217	39649963	39650463	-0.982405	0.990137	Non-significant
1218	chr1	1218	39650722	39651222	0.614901	0.0501358	Non-significant
1219	chr1	1219	39666891	39667391	0.446839	0.365553	Non-significant
1220	chr1	1220	39685793	39686293	0.279603	0.597108	Non-significant
1221	chr1	1221	39700541	39701041	1.82826	0.0110665	e12.5 enriched
1222	chr1	1222	39701228	39701728	0.336871	0.0314805	Non-significant
1223	chr1	1223	39701812	39702312	-1.06141	0.786439	Non-significant
1224	chr1	1224	39702418	39702918	1.04644	0.813659	Non-significant
1225	chr1	1225	39703033	39703533	1.50974	0.650843	Non-significant
1226	chr1	1226	39720581	39721081	0.84945	0.157017	Non-significant
1227	chr1	1227	39730697	39731197	1.13861	0.10072	Non-significant
1228	chr1	1228	39746310	39746810	-0.50477	0.0802959	Non-significant
1229	chr1	1229	39749604	39750104	-2.65278	0.019248	e16.5 enriched
1230	chr1	1230	39761314	39761814	0.937981	0.281681	Non-significant
1231	chr1	1231	39761945	39762445	1.89618	0.00395371	e12.5 enriched
1232	chr1	1232	39774172	39774672	-2.06735	0.12806	Non-significant
1233	chr1	1233	39838758	39839258	0.704159	0.180527	Non-significant
1234	chr1	1234	39840740	39841240	1.75092	0.15564	Non-significant
1235	chr1	1235	39869642	39870142	-1.34249	0.202508	Non-significant
1236	chr1	1236	39884755	39885255	2.54246	0.000545548	e12.5 enriched
1237	chr1	1237	39888435	39888935	4.3087	0.00241146	e12.5 enriched
1238	chr1	1238	39899745	39900245	-0.440061	0.632156	Non-significant
1239	chr1	1239	39900537	39901037	-0.266322	0.488551	Non-significant
1240	chr1	1240	39901174	39901674	0.0566921	0.546234	Non-significant
1241	chr1	1241	39901747	39902247	-0.897163	0.122849	Non-significant
1242	chr1	1242	39902555	39903055	0.318692	0.642309	Non-significant
1243	chr1	1243	39903280	39903780	1.3646	0.761408	Non-significant
1244	chr1	1244	39904273	39904773	1.6836	0.473568	Non-significant
1245	chr1	1245	39904864	39905364	1.01417	0.705176	Non-significant
1246	chr1	1246	39906525	39907025	-2.07789	0.701799	Non-significant
1247	chr1	1247	39911444	39911944	-0.977855	0.184277	Non-significant
1248	chr1	1248	39921471	39921971	-2.42518	0.157507	Non-significant
1249	chr1	1249	39922770	39923270	1.43279	0.99264	Non-significant
1250	chr1	1250	39923374	39923874	-0.0243784	0.759562	Non-significant
1251	chr1	1251	39925192	39925692	1.01674	0.255728	Non-significant
1252	chr1	1252	39931055	39931555	-1.1396	0.057451	e16.5 enriched
1253	chr1	1253	39931914	39932414	-1.81198	0.699552	Non-significant
1254	chr1	1254	39932675	39933175	0.574701	0.998986	Non-significant
1255	chr1	1255	39933566	39934066	-0.844648	0.565656	Non-significant
1256	chr1	1256	39935488	39935988	0.809759	0.522328	Non-significant
1257	chr1	1257	39936441	39936941	-0.453108	0.909221	Non-significant
1258	chr1	1258	39938703	39939203	-1.5013	0.731318	Non-significant
1259	chr1	1259	39939268	39939768	-0.835472	0.734341	Non-significant
1260	chr1	1260	39941774	39942274	0.542852	0.83758	Non-significant
1261	chr1	1261	39942906	39943406	-0.400828	0.413281	Non-significant
1262	chr1	1262	39944660	39945160	-0.973764	0.784942	Non-significant
1263	chr1	1263	39946678	39947178	1.53769	0.000939478	e12.5 enriched
1264	chr1	1264	39947639	39948139	0.547058	0.0487488	Non-significant
1265	chr1	1265	39948247	39948747	-1.28462	0.98006	Non-significant
1266	chr1	1266	39949217	39949717	-0.483437	0.657311	Non-significant
1267	chr1	1267	39949987	39950487	-0.336893	0.40854	Non-significant
1268	chr1	1268	39950607	39951107	-2.3595	0.0560834	e16.5 enriched
1269	chr1	1269	39951673	39952173	0.268567	0.565656	Non-significant
1270	chr1	1270	39958217	39958717	-1.417	0.255094	Non-significant
1271	chr1	1271	39959894	39960394	-0.751494	0.996037	Non-significant
1272	chr1	1272	39960758	39961258	-0.116877	0.738378	Non-significant
1273	chr1	1273	39962293	39962793	-1.13555	0.523155	Non-significant
1274	chr1	1274	39962835	39963335	-0.972414	0.179712	Non-significant
1275	chr1	1275	39963742	39964242	-0.724634	0.41445	Non-significant
1276	chr1	1276	39969969	39970469	-0.453315	0.831049	Non-significant
1277	chr1	1277	39971180	39971680	-0.709769	0.996037	Non-significant
1278	chr1	1278	39972312	39972812	-0.948182	0.108278	Non-significant
1279	chr1	1279	39973823	39974323	-1.50912	0.474444	Non-significant
1280	chr1	1280	39977130	39977630	0.709955	0.150682	Non-significant
1281	chr1	1281	39983045	39983545	-1.95802	0.359166	Non-significant
1282	chr1	1282	40000865	40001365	-0.488626	0.760485	Non-significant
1283	chr1	1283	40002285	40002785	-1.40026	0.652135	Non-significant
1284	chr1	1284	40027227	40027727	0.266027	0.657311	Non-significant
1285	chr1	1285	40028330	40028830	2.37455	0.0564112	e12.5 enriched
1286	chr1	1286	40029447	40029947	0.225283	0.996037	Non-significant
1287	chr1	1287	40029996	40030496	-2.56122	0.12685	Non-significant
1288	chr1	1288	40030845	40031345	1.60442	0.106167	Non-significant
1289	chr1	1289	40033666	40034166	-0.546343	0.705176	Non-significant
1290	chr1	1290	40085656	40086156	-0.739319	0.955526	Non-significant
1291	chr1	1291	40115234	40115734	0.984132	0.203862	Non-significant
1292	chr1	1292	40116369	40116869	-0.233789	0.166543	Non-significant
1293	chr1	1293	40266360	40266860	0.791837	0.0121311	Non-significant
1294	chr1	1294	40300248	40300748	-0.30949	0.480604	Non-significant
1295	chr1	1295	40325185	40325685	0.597335	0.282876	Non-significant
1296	chr1	1296	40325891	40326391	1.90618	0.20341	Non-significant
1297	chr1	1297	40378706	40379206	-1.24506	0.0888788	e16.5 enriched
1298	chr1	1298	40514774	40515274	-0.56066	0.7858	Non-significant
1299	chr1	1299	40544586	40545086	-0.284679	0.532291	Non-significant
1300	chr1	1300	40547234	40547734	-1.75693	0.101955	Non-significant
1301	chr1	1301	40579708	40580208	0.0594577	0.525638	Non-significant
1302	chr1	1302	40657927	40658427	-0.0374873	0.529791	Non-significant
1303	chr1	1303	40680260	40680760	-1.00674	0.719254	Non-significant
1304	chr1	1304	40680769	40681269	-0.430321	0.493006	Non-significant
1305	chr1	1305	40681437	40681937	-0.0300492	0.531336	Non-significant
1306	chr1	1306	40768556	40769056	1.81005	0.155227	Non-significant
1307	chr1	1307	40789794	40790294	0.481014	0.736617	Non-significant
1308	chr1	1308	40790425	40790925	0.358144	0.782614	Non-significant
1309	chr1	1309	40797281	40797781	0.115164	0.440581	Non-significant
1310	chr1	1310	40802729	40803229	0.566249	0.615837	Non-significant
1311	chr1	1311	40844603	40845103	0.48886	0.528959	Non-significant
1312	chr1	1312	40874199	40874699	-0.54349	0.74546	Non-significant
1313	chr1	1313	40875045	40875545	0.326172	0.565656	Non-significant
1314	chr1	1314	40879043	40879543	-1.55204	0.129301	Non-significant
1315	chr1	1315	40880248	40880748	0.129153	0.102643	Non-significant
1316	chr1	1316	40887579	40888079	-1.11683	0.219512	Non-significant
1317	chr1	1317	40889531	40890031	-2.36728	0.0583268	e16.5 enriched
1318	chr1	1318	40890050	40890550	-1.89172	0.313118	Non-significant
1319	chr1	1319	40913610	40914110	-1.38117	1	Non-significant
1320	chr1	1320	40943103	40943603	-0.0867662	0.471361	Non-significant
1321	chr1	1321	40967724	40968224	-0.299855	0.691758	Non-significant
1322	chr1	1322	41001498	41001998	-2.06108	0.0369401	e16.5 enriched
1323	chr1	1323	41027590	41028090	-1.62825	0.0262683	e16.5 enriched
1324	chr1	1324	41036853	41037353	-0.100543	0.804959	Non-significant
1325	chr1	1325	41055129	41055629	-0.415805	0.762332	Non-significant
1326	chr1	1326	41065064	41065564	-1.46562	0.0870926	e16.5 enriched
1327	chr1	1327	41120247	41120747	-1.2559	0.652135	Non-significant
1328	chr1	1328	41121775	41122275	0.523971	0.19518	Non-significant
1329	chr1	1329	41131345	41131845	1.35297	0.101955	Non-significant
1330	chr1	1330	41133913	41134413	-0.77509	0.157717	Non-significant
1331	chr1	1331	41140484	41140984	-0.466101	0.695417	Non-significant
1332	chr1	1332	41144803	41145303	2.17265	0.410715	Non-significant
1333	chr1	1333	41152514	41153014	-1.0923	0.00566468	e16.5 enriched
1334	chr1	1334	41153077	41153577	1.26378	0.0622132	e12.5 enriched
1335	chr1	1335	41154134	41154634	-0.000402376	0.317635	Non-significant
1336	chr1	1336	41155779	41156279	-0.306948	0.706302	Non-significant
1337	chr1	1337	41156523	41157023	0.166153	0.482371	Non-significant
1338	chr1	1338	41157594	41158094	-0.20328	0.441929	Non-significant
1339	chr1	1339	41158115	41158615	-0.161919	0.761033	Non-significant
1340	chr1	1340	41166407	41166907	0.736055	0.0653825	Non-significant
1341	chr1	1341	41167513	41168013	1.87613	0.0452844	e12.5 enriched
1342	chr1	1342	41264147	41264647	0.956882	0.559985	Non-significant
1343	chr1	1343	41271174	41271674	0.0528605	0.822456	Non-significant
1344	chr1	1344	41274510	41275010	1.29944	0.031567	e12.5 enriched
1345	chr1	1345	41275143	41275643	1.48392	0.00104739	e12.5 enriched
1346	chr1	1346	41327007	41327507	3.42832	0.00251145	e12.5 enriched
1347	chr1	1347	41350345	41350845	-2.3341	0.153584	Non-significant
1348	chr1	1348	41360165	41360665	-1.49077	0.12928	Non-significant
1349	chr1	1349	41361616	41362116	0.598193	0.70743	Non-significant
1350	chr1	1350	41379952	41380452	0.0984575	0.252984	Non-significant
1351	chr1	1351	41390089	41390589	1.26256	0.00326087	e12.5 enriched
1352	chr1	1352	41427026	41427526	-0.741649	0.245754	Non-significant
1353	chr1	1353	41427751	41428251	-0.115734	0.287969	Non-significant
1354	chr1	1354	41429902	41430402	2.39999	0.154815	Non-significant
1355	chr1	1355	41430527	41431027	1.29475	0.202508	Non-significant
1356	chr1	1356	41431063	41431563	-1.122	0.0125265	e16.5 enriched
1357	chr1	1357	41431733	41432233	-0.794037	0.702924	Non-significant
1358	chr1	1358	41555556	41556056	-3.06567	0.00217417	e16.5 enriched
1359	chr1	1359	41604949	41605449	1.10497	0.00651176	e12.5 enriched
1360	chr1	1360	41605703	41606203	1.08356	0.0506045	e12.5 enriched
1361	chr1	1361	41651735	41652235	0.915553	0.218658	Non-significant
1362	chr1	1362	41652565	41653065	-1.07865	0.040354	e16.5 enriched
1363	chr1	1363	41658554	41659054	1.64425	0.101955	Non-significant
1364	chr1	1364	41670592	41671092	-2.81644	0.0925573	e16.5 enriched
1365	chr1	1365	41675287	41675787	-1.89703	0.155227	Non-significant
1366	chr1	1366	41742642	41743142	-0.216466	0.50856	Non-significant
1367	chr1	1367	41743252	41743752	1.01973	0.340218	Non-significant
1368	chr1	1368	41744554	41745054	-0.324115	0.996959	Non-significant
1369	chr1	1369	41747230	41747730	0.283331	0.7858	Non-significant
1370	chr1	1370	41749144	41749644	-0.707197	0.141473	Non-significant
1371	chr1	1371	41808805	41809305	-3.51196	0.0189737	e16.5 enriched
1372	chr1	1372	41810274	41810774	-0.632094	0.517254	Non-significant
1373	chr1	1373	41811067	41811567	1.1815	0.402055	Non-significant
1374	chr1	1374	41812043	41812543	-0.710008	0.15309	Non-significant
1375	chr1	1375	41813394	41813894	1.64469	0.242085	Non-significant
1376	chr1	1376	41814243	41814743	1.23742	0.000123328	e12.5 enriched
1377	chr1	1377	41815036	41815536	0.100601	0.318933	Non-significant
1378	chr1	1378	41822625	41823125	-0.889551	0.736358	Non-significant
1379	chr1	1379	41825170	41825670	-3.94345	0.0024582	e16.5 enriched
1380	chr1	1380	41857340	41857840	-3.39194	0.0251135	e16.5 enriched
1381	chr1	1381	41888183	41888683	-1.11037	0.068543	e16.5 enriched
1382	chr1	1382	41888843	41889343	2.50706	0.153994	Non-significant
1383	chr1	1383	41889675	41890175	0.0965272	0.826575	Non-significant
1384	chr1	1384	41890605	41891105	-0.188888	0.856107	Non-significant
1385	chr1	1385	41891688	41892188	0.657647	0.475953	Non-significant
1386	chr1	1386	41892382	41892882	-0.0238962	0.810261	Non-significant
1387	chr1	1387	41897727	41898227	0.959416	0.479572	Non-significant
1388	chr1	1388	41909711	41910211	-0.42284	0.205222	Non-significant
1389	chr1	1389	41916724	41917224	-1.43522	0.41258	Non-significant
1390	chr1	1390	41918513	41919013	2.69122	1.43028e-06	e12.5 enriched
1391	chr1	1391	41935887	41936387	2.6561	0.0560834	e12.5 enriched
1392	chr1	1392	41981413	41981913	0.946122	0.479721	Non-significant
1393	chr1	1393	42018927	42019427	0.558024	0.563116	Non-significant
1394	chr1	1394	42066323	42066823	1.55481	0.318279	Non-significant
1395	chr1	1395	42082866	42083366	-0.612527	0.997169	Non-significant
1396	chr1	1396	42096038	42096538	-2.2611	0.101613	Non-significant
1397	chr1	1397	42106386	42106886	1.60926	0.0337461	e12.5 enriched
1398	chr1	1398	42107495	42107995	3.45163	0.00635172	e12.5 enriched
1399	chr1	1399	42152080	42152580	2.77706	0.0191104	e12.5 enriched
1400	chr1	1400	42229585	42230085	-2.09102	0.00018456	e16.5 enriched
1401	chr1	1401	42230600	42231100	-3.01863	5.07559e-06	e16.5 enriched
1402	chr1	1402	42233172	42233672	1.34752	0.327657	Non-significant
1403	chr1	1403	42241184	42241684	-0.403269	0.130817	Non-significant
1404	chr1	1404	42242705	42243205	2.15888	0.026949	e12.5 enriched
1405	chr1	1405	42243214	42243714	-0.256972	0.991609	Non-significant
1406	chr1	1406	42243776	42244276	0.6376	0.393423	Non-significant
1407	chr1	1407	42244292	42244792	-0.736391	0.995579	Non-significant
1408	chr1	1408	42249025	42249525	-3.26452	0.0452844	e16.5 enriched
1409	chr1	1409	42255595	42256095	-0.498857	0.742422	Non-significant
1410	chr1	1410	42256876	42257376	0.977924	0.00645533	Non-significant
1411	chr1	1411	42257796	42258296	0.856136	0.0524167	Non-significant
1412	chr1	1412	42258486	42258986	-0.347994	0.998492	Non-significant
1413	chr1	1413	42259267	42259767	-1.601	0.127145	Non-significant
1414	chr1	1414	42259890	42260390	-0.0892044	0.290237	Non-significant
1415	chr1	1415	42260498	42260998	-0.641549	0.70049	Non-significant
1416	chr1	1416	42261554	42262054	0.465839	0.706316	Non-significant
1417	chr1	1417	42262610	42263110	0.697083	0.996758	Non-significant
1418	chr1	1418	42277076	42277576	-0.499446	0.796054	Non-significant
1419	chr1	1419	42277734	42278234	0.419569	0.404753	Non-significant
1420	chr1	1420	42351811	42352311	0.414065	0.709686	Non-significant
1421	chr1	1421	42354012	42354512	2.14065	0.0820011	e12.5 enriched
1422	chr1	1422	42355130	42355630	0.858328	0.735349	Non-significant
1423	chr1	1423	42365904	42366404	-1.04067	0.0784264	e16.5 enriched
1424	chr1	1424	42398685	42399185	1.90575	0.12665	Non-significant
1425	chr1	1425	42444507	42445007	-2.3432	0.699552	Non-significant
1426	chr1	1426	42471807	42472307	-1.35647	0.41445	Non-significant
1427	chr1	1427	42472394	42472894	0.748767	0.818899	Non-significant
1428	chr1	1428	42473347	42473847	-0.658274	0.997603	Non-significant
1429	chr1	1429	42490744	42491244	2.29312	0.0308036	e12.5 enriched
1430	chr1	1430	42491585	42492085	1.00373	0.0246937	e12.5 enriched
1431	chr1	1431	42504483	42504983	2.20963	0.12806	Non-significant
1432	chr1	1432	42505145	42505645	0.34666	0.997684	Non-significant
1433	chr1	1433	42538878	42539378	-0.0896032	0.62948	Non-significant
1434	chr1	1434	42539523	42540023	0.182596	0.875619	Non-significant
1435	chr1	1435	42540126	42540626	0.146287	0.916994	Non-significant
1436	chr1	1436	42543290	42543790	1.40922	0.0279519	e12.5 enriched
1437	chr1	1437	42605009	42605509	-1.55387	0.652135	Non-significant
1438	chr1	1438	42606283	42606783	-0.971182	0.792845	Non-significant
1439	chr1	1439	42628826	42629326	0.244081	0.181261	Non-significant
1440	chr1	1440	42629678	42630178	-0.416009	0.990137	Non-significant
1441	chr1	1441	42631222	42631722	2.18448	0.411647	Non-significant
1442	chr1	1442	42648399	42648899	-0.133082	0.706302	Non-significant
1443	chr1	1443	42655260	42655760	1.20031	0.564093	Non-significant
1444	chr1	1444	42667473	42667973	-2.86595	0.0799609	e16.5 enriched
1445	chr1	1445	42677648	42678148	-0.978646	0.702924	Non-significant
1446	chr1	1446	42678535	42679035	0.536402	0.323483	Non-significant
1447	chr1	1447	42679487	42679987	-0.764755	0.645138	Non-significant
1448	chr1	1448	42680572	42681072	-0.0961107	0.811898	Non-significant
1449	chr1	1449	42682958	42683458	-0.0853933	0.467757	Non-significant
1450	chr1	1450	42684214	42684714	0.32521	0.676837	Non-significant
1451	chr1	1451	42684720	42685220	1.30084	0.0144361	e12.5 enriched
1452	chr1	1452	42685226	42685726	-0.186778	0.532867	Non-significant
1453	chr1	1453	42686058	42686558	-0.391785	0.581621	Non-significant
1454	chr1	1454	42686622	42687122	-0.520239	0.204632	Non-significant
1455	chr1	1455	42687287	42687787	-0.192872	0.994556	Non-significant
1456	chr1	1456	42688191	42688691	0.989504	0.130817	Non-significant
1457	chr1	1457	42690114	42690614	-0.471271	0.801677	Non-significant
1458	chr1	1458	42691514	42692014	1.24048	0.0192291	e12.5 enriched
1459	chr1	1459	42692015	42692515	-0.222795	0.589146	Non-significant
1460	chr1	1460	42692945	42693445	-0.107891	0.615817	Non-significant
1461	chr1	1461	42693755	42694255	-0.375063	0.664904	Non-significant
1462	chr1	1462	42694682	42695182	-0.291516	0.434403	Non-significant
1463	chr1	1463	42695487	42695987	-0.438193	0.265801	Non-significant
1464	chr1	1464	42696426	42696926	1.0801	0.19369	Non-significant
1465	chr1	1465	42697599	42698099	0.53897	0.419125	Non-significant
1466	chr1	1466	42698109	42698609	0.592187	0.20767	Non-significant
1467	chr1	1467	42699310	42699810	2.37432	0.00207032	e12.5 enriched
1468	chr1	1468	42700105	42700605	0.37843	0.99399	Non-significant
1469	chr1	1469	42700645	42701145	0.330681	0.676268	Non-significant
1470	chr1	1470	42701433	42701933	0.422294	0.31634	Non-significant
1471	chr1	1471	42702105	42702605	-0.599951	0.138754	Non-significant
1472	chr1	1472	42703699	42704199	0.634736	0.239734	Non-significant
1473	chr1	1473	42704222	42704722	0.0263316	0.366026	Non-significant
1474	chr1	1474	42704967	42705467	0.775137	0.223067	Non-significant
1475	chr1	1475	42705568	42706068	-0.46742	0.849962	Non-significant
1476	chr1	1476	42707089	42707589	-0.509863	0.648381	Non-significant
1477	chr1	1477	42708175	42708675	0.90097	0.0487867	Non-significant
1478	chr1	1478	42708733	42709233	0.311497	0.652282	Non-significant
1479	chr1	1479	42709351	42709851	0.219254	0.826575	Non-significant
1480	chr1	1480	42710180	42710680	-0.1571	0.61442	Non-significant
1481	chr1	1481	42711393	42711893	0.358826	0.34967	Non-significant
1482	chr1	1482	42711905	42712405	0.750439	0.129683	Non-significant
1483	chr1	1483	42713504	42714004	0.24493	0.381817	Non-significant
1484	chr1	1484	42714458	42714958	-0.531462	0.234967	Non-significant
1485	chr1	1485	42718471	42718971	-0.944809	0.137377	Non-significant
1486	chr1	1486	42719256	42719756	0.269551	0.998694	Non-significant
1487	chr1	1487	42740671	42741171	0.859004	0.735349	Non-significant
1488	chr1	1488	42743149	42743649	-0.0245186	1	Non-significant
1489	chr1	1489	42743698	42744198	-2.24055	0.157507	Non-significant
1490	chr1	1490	42763991	42764491	0.265055	0.593168	Non-significant
1491	chr1	1491	42774969	42775469	-0.655927	0.157717	Non-significant
1492	chr1	1492	42779741	42780241	0.607703	0.81585	Non-significant
1493	chr1	1493	42783263	42783763	1.85192	0.179132	Non-significant
1494	chr1	1494	42811587	42812087	-0.356826	0.654721	Non-significant
1495	chr1	1495	42850970	42851470	-0.00245077	0.743083	Non-significant
1496	chr1	1496	42851797	42852297	-0.0837498	0.597642	Non-significant
1497	chr1	1497	42876142	42876642	-0.0493222	0.16586	Non-significant
1498	chr1	1498	42876693	42877193	2.85834	7.37417e-06	e12.5 enriched
1499	chr1	1499	42877204	42877704	3.9212	8.44729e-06	e12.5 enriched
1500	chr1	1500	42888101	42888601	1.95724	0.0583268	e12.5 enriched
1501	chr1	1501	42888770	42889270	1.10763	0.168046	Non-significant
1502	chr1	1502	42889341	42889841	0.962656	0.00275137	Non-significant
1503	chr1	1503	42914981	42915481	-0.234026	0.372732	Non-significant
1504	chr1	1504	42923831	42924331	0.974701	0.268318	Non-significant
1505	chr1	1505	42933075	42933575	-0.553448	1	Non-significant
1506	chr1	1506	42952705	42953205	0.54473	0.297942	Non-significant
1507	chr1	1507	42953361	42953861	-0.818926	0.317366	Non-significant
1508	chr1	1508	42961862	42962362	-0.567774	0.256363	Non-significant
1509	chr1	1509	43005956	43006456	0.481979	0.353707	Non-significant
1510	chr1	1510	43040909	43041409	0.732755	0.742422	Non-significant
1511	chr1	1511	43042216	43042716	-0.125507	0.415387	Non-significant
1512	chr1	1512	43045521	43046021	1.25954	0.606652	Non-significant
1513	chr1	1513	43051854	43052354	-3.49278	0.0560834	e16.5 enriched
1514	chr1	1514	43065851	43066351	-0.451121	0.618841	Non-significant
1515	chr1	1515	43091222	43091722	1.24399	0.784839	Non-significant
1516	chr1	1516	43091741	43092241	0.781722	0.656219	Non-significant
1517	chr1	1517	43092342	43092842	0.170583	0.926455	Non-significant
1518	chr1	1518	43092983	43093483	-0.784529	0.402519	Non-significant
1519	chr1	1519	43097942	43098442	0.421378	0.0694296	Non-significant
1520	chr1	1520	43098451	43098951	0.0508358	0.49052	Non-significant
1521	chr1	1521	43110508	43111008	1.62222	0.0815742	e12.5 enriched
1522	chr1	1522	43112845	43113345	1.61109	0.480604	Non-significant
1523	chr1	1523	43139535	43140035	0.976655	0.449968	Non-significant
1524	chr1	1524	43163693	43164193	0.376291	0.228186	Non-significant
1525	chr1	1525	43250266	43250766	-2.0046	0.25383	Non-significant
1526	chr1	1526	43264334	43264834	-0.363736	0.195733	Non-significant
1527	chr1	1527	43285582	43286082	-1.69767	0.0515319	e16.5 enriched
1528	chr1	1528	43299381	43299881	-1.61199	0.00550787	e16.5 enriched
1529	chr1	1529	43310291	43310791	-1.61963	0.318279	Non-significant
1530	chr1	1530	43311002	43311502	-0.235009	0.479721	Non-significant
1531	chr1	1531	43313961	43314461	-2.10616	0.12665	Non-significant
1532	chr1	1532	43316971	43317471	-1.66571	0.318279	Non-significant
1533	chr1	1533	43347058	43347558	-0.98848	0.522328	Non-significant
1534	chr1	1534	43349914	43350414	4.037	0.0108861	e12.5 enriched
1535	chr1	1535	43358159	43358659	0.598725	0.567704	Non-significant
1536	chr1	1536	43366365	43366865	-0.410902	0.833576	Non-significant
1537	chr1	1537	43371316	43371816	-1.40295	0.156883	Non-significant
1538	chr1	1538	43426565	43427065	-2.19769	0.0564112	e16.5 enriched
1539	chr1	1539	43444909	43445409	-0.23192	0.26634	Non-significant
1540	chr1	1540	43445422	43445922	0.523312	0.0118889	Non-significant
1541	chr1	1541	43445970	43446470	0.341974	0.10409	Non-significant
1542	chr1	1542	43446839	43447339	0.438944	0.219205	Non-significant
1543	chr1	1543	43465488	43465988	-0.011744	0.656015	Non-significant
1544	chr1	1544	43468859	43469359	-1.31259	0.102298	Non-significant
1545	chr1	1545	43495757	43496257	-0.23024	1	Non-significant
1546	chr1	1546	43504200	43504700	-0.346076	0.0843684	Non-significant
1547	chr1	1547	43511046	43511546	0.878888	1	Non-significant
1548	chr1	1548	43531335	43531835	-0.907378	0.41445	Non-significant
1549	chr1	1549	43568763	43569263	0.409883	0.735349	Non-significant
1550	chr1	1550	43594672	43595172	-2.445	0.0936003	e16.5 enriched
1551	chr1	1551	43615973	43616473	0.255638	0.5639	Non-significant
1552	chr1	1552	43633522	43634022	0.17487	0.770661	Non-significant
1553	chr1	1553	43694750	43695250	-1.15755	0.0043557	e16.5 enriched
1554	chr1	1554	43698465	43698965	-1.60867	0.00197221	e16.5 enriched
1555	chr1	1555	43729938	43730438	-3.07178	0.0110055	e16.5 enriched
1556	chr1	1556	43730490	43730990	-2.66636	7.78933e-06	e16.5 enriched
1557	chr1	1557	43738107	43738607	-0.419565	0.685089	Non-significant
1558	chr1	1558	43760066	43760566	-0.610983	0.994905	Non-significant
1559	chr1	1559	43826826	43827326	-0.386036	0.132871	Non-significant
1560	chr1	1560	43827619	43828119	-0.276795	0.636381	Non-significant
1561	chr1	1561	43828198	43828698	0.26158	0.06748	Non-significant
1562	chr1	1562	43882597	43883097	3.28056	0.0331561	e12.5 enriched
1563	chr1	1563	43895423	43895923	-1.65134	0.991508	Non-significant
1564	chr1	1564	43896495	43896995	1.0401	0.256999	Non-significant
1565	chr1	1565	43898938	43899438	0.851465	0.059223	Non-significant
1566	chr1	1566	43899555	43900055	1.07286	0.174144	Non-significant
1567	chr1	1567	43932938	43933438	-0.757011	0.279513	Non-significant
1568	chr1	1568	43933646	43934146	-0.0263169	0.983497	Non-significant
1569	chr1	1569	44041737	44042237	0.229743	0.47419	Non-significant
1570	chr1	1570	44042392	44042892	-0.799016	0.591869	Non-significant
1571	chr1	1571	44101417	44101917	0.707488	0.120994	Non-significant
1572	chr1	1572	44102265	44102765	0.24998	0.636625	Non-significant
1573	chr1	1573	44118666	44119166	0.108736	0.696721	Non-significant
1574	chr1	1574	44119687	44120187	0.636332	0.239749	Non-significant
1575	chr1	1575	44147114	44147614	0.0829218	0.221328	Non-significant
1576	chr1	1576	44147669	44148169	0.316333	0.313409	Non-significant
1577	chr1	1577	44148701	44149201	-1.18365	0.30209	Non-significant
1578	chr1	1578	44155315	44155815	-0.732168	0.996037	Non-significant
1579	chr1	1579	44214462	44214962	-2.59735	0.0933387	e16.5 enriched
1580	chr1	1580	44229007	44229507	-0.513389	0.318524	Non-significant
1581	chr1	1581	44551366	44551866	0.97945	0.00638441	Non-significant
1582	chr1	1582	44552306	44552806	0.423249	0.291146	Non-significant
1583	chr1	1583	44553183	44553683	1.71431	0.00193385	e12.5 enriched
1584	chr1	1584	44585131	44585631	-1.98786	0.0581256	e16.5 enriched
1585	chr1	1585	44591717	44592217	-0.217479	0.368773	Non-significant
1586	chr1	1586	44645846	44646346	3.36739	0.177974	Non-significant
1587	chr1	1587	44745626	44746126	1.18428	0.255728	Non-significant
1588	chr1	1588	44944639	44945139	-1.60499	0.562532	Non-significant
1589	chr1	1589	45313893	45314393	0.205357	0.638883	Non-significant
1590	chr1	1590	45431808	45432308	-1.24983	0.0344714	e16.5 enriched
1591	chr1	1591	45502190	45502690	0.741651	0.0325336	Non-significant
1592	chr1	1592	45502872	45503372	0.815292	0.0370286	Non-significant
1593	chr1	1593	45672717	45673217	-1.30514	0.156054	Non-significant
1594	chr1	1594	45766117	45766617	1.69444	0.360438	Non-significant
1595	chr1	1595	45794880	45795380	-0.106842	0.358093	Non-significant
1596	chr1	1596	45795483	45795983	-0.40603	0.215353	Non-significant
1597	chr1	1597	45796024	45796524	-1.18868	0.104238	Non-significant
1598	chr1	1598	45816788	45817288	2.37965	0.0452844	e12.5 enriched
1599	chr1	1599	45825106	45825606	1.90392	0.080796	e12.5 enriched
1600	chr1	1600	45925395	45925895	0.228269	0.076426	Non-significant
1601	chr1	1601	45926090	45926590	1.29487	0.104832	Non-significant
1602	chr1	1602	46022218	46022718	0.416138	0.525638	Non-significant
1603	chr1	1603	46066327	46066827	0.555492	0.498859	Non-significant
1604	chr1	1604	46066847	46067347	0.645738	0.367603	Non-significant
1605	chr1	1605	46408101	46408601	2.6473	0.157507	Non-significant
1606	chr1	1606	46425011	46425511	0.919947	0.15309	Non-significant
1607	chr1	1607	46425516	46426016	0.614121	0.064107	Non-significant
1608	chr1	1608	46830008	46830508	1.27221	0.000437911	e12.5 enriched
1609	chr1	1609	46849707	46850207	0.278062	0.0547576	Non-significant
1610	chr1	1610	46852617	46853117	-0.658533	0.842929	Non-significant
1611	chr1	1611	46853319	46853819	-0.224995	0.543277	Non-significant
1612	chr1	1612	46853894	46854394	-0.231055	0.915862	Non-significant
1613	chr1	1613	46887614	46888114	1.93279	0.157507	Non-significant
1614	chr1	1614	47093234	47093734	-2.74177	0.315617	Non-significant
1615	chr1	1615	47102405	47102905	1.23987	0.317553	Non-significant
1616	chr1	1616	47103468	47103968	0.772087	0.994904	Non-significant
1617	chr1	1617	47104121	47104621	3.70309	0.0452844	e12.5 enriched
1618	chr1	1618	47163751	47164251	1.34166	0.0921626	e12.5 enriched
1619	chr1	1619	47164335	47164835	-2.80673	0.12928	Non-significant
1620	chr1	1620	47277764	47278264	-0.703489	0.831638	Non-significant
1621	chr1	1621	47278571	47279071	-0.806232	0.00919266	Non-significant
1622	chr1	1622	47310543	47311043	-1.38021	0.0375022	e16.5 enriched
1623	chr1	1623	47346590	47347090	-2.65367	1	Non-significant
1624	chr1	1624	47400855	47401355	-0.722609	0.413515	Non-significant
1625	chr1	1625	47405094	47405594	-0.871512	0.379593	Non-significant
1626	chr1	1626	47446333	47446833	0.0581157	0.548784	Non-significant
1627	chr1	1627	47448062	47448562	-3.86419	0.102042	Non-significant
1628	chr1	1628	47448691	47449191	-1.38463	0.533961	Non-significant
1629	chr1	1629	47466424	47466924	-3.95708	0.0251135	e16.5 enriched
1630	chr1	1630	47646587	47647087	-1.18059	0.0041118	e16.5 enriched
1631	chr1	1631	48109219	48109719	0.0463482	0.16552	Non-significant
1632	chr1	1632	48411600	48412100	2.85428	0.0930776	e12.5 enriched
1633	chr1	1633	48617053	48617553	-2.00594	0.0943886	e16.5 enriched
1634	chr1	1634	48792479	48792979	-0.0470051	0.656015	Non-significant
1635	chr1	1635	49794803	49795303	-0.579717	0.99861	Non-significant
1636	chr1	1636	50647191	50647691	-0.138788	0.481487	Non-significant
1637	chr1	1637	50685964	50686464	-0.73906	1	Non-significant
1638	chr1	1638	50897651	50898151	0.401145	0.597108	Non-significant
1639	chr1	1639	50898287	50898787	-0.162134	0.56547	Non-significant
1640	chr1	1640	50924730	50925230	-1.92272	0.242553	Non-significant
1641	chr1	1641	50925691	50926191	0.187603	0.842574	Non-significant
1642	chr1	1642	50926653	50927153	0.306837	0.151808	Non-significant
1643	chr1	1643	50927176	50927676	0.360578	0.325465	Non-significant
1644	chr1	1644	50927721	50928221	-0.00192503	0.507493	Non-significant
1645	chr1	1645	50928514	50929014	-0.203101	0.999434	Non-significant
1646	chr1	1646	50940043	50940543	3.15021	0.0190419	e12.5 enriched
1647	chr1	1647	50962229	50962729	1.31969	0.0440528	e12.5 enriched
1648	chr1	1648	51044837	51045337	-1.86155	0.243021	Non-significant
1649	chr1	1649	51075736	51076236	-1.84388	0.997603	Non-significant
1650	chr1	1650	51076334	51076834	-0.664509	0.57177	Non-significant
1651	chr1	1651	51094055	51094555	-0.892481	0.994931	Non-significant
1652	chr1	1652	51094645	51095145	2.83155	0.000201211	e12.5 enriched
1653	chr1	1653	51096717	51097217	0.0223593	0.366196	Non-significant
1654	chr1	1654	51125773	51126273	-0.391501	0.236092	Non-significant
1655	chr1	1655	51126281	51126781	-2.30325	0.00585939	e16.5 enriched
1656	chr1	1656	51132071	51132571	-2.42424	0.0581256	e16.5 enriched
1657	chr1	1657	51133126	51133626	-2.92769	0.562532	Non-significant
1658	chr1	1658	51148439	51148939	-0.286879	0.708557	Non-significant
1659	chr1	1659	51149394	51149894	-3.28942	0.0333498	e16.5 enriched
1660	chr1	1660	51191700	51192200	-1.30939	0.360438	Non-significant
1661	chr1	1661	51192390	51192890	0.178157	0.596149	Non-significant
1662	chr1	1662	51198915	51199415	-1.4943	0.202959	Non-significant
1663	chr1	1663	51216200	51216700	-0.937457	0.244804	Non-significant
1664	chr1	1664	51244493	51244993	-1.42015	1	Non-significant
1665	chr1	1665	51272549	51273049	0.659343	0.0709056	Non-significant
1666	chr1	1666	51330864	51331364	0.728533	0.562532	Non-significant
1667	chr1	1667	51333913	51334413	-0.326795	0.859711	Non-significant
1668	chr1	1668	51343288	51343788	-3.2635	0.0831616	e16.5 enriched
1669	chr1	1669	51349249	51349749	0.192323	0.762332	Non-significant
1670	chr1	1670	51359952	51360452	3.02881	0.0831616	e12.5 enriched
1671	chr1	1671	51363139	51363639	-1.76416	0.157507	Non-significant
1672	chr1	1672	51365111	51365611	-2.35014	0.0308871	e16.5 enriched
1673	chr1	1673	51382791	51383291	-3.40846	0.0251135	e16.5 enriched
1674	chr1	1674	51418660	51419160	-2.42436	0.318279	Non-significant
1675	chr1	1675	51446040	51446540	-2.43098	0.127757	Non-significant
1676	chr1	1676	51458933	51459433	-2.178	0.12806	Non-significant
1677	chr1	1677	51477459	51477959	0.557396	0.647083	Non-significant
1678	chr1	1678	51478214	51478714	-0.151843	0.483531	Non-significant
1679	chr1	1679	51509008	51509508	1.48741	0.318279	Non-significant
1680	chr1	1680	51551593	51552093	2.78875	0.200267	Non-significant
1681	chr1	1681	51593650	51594150	-0.483055	0.737368	Non-significant
1682	chr1	1682	51596911	51597411	-0.672565	0.323483	Non-significant
1683	chr1	1683	51600358	51600858	-1.16875	0.657311	Non-significant
1684	chr1	1684	51607385	51607885	-0.440814	0.350836	Non-significant
1685	chr1	1685	51608431	51608931	-1.53792	0.0583268	e16.5 enriched
1686	chr1	1686	51615410	51615910	0.0510078	0.76603	Non-significant
1687	chr1	1687	51617344	51617844	0.364122	0.192352	Non-significant
1688	chr1	1688	51617931	51618431	0.176664	0.818728	Non-significant
1689	chr1	1689	51622126	51622626	2.9106	0.00056453	e12.5 enriched
1690	chr1	1690	51622880	51623380	2.05195	0.0193025	e12.5 enriched
1691	chr1	1691	51628050	51628550	-0.648415	0.631426	Non-significant
1692	chr1	1692	51633785	51634285	-0.742111	0.808667	Non-significant
1693	chr1	1693	51636653	51637153	0.203004	0.167572	Non-significant
1694	chr1	1694	51643623	51644123	0.96599	0.361712	Non-significant
1695	chr1	1695	51644359	51644859	-0.0544873	0.550945	Non-significant
1696	chr1	1696	51647163	51647663	-0.546031	0.319584	Non-significant
1697	chr1	1697	51647738	51648238	0.0147712	0.318524	Non-significant
1698	chr1	1698	51650210	51650710	0.352948	0.417852	Non-significant
1699	chr1	1699	51687844	51688344	-1.58642	0.0564988	e16.5 enriched
1700	chr1	1700	51696880	51697380	0.106326	0.750253	Non-significant
1701	chr1	1701	51697512	51698012	0.28996	0.56004	Non-significant
1702	chr1	1702	51720246	51720746	-1.6243	0.772956	Non-significant
1703	chr1	1703	51795827	51796327	0.763507	0.523982	Non-significant
1704	chr1	1704	51797566	51798066	0.258322	0.800873	Non-significant
1705	chr1	1705	51802515	51803015	-4.05583	0.0554327	e16.5 enriched
1706	chr1	1706	51823517	51824017	0.238824	0.787517	Non-significant
1707	chr1	1707	51871208	51871708	-0.744744	0.413515	Non-significant
1708	chr1	1708	51907617	51908117	-0.516417	0.479721	Non-significant
1709	chr1	1709	51912873	51913373	-0.351013	0.742422	Non-significant
1710	chr1	1710	51914902	51915402	0.245362	0.0861151	Non-significant
1711	chr1	1711	51915415	51915915	0.0026628	0.523466	Non-significant
1712	chr1	1712	51922775	51923275	0.940041	0.24443	Non-significant
1713	chr1	1713	51944789	51945289	-0.223406	0.74141	Non-significant
1714	chr1	1714	51969061	51969561	2.06841	0.480604	Non-significant
1715	chr1	1715	52004030	52004530	-1.22494	0.311498	Non-significant
1716	chr1	1716	52008419	52008919	1.48793	0.0509991	e12.5 enriched
1717	chr1	1717	52039000	52039500	0.353621	0.656015	Non-significant
1718	chr1	1718	52042975	52043475	-0.158747	0.249644	Non-significant
1719	chr1	1719	52051449	52051949	0.029625	0.565656	Non-significant
1720	chr1	1720	52079615	52080115	1.80128	0.00347823	e12.5 enriched
1721	chr1	1721	52080488	52080988	2.0892	0.000312991	e12.5 enriched
1722	chr1	1722	52098783	52099283	1.10752	0.152544	Non-significant
1723	chr1	1723	52113630	52114130	-0.477983	0.186586	Non-significant
1724	chr1	1724	52119128	52119628	-0.0294626	0.90492	Non-significant
1725	chr1	1725	52119698	52120198	-0.568852	0.135108	Non-significant
1726	chr1	1726	52146557	52147057	0.595188	0.0387703	Non-significant
1727	chr1	1727	52217763	52218263	-0.852951	0.564093	Non-significant
1728	chr1	1728	52231560	52232060	0.105864	0.995702	Non-significant
1729	chr1	1729	52232189	52232689	-0.236629	0.788142	Non-significant
1730	chr1	1730	52233087	52233587	0.284693	0.388727	Non-significant
1731	chr1	1731	52233597	52234097	-0.118794	0.227043	Non-significant
1732	chr1	1732	52280133	52280633	-0.767029	0.704049	Non-significant
1733	chr1	1733	52299541	52300041	-0.21246	0.70743	Non-significant
1734	chr1	1734	52301162	52301662	-3.11473	0.178552	Non-significant
1735	chr1	1735	52302511	52303011	0.513712	0.490573	Non-significant
1736	chr1	1736	52305562	52306062	1.19613	0.168769	Non-significant
1737	chr1	1737	52306080	52306580	-1.07222	0.414839	Non-significant
1738	chr1	1738	52306785	52307285	-0.341881	0.989301	Non-significant
1739	chr1	1739	52311925	52312425	1.17651	0.256363	Non-significant
1740	chr1	1740	52331396	52331896	-0.0463745	0.810261	Non-significant
1741	chr1	1741	52331946	52332446	0.455719	0.408113	Non-significant
1742	chr1	1742	52396492	52396992	0.477556	0.318524	Non-significant
1743	chr1	1743	52465210	52465710	-0.448299	0.998694	Non-significant
1744	chr1	1744	52470680	52471180	0.836972	0.364911	Non-significant
1745	chr1	1745	52499492	52499992	-0.800763	0.73081	Non-significant
1746	chr1	1746	52500162	52500662	0.383711	0.338991	Non-significant
1747	chr1	1747	52500675	52501175	-0.333505	0.722906	Non-significant
1748	chr1	1748	52527607	52528107	1.31563	0.243021	Non-significant
1749	chr1	1749	52597206	52597706	-0.51812	0.0361174	Non-significant
1750	chr1	1750	52630426	52630926	0.263678	0.417514	Non-significant
1751	chr1	1751	52631125	52631625	0.00723517	0.329888	Non-significant
1752	chr1	1752	52648066	52648566	-0.130708	0.718469	Non-significant
1753	chr1	1753	52718025	52718525	-0.290668	0.590937	Non-significant
1754	chr1	1754	52726212	52726712	-0.655528	0.579859	Non-significant
1755	chr1	1755	52727169	52727669	1.4568	0.0395114	e12.5 enriched
1756	chr1	1756	52748229	52748729	-0.573013	0.814054	Non-significant
1757	chr1	1757	52755319	52755819	1.96507	0.157507	Non-significant
1758	chr1	1758	52816845	52817345	-0.476288	0.323088	Non-significant
1759	chr1	1759	52817348	52817848	-0.573845	0.209872	Non-significant
1760	chr1	1760	52820629	52821129	-1.57471	0.15564	Non-significant
1761	chr1	1761	52844090	52844590	-1.64312	0.0439471	e16.5 enriched
1762	chr1	1762	52844764	52845264	0.292673	0.672798	Non-significant
1763	chr1	1763	52845383	52845883	0.0949585	0.201668	Non-significant
1764	chr1	1764	52853992	52854492	-1.92847	0.179132	Non-significant
1765	chr1	1765	52951442	52951942	-2.13676	0.411647	Non-significant
1766	chr1	1766	52952533	52953033	-0.816272	0.533775	Non-significant
1767	chr1	1767	52953464	52953964	1.76015	0.0504708	e12.5 enriched
1768	chr1	1768	52971837	52972337	-2.30819	0.00089404	e16.5 enriched
1769	chr1	1769	53053014	53053514	-0.535863	0.293167	Non-significant
1770	chr1	1770	53061811	53062311	1.72381	0.4762	Non-significant
1771	chr1	1771	53191235	53191735	1.30584	0.562532	Non-significant
1772	chr1	1772	53296787	53297287	-0.252493	0.556193	Non-significant
1773	chr1	1773	53297346	53297846	-0.360898	0.849574	Non-significant
1774	chr1	1774	53313400	53313900	0.0765159	0.84009	Non-significant
1775	chr1	1775	53352465	53352965	0.0393632	0.98082	Non-significant
1776	chr1	1776	53377417	53377917	3.16155	0.0831616	e12.5 enriched
1777	chr1	1777	53378066	53378566	0.653553	0.102643	Non-significant
1778	chr1	1778	53384134	53384634	-2.40649	0.0500776	e16.5 enriched
1779	chr1	1779	53423094	53423594	0.398797	0.999201	Non-significant
1780	chr1	1780	53706583	53707083	0.588471	0.0287814	Non-significant
1781	chr1	1781	53715367	53715867	2.55984	0.153994	Non-significant
1782	chr1	1782	53739987	53740487	0.820491	0.814968	Non-significant
1783	chr1	1783	53740838	53741338	1.15266	0.107435	Non-significant
1784	chr1	1784	53748411	53748911	1.54077	0.179132	Non-significant
1785	chr1	1785	53784279	53784779	1.08889	0.0317854	e12.5 enriched
1786	chr1	1786	53784939	53785439	0.933649	0.107477	Non-significant
1787	chr1	1787	53823772	53824272	0.386147	0.201933	Non-significant
1788	chr1	1788	53846477	53846977	2.48908	0.315617	Non-significant
1789	chr1	1789	53909092	53909592	-0.0559496	0.651631	Non-significant
1790	chr1	1790	53927531	53928031	-0.749838	0.768808	Non-significant
1791	chr1	1791	53940559	53941059	0.835944	0.214135	Non-significant
1792	chr1	1792	54039027	54039527	1.07995	0.474444	Non-significant
1793	chr1	1793	54041239	54041739	1.76726	0.102298	Non-significant
1794	chr1	1794	54119623	54120123	1.96865	0.0503395	e12.5 enriched
1795	chr1	1795	54194055	54194555	0.216165	0.785933	Non-significant
1796	chr1	1796	54194643	54195143	0.918208	0.255913	Non-significant
1797	chr1	1797	54250488	54250988	-0.122317	0.633523	Non-significant
1798	chr1	1798	54381271	54381771	1.27487	0.585746	Non-significant
1799	chr1	1799	54438752	54439252	0.054985	0.798793	Non-significant
1800	chr1	1800	54443606	54444106	0.97273	0.999434	Non-significant
1801	chr1	1801	54484865	54485365	2.00875	0.0579738	e12.5 enriched
1802	chr1	1802	54492331	54492831	0	1	Non-significant
1803	chr1	1803	54555624	54556124	-0.621017	0.179712	Non-significant
1804	chr1	1804	54556920	54557420	0.492232	0.0678349	Non-significant
1805	chr1	1805	54557533	54558033	0.121402	0.831979	Non-significant
1806	chr1	1806	54578550	54579050	0.455742	0.489672	Non-significant
1807	chr1	1807	54585448	54585948	0.313086	0.067814	Non-significant
1808	chr1	1808	54597799	54598299	-3.34825	0.0452844	e16.5 enriched
1809	chr1	1809	54639434	54639934	-0.707788	0.984068	Non-significant
1810	chr1	1810	54640088	54640588	-1.8704	0.00721098	e16.5 enriched
1811	chr1	1811	54647162	54647662	0.592452	0.366839	Non-significant
1812	chr1	1812	54664883	54665383	2.58976	0.0809662	e12.5 enriched
1813	chr1	1813	54665910	54666410	-0.473432	0.216746	Non-significant
1814	chr1	1814	54675379	54675879	1.02366	0.156054	Non-significant
1815	chr1	1815	54675955	54676455	0.703415	0.317553	Non-significant
1816	chr1	1816	54690568	54691068	-0.415197	0.480604	Non-significant
1817	chr1	1817	54706559	54707059	3.95571	0.00260068	e12.5 enriched
1818	chr1	1818	54707089	54707589	0.856451	0.592424	Non-significant
1819	chr1	1819	54707755	54708255	0.776666	0.525638	Non-significant
1820	chr1	1820	54715051	54715551	-2.49397	0.00729453	e16.5 enriched
1821	chr1	1821	54734802	54735302	-0.273469	0.620807	Non-significant
1822	chr1	1822	54736844	54737344	1.11512	0.998694	Non-significant
1823	chr1	1823	54737452	54737952	0.339568	0.317314	Non-significant
1824	chr1	1824	54739098	54739598	0.61992	0.364911	Non-significant
1825	chr1	1825	54762164	54762664	2.80797	0.000560707	e12.5 enriched
1826	chr1	1826	54762752	54763252	1.67607	0.179132	Non-significant
1827	chr1	1827	54788294	54788794	2.53769	0.157507	Non-significant
1828	chr1	1828	54789434	54789934	-3.34889	0.0251135	e16.5 enriched
1829	chr1	1829	54791345	54791845	2.20116	9.30284e-06	e12.5 enriched
1830	chr1	1830	54802478	54802978	-1.15536	0.246791	Non-significant
1831	chr1	1831	54832670	54833170	-0.410236	0.507035	Non-significant
1832	chr1	1832	54853474	54853974	-0.614907	0.610884	Non-significant
1833	chr1	1833	54862007	54862507	1.50549	0.314405	Non-significant
1834	chr1	1834	54867382	54867882	1.2326	0.0688196	e12.5 enriched
1835	chr1	1835	54868040	54868540	0.505793	0.16552	Non-significant
1836	chr1	1836	54876866	54877366	0.802507	0.993132	Non-significant
1837	chr1	1837	54877379	54877879	1.31947	0.0104774	e12.5 enriched
1838	chr1	1838	54888421	54888921	-0.351594	0.706302	Non-significant
1839	chr1	1839	54896435	54896935	-0.416305	0.318284	Non-significant
1840	chr1	1840	54898608	54899108	-2.0194	0.261516	Non-significant
1841	chr1	1841	54899157	54899657	-3.05143	0.00150003	e16.5 enriched
1842	chr1	1842	54906314	54906814	1.08191	0.564093	Non-significant
1843	chr1	1843	54907006	54907506	-0.967395	0.653427	Non-significant
1844	chr1	1844	54912054	54912554	-2.12008	0.101613	Non-significant
1845	chr1	1845	54925035	54925535	-0.268612	0.62223	Non-significant
1846	chr1	1846	54925591	54926091	0.0887457	0.568207	Non-significant
1847	chr1	1847	54926249	54926749	-0.374377	0.362341	Non-significant
1848	chr1	1848	54979159	54979659	-0.493601	0.759562	Non-significant
1849	chr1	1849	54983309	54983809	0.0547144	0.762332	Non-significant
1850	chr1	1850	55012431	55012931	-0.117066	0.74141	Non-significant
1851	chr1	1851	55025983	55026483	-1.82925	0.159808	Non-significant
1852	chr1	1852	55026700	55027200	0.294222	0.262551	Non-significant
1853	chr1	1853	55027223	55027723	-0.0538532	0.918553	Non-significant
1854	chr1	1854	55027754	55028254	-0.0258653	0.585224	Non-significant
1855	chr1	1855	55051995	55052495	-0.359918	0.251176	Non-significant
1856	chr1	1856	55052517	55053017	-0.0978289	0.999628	Non-significant
1857	chr1	1857	55082023	55082523	-0.306401	0.318933	Non-significant
1858	chr1	1858	55086848	55087348	0.734622	0.342728	Non-significant
1859	chr1	1859	55087748	55088248	0.230173	0.115076	Non-significant
1860	chr1	1860	55088346	55088846	1.30359	0.00368449	e12.5 enriched
1861	chr1	1861	55088970	55089470	-1.33905	0.0941253	e16.5 enriched
1862	chr1	1862	55130873	55131373	-0.00631916	0.760228	Non-significant
1863	chr1	1863	55131526	55132026	0.613705	0.113598	Non-significant
1864	chr1	1864	55161126	55161626	-0.984047	0.00273382	Non-significant
1865	chr1	1865	55161862	55162362	1.73869	0.410715	Non-significant
1866	chr1	1866	55186789	55187289	4.29579	8.28829e-05	e12.5 enriched
1867	chr1	1867	55191855	55192355	0.835252	0.431391	Non-significant
1868	chr1	1868	55193292	55193792	2.49366	0.015048	e12.5 enriched
1869	chr1	1869	55194383	55194883	0.640419	0.413515	Non-significant
1870	chr1	1870	55198614	55199114	0.386458	0.565656	Non-significant
1871	chr1	1871	55201784	55202284	-0.86399	0.155843	Non-significant
1872	chr1	1872	55210226	55210726	0.719993	0.654721	Non-significant
1873	chr1	1873	55215223	55215723	1.4792	0.655596	Non-significant
1874	chr1	1874	55221304	55221804	2.35127	0.167656	Non-significant
1875	chr1	1875	55223942	55224442	-0.336274	0.597342	Non-significant
1876	chr1	1876	55224550	55225050	-2.45987	0.0118994	e16.5 enriched
1877	chr1	1877	55225241	55225741	-1.64346	0.00296363	e16.5 enriched
1878	chr1	1878	55226283	55226783	0.264003	0.554772	Non-significant
1879	chr1	1879	55236996	55237496	0.00658392	0.804274	Non-significant
1880	chr1	1880	55237611	55238111	0.00574817	0.998105	Non-significant
1881	chr1	1881	55238323	55238823	0.415858	0.658151	Non-significant
1882	chr1	1882	55239228	55239728	-0.744778	0.2922	Non-significant
1883	chr1	1883	55363531	55364031	-0.0787926	0.465749	Non-significant
1884	chr1	1884	55383090	55383590	1.00239	0.00788527	e12.5 enriched
1885	chr1	1885	55404308	55404808	-0.0479602	0.854756	Non-significant
1886	chr1	1886	55405056	55405556	0.641128	0.32518	Non-significant
1887	chr1	1887	55405588	55406088	0.295954	0.441743	Non-significant
1888	chr1	1888	55406089	55406589	0.757134	0.00765116	Non-significant
1889	chr1	1889	55406628	55407128	-1.03652	0.167678	Non-significant
1890	chr1	1890	55407136	55407636	0.680373	0.875788	Non-significant
1891	chr1	1891	55438139	55438639	1.80063	0.0568297	e12.5 enriched
1892	chr1	1892	55449790	55450290	2.60286	0.101613	Non-significant
1893	chr1	1893	55489256	55489756	0.610229	0.702924	Non-significant
1894	chr1	1894	55500975	55501475	-0.0944745	0.321722	Non-significant
1895	chr1	1895	55567843	55568343	0.0846087	0.702924	Non-significant
1896	chr1	1896	55581799	55582299	-0.103761	0.657311	Non-significant
1897	chr1	1897	55590034	55590534	-3.3604	0.316584	Non-significant
1898	chr1	1898	55659844	55660344	-0.688925	0.00168403	Non-significant
1899	chr1	1899	55660621	55661121	-2.80044	0.177974	Non-significant
1900	chr1	1900	55661360	55661860	-2.35701	0.0579249	e16.5 enriched
1901	chr1	1901	55665772	55666272	-0.728382	0.000272692	Non-significant
1902	chr1	1902	55666530	55667030	0.125132	0.465384	Non-significant
1903	chr1	1903	55668494	55668994	0.55618	0.997388	Non-significant
1904	chr1	1904	55672336	55672836	-0.444216	0.563116	Non-significant
1905	chr1	1905	55684480	55684980	1.4243	0.254462	Non-significant
1906	chr1	1906	55702162	55702662	-0.94662	0.311498	Non-significant
1907	chr1	1907	55704629	55705129	-0.0957516	0.56886	Non-significant
1908	chr1	1908	55736293	55736793	-0.747336	0.0404628	Non-significant
1909	chr1	1909	55741836	55742336	-1.41826	0.318279	Non-significant
1910	chr1	1910	55755684	55756184	-0.649527	0.654721	Non-significant
1911	chr1	1911	55758010	55758510	-1.80101	0.179132	Non-significant
1912	chr1	1912	55838098	55838598	-0.28211	0.595379	Non-significant
1913	chr1	1913	55874098	55874598	0.10405	0.862447	Non-significant
1914	chr1	1914	55874679	55875179	-0.420541	0.248691	Non-significant
1915	chr1	1915	55883182	55883682	1.09033	0.156883	Non-significant
1916	chr1	1916	55886330	55886830	-0.100118	0.845602	Non-significant
1917	chr1	1917	55887459	55887959	-1.05482	0.158453	Non-significant
1918	chr1	1918	55888578	55889078	-0.465328	0.421348	Non-significant
1919	chr1	1919	55889242	55889742	1.07342	0.520677	Non-significant
1920	chr1	1920	55890693	55891193	-1.68094	0.424723	Non-significant
1921	chr1	1921	55914313	55914813	-1.16679	0.0709826	e16.5 enriched
1922	chr1	1922	55915930	55916430	-1.4844	0.41258	Non-significant
1923	chr1	1923	55917563	55918063	-1.4554	0.562532	Non-significant
1924	chr1	1924	55960233	55960733	-0.282327	0.836641	Non-significant
1925	chr1	1925	55989779	55990279	-0.27561	0.656015	Non-significant
1926	chr1	1926	56226446	56226946	-2.41284	0.0112072	e16.5 enriched
1927	chr1	1927	56344974	56345474	-1.0854	0.162813	Non-significant
1928	chr1	1928	56671175	56671675	-0.110782	1	Non-significant
1929	chr1	1929	56684542	56685042	-0.538125	0.58871	Non-significant
1930	chr1	1930	56726156	56726656	2.16895	0.00014766	e12.5 enriched
1931	chr1	1931	56732669	56733169	-1.53976	0.475322	Non-significant
1932	chr1	1932	56800531	56801031	1.72366	0.202058	Non-significant
1933	chr1	1933	56815624	56816124	-1.62597	0.0194643	e16.5 enriched
1934	chr1	1934	56833170	56833670	-0.262102	0.517716	Non-significant
1935	chr1	1935	56833928	56834428	2.7449	0.565656	Non-significant
1936	chr1	1936	56835195	56835695	1.29466	0.082186	e12.5 enriched
1937	chr1	1937	56898616	56899116	-0.443446	0.318279	Non-significant
1938	chr1	1938	56905422	56905922	-0.339598	0.656015	Non-significant
1939	chr1	1939	56928691	56929191	-0.640637	0.283841	Non-significant
1940	chr1	1940	56969761	56970261	-0.192038	0.843067	Non-significant
1941	chr1	1941	56970787	56971287	-0.179772	0.734368	Non-significant
1942	chr1	1942	56971346	56971846	0.0369626	0.854271	Non-significant
1943	chr1	1943	56972093	56972593	0.777405	0.0949458	Non-significant
1944	chr1	1944	56972600	56973100	1.0045	0.134012	Non-significant
1945	chr1	1945	56973210	56973710	-0.359495	0.539463	Non-significant
1946	chr1	1946	56975514	56976014	2.89082	0.00642211	e12.5 enriched
1947	chr1	1947	56976045	56976545	0.704914	0.0454474	Non-significant
1948	chr1	1948	56977073	56977573	-0.216275	0.340758	Non-significant
1949	chr1	1949	56977694	56978194	-0.197796	0.397374	Non-significant
1950	chr1	1950	56980664	56981164	-1.33377	0.311498	Non-significant
1951	chr1	1951	56981910	56982410	0.932786	0.702924	Non-significant
1952	chr1	1952	56983178	56983678	0.563553	0.481487	Non-significant
1953	chr1	1953	56984082	56984582	-0.688998	0.522328	Non-significant
1954	chr1	1954	56984596	56985096	0.268756	0.318284	Non-significant
1955	chr1	1955	57009113	57009613	1.4762	0.359166	Non-significant
1956	chr1	1956	57039991	57040491	-0.283735	0.656015	Non-significant
1957	chr1	1957	57080000	57080500	-2.86299	0.0251135	e16.5 enriched
1958	chr1	1958	57083029	57083529	-0.498969	0.27489	Non-significant
1959	chr1	1959	57100569	57101069	1.9949	0.0204438	e12.5 enriched
1960	chr1	1960	57120632	57121132	-4.11014	0.0140959	e16.5 enriched
1961	chr1	1961	57174276	57174776	0.908535	0.179383	Non-significant
1962	chr1	1962	57204406	57204906	-1.79146	0.653427	Non-significant
1963	chr1	1963	57204931	57205431	0.249049	0.705176	Non-significant
1964	chr1	1964	57205535	57206035	0.434414	0.854418	Non-significant
1965	chr1	1965	57211000	57211500	-3.53294	0.0109656	e16.5 enriched
1966	chr1	1966	57213401	57213901	-0.167163	0.529549	Non-significant
1967	chr1	1967	57214219	57214719	0.644816	0.314405	Non-significant
1968	chr1	1968	57217347	57217847	0.0946253	0.799266	Non-significant
1969	chr1	1969	57217996	57218496	2.21219	0.0500776	e12.5 enriched
1970	chr1	1970	57218678	57219178	0.75288	0.989379	Non-significant
1971	chr1	1971	57223147	57223647	-1.62239	0.997603	Non-significant
1972	chr1	1972	57224679	57225179	-5.62805	1.09266e-05	e16.5 enriched
1973	chr1	1973	57265271	57265771	-1.45898	0.0816759	e16.5 enriched
1974	chr1	1974	57266703	57267203	3.7489	0.0452844	e12.5 enriched
1975	chr1	1975	57267212	57267712	1.85754	0.0941253	e12.5 enriched
1976	chr1	1976	57269661	57270161	-0.94007	0.139882	Non-significant
1977	chr1	1977	57328810	57329310	-2.36898	0.157507	Non-significant
1978	chr1	1978	57330148	57330648	-3.04551	0.00706318	e16.5 enriched
1979	chr1	1979	57333806	57334306	-0.932899	0.363422	Non-significant
1980	chr1	1980	57341022	57341522	0.55665	0.812257	Non-significant
1981	chr1	1981	57358566	57359066	0.0377588	0.46596	Non-significant
1982	chr1	1982	57377314	57377814	-0.153258	0.809178	Non-significant
1983	chr1	1983	57377826	57378326	-0.884907	0.453791	Non-significant
1984	chr1	1984	57387827	57388327	-1.32758	0.0155684	e16.5 enriched
1985	chr1	1985	57393981	57394481	-0.424446	0.447868	Non-significant
1986	chr1	1986	57405820	57406320	-0.396332	0.522909	Non-significant
1987	chr1	1987	57406415	57406915	-0.120967	0.929511	Non-significant
1988	chr1	1988	57406935	57407435	0.722644	0.294231	Non-significant
1989	chr1	1989	57423600	57424100	1.27134	0.129938	Non-significant
1990	chr1	1990	57428816	57429316	-0.0812607	0.370892	Non-significant
1991	chr1	1991	57429679	57430179	0.491332	0.576881	Non-significant
1992	chr1	1992	57436340	57436840	-2.91164	0.0191791	e16.5 enriched
1993	chr1	1993	57436879	57437379	-1.28816	0.0768699	e16.5 enriched
1994	chr1	1994	57479264	57479764	-1.53853	0.0943886	e16.5 enriched
1995	chr1	1995	57484857	57485357	1.18379	0.315694	Non-significant
1996	chr1	1996	57497377	57497877	0.217744	0.862302	Non-significant
1997	chr1	1997	57564614	57565114	4.26023	0.0109257	e12.5 enriched
1998	chr1	1998	57607840	57608340	0.988873	0.0876356	Non-significant
1999	chr1	1999	57608576	57609076	2.59058	0.0335514	e12.5 enriched
[truncated: 146,912 more rows]
