# Supplementary material for: Temporal control of progenitor competence shapes maturation in GABAergic neuron development in mice
Source: Nat Neurosci. 2025 Jul 8;28(8):1663–75. doi: 10.1038/s41593-025-01999-y (PMC12321585; doi:10.1038/s41593-025-01999-y)
Supplement: Supplementary file 12 — Subnetworks for APs, BPs and precursors; combinatorial binding scores; stage-specific subnetworks; TFs upstream of maturation genes. [file 41593_2025_1999_MOESM12_ESM.xlsx]

## Sheet: EDF 5a-nodes
	name	type	avg_expression	color	shape	expr_diff	size
1	Pou3f3	TF	0.950343	#E1E6EF	circle	0.21568	2.4
2	Zeb2	TF	0.844612	#A6B6D0	circle	0.457726	2.1
3	Sox11	TF	2.42193	#F6D3DE	circle	-0.204704	2.4
4	Klf6	TF	0.589386	#F9E4EB	circle	-0.140528	2.1
5	Hmga2	TF	1.3004	#E16B8F	circle	-1.18926	3.6
6	Dlx1	TF	0.62837	#F5F6F9	circle	0.0582287	5.1
7	Lhx2	TF	0.647224	#FDF6F8	circle	-0.0137544	5.4
8	Sox21	TF	0.909392	#FDF6F8	circle	-0.028714	5.1
9	Tead2	TF	1.25165	#FDF6F8	circle	0.0252526	3
10	Nr2f1	TF	1.21109	#E88DA9	circle	-0.550557	3.3
11	Plagl1	TF	0.597145	#CDD6E5	circle	0.25636	5.1
12	Creb5	TF	0.585115	#E1E6EF	circle	0.211305	3.6
13	Jun	TF	1.37559	#EB9FB6	circle	-0.478304	2.1
14	Sox9	TF	1.19828	#CDD6E5	circle	0.297595	5.4
15	Pou3f2	TF	0.577944	#92A6C6	circle	0.595704	6
16	Arx	TF	0.270531	#F5F6F9	circle	0.127577	3.6
17	Atf3	TF	0.185395	#F6D3DE	circle	-0.16188	2.7
18	Dlx2	TF	0.370955	#FDF6F8	circle	-0.0428906	4.5
19	Dlx5	TF	0.0385132	#FDF6F8	circle	-0.0243291	3
20	E2f5	TF	0.266701	#FDF6F8	circle	0.0466517	1.8
21	Emx2	TF	0.0918775	#F5F6F9	circle	0.136609	2.7
22	Foxo1	TF	0.0278645	#FDF6F8	circle	0.0366296	1.8
23	Nr2f2	TF	0.499135	#EB9FB6	circle	-0.478421	2.4
24	Pax6	TF	0.421646	#B9C6DA	circle	0.350508	3.9
25	Pou3f4	TF	0.333662	#FDF6F8	circle	-0.0377739	3.3
26	Rorb	TF	0.335059	#E1E6EF	circle	0.207697	2.7
27	Tcf7l2	TF	0.480405	#F9E4EB	circle	-0.0761678	2.1
28	Tfap2c	TF	0.102658	#F5F6F9	circle	0.0832272	2.1
29	Dlx6	TF	0.0102686	#FDF6F8	circle	-0.0102686	3.3
30	Eno1	TF	1.22598	#F6D3DE	circle	-0.188727	2.1
31	Fos	TF	0.419193	#CDD6E5	circle	0.253382	3
32	Gsx1	TF	0.0381227	#FDF6F8	circle	0.00768751	2.1
33	Klf4	TF	0.190249	#FDF6F8	circle	-0.0416061	2.7
34	Otx2	TF	0.4659	#F2C2D0	circle	-0.309499	2.7
35	Prdm16	TF	0.294697	#E1E6EF	circle	0.20319	3
36	Sp9	TF	0.0612398	#FDF6F8	circle	-0.0466351	2.4
37	Sox2	gene	1.25083	#FDF6F8	circle	-0.00120642	1.5
38	Hes6	gene	0.604893	#E1E6EF	circle	0.202229	1.5
39	Id2	gene	0.651236	#EFB0C3	circle	-0.356758	1.5
40	Gli3	gene	0.655149	#FDF6F8	circle	0.03038	1.5
41	Ran	gene	3.06323	#EFB0C3	circle	-0.42616	1.5
42	Ezr	gene	0.700715	#F5F6F9	circle	0.0689359	1.5
43	Pbx1	gene	1.23004	#E1E6EF	circle	0.243197	1.5
44	Ezh2	gene	1.51871	#EFB0C3	circle	-0.35201	1.5
45	Dnmt1	gene	0.659005	#F6D3DE	circle	-0.177713	1.5
46	Rbm3	gene	2.64274	#EB9FB6	circle	-0.549405	1.5
47	Ascl1	gene	0.582696	#E1E6EF	circle	0.218897	1.5
48	Rad21	gene	0.859139	#FDF6F8	circle	-0.00425985	1.5
49	Hmgb1	gene	2.65974	#EFB0C3	circle	-0.374815	1.5
50	Zeb1	gene	0.641441	#B9C6DA	circle	0.381075	4.5
51	Hes5	gene	0.75895	#FDF6F8	circle	0.0487763	1.5
52	Hirip3	gene	0.640276	#F6D3DE	circle	-0.19686	1.5
53	Tfdp2	gene	0.65675	#F5F6F9	circle	0.0598782	1.5
54	Hmgb2	gene	2.90612	#E47C9C	circle	-0.826809	1.5
55	Sall3	gene	0.605763	#A6B6D0	circle	0.464309	1.5
56	Msi2	gene	1.2025	#F5F6F9	circle	0.123734	1.5
57	Dtl	gene	0.683736	#F6D3DE	circle	-0.225719	1.5
58	Odc1	gene	0.842632	#FDF6F8	circle	0.00339386	1.5
59	Sox5	gene	0.561148	#F5F6F9	circle	0.108671	1.5
60	Nr2e1	gene	0.739674	#E1E6EF	circle	0.229886	6.3
61	Tpi1	gene	1.85544	#EB9FB6	circle	-0.492856	1.5
62	Hmgn3	gene	1.10808	#F5F6F9	circle	0.0941027	1.5
63	Meis2	gene	1.55328	#A6B6D0	circle	0.528997	1.5
64	Nfib	gene	0.915477	#5776A7	circle	1.35112	6.3
65	Tcf4	gene	1.47161	#7E96BB	circle	1.07204	4.5
66	Nfia	gene	0.650829	#7E96BB	circle	1.08605	6
67	Rpl6	gene	1.70173	#CDD6E5	circle	0.314605	1.5
68	Peg3	gene	0.826647	#EB9FB6	circle	-0.457666	1.5
69	Bcl11a	gene	0.584484	#FDF6F8	circle	0.010675	1.5
70	Rfc3	gene	0.660807	#F6D3DE	circle	-0.212941	1.5
71	Rpl35	gene	1.55246	#EB9FB6	circle	-0.463112	1.5
72	Atf5	gene	0.511082	#E1E6EF	circle	0.245525	1.5
73	Nfix	TF	1.5621	#5776A7	circle	1.40787	4.8
74	Egr1	TF	0.306821	#E1E6EF	circle	0.175916	3
75	Klf3	TF	0.31127	#E1E6EF	circle	0.241691	1.8
76	Nfic	TF	0.393027	#CDD6E5	circle	0.343434	5.1
77	Pou3f1	TF	0.00990113	#F9E4EB	circle	-0.0668886	2.1
78	Hes1	TF	0.165456	#FDF6F8	circle	0.0487844	2.1
79	Lcorl	TF	0.294054	#FDF6F8	circle	-0.0314811	1.8
80	Sox8	TF	0.379364	#E1E6EF	circle	0.161765	5.1
81	Sox1	gene	0.504903	#FDF6F8	circle	0.0475369	1.5
82	Tead1	gene	0.605143	#E1E6EF	circle	0.192235	1.5
83	Cbx3	gene	1.94318	#F9E4EB	circle	-0.0776696	1.5
84	Zbtb20	gene	2.83401	#6A86B1	circle	1.17534	1.5
85	Ncor2	gene	0.508187	#CDD6E5	circle	0.277506	1.5
86	Sox6	gene	0.564124	#E1E6EF	circle	0.241149	1.5

## Sheet: EDF 5a-edges
	from	to	TF2G_importance_x_rho	TF2G_rho	TF2G_regulation	width	edge.arrow.size	color	arrow.size
1	Pou3f3	Zeb2	0.436407	0.259505	1	0.5	1.2595	#69696964	0.4
2	Pou3f3	Pou3f2	0.338295	0.129275	1	0.5	1.12928	#69696964	0.4
3	Pou3f3	Sox2	0.135147	0.129147	1	0.5	1.12915	#69696964	0.4
4	Zeb2	Dlx1	1.79154	0.491583	1	0.5	1.49158	#6969697D	0.4
5	Zeb2	Pou3f2	1.07537	0.252668	1	0.5	1.25267	#69696964	0.4
6	Sox11	Dlx1	45.207	0.763383	1	0.5	1.76338	#696969C2	0.4
7	Sox11	Hes6	3.24476	0.390014	1	0.5	1.39001	#69696964	0.4
8	Sox11	Sox1	6.09563	0.400041	1	0.5	1.40004	#69696966	0.4
9	Klf6	Nr2f1	0.232842	0.23276	1	0.5	1.23276	#69696964	0.4
10	Klf6	Jun	11.3356	0.592197	1	0.5	1.5922	#69696997	0.4
11	Hmga2	Klf6	9.46218	0.625256	1	0.5	1.62526	#6969699F	0.4
12	Hmga2	Lhx2	11.0563	0.574123	1	0.5	1.57412	#69696992	0.4
13	Hmga2	Nr2f1	3.1139	0.382021	1	0.5	1.38202	#69696964	0.4
14	Hmga2	Id2	13.7305	0.633455	1	0.5	1.63346	#696969A1	0.4
15	Hmga2	Gli3	3.57942	0.735221	1	0.5	1.73522	#696969BB	0.4
16	Hmga2	Ran	3.16069	0.631142	1	0.5	1.63114	#696969A0	0.4
17	Hmga2	Ezr	0.749442	0.120111	1	0.5	1.12011	#69696964	0.4
18	Dlx1	Pou3f3	0.913577	0.267902	1	0.5	1.2679	#69696964	0.4
19	Dlx1	Zeb2	9.52635	0.491583	1	0.5	1.49158	#6969697D	0.4
20	Dlx1	Sox11	27.6971	0.763383	1	0.5	1.76338	#696969C2	0.4
21	Dlx1	Sox2	0.628264	0.216532	1	0.5	1.21653	#69696964	0.4
22	Dlx1	Hes6	22.8884	0.67558	1	0.5	1.67558	#696969AC	0.4
23	Dlx1	Pbx1	0.728066	0.336563	1	0.5	1.33656	#69696964	0.4
24	Dlx1	Ezh2	3.73081	0.390693	1	0.5	1.39069	#69696964	0.4
25	Dlx1	Dnmt1	1.35069	0.258716	1	0.5	1.25872	#69696964	0.4
26	Dlx1	Rbm3	0.382245	0.141017	1	0.5	1.14102	#69696964	0.4
27	Dlx1	Ascl1	9.22692	0.523667	1	0.5	1.52367	#69696985	0.4
28	Dlx1	Sox1	1.03664	0.364509	1	0.5	1.36451	#69696964	0.4
29	Dlx1	Tead1	2.18218	0.242321	1	0.5	1.24232	#69696964	0.4
30	Lhx2	Sox21	3.49628	0.638361	1	0.5	1.63836	#696969A2	0.4
31	Lhx2	Tead2	3.98165	0.543114	1	0.5	1.54311	#6969698A	0.4
32	Lhx2	Nr2f1	1.26786	0.347506	1	0.5	1.34751	#69696964	0.4
33	Lhx2	Hes6	0.823425	0.109582	1	0.5	1.10958	#69696964	0.4
34	Lhx2	Ran	14.4144	0.732763	1	0.5	1.73276	#696969BA	0.4
35	Lhx2	Ascl1	1.09836	0.367694	1	0.5	1.36769	#69696964	0.4
36	Lhx2	Rad21	1.27686	0.480767	1	0.5	1.48077	#6969697A	0.4
37	Lhx2	Hmgb1	3.0934	0.6579	1	0.5	1.6579	#696969A7	0.4
38	Lhx2	Zeb1	0.935451	0.390034	1	0.5	1.39003	#69696964	0.4
39	Lhx2	Hes5	4.93965	0.631709	1	0.5	1.63171	#696969A1	0.4
40	Lhx2	Hirip3	2.08344	0.57439	1	0.5	1.57439	#69696992	0.4
41	Lhx2	Tfdp2	2.67487	0.468721	1	0.5	1.46872	#69696977	0.4
42	Lhx2	Hmgb2	13.6076	0.711327	1	0.5	1.71133	#696969B5	0.4
43	Sox21	Lhx2	2.43453	0.638361	1	0.5	1.63836	#696969A2	0.4
44	Sox21	Nr2f1	1.14718	0.238898	1	0.5	1.2389	#69696964	0.4
45	Sox21	Pou3f2	1.01732	0.255016	1	0.5	1.25502	#69696964	0.4
46	Sox21	Ran	4.30677	0.757366	1	0.5	1.75737	#696969C1	0.4
47	Sox21	Ezr	4.23982	0.389356	1	0.5	1.38936	#69696964	0.4
48	Sox21	Dnmt1	1.25814	0.393766	1	0.5	1.39377	#69696964	0.4
49	Sox21	Ascl1	0.455265	0.234393	1	0.5	1.23439	#69696964	0.4
50	Sox21	Sall3	1.39914	0.635729	1	0.5	1.63573	#696969A2	0.4
51	Sox21	Msi2	1.78874	0.282214	1	0.5	1.28221	#69696964	0.4
52	Sox21	Dtl	5.53261	0.704476	1	0.5	1.70448	#696969B3	0.4
53	Sox21	Odc1	0.328971	0.163764	1	0.5	1.16376	#69696964	0.4
54	Sox21	Tead1	1.4604	0.264487	1	0.5	1.26449	#69696964	0.4
55	Tead2	Lhx2	1.01857	0.543114	1	0.5	1.54311	#6969698A	0.4
56	Tead2	Nr2f1	0.782645	0.247607	1	0.5	1.24761	#69696964	0.4
57	Tead2	Sox9	2.29053	0.532774	1	0.5	1.53277	#69696987	0.4
58	Tead2	Hmgb2	6.41108	0.700939	1	0.5	1.70094	#696969B2	0.4
59	Tead2	Sox5	6.00705	0.392048	1	0.5	1.39205	#69696964	0.4
60	Nr2f1	Klf6	0.251257	0.23276	1	0.5	1.23276	#69696964	0.4
61	Nr2f1	Jun	1.04282	0.397595	1	0.5	1.3976	#69696965	0.4
62	Nr2f1	Hes6	0.192844	0.0865268	1	0.5	1.08653	#69696964	0.4
63	Nr2f1	Id2	0.575179	0.212048	1	0.5	1.21205	#69696964	0.4
64	Nr2f1	Sox5	0.176186	0.182608	1	0.5	1.18261	#69696964	0.4
65	Nr2f1	Nr2e1	0.233368	0.244422	1	0.5	1.24442	#69696964	0.4
66	Plagl1	Klf6	6.97076	0.559487	1	0.5	1.55949	#6969698E	0.4
67	Plagl1	Hmga2	15.2921	0.721908	1	0.5	1.72191	#696969B8	0.4
68	Plagl1	Creb5	15.0286	0.781642	1	0.5	1.78164	#696969C7	0.4
69	Plagl1	Jun	11.7585	0.569102	1	0.5	1.5691	#69696991	0.4
70	Plagl1	Sox9	20.925	0.753658	1	0.5	1.75366	#696969C0	0.4
71	Plagl1	Pax6	4.20166	0.66316	1	0.5	1.66316	#696969A9	0.4
72	Plagl1	Rorb	6.07792	0.656132	1	0.5	1.65613	#696969A7	0.4
73	Plagl1	Gli3	14.4892	0.724871	1	0.5	1.72487	#696969B8	0.4
74	Plagl1	Hes5	4.55944	0.62151	1	0.5	1.62151	#6969699E	0.4
75	Plagl1	Sall3	7.58487	0.738741	1	0.5	1.73874	#696969BC	0.4
76	Plagl1	Nr2e1	11.1802	0.741665	1	0.5	1.74167	#696969BD	0.4
77	Plagl1	Tpi1	8.77986	0.662292	1	0.5	1.66229	#696969A8	0.4
78	Creb5	Klf6	1.52704	0.52402	1	0.5	1.52402	#69696985	0.4
79	Creb5	Hmga2	8.69669	0.691744	1	0.5	1.69174	#696969B0	0.4
80	Creb5	Pax6	4.56088	0.645297	1	0.5	1.6453	#696969A4	0.4
81	Creb5	Gli3	10.3687	0.762451	1	0.5	1.76245	#696969C2	0.4
82	Creb5	Sall3	2.00612	0.738802	1	0.5	1.7388	#696969BC	0.4
83	Creb5	Tpi1	5.08232	0.603002	1	0.5	1.603	#69696999	0.4
84	Creb5	Hmgn3	1.55717	0.699634	1	0.5	1.69963	#696969B2	0.4
85	Jun	Lhx2	0.433096	0.439288	1	0.5	1.43929	#69696970	0.4
86	Jun	Tpi1	1.48156	0.619327	1	0.5	1.61933	#6969699D	0.4
87	Sox9	Klf6	1.20225	0.474387	1	0.5	1.47439	#69696978	0.4
88	Sox9	Hmga2	2.81151	0.68343	1	0.5	1.68343	#696969AE	0.4
89	Sox9	Lhx2	1.60445	0.575262	1	0.5	1.57526	#69696992	0.4
90	Sox9	Tead2	2.65324	0.532774	1	0.5	1.53277	#69696987	0.4
91	Sox9	Plagl1	7.34863	0.753658	1	0.5	1.75366	#696969C0	0.4
92	Sox9	Creb5	6.69737	0.736416	1	0.5	1.73642	#696969BB	0.4
93	Sox9	Pax6	2.3166	0.565682	1	0.5	1.56568	#69696990	0.4
94	Sox9	Ezr	0.856747	0.272062	1	0.5	1.27206	#69696964	0.4
95	Sox9	Hes5	8.9403	0.694222	1	0.5	1.69422	#696969B1	0.4
96	Sox9	Sall3	1.27921	0.69414	1	0.5	1.69414	#696969B1	0.4
97	Sox9	Sox5	1.17245	0.35006	1	0.5	1.35006	#69696964	0.4
98	Sox9	Nr2e1	2.1445	0.705608	1	0.5	1.70561	#696969B3	0.4
99	Sox9	Tpi1	2.89001	0.676502	1	0.5	1.6765	#696969AC	0.4
100	Pou3f2	Pou3f3	0.501584	0.129275	1	0.5	1.12928	#69696964	0.4
101	Pou3f2	Zeb2	0.337679	0.252668	1	0.5	1.25267	#69696964	0.4
102	Pou3f2	Sox21	0.431554	0.255016	1	0.5	1.25502	#69696964	0.4
103	Pou3f2	Ezr	3.88428	0.301081	1	0.5	1.30108	#69696964	0.4
104	Pou3f2	Pbx1	0.160518	0.0782025	1	0.5	1.0782	#69696964	0.4
105	Pou3f2	Rad21	0.372249	0.204321	1	0.5	1.20432	#69696964	0.4
106	Pou3f2	Zeb1	0.742977	0.261775	1	0.5	1.26177	#69696964	0.4
107	Pou3f2	Msi2	0.442951	0.220757	1	0.5	1.22076	#69696964	0.4
108	Pou3f2	Meis2	0.551955	0.220386	1	0.5	1.22039	#69696964	0.4
109	Pou3f2	Nfib	0.630002	0.350684	1	0.5	1.35068	#69696964	0.4
110	Pou3f2	Tcf4	1.80788	0.358449	1	0.5	1.35845	#69696964	0.4
111	Pou3f2	Nfia	1.64676	0.43873	1	0.5	1.43873	#6969696F	0.4
112	Pou3f2	Rpl6	0.300072	0.235111	1	0.5	1.23511	#69696964	0.4
113	Pou3f2	Nfix	2.18919	0.4214	1	0.5	1.4214	#6969696B	0.4
114	Pou3f2	Tead1	0.20317	0.181987	1	0.5	1.18199	#69696964	0.4
115	Arx	Pou3f3	1.7349	0.283036	1	0.5	1.28304	#69696964	0.4
116	Arx	Zeb2	1.52513	0.387623	1	0.5	1.38762	#69696964	0.4
117	Arx	Sox11	27.5761	0.897499	1	0.5	1.8975	#696969E4	0.4
118	Arx	Pbx1	0.930802	0.419533	1	0.5	1.41953	#6969696A	0.4
119	Arx	Peg3	0.509887	0.191444	1	0.5	1.19144	#69696964	0.4
120	Arx	Sox1	3.42697	0.398893	1	0.5	1.39889	#69696965	0.4
121	Arx	Sox6	7.05648	0.407721	1	0.5	1.40772	#69696967	0.4
122	Atf3	Klf6	3.28952	0.520079	1	0.5	1.52008	#69696984	0.4
123	Atf3	Hmga2	0.607541	0.697368	1	0.5	1.69737	#696969B1	0.4
124	Atf3	Id2	0.379258	0.452402	1	0.5	1.4524	#69696973	0.4
125	Atf3	Tpi1	0.626356	0.572439	1	0.5	1.57244	#69696991	0.4
126	Dlx2	Pou3f3	0.887603	0.278846	1	0.5	1.27885	#69696964	0.4
127	Dlx2	Zeb2	4.25405	0.396841	1	0.5	1.39684	#69696965	0.4
128	Dlx2	Sox11	19.4263	0.832939	1	0.5	1.83294	#696969D4	0.4
129	Dlx2	Dlx1	49.732	0.906056	1	0.5	1.90606	#696969E7	0.4
130	Dlx2	Sox2	0.767862	0.201143	1	0.5	1.20114	#69696964	0.4
131	Dlx2	Hes6	4.51056	0.618152	1	0.5	1.61815	#6969699D	0.4
132	Dlx2	Pbx1	1.6421	0.373266	1	0.5	1.37327	#69696964	0.4
133	Dlx2	Rbm3	0.72578	0.127469	1	0.5	1.12747	#69696964	0.4
134	Dlx2	Ascl1	1.49269	0.439689	1	0.5	1.43969	#69696970	0.4
135	Dlx2	Sox1	1.70265	0.402421	1	0.5	1.40242	#69696966	0.4
136	Dlx5	Pou3f3	0.874548	0.239752	1	0.5	1.23975	#69696964	0.4
137	Dlx5	Zeb2	3.10261	0.391798	1	0.5	1.3918	#69696964	0.4
138	Dlx5	Sox11	43.7721	0.902983	1	0.5	1.90298	#696969E6	0.4
139	Dlx5	Bcl11a	1.93428	0.654197	1	0.5	1.6542	#696969A6	0.4
140	Dlx5	Sox1	2.00267	0.394661	1	0.5	1.39466	#69696964	0.4
141	E2f5	Rfc3	0.040173	0.090781	1	0.5	1.09078	#69696964	0.4
142	Emx2	Pax6	0.915444	0.474812	1	0.5	1.47481	#69696979	0.4
143	Emx2	Gli3	0.229856	0.412647	1	0.5	1.41265	#69696969	0.4
144	Emx2	Rad21	0.127996	0.175303	1	0.5	1.1753	#69696964	0.4
145	Emx2	Nr2e1	0.817642	0.471468	1	0.5	1.47147	#69696978	0.4
146	Foxo1	Pou3f3	0.0381837	0.0616103	1	0.5	1.06161	#69696964	0.4
147	Nr2f2	Hmga2	0.273799	0.0960387	1	0.5	1.09604	#69696964	0.4
148	Nr2f2	Nr2f1	75.958	0.64282	1	0.5	1.64282	#696969A3	0.4
149	Nr2f2	Peg3	1.24118	0.25746	1	0.5	1.25746	#69696964	0.4
150	Pax6	Plagl1	0.928579	0.66316	1	0.5	1.66316	#696969A9	0.4
151	Pax6	Creb5	2.51225	0.645297	1	0.5	1.6453	#696969A4	0.4
152	Pax6	Rorb	0.684722	0.578399	1	0.5	1.5784	#69696993	0.4
153	Pax6	Fos	0.333165	0.293885	1	0.5	1.29388	#69696964	0.4
154	Pax6	Id2	0.687653	0.434609	1	0.5	1.43461	#6969696E	0.4
155	Pax6	Ezr	0.122472	0.130024	1	0.5	1.13002	#69696964	0.4
156	Pax6	Nr2e1	0.581612	0.617753	1	0.5	1.61775	#6969699D	0.4
157	Pax6	Meis2	0.961093	0.292366	1	0.5	1.29237	#69696964	0.4
158	Pou3f4	Sox11	1.05696	0.690629	1	0.5	1.69063	#696969B0	0.4
159	Pou3f4	Pbx1	0.485045	0.438887	1	0.5	1.43889	#6969696F	0.4
160	Pou3f4	Bcl11a	1.22372	0.602414	1	0.5	1.60241	#69696999	0.4
161	Pou3f4	Rpl35	0.563853	0.304785	1	0.5	1.30479	#69696964	0.4
162	Pou3f4	Sox1	0.245087	0.230574	1	0.5	1.23057	#69696964	0.4
163	Pou3f4	Sox6	1.07251	0.407545	1	0.5	1.40755	#69696967	0.4
164	Rorb	Pax6	1.22768	0.578399	1	0.5	1.5784	#69696993	0.4
165	Rorb	Sall3	1.61637	0.680925	1	0.5	1.68093	#696969AD	0.4
166	Rorb	Msi2	0.339424	0.24856	1	0.5	1.24856	#69696964	0.4
167	Rorb	Nr2e1	0.73964	0.657855	1	0.5	1.65786	#696969A7	0.4
168	Tcf7l2	Hmga2	4.11421	0.753329	1	0.5	1.75333	#696969C0	0.4
169	Tcf7l2	Hmgb1	1.61593	0.495451	1	0.5	1.49545	#6969697E	0.4
170	Tfap2c	Creb5	2.06872	0.628293	1	0.5	1.62829	#696969A0	0.4
171	Tfap2c	Pax6	9.17585	0.614191	1	0.5	1.61419	#6969699C	0.4
172	Dlx6	Zeb2	1.41283	0.301679	1	0.5	1.30168	#69696964	0.4
173	Dlx6	Sox11	25.7186	0.717706	1	0.5	1.71771	#696969B7	0.4
174	Dlx6	Dlx1	10.5148	0.662159	1	0.5	1.66216	#696969A8	0.4
175	Dlx6	Pbx1	1.53687	0.328681	1	0.5	1.32868	#69696964	0.4
176	Dlx6	Dnmt1	0.166326	0.0551341	1	0.5	1.05513	#69696964	0.4
177	Dlx6	Sox1	1.7442	0.350524	1	0.5	1.35052	#69696964	0.4
178	Eno1	Plagl1	0.6829	0.58912	1	0.5	1.58912	#69696996	0.4
179	Eno1	Odc1	0.0639268	0.0575212	1	0.5	1.05752	#69696964	0.4
180	Fos	Klf6	2.36524	0.38232	1	0.5	1.38232	#69696964	0.4
181	Fos	Jun	8.90585	0.439439	1	0.5	1.43944	#69696970	0.4
182	Fos	Pax6	0.169484	0.293885	1	0.5	1.29388	#69696964	0.4
183	Fos	Id2	0.167701	0.247826	1	0.5	1.24783	#69696964	0.4
184	Fos	Tpi1	0.347225	0.417872	1	0.5	1.41787	#6969696A	0.4
185	Gsx1	Hes6	1.84483	0.368068	1	0.5	1.36807	#69696964	0.4
186	Gsx1	Zeb1	0.519781	0.11438	1	0.5	1.11438	#69696964	0.4
187	Klf4	Creb5	0.157059	0.446542	1	0.5	1.44654	#69696971	0.4
188	Klf4	Jun	4.62553	0.507567	1	0.5	1.50757	#69696981	0.4
189	Klf4	Zeb1	0.41237	0.252892	1	0.5	1.25289	#69696964	0.4
190	Klf4	Hes5	0.240728	0.41759	1	0.5	1.41759	#6969696A	0.4
191	Otx2	Hmga2	5.63773	0.753991	1	0.5	1.75399	#696969C0	0.4
192	Otx2	Lhx2	0.803105	0.429548	1	0.5	1.42955	#6969696D	0.4
193	Otx2	Sox21	0.734863	0.529872	1	0.5	1.52987	#69696987	0.4
194	Otx2	Jun	2.63772	0.565273	1	0.5	1.56527	#69696990	0.4
195	Prdm16	Creb5	1.07181	0.687411	1	0.5	1.68741	#696969AF	0.4
196	Prdm16	Fos	0.303093	0.296122	1	0.5	1.29612	#69696964	0.4
197	Prdm16	Sall3	0.571059	0.680357	1	0.5	1.68036	#696969AD	0.4
198	Prdm16	Nr2e1	0.305209	0.661416	1	0.5	1.66142	#696969A8	0.4
199	Prdm16	Atf5	0.169628	0.359122	1	0.5	1.35912	#69696964	0.4
200	Sp9	Sox11	51.1144	0.89443	1	0.5	1.89443	#696969E4	0.4
201	Sp9	Sox2	1.0538	0.136967	1	0.5	1.13697	#69696964	0.4
202	Sp9	Sox1	6.57228	0.427243	1	0.5	1.42724	#6969696C	0.4
203	Zeb1	Lhx2	0.900977	0.390034	1	0.5	1.39003	#69696964	0.4
204	Zeb1	Sox21	0.445249	0.446869	1	0.5	1.44687	#69696971	0.4
205	Zeb1	Pou3f2	0.342924	0.261775	1	0.5	1.26177	#69696964	0.4
206	Zeb1	Hes6	0.197568	0.105892	1	0.5	1.10589	#69696964	0.4
207	Zeb1	Ascl1	0.709158	0.244528	1	0.5	1.24453	#69696964	0.4
208	Zeb1	Sall3	0.644663	0.485096	1	0.5	1.4851	#6969697B	0.4
209	Zeb1	Msi2	2.60135	0.298636	1	0.5	1.29864	#69696964	0.4
210	Zeb1	Odc1	0.0859465	0.128446	1	0.5	1.12845	#69696964	0.4
211	Zeb1	Sox5	0.15811	0.203525	1	0.5	1.20353	#69696964	0.4
212	Zeb1	Tead1	4.60327	0.357806	1	0.5	1.35781	#69696964	0.4
213	Nr2e1	Lhx2	1.91889	0.588863	1	0.5	1.58886	#69696996	0.4
214	Nr2e1	Sox21	3.7176	0.676067	1	0.5	1.67607	#696969AC	0.4
215	Nr2e1	Tead2	0.512873	0.465354	1	0.5	1.46535	#69696976	0.4
216	Nr2e1	Creb5	7.52706	0.770712	1	0.5	1.77071	#696969C4	0.4
217	Nr2e1	Sox9	1.31727	0.705608	1	0.5	1.70561	#696969B3	0.4
218	Nr2e1	Pax6	2.87524	0.617753	1	0.5	1.61775	#6969699D	0.4
219	Nr2e1	Rorb	6.77774	0.657855	1	0.5	1.65786	#696969A7	0.4
220	Nr2e1	Gli3	4.04427	0.779681	1	0.5	1.77968	#696969C6	0.4
221	Nr2e1	Ran	2.36273	0.648824	1	0.5	1.64882	#696969A5	0.4
222	Nr2e1	Rad21	0.37323	0.417957	1	0.5	1.41796	#6969696A	0.4
223	Nr2e1	Hes5	2.42406	0.649671	1	0.5	1.64967	#696969A5	0.4
224	Nr2e1	Sall3	6.6442	0.757989	1	0.5	1.75799	#696969C1	0.4
225	Nr2e1	Sox5	0.94064	0.300702	1	0.5	1.3007	#69696964	0.4
226	Nr2e1	Meis2	0.22735	0.19631	1	0.5	1.19631	#69696964	0.4
227	Nr2e1	Nfia	8.68896	0.62704	1	0.5	1.62704	#6969699F	0.4
228	Nr2e1	Atf5	5.54526	0.507451	1	0.5	1.50745	#69696981	0.4
229	Nfib	Pou3f3	0.256486	0.0655617	1	0.5	1.06556	#69696964	0.4
230	Nfib	Sox9	0.270621	0.0765344	1	0.5	1.07653	#69696964	0.4
231	Nfib	Pou3f2	3.71465	0.350684	1	0.5	1.35068	#69696964	0.4
232	Nfib	Pax6	1.04618	0.341678	1	0.5	1.34168	#69696964	0.4
233	Nfib	Ezr	1.32944	0.173416	1	0.5	1.17342	#69696964	0.4
234	Nfib	Pbx1	3.40959	0.315441	1	0.5	1.31544	#69696964	0.4
235	Nfib	Zeb1	1.41031	0.210652	1	0.5	1.21065	#69696964	0.4
236	Nfib	Sall3	1.6078	0.404908	1	0.5	1.40491	#69696967	0.4
237	Nfib	Meis2	21.8299	0.582802	1	0.5	1.5828	#69696994	0.4
238	Nfib	Tcf4	51.6579	0.729611	1	0.5	1.72961	#696969BA	0.4
239	Nfib	Nfia	18.9242	0.683241	1	0.5	1.68324	#696969AE	0.4
240	Nfib	Rpl6	1.13129	0.271007	1	0.5	1.27101	#69696964	0.4
241	Nfib	Nfix	98.065	0.911605	1	0.5	1.9116	#696969E8	0.4
242	Nfib	Cbx3	1.22626	0.34576	1	0.5	1.34576	#69696964	0.4
243	Nfib	Zbtb20	44.8755	0.792936	1	0.5	1.79294	#696969CA	0.4
244	Nfib	Ncor2	2.3286	0.272755	1	0.5	1.27276	#69696964	0.4
245	Tcf4	Zeb2	23.2191	0.474256	1	0.5	1.47426	#69696978	0.4
246	Tcf4	Pou3f2	3.05244	0.358449	1	0.5	1.35845	#69696964	0.4
247	Tcf4	Ezr	0.231259	0.119952	1	0.5	1.11995	#69696964	0.4
248	Tcf4	Zeb1	0.734691	0.202767	1	0.5	1.20277	#69696964	0.4
249	Tcf4	Sox5	0.146485	0.0511923	1	0.5	1.05119	#69696964	0.4
250	Tcf4	Nfia	5.65295	0.601111	1	0.5	1.60111	#69696999	0.4
251	Tcf4	Sox1	1.10325	0.142517	1	0.5	1.14252	#69696964	0.4
252	Tcf4	Tead1	0.232266	0.0809869	1	0.5	1.08099	#69696964	0.4
253	Tcf4	Zbtb20	8.70534	0.627404	1	0.5	1.6274	#6969699F	0.4
254	Tcf4	Ncor2	1.0544	0.31284	1	0.5	1.31284	#69696964	0.4
255	Nfia	Creb5	1.20528	0.585963	1	0.5	1.58596	#69696995	0.4
256	Nfia	Pou3f2	5.04823	0.43873	1	0.5	1.43873	#6969696F	0.4
257	Nfia	Pax6	2.35993	0.56611	1	0.5	1.56611	#69696990	0.4
258	Nfia	Ezr	2.51899	0.347489	1	0.5	1.34749	#69696964	0.4
259	Nfia	Zeb1	4.49918	0.443144	1	0.5	1.44314	#69696971	0.4
260	Nfia	Sall3	6.44813	0.730928	1	0.5	1.73093	#696969BA	0.4
261	Nfia	Meis2	1.89074	0.389334	1	0.5	1.38933	#69696964	0.4
262	Nfia	Nfib	13.8353	0.683241	1	0.5	1.68324	#696969AE	0.4
263	Nfia	Tcf4	10.9825	0.601111	1	0.5	1.60111	#69696999	0.4
264	Nfia	Atf5	1.06829	0.369818	1	0.5	1.36982	#69696964	0.4
265	Nfia	Nfix	9.35264	0.643868	1	0.5	1.64387	#696969A4	0.4
266	Nfia	Tead1	0.518898	0.180776	1	0.5	1.18078	#69696964	0.4
267	Nfia	Cbx3	1.60414	0.480035	1	0.5	1.48003	#6969697A	0.4
268	Nfia	Zbtb20	11.4784	0.709401	1	0.5	1.7094	#696969B4	0.4
269	Nfia	Ncor2	1.09834	0.264471	1	0.5	1.26447	#69696964	0.4
270	Nfix	Pou3f3	0.34073	0.12109	1	0.5	1.12109	#69696964	0.4
271	Nfix	Pou3f2	5.22364	0.4214	1	0.5	1.4214	#6969696B	0.4
272	Nfix	Ezr	1.36168	0.153606	1	0.5	1.15361	#69696964	0.4
273	Nfix	Pbx1	6.97255	0.411203	1	0.5	1.4112	#69696968	0.4
274	Nfix	Meis2	17.095	0.558183	1	0.5	1.55818	#6969698E	0.4
275	Nfix	Nfib	74.5472	0.911605	1	0.5	1.9116	#696969E8	0.4
276	Nfix	Tcf4	33.9681	0.757362	1	0.5	1.75736	#696969C1	0.4
277	Nfix	Nfia	13.941	0.643868	1	0.5	1.64387	#696969A4	0.4
278	Nfix	Rpl6	3.93705	0.396	1	0.5	1.396	#69696964	0.4
279	Nfix	Zbtb20	26.1597	0.790356	1	0.5	1.79036	#696969C9	0.4
280	Nfix	Ncor2	5.28191	0.37212	1	0.5	1.37212	#69696964	0.4
281	Egr1	Jun	0.240395	0.0813478	1	0.5	1.08135	#69696964	0.4
282	Egr1	Pax6	0.151686	0.178208	1	0.5	1.17821	#69696964	0.4
283	Egr1	Fos	10.8721	0.353967	1	0.5	1.35397	#69696964	0.4
284	Egr1	Msi2	0.0516844	0.0788767	1	0.5	1.07888	#69696964	0.4
285	Egr1	Cbx3	0.0803487	0.0835396	1	0.5	1.08354	#69696964	0.4
286	Klf3	Pax6	1.0216	0.426877	1	0.5	1.42688	#6969696C	0.4
287	Nfic	Zeb2	4.21747	0.427391	1	0.5	1.42739	#6969696C	0.4
288	Nfic	Pou3f2	15.5915	0.533466	1	0.5	1.53347	#69696988	0.4
289	Nfic	Ezr	2.0887	0.292137	1	0.5	1.29214	#69696964	0.4
290	Nfic	Meis2	0.926696	0.336937	1	0.5	1.33694	#69696964	0.4
291	Nfic	Nfib	6.84113	0.522923	1	0.5	1.52292	#69696985	0.4
292	Nfic	Tcf4	7.76449	0.557323	1	0.5	1.55732	#6969698E	0.4
293	Nfic	Nfia	8.67351	0.558041	1	0.5	1.55804	#6969698E	0.4
294	Nfic	Rpl6	1.3141	0.291548	1	0.5	1.29155	#69696964	0.4
295	Nfic	Nfix	7.9985	0.618872	1	0.5	1.61887	#6969699D	0.4
296	Nfic	Tead1	0.636684	0.222388	1	0.5	1.22239	#69696964	0.4
297	Nfic	Zbtb20	6.2843	0.561302	1	0.5	1.5613	#6969698F	0.4
298	Nfic	Ncor2	3.83033	0.359867	1	0.5	1.35987	#69696964	0.4
299	Pou3f1	Pbx1	0.48836	0.287862	1	0.5	1.28786	#69696964	0.4
300	Pou3f1	Rpl35	0.651137	0.329158	1	0.5	1.32916	#69696964	0.4
301	Hes1	Pax6	0.40493	0.471834	1	0.5	1.47183	#69696978	0.4
302	Hes1	Hes5	1.09476	0.524184	1	0.5	1.52418	#69696985	0.4
303	Lcorl	Pou3f3	0.339526	0.163128	1	0.5	1.16313	#69696964	0.4
304	Sox8	Nr2f1	0.0240526	0.0599694	1	0.5	1.05997	#69696964	0.4
305	Sox8	Pou3f2	0.21701	0.327673	1	0.5	1.32767	#69696964	0.4
306	Sox8	Ezr	0.830311	0.344742	1	0.5	1.34474	#69696964	0.4
307	Sox8	Zeb1	0.413426	0.414229	1	0.5	1.41423	#69696969	0.4
308	Sox8	Hes5	0.163022	0.485083	1	0.5	1.48508	#6969697B	0.4
309	Sox8	Sall3	0.292297	0.653383	1	0.5	1.65338	#696969A6	0.4
310	Sox8	Sox5	0.0906671	0.201602	1	0.5	1.2016	#69696964	0.4
311	Sox8	Nr2e1	0.314632	0.660052	1	0.5	1.66005	#696969A8	0.4
312	Sox8	Meis2	0.249739	0.292154	1	0.5	1.29215	#69696964	0.4
313	Sox8	Nfia	0.180656	0.614029	1	0.5	1.61403	#6969699C	0.4
314	Sox8	Tead1	0.0819463	0.165025	1	0.5	1.16502	#69696964	0.4
315	Sox8	Zbtb20	0.354351	0.467435	1	0.5	1.46744	#69696977	0.4

## Sheet: EDF 5b-nodes
	name	type	avg_expression	color	shape	expr_diff	size
1	Zeb2	TF	1.47674	#B9C6DA	circle	0.424983	5.4
2	Dlx1	TF	2.40405	#F9E4EB	circle	-0.0521234	16.2
3	Pou3f4	TF	0.786584	#F9E4EB	circle	-0.108088	7.8
4	Sox21	TF	0.618886	#CDD6E5	circle	0.320273	10.8
5	Tead2	TF	1.16782	#E1E6EF	circle	0.176221	6
6	Lhx2	TF	0.509871	#F6D3DE	circle	-0.245953	11.4
7	Rad21	TF	1.17487	#F5F6F9	circle	0.0597806	4.2
8	Alx1	TF	0.000316178	#FDF6F8	circle	-0.000316178	5.4
9	E2f7	TF	0.295855	#FDF6F8	circle	0.0410727	7.8
10	Pax7	TF	0.00135527	#FDF6F8	circle	-0.00135527	3.6
11	Brca1	TF	0.268877	#FDF6F8	circle	0.0391337	6.6
12	E2f8	TF	0.211726	#F5F6F9	circle	0.105408	8.4
13	Mybl2	TF	0.250707	#F5F6F9	circle	0.0631858	3.6
14	Nr5a1	TF	0	#FDF6F8	circle	0	4.2
15	Tal2	TF	0.0230237	#FDF6F8	circle	-0.0148759	3.6
16	Zfp367	TF	0.205926	#FDF6F8	circle	-0.0148745	6
17	Tead1	gene	0.597434	#F5F6F9	circle	0.136752	3
18	Sox1	gene	0.723139	#F9E4EB	circle	-0.122606	3
19	Pou3f2	gene	0.707022	#92A6C6	circle	0.831848	13.2
20	Ascl1	gene	1.54251	#F2C2D0	circle	-0.335727	3
21	Mxd3	gene	0.525728	#F9E4EB	circle	-0.0651421	3
22	Insm1	gene	1.16381	#F6D3DE	circle	-0.160914	3
23	Ezh2	gene	2.06316	#F6D3DE	circle	-0.216837	3
24	Pou3f3	gene	1.26884	#F9E4EB	circle	-0.0883701	3
25	Hes6	gene	1.26485	#F6D3DE	circle	-0.193521	3
26	Dlx5	gene	1.23452	#EFB0C3	circle	-0.461531	3
27	Sox2	gene	1.68119	#F2C2D0	circle	-0.273137	3
28	Dnmt1	gene	1.04142	#F5F6F9	circle	0.0678233	3
29	Sp9	gene	1.53572	#E16B8F	circle	-1.02364	3
30	Bcl11b	gene	1.13308	#EFB0C3	circle	-0.450085	3
31	Rbm3	gene	2.68287	#F2C2D0	circle	-0.256719	3
32	Dlx6	gene	0.518927	#F2C2D0	circle	-0.263557	3
33	Lcorl	gene	0.500566	#F5F6F9	circle	0.0537322	3
34	Zbtb18	gene	0.597473	#F9E4EB	circle	-0.0740428	3
35	Sox11	gene	3.5183	#F6D3DE	circle	-0.179918	3
36	Pbx1	gene	1.51526	#CDD6E5	circle	0.299579	3
37	Cdk2ap1	gene	0.966417	#F2C2D0	circle	-0.25339	3
38	Rpl35	gene	1.96673	#E47C9C	circle	-0.905474	3
39	Nkx2-1	gene	0.691694	#EB9FB6	circle	-0.552831	3
40	Celf4	gene	0.571907	#F9E4EB	circle	-0.108558	3
41	Bcl11a	gene	0.798764	#E1E6EF	circle	0.223409	3
42	Ran	gene	2.82941	#F5F6F9	circle	0.0879333	3
43	Nr2f1	gene	0.961554	#EB9FB6	circle	-0.583798	4.2
44	Dtl	gene	0.516385	#B9C6DA	circle	0.396377	3
45	Ezr	gene	0.861981	#CDD6E5	circle	0.296111	3
46	Odc1	gene	0.993113	#F6D3DE	circle	-0.169401	3
47	Msi2	gene	1.11566	#E1E6EF	circle	0.217028	3
48	Hmgb2	gene	3.52787	#F2C2D0	circle	-0.306224	3
49	Sox9	gene	0.721267	#F9E4EB	circle	-0.0898156	3
50	Hirip3	gene	0.93245	#FDF6F8	circle	-0.0298046	3
51	Kif22	gene	0.623198	#FDF6F8	circle	-0.0313044	3
52	Hmgb1	gene	3.39505	#E88DA9	circle	-0.653813	3
53	Zeb1	gene	0.561753	#CDD6E5	circle	0.272276	3
54	Tfdp2	gene	0.793417	#F9E4EB	circle	-0.0839431	3
55	Rfc3	gene	0.952904	#F5F6F9	circle	0.0648991	3
56	Nfic	TF	0.605467	#A6B6D0	circle	0.545595	10.8
57	Tcf4	TF	2.38682	#92A6C6	circle	0.793767	9
58	Atf3	TF	0.00668478	#FDF6F8	circle	-0.0186513	3.6
59	Emx2	TF	0.131192	#F5F6F9	circle	0.0775094	4.2
60	Helt	TF	0.355986	#F5F6F9	circle	0.0891612	4.2
61	Jun	TF	0.464601	#F9E4EB	circle	-0.114384	3.6
62	Hmga2	TF	0.0120983	#F6D3DE	circle	-0.153927	4.2
63	Id4	TF	0.0643119	#F9E4EB	circle	-0.147788	3.6
64	Six3	TF	0.427235	#F9E4EB	circle	-0.148035	3.6
65	Sall1	gene	0.508865	#E1E6EF	circle	0.230398	3
66	Sall3	gene	0.529281	#CDD6E5	circle	0.338271	3
67	Zbtb20	gene	2.50655	#6A86B1	circle	1.34806	3
68	Meis2	gene	2.03718	#A6B6D0	circle	0.501152	3
69	Ncor2	gene	0.567458	#CDD6E5	circle	0.278817	3
70	Nfia	gene	1.14888	#92A6C6	circle	0.774265	3
71	Nfib	gene	1.9188	#5776A7	circle	1.39095	3
72	Rpl6	gene	1.9345	#EB9FB6	circle	-0.576822	3
73	Nfix	gene	1.32336	#7E96BB	circle	1.23602	3
74	Tpi1	gene	0.81264	#F6D3DE	circle	-0.225243	3
75	Nr2e1	gene	0.619402	#CDD6E5	circle	0.341419	3

## Sheet: EDF 5b-edges
	from	to	TF2G_importance_x_rho	TF2G_rho	TF2G_regulation	width	edge.arrow.size	color	arrow.size
1	Zeb2	Dlx1	1.79154	0.491583	1	0.5	1.49158	#6969697D	0.5
2	Zeb2	Tead1	0.491039	0.190546	1	0.5	1.19055	#69696964	0.5
3	Zeb2	Sox1	3.46882	0.33333	1	0.5	1.33333	#69696964	0.5
4	Zeb2	Pou3f2	1.07537	0.252668	1	0.5	1.25267	#69696964	0.5
5	Dlx1	Zeb2	9.52635	0.491583	1	0.5	1.49158	#6969697D	0.5
6	Dlx1	Pou3f4	1.6336	0.400927	1	0.5	1.40093	#69696966	0.5
7	Dlx1	Tead1	2.18218	0.242321	1	0.5	1.24232	#69696964	0.5
8	Dlx1	Sox1	1.03664	0.364509	1	0.5	1.36451	#69696964	0.5
9	Dlx1	Ascl1	9.22692	0.523667	1	0.5	1.52367	#69696985	0.5
10	Dlx1	Mxd3	1.05521	0.331838	1	0.5	1.33184	#69696964	0.5
11	Dlx1	Insm1	24.3173	0.738971	1	0.5	1.73897	#696969BC	0.5
12	Dlx1	Ezh2	3.73081	0.390693	1	0.5	1.39069	#69696964	0.5
13	Dlx1	Pou3f3	0.913577	0.267902	1	0.5	1.2679	#69696964	0.5
14	Dlx1	Hes6	22.8884	0.67558	1	0.5	1.67558	#696969AC	0.5
15	Dlx1	Dlx5	19.4193	0.723192	1	0.5	1.72319	#696969B8	0.5
16	Dlx1	Sox2	0.628264	0.216532	1	0.5	1.21653	#69696964	0.5
17	Dlx1	Dnmt1	1.35069	0.258716	1	0.5	1.25872	#69696964	0.5
18	Dlx1	Sp9	5.80304	0.741951	1	0.5	1.74195	#696969BD	0.5
19	Dlx1	Bcl11b	1.3112	0.65327	1	0.5	1.65327	#696969A6	0.5
20	Dlx1	Rbm3	0.382245	0.141017	1	0.5	1.14102	#69696964	0.5
21	Dlx1	Dlx6	9.92793	0.662159	1	0.5	1.66216	#696969A8	0.5
22	Dlx1	Lcorl	1.98431	0.308522	1	0.5	1.30852	#69696964	0.5
23	Dlx1	Zbtb18	5.67342	0.38392	1	0.5	1.38392	#69696964	0.5
24	Dlx1	Sox11	27.6971	0.763383	1	0.5	1.76338	#696969C2	0.5
25	Dlx1	Pbx1	0.728066	0.336563	1	0.5	1.33656	#69696964	0.5
26	Dlx1	Cdk2ap1	8.31813	0.577644	1	0.5	1.57764	#69696993	0.5
27	Pou3f4	Sox1	0.245087	0.230574	1	0.5	1.23057	#69696964	0.5
28	Pou3f4	Sp9	0.798567	0.639007	1	0.5	1.63901	#696969A2	0.5
29	Pou3f4	Sox11	1.05696	0.690629	1	0.5	1.69063	#696969B0	0.5
30	Pou3f4	Pbx1	0.485045	0.438887	1	0.5	1.43889	#6969696F	0.5
31	Pou3f4	Rpl35	0.563853	0.304785	1	0.5	1.30479	#69696964	0.5
32	Pou3f4	Nkx2-1	0.641138	0.405636	1	0.5	1.40564	#69696967	0.5
33	Pou3f4	Celf4	0.916557	0.566992	1	0.5	1.56699	#69696990	0.5
34	Pou3f4	Bcl11a	1.22372	0.602414	1	0.5	1.60241	#69696999	0.5
35	Sox21	Lhx2	2.43453	0.638361	1	0.5	1.63836	#696969A2	0.5
36	Sox21	Tead1	1.4604	0.264487	1	0.5	1.26449	#69696964	0.5
37	Sox21	Pou3f2	1.01732	0.255016	1	0.5	1.25502	#69696964	0.5
38	Sox21	Ascl1	0.455265	0.234393	1	0.5	1.23439	#69696964	0.5
39	Sox21	Dnmt1	1.25814	0.393766	1	0.5	1.39377	#69696964	0.5
40	Sox21	Ran	4.30677	0.757366	1	0.5	1.75737	#696969C1	0.5
41	Sox21	Nr2f1	1.14718	0.238898	1	0.5	1.2389	#69696964	0.5
42	Sox21	Dtl	5.53261	0.704476	1	0.5	1.70448	#696969B3	0.5
43	Sox21	Ezr	4.23982	0.389356	1	0.5	1.38936	#69696964	0.5
44	Sox21	Odc1	0.328971	0.163764	1	0.5	1.16376	#69696964	0.5
45	Sox21	Msi2	1.78874	0.282214	1	0.5	1.28221	#69696964	0.5
46	Sox21	Sall1	0.630787	0.437816	1	0.5	1.43782	#6969696F	0.5
47	Sox21	Sall3	1.39914	0.635729	1	0.5	1.63573	#696969A2	0.5
48	Tead2	Lhx2	1.01857	0.543114	1	0.5	1.54311	#6969698A	0.5
49	Tead2	Zbtb18	0.624832	0.272307	1	0.5	1.27231	#69696964	0.5
50	Tead2	Nr2f1	0.782645	0.247607	1	0.5	1.24761	#69696964	0.5
51	Tead2	Hmgb2	6.41108	0.700939	1	0.5	1.70094	#696969B2	0.5
52	Tead2	Sox9	2.29053	0.532774	1	0.5	1.53277	#69696987	0.5
53	Lhx2	Sox21	3.49628	0.638361	1	0.5	1.63836	#696969A2	0.5
54	Lhx2	Tead2	3.98165	0.543114	1	0.5	1.54311	#6969698A	0.5
55	Lhx2	Rad21	1.27686	0.480767	1	0.5	1.48077	#6969697A	0.5
56	Lhx2	Tead1	1.28813	0.269852	1	0.5	1.26985	#69696964	0.5
57	Lhx2	Ascl1	1.09836	0.367694	1	0.5	1.36769	#69696964	0.5
58	Lhx2	Hes6	0.823425	0.109582	1	0.5	1.10958	#69696964	0.5
59	Lhx2	Ran	14.4144	0.732763	1	0.5	1.73276	#696969BA	0.5
60	Lhx2	Nr2f1	1.26786	0.347506	1	0.5	1.34751	#69696964	0.5
61	Lhx2	Hmgb2	13.6076	0.711327	1	0.5	1.71133	#696969B5	0.5
62	Lhx2	Hirip3	2.08344	0.57439	1	0.5	1.57439	#69696992	0.5
63	Lhx2	Kif22	1.34151	0.539416	1	0.5	1.53942	#69696989	0.5
64	Lhx2	Hmgb1	3.0934	0.6579	1	0.5	1.6579	#696969A7	0.5
65	Lhx2	Zeb1	0.935451	0.390034	1	0.5	1.39003	#69696964	0.5
66	Lhx2	Tfdp2	2.67487	0.468721	1	0.5	1.46872	#69696977	0.5
67	Rad21	Dtl	9.39859	0.713947	1	0.5	1.71395	#696969B6	0.5
68	Rad21	Hirip3	4.4474	0.696745	1	0.5	1.69675	#696969B1	0.5
69	Alx1	Ascl1	2.36481	0.114077	1	0.5	1.11408	#69696964	0.5
70	Alx1	Mxd3	0.855832	0.13498	1	0.5	1.13498	#69696964	0.5
71	Alx1	Insm1	1.32285	0.0899651	1	0.5	1.08997	#69696964	0.5
72	Alx1	Ezh2	1.22469	0.107893	1	0.5	1.10789	#69696964	0.5
73	E2f7	Mxd3	15.135	0.65254	1	0.5	1.65254	#696969A6	0.5
74	E2f7	Ezh2	3.06791	0.597108	1	0.5	1.59711	#69696998	0.5
75	E2f7	Rbm3	2.15952	0.462272	1	0.5	1.46227	#69696975	0.5
76	E2f7	Hmgb2	9.34916	0.656663	1	0.5	1.65666	#696969A7	0.5
77	E2f7	Hirip3	6.06509	0.656367	1	0.5	1.65637	#696969A7	0.5
78	E2f7	Kif22	8.32675	0.656415	1	0.5	1.65641	#696969A7	0.5
79	E2f7	Hmgb1	2.53321	0.576406	1	0.5	1.57641	#69696992	0.5
80	E2f7	Rfc3	8.43251	0.600132	1	0.5	1.60013	#69696999	0.5
81	Pax7	Dnmt1	0.342603	0.0811204	1	0.5	1.08112	#69696964	0.5
82	Brca1	Mxd3	6.46432	0.637788	1	0.5	1.63779	#696969A2	0.5
83	Brca1	Ezh2	6.16618	0.598946	1	0.5	1.59895	#69696998	0.5
84	Brca1	Ran	3.74692	0.507196	1	0.5	1.5072	#69696981	0.5
85	Brca1	Hirip3	16.1236	0.652364	1	0.5	1.65236	#696969A6	0.5
86	Brca1	Kif22	13.3036	0.649489	1	0.5	1.64949	#696969A5	0.5
87	Brca1	Rfc3	11.1565	0.579804	1	0.5	1.5798	#69696993	0.5
88	E2f8	Rad21	4.42378	0.587273	1	0.5	1.58727	#69696995	0.5
89	E2f8	Mxd3	5.53216	0.616473	1	0.5	1.61647	#6969699D	0.5
90	E2f8	Dnmt1	5.91341	0.65287	1	0.5	1.65287	#696969A6	0.5
91	E2f8	Ran	4.02109	0.522917	1	0.5	1.52292	#69696985	0.5
92	E2f8	Hmgb2	5.9211	0.620986	1	0.5	1.62099	#6969699E	0.5
93	E2f8	Hirip3	5.0134	0.618621	1	0.5	1.61862	#6969699D	0.5
94	E2f8	Kif22	5.44764	0.640658	1	0.5	1.64066	#696969A3	0.5
95	E2f8	Hmgb1	5.15718	0.569683	1	0.5	1.56968	#69696991	0.5
96	E2f8	Rfc3	4.40778	0.560267	1	0.5	1.56027	#6969698E	0.5
97	Mybl2	Tfdp2	1.18204	0.365274	1	0.5	1.36527	#69696964	0.5
98	Nr5a1	Lhx2	0.544691	0.224443	1	0.5	1.22444	#69696964	0.5
99	Nr5a1	Odc1	1.32912	0.420331	1	0.5	1.42033	#6969696B	0.5
100	Tal2	Nkx2-1	0.0547795	0.0898879	1	0.5	1.08989	#69696964	0.5
101	Zfp367	Sox2	0.222597	0.208893	1	0.5	1.20889	#69696964	0.5
102	Zfp367	Dnmt1	0.634491	0.58187	1	0.5	1.58187	#69696994	0.5
103	Zfp367	Rbm3	0.412328	0.392884	1	0.5	1.39288	#69696964	0.5
104	Zfp367	Dtl	1.26509	0.554314	1	0.5	1.55431	#6969698D	0.5
105	Zfp367	Hirip3	0.993702	0.573116	1	0.5	1.57312	#69696992	0.5
106	Pou3f2	Zeb2	0.337679	0.252668	1	0.5	1.25267	#69696964	0.5
107	Pou3f2	Sox21	0.431554	0.255016	1	0.5	1.25502	#69696964	0.5
108	Pou3f2	Rad21	0.372249	0.204321	1	0.5	1.20432	#69696964	0.5
109	Pou3f2	Tead1	0.20317	0.181987	1	0.5	1.18199	#69696964	0.5
110	Pou3f2	Pou3f3	0.501584	0.129275	1	0.5	1.12928	#69696964	0.5
111	Pou3f2	Pbx1	0.160518	0.0782025	1	0.5	1.0782	#69696964	0.5
112	Pou3f2	Cdk2ap1	0.0780661	0.0751267	1	0.5	1.07513	#69696964	0.5
113	Pou3f2	Ezr	3.88428	0.301081	1	0.5	1.30108	#69696964	0.5
114	Pou3f2	Msi2	0.442951	0.220757	1	0.5	1.22076	#69696964	0.5
115	Pou3f2	Zeb1	0.742977	0.261775	1	0.5	1.26177	#69696964	0.5
116	Pou3f2	Tcf4	1.80788	0.358449	1	0.5	1.35845	#69696964	0.5
117	Pou3f2	Sall1	1.50458	0.300818	1	0.5	1.30082	#69696964	0.5
118	Pou3f2	Meis2	0.551955	0.220386	1	0.5	1.22039	#69696964	0.5
119	Pou3f2	Nfia	1.64676	0.43873	1	0.5	1.43873	#6969696F	0.5
120	Pou3f2	Nfib	0.630002	0.350684	1	0.5	1.35068	#69696964	0.5
121	Pou3f2	Rpl6	0.300072	0.235111	1	0.5	1.23511	#69696964	0.5
122	Pou3f2	Nfix	2.18919	0.4214	1	0.5	1.4214	#6969696B	0.5
123	Nr2f1	Hes6	0.192844	0.0865268	1	0.5	1.08653	#69696964	0.5
124	Nr2f1	Nr2e1	0.233368	0.244422	1	0.5	1.24442	#69696964	0.5
125	Nfic	Zeb2	4.21747	0.427391	1	0.5	1.42739	#6969696C	0.5
126	Nfic	Tead1	0.636684	0.222388	1	0.5	1.22239	#69696964	0.5
127	Nfic	Pou3f2	15.5915	0.533466	1	0.5	1.53347	#69696988	0.5
128	Nfic	Ezr	2.0887	0.292137	1	0.5	1.29214	#69696964	0.5
129	Nfic	Tcf4	7.76449	0.557323	1	0.5	1.55732	#6969698E	0.5
130	Nfic	Sall1	0.780182	0.277092	1	0.5	1.27709	#69696964	0.5
131	Nfic	Zbtb20	6.2843	0.561302	1	0.5	1.5613	#6969698F	0.5
132	Nfic	Meis2	0.926696	0.336937	1	0.5	1.33694	#69696964	0.5
133	Nfic	Ncor2	3.83033	0.359867	1	0.5	1.35987	#69696964	0.5
134	Nfic	Nfia	8.67351	0.558041	1	0.5	1.55804	#6969698E	0.5
135	Nfic	Nfib	6.84113	0.522923	1	0.5	1.52292	#69696985	0.5
136	Nfic	Rpl6	1.3141	0.291548	1	0.5	1.29155	#69696964	0.5
137	Nfic	Nfix	7.9985	0.618872	1	0.5	1.61887	#6969699D	0.5
138	Tcf4	Zeb2	23.2191	0.474256	1	0.5	1.47426	#69696978	0.5
139	Tcf4	Tead1	0.232266	0.0809869	1	0.5	1.08099	#69696964	0.5
140	Tcf4	Sox1	1.10325	0.142517	1	0.5	1.14252	#69696964	0.5
141	Tcf4	Pou3f2	3.05244	0.358449	1	0.5	1.35845	#69696964	0.5
142	Tcf4	Ezr	0.231259	0.119952	1	0.5	1.11995	#69696964	0.5
143	Tcf4	Zeb1	0.734691	0.202767	1	0.5	1.20277	#69696964	0.5
144	Tcf4	Nfic	16.815	0.557323	1	0.5	1.55732	#6969698E	0.5
145	Tcf4	Zbtb20	8.70534	0.627404	1	0.5	1.6274	#6969699F	0.5
146	Tcf4	Ncor2	1.0544	0.31284	1	0.5	1.31284	#69696964	0.5
147	Tcf4	Nfia	5.65295	0.601111	1	0.5	1.60111	#69696999	0.5
148	Atf3	Tpi1	0.626356	0.572439	1	0.5	1.57244	#69696991	0.5
149	Emx2	Rad21	0.127996	0.175303	1	0.5	1.1753	#69696964	0.5
150	Emx2	Nr2e1	0.817642	0.471468	1	0.5	1.47147	#69696978	0.5
151	Helt	Tead1	2.51917	0.381872	1	0.5	1.38187	#69696964	0.5
152	Helt	Hes6	1.25472	0.473156	1	0.5	1.47316	#69696978	0.5
153	Jun	Tpi1	1.48156	0.619327	1	0.5	1.61933	#6969699D	0.5
154	Hmga2	Ran	3.16069	0.631142	1	0.5	1.63114	#696969A0	0.5
155	Hmga2	Ezr	0.749442	0.120111	1	0.5	1.12011	#69696964	0.5
156	Id4	Pbx1	1.11053	0.452143	1	0.5	1.45214	#69696973	0.5
157	Six3	Sox2	4.47251	0.238309	1	0.5	1.23831	#69696964	0.5

## Sheet: EDF 5c-nodes
	name	type	avg_expression	color	shape	expr_diff	size
1	Six3	TF	0.532312	#D9E0EB	circle	0.20546	3.6
2	Zeb2	TF	1.23202	#C7D1E1	circle	0.310704	4.8
3	Dlx5	TF	1.49123	#FFFFFF	circle	0.0289145	10.2
4	Sp9	TF	1.73203	#FFFFFF	circle	-0.0309484	10.8
5	Sox6	TF	0.753229	#F1BDCD	circle	-0.395287	4.2
6	Lhx8	TF	0.629452	#EB9CB4	circle	-0.620853	4.2
7	Pou3f4	TF	1.21251	#F5CDD9	circle	-0.259166	9
8	Sox11	TF	3.94371	#F8DEE6	circle	-0.240489	6
9	Isl1	TF	0.606574	#F1BDCD	circle	-0.365901	5.4
10	Hes6	TF	0.975727	#F1BDCD	circle	-0.368732	3.6
11	Dlx1	TF	2.09248	#F5CDD9	circle	-0.34802	13.2
12	Dlx2	TF	1.68802	#F5CDD9	circle	-0.311152	14.4
13	Pou3f1	TF	0.686936	#F5CDD9	circle	-0.306049	6.6
14	Nr2f1	TF	0.871343	#F5CDD9	circle	-0.266272	4.8
15	Meis2	TF	1.27564	#8FA3C4	circle	0.716305	10.2
16	Jun	TF	0.564143	#FBEEF2	circle	-0.108804	3.6
17	Lhx6	TF	0.595044	#F8DEE6	circle	-0.23787	13.8
18	Arx	TF	1.84365	#F1BDCD	circle	-0.399804	15
19	Atf3	TF	0.0212256	#FFFFFF	circle	-0.0203605	3.6
20	E2f7	TF	0.0202259	#FFFFFF	circle	-0.0031238	6
21	Emx2	TF	0.0164072	#FFFFFF	circle	0.0456803	3.6
22	Helt	TF	0.062409	#FFFFFF	circle	-0.0457223	3.6
23	Hmx2	TF	0	#FFFFFF	circle	0	6.6
24	Lhx1	TF	0.0183922	#FFFFFF	circle	-0.0183922	3.6
25	Msx3	TF	0.0487066	#FFFFFF	circle	-0.0455574	4.8
26	Pax6	TF	0.132449	#FFFFFF	circle	0.00377475	4.2
27	Pbx3	TF	0.375268	#B4C2D7	circle	0.398988	5.4
28	Prrx1	TF	0.0136691	#FFFFFF	circle	0.00286873	5.4
29	Tead2	TF	0.98099	#E47B9B	circle	-0.763339	6
30	Bhlhe22	TF	0.0045646	#FFFFFF	circle	-0.0045646	3.6
31	Brca1	TF	0.00772612	#FFFFFF	circle	-0.00145836	4.8
32	Creb5	TF	0.040503	#FFFFFF	circle	-0.00654856	4.2
33	Dlx6	TF	0.476304	#FFFFFF	circle	-0.0389346	10.2
34	E2f8	TF	0.00581961	#FFFFFF	circle	-0.00581961	6
35	Gsx1	TF	0.146749	#FBEEF2	circle	-0.1333	5.4
36	Hmga2	TF	0.053676	#FFFFFF	circle	-0.0491207	4.8
37	Klf4	TF	0.053118	#FFFFFF	circle	-0.0417557	3.6
38	Klf6	TF	0.201516	#FFFFFF	circle	0.0331749	4.2
39	Neurog1	TF	0.00837316	#FFFFFF	circle	-0.00837316	3.6
40	Onecut2	TF	0.173078	#FBEEF2	circle	-0.13884	5.4
41	Pou6f2	TF	0.00318603	#FFFFFF	circle	0.00303802	6
42	Rxrg	TF	0.00220222	#FFFFFF	circle	0.0307336	3.6
43	Sox8	TF	0.030327	#FFFFFF	circle	0.0257537	6.6
44	Sp8	TF	0.215219	#FFFFFF	circle	0.00427996	6
45	Tal2	TF	0.0139583	#FFFFFF	circle	-0.0117457	3.6
46	Zfp367	TF	0.0159933	#FFFFFF	circle	-0.0053843	4.2
47	Sox2	gene	1.33079	#D9E0EB	circle	0.152108	6
48	Sox1	gene	0.623491	#ECEFF5	circle	0.11362	4.8
49	Pou3f2	gene	0.673798	#FBEEF2	circle	-0.0760179	3
50	Pou3f3	gene	1.14575	#FFFFFF	circle	-0.00942455	6
51	Insm1	gene	0.63662	#F8DEE6	circle	-0.190879	3
52	Bcl11b	gene	1.55844	#D9E0EB	circle	0.169907	3
53	Zfhx3	gene	0.641461	#ECEFF5	circle	0.0658148	5.4
54	Bcl11a	gene	1.16332	#B4C2D7	circle	0.416374	3
55	Nkx2-1	gene	1.02272	#E16B8F	circle	-0.928467	3
56	Cdk2ap1	gene	0.748004	#F8DEE6	circle	-0.210284	3
57	Prox1	gene	0.828499	#EEACC0	circle	-0.462796	3
58	Sox5	gene	0.581329	#F5CDD9	circle	-0.324807	4.2
59	Celf4	gene	1.0444	#7C94BA	circle	0.77568	3
60	Pbx1	gene	1.50287	#B4C2D7	circle	0.437861	7.2
61	Rpl35	gene	2.0749	#F8DEE6	circle	-0.239373	3
62	Ezh2	gene	1.45606	#F5CDD9	circle	-0.291647	3
63	Rbm3	gene	2.31098	#F8DEE6	circle	-0.219996	3
64	Ascl1	gene	0.778494	#EEACC0	circle	-0.462858	6.6
65	Zbtb18	gene	0.503611	#F8DEE6	circle	-0.228391	6
66	Zbtb20	gene	1.10557	#8FA3C4	circle	0.690562	3
67	Tcf4	gene	1.54495	#A1B2CE	circle	0.525876	7.2
68	Ezr	gene	0.621501	#FBEEF2	circle	-0.0791632	3
69	Tpi1	gene	1.15886	#E78BA7	circle	-0.692452	3
70	Peg3	gene	0.996592	#F1BDCD	circle	-0.413689	3
71	Hmgb1	gene	2.68388	#F8DEE6	circle	-0.242995	3
72	Hmgb2	gene	1.5369	#E47B9B	circle	-0.826932	3
73	Rad21	gene	0.521582	#ECEFF5	circle	0.0632873	3
74	Msi2	gene	1.06159	#F8DEE6	circle	-0.173064	3
75	Odc1	gene	0.770523	#F8DEE6	circle	-0.246295	3
76	Sox9	gene	0.605172	#F1BDCD	circle	-0.355751	3.6
77	Ran	gene	2.0912	#F1BDCD	circle	-0.413912	3
78	Hmgn3	gene	0.534233	#F8DEE6	circle	-0.15018	3
79	Maf	TF	0.561384	#B4C2D7	circle	0.414203	3.6
80	Nfib	TF	1.78425	#5776A7	circle	1.50919	10.8
81	Nfix	TF	1.01823	#6985B0	circle	0.982944	10.8
82	E2f5	TF	0.0683881	#FFFFFF	circle	-0.022597	3.6
83	Foxo1	TF	0.0270667	#FFFFFF	circle	0.000328406	4.2
84	Lhx2	TF	0.0305068	#FBEEF2	circle	-0.133619	6.6
85	Meis1	TF	0.357827	#FFFFFF	circle	-0.0289459	5.4
86	Olig2	TF	0.017058	#FBEEF2	circle	-0.101893	6
87	Sox21	TF	0.128264	#F8DEE6	circle	-0.156304	6.6
88	Tcf7l2	TF	0.0126235	#FBEEF2	circle	-0.0527228	3.6
89	Cux2	TF	0.398672	#C7D1E1	circle	0.281695	5.4
90	Gsx2	TF	0.0503003	#F8DEE6	circle	-0.151437	7.8
91	Lcorl	TF	0.429141	#FBEEF2	circle	-0.062297	3.6
92	Satb1	TF	0.460808	#FFFFFF	circle	0.0306907	5.4
93	Tfdp2	TF	0.347365	#FBEEF2	circle	-0.126093	5.4
94	Zfp536	TF	0.368027	#ECEFF5	circle	0.110626	4.8
95	Id4	gene	0.701735	#C7D1E1	circle	0.349646	3
96	Mef2c	gene	0.742001	#8FA3C4	circle	0.651033	3
97	Zfp704	gene	1.00954	#7C94BA	circle	0.795039	3
98	Cbx3	gene	1.8894	#FFFFFF	circle	0.0404177	3
99	Rpl6	gene	2.57728	#FBEEF2	circle	-0.106783	3
100	Rfc3	gene	0.554059	#ECEFF5	circle	0.104198	3

## Sheet: EDF 5c-edges
	from	to	TF2G_importance_x_rho	TF2G_rho	TF2G_regulation	width	edge.arrow.size	color	arrow.size
1	Six3	Sox2	4.47251	0.238309	1	0.5	1.23831	#69696964	0.5
2	Zeb2	Dlx1	1.79154	0.491583	1	0.5	1.49158	#6969697D	0.5
3	Zeb2	Sox1	3.46882	0.33333	1	0.5	1.33333	#69696964	0.5
4	Zeb2	Pou3f2	1.07537	0.252668	1	0.5	1.25267	#69696964	0.5
5	Dlx5	Zeb2	3.10261	0.391798	1	0.5	1.3918	#69696964	0.5
6	Dlx5	Sp9	45.8099	0.9077	1	0.5	1.9077	#696969E7	0.5
7	Dlx5	Pou3f4	7.32212	0.668818	1	0.5	1.66882	#696969AA	0.5
8	Dlx5	Sox11	43.7721	0.902983	1	0.5	1.90298	#696969E6	0.5
9	Dlx5	Pou3f1	2.83475	0.603209	1	0.5	1.60321	#69696999	0.5
10	Dlx5	Pbx3	5.54334	0.557123	1	0.5	1.55712	#6969698E	0.5
11	Dlx5	Sox1	2.00267	0.394661	1	0.5	1.39466	#69696964	0.5
12	Dlx5	Pou3f3	0.874548	0.239752	1	0.5	1.23975	#69696964	0.5
13	Dlx5	Insm1	3.3872	0.404555	1	0.5	1.40455	#69696967	0.5
14	Dlx5	Bcl11b	29.328	0.880007	1	0.5	1.88001	#696969E0	0.5
15	Dlx5	Zfhx3	7.5268	0.657306	1	0.5	1.65731	#696969A7	0.5
16	Dlx5	Bcl11a	1.93428	0.654197	1	0.5	1.6542	#696969A6	0.5
17	Sp9	Dlx5	50.9767	0.9077	1	0.5	1.9077	#696969E7	0.5
18	Sp9	Sox11	51.1144	0.89443	1	0.5	1.89443	#696969E4	0.5
19	Sp9	Isl1	7.32701	0.534554	1	0.5	1.53455	#69696988	0.5
20	Sp9	Pou3f1	11.5333	0.623977	1	0.5	1.62398	#6969699F	0.5
21	Sp9	Lhx6	8.12031	0.628705	1	0.5	1.6287	#696969A0	0.5
22	Sp9	Pbx3	4.80714	0.551026	1	0.5	1.55103	#6969698C	0.5
23	Sp9	Sox2	1.0538	0.136967	1	0.5	1.13697	#69696964	0.5
24	Sp9	Sox1	6.57228	0.427243	1	0.5	1.42724	#6969696C	0.5
25	Sp9	Bcl11b	46.9175	0.890022	1	0.5	1.89002	#696969E2	0.5
26	Sp9	Zfhx3	9.19624	0.631009	1	0.5	1.63101	#696969A0	0.5
27	Sp9	Nkx2-1	5.25371	0.565706	1	0.5	1.56571	#69696990	0.5
28	Sp9	Cdk2ap1	3.27718	0.380559	1	0.5	1.38056	#69696964	0.5
29	Sp9	Prox1	16.3967	0.716633	1	0.5	1.71663	#696969B6	0.5
30	Sox6	Pou3f3	0.301192	0.138714	1	0.5	1.13871	#69696964	0.5
31	Sox6	Sox5	4.72284	0.327901	1	0.5	1.3279	#69696964	0.5
32	Lhx8	Sox11	4.75649	0.599976	1	0.5	1.59998	#69696998	0.5
33	Lhx8	Nkx2-1	50.7409	0.780432	1	0.5	1.78043	#696969C7	0.5
34	Pou3f4	Sp9	0.798567	0.639007	1	0.5	1.63901	#696969A2	0.5
35	Pou3f4	Sox6	1.07251	0.407545	1	0.5	1.40755	#69696967	0.5
36	Pou3f4	Sox11	1.05696	0.690629	1	0.5	1.69063	#696969B0	0.5
37	Pou3f4	Sox1	0.245087	0.230574	1	0.5	1.23057	#69696964	0.5
38	Pou3f4	Zfhx3	0.865867	0.537844	1	0.5	1.53784	#69696989	0.5
39	Pou3f4	Bcl11a	1.22372	0.602414	1	0.5	1.60241	#69696999	0.5
40	Pou3f4	Nkx2-1	0.641138	0.405636	1	0.5	1.40564	#69696967	0.5
41	Pou3f4	Celf4	0.916557	0.566992	1	0.5	1.56699	#69696990	0.5
42	Pou3f4	Pbx1	0.485045	0.438887	1	0.5	1.43889	#6969696F	0.5
43	Pou3f4	Rpl35	0.563853	0.304785	1	0.5	1.30479	#69696964	0.5
44	Sox11	Hes6	3.24476	0.390014	1	0.5	1.39001	#69696964	0.5
45	Sox11	Dlx1	45.207	0.763383	1	0.5	1.76338	#696969C2	0.5
46	Sox11	Dlx2	43.6737	0.832939	1	0.5	1.83294	#696969D4	0.5
47	Sox11	Sox1	6.09563	0.400041	1	0.5	1.40004	#69696966	0.5
48	Sox11	Cdk2ap1	2.85878	0.36632	1	0.5	1.36632	#69696964	0.5
49	Isl1	Sox11	2.07471	0.616319	1	0.5	1.61632	#6969699D	0.5
50	Isl1	Hes6	2.63492	0.432917	1	0.5	1.43292	#6969696E	0.5
51	Isl1	Pou3f1	8.4367	0.626176	1	0.5	1.62618	#6969699F	0.5
52	Isl1	Zfhx3	2.65936	0.498067	1	0.5	1.49807	#6969697F	0.5
53	Hes6	Cdk2ap1	16.4179	0.594408	1	0.5	1.59441	#69696997	0.5
54	Dlx1	Zeb2	9.52635	0.491583	1	0.5	1.49158	#6969697D	0.5
55	Dlx1	Dlx5	19.4193	0.723192	1	0.5	1.72319	#696969B8	0.5
56	Dlx1	Sp9	5.80304	0.741951	1	0.5	1.74195	#696969BD	0.5
57	Dlx1	Pou3f4	1.6336	0.400927	1	0.5	1.40093	#69696966	0.5
58	Dlx1	Sox11	27.6971	0.763383	1	0.5	1.76338	#696969C2	0.5
59	Dlx1	Hes6	22.8884	0.67558	1	0.5	1.67558	#696969AC	0.5
60	Dlx1	Sox2	0.628264	0.216532	1	0.5	1.21653	#69696964	0.5
61	Dlx1	Sox1	1.03664	0.364509	1	0.5	1.36451	#69696964	0.5
62	Dlx1	Pou3f3	0.913577	0.267902	1	0.5	1.2679	#69696964	0.5
63	Dlx1	Insm1	24.3173	0.738971	1	0.5	1.73897	#696969BC	0.5
64	Dlx1	Bcl11b	1.3112	0.65327	1	0.5	1.65327	#696969A6	0.5
65	Dlx1	Cdk2ap1	8.31813	0.577644	1	0.5	1.57764	#69696993	0.5
66	Dlx1	Pbx1	0.728066	0.336563	1	0.5	1.33656	#69696964	0.5
67	Dlx1	Ezh2	3.73081	0.390693	1	0.5	1.39069	#69696964	0.5
68	Dlx1	Rbm3	0.382245	0.141017	1	0.5	1.14102	#69696964	0.5
69	Dlx1	Ascl1	9.22692	0.523667	1	0.5	1.52367	#69696985	0.5
70	Dlx1	Zbtb18	5.67342	0.38392	1	0.5	1.38392	#69696964	0.5
71	Dlx2	Zeb2	4.25405	0.396841	1	0.5	1.39684	#69696965	0.5
72	Dlx2	Dlx5	9.81843	0.803779	1	0.5	1.80378	#696969CC	0.5
73	Dlx2	Sp9	14.4154	0.854459	1	0.5	1.85446	#696969D9	0.5
74	Dlx2	Pou3f4	2.48465	0.489742	1	0.5	1.48974	#6969697C	0.5
75	Dlx2	Sox11	19.4263	0.832939	1	0.5	1.83294	#696969D4	0.5
76	Dlx2	Hes6	4.51056	0.618152	1	0.5	1.61815	#6969699D	0.5
77	Dlx2	Dlx1	49.732	0.906056	1	0.5	1.90606	#696969E7	0.5
78	Dlx2	Sox2	0.767862	0.201143	1	0.5	1.20114	#69696964	0.5
79	Dlx2	Sox1	1.70265	0.402421	1	0.5	1.40242	#69696966	0.5
80	Dlx2	Pou3f3	0.887603	0.278846	1	0.5	1.27885	#69696964	0.5
81	Dlx2	Insm1	15.2045	0.669594	1	0.5	1.66959	#696969AA	0.5
82	Dlx2	Bcl11b	7.36792	0.761642	1	0.5	1.76164	#696969C2	0.5
83	Dlx2	Zfhx3	3.38189	0.522407	1	0.5	1.52241	#69696985	0.5
84	Dlx2	Nkx2-1	4.24003	0.573979	1	0.5	1.57398	#69696992	0.5
85	Dlx2	Cdk2ap1	4.40359	0.553768	1	0.5	1.55377	#6969698D	0.5
86	Dlx2	Pbx1	1.6421	0.373266	1	0.5	1.37327	#69696964	0.5
87	Dlx2	Rbm3	0.72578	0.127469	1	0.5	1.12747	#69696964	0.5
88	Dlx2	Ascl1	1.49269	0.439689	1	0.5	1.43969	#69696970	0.5
89	Dlx2	Zbtb18	1.70452	0.341387	1	0.5	1.34139	#69696964	0.5
90	Pou3f1	Lhx8	6.51944	0.571096	1	0.5	1.5711	#69696991	0.5
91	Pou3f1	Isl1	23.3232	0.626176	1	0.5	1.62618	#6969699F	0.5
92	Pou3f1	Zfhx3	1.20087	0.537551	1	0.5	1.53755	#69696989	0.5
93	Pou3f1	Nkx2-1	5.74997	0.583904	1	0.5	1.5839	#69696994	0.5
94	Pou3f1	Pbx1	0.48836	0.287862	1	0.5	1.28786	#69696964	0.5
95	Pou3f1	Rpl35	0.651137	0.329158	1	0.5	1.32916	#69696964	0.5
96	Nr2f1	Hes6	0.192844	0.0865268	1	0.5	1.08653	#69696964	0.5
97	Nr2f1	Jun	1.04282	0.397595	1	0.5	1.3976	#69696965	0.5
98	Nr2f1	Sox5	0.176186	0.182608	1	0.5	1.18261	#69696964	0.5
99	Meis2	Six3	6.1776	0.283891	1	0.5	1.28389	#69696964	0.5
100	Meis2	Zeb2	0.479098	0.151885	1	0.5	1.15189	#69696964	0.5
101	Meis2	Pbx3	1.94	0.197045	1	0.5	1.19705	#69696964	0.5
102	Meis2	Sox2	0.315027	0.134253	1	0.5	1.13425	#69696964	0.5
103	Meis2	Zfhx3	4.56274	0.182614	1	0.5	1.18261	#69696964	0.5
104	Meis2	Pbx1	4.90838	0.386457	1	0.5	1.38646	#69696964	0.5
105	Meis2	Zbtb20	5.72923	0.517883	1	0.5	1.51788	#69696984	0.5
106	Meis2	Tcf4	1.6716	0.202286	1	0.5	1.20229	#69696964	0.5
107	Meis2	Ezr	1.33542	0.205352	1	0.5	1.20535	#69696964	0.5
108	Meis2	Nfib	6.27931	0.582802	1	0.5	1.5828	#69696994	0.5
109	Meis2	Id4	2.10334	0.320272	1	0.5	1.32027	#69696964	0.5
110	Meis2	Mef2c	0.550991	0.200002	1	0.5	1.2	#69696964	0.5
111	Jun	Tpi1	1.48156	0.619327	1	0.5	1.61933	#6969699D	0.5
112	Lhx6	Sp9	1.03262	0.628705	1	0.5	1.6287	#696969A0	0.5
113	Lhx6	Sox6	12.7342	0.603348	1	0.5	1.60335	#69696999	0.5
114	Lhx6	Lhx8	27.5879	0.723848	1	0.5	1.72385	#696969B8	0.5
115	Lhx6	Pou3f4	0.715996	0.570434	1	0.5	1.57043	#69696991	0.5
116	Lhx6	Sox11	5.52081	0.70446	1	0.5	1.70446	#696969B3	0.5
117	Lhx6	Isl1	0.610693	0.408059	1	0.5	1.40806	#69696968	0.5
118	Lhx6	Pou3f1	0.958287	0.521518	1	0.5	1.52152	#69696984	0.5
119	Lhx6	Pbx3	0.465874	0.0727072	1	0.5	1.07271	#69696964	0.5
120	Lhx6	Sox1	3.07426	0.315535	1	0.5	1.31553	#69696964	0.5
121	Lhx6	Bcl11b	1.09644	0.646565	1	0.5	1.64656	#696969A4	0.5
122	Lhx6	Zfhx3	0.360688	0.310202	1	0.5	1.3102	#69696964	0.5
123	Lhx6	Bcl11a	0.778787	0.475975	1	0.5	1.47598	#69696979	0.5
124	Lhx6	Nkx2-1	19.4039	0.654678	1	0.5	1.65468	#696969A6	0.5
125	Lhx6	Sox5	0.202364	0.10175	1	0.5	1.10175	#69696964	0.5
126	Lhx6	Peg3	0.438694	0.264516	1	0.5	1.26452	#69696964	0.5
127	Lhx6	Maf	2.2375	0.277523	1	0.5	1.27752	#69696964	0.5
128	Lhx6	Id4	0.122452	0.0924695	1	0.5	1.09247	#69696964	0.5
129	Lhx6	Mef2c	0.690338	0.205992	1	0.5	1.20599	#69696964	0.5
130	Arx	Six3	0.53368	0.146145	1	0.5	1.14615	#69696964	0.5
131	Arx	Zeb2	1.52513	0.387623	1	0.5	1.38762	#69696964	0.5
132	Arx	Dlx5	28.194	0.863927	1	0.5	1.86393	#696969DC	0.5
133	Arx	Sp9	23.6644	0.863769	1	0.5	1.86377	#696969DC	0.5
134	Arx	Sox6	7.05648	0.407721	1	0.5	1.40772	#69696967	0.5
135	Arx	Lhx8	7.6689	0.601015	1	0.5	1.60101	#69696999	0.5
136	Arx	Pou3f4	4.82116	0.638478	1	0.5	1.63848	#696969A2	0.5
137	Arx	Sox11	27.5761	0.897499	1	0.5	1.8975	#696969E4	0.5
138	Arx	Isl1	1.85874	0.571519	1	0.5	1.57152	#69696991	0.5
139	Arx	Pbx3	2.29427	0.425997	1	0.5	1.426	#6969696C	0.5
140	Arx	Sox1	3.42697	0.398893	1	0.5	1.39889	#69696965	0.5
141	Arx	Pou3f3	1.7349	0.283036	1	0.5	1.28304	#69696964	0.5
142	Arx	Insm1	2.26285	0.456277	1	0.5	1.45628	#69696974	0.5
143	Arx	Bcl11b	20.2086	0.828162	1	0.5	1.82816	#696969D3	0.5
144	Arx	Zfhx3	3.91548	0.536008	1	0.5	1.53601	#69696988	0.5
145	Arx	Nkx2-1	1.403	0.596483	1	0.5	1.59648	#69696998	0.5
146	Arx	Celf4	0.868927	0.490036	1	0.5	1.49004	#6969697C	0.5
147	Arx	Pbx1	0.930802	0.419533	1	0.5	1.41953	#6969696A	0.5
148	Arx	Peg3	0.509887	0.191444	1	0.5	1.19144	#69696964	0.5
149	Arx	Id4	0.230885	0.140948	1	0.5	1.14095	#69696964	0.5
150	Atf3	Tpi1	0.626356	0.572439	1	0.5	1.57244	#69696991	0.5
151	E2f7	Ezh2	3.06791	0.597108	1	0.5	1.59711	#69696998	0.5
152	E2f7	Rbm3	2.15952	0.462272	1	0.5	1.46227	#69696975	0.5
153	E2f7	Hmgb1	2.53321	0.576406	1	0.5	1.57641	#69696992	0.5
154	E2f7	Hmgb2	9.34916	0.656663	1	0.5	1.65666	#696969A7	0.5
155	E2f7	Rfc3	8.43251	0.600132	1	0.5	1.60013	#69696999	0.5
156	Emx2	Rad21	0.127996	0.175303	1	0.5	1.1753	#69696964	0.5
157	Helt	Hes6	1.25472	0.473156	1	0.5	1.47316	#69696978	0.5
158	Hmx2	Dlx5	8.74348	0.714976	1	0.5	1.71498	#696969B6	0.5
159	Hmx2	Pbx3	10.1191	0.577896	1	0.5	1.5779	#69696993	0.5
160	Hmx2	Sox1	0.862055	0.340637	1	0.5	1.34064	#69696964	0.5
161	Hmx2	Bcl11b	13.607	0.716868	1	0.5	1.71687	#696969B6	0.5
162	Hmx2	Zfhx3	4.64324	0.510616	1	0.5	1.51062	#69696982	0.5
163	Hmx2	Nkx2-1	1.42813	0.565158	1	0.5	1.56516	#69696990	0.5
164	Lhx1	Zbtb18	0.649813	0.216735	1	0.5	1.21674	#69696964	0.5
165	Msx3	Hes6	0.148064	0.202766	1	0.5	1.20277	#69696964	0.5
166	Msx3	Nr2f1	0.636806	0.188619	1	0.5	1.18862	#69696964	0.5
167	Msx3	Msi2	0.202856	0.104763	1	0.5	1.10476	#69696964	0.5
168	Pax6	Meis2	0.961093	0.292366	1	0.5	1.29237	#69696964	0.5
169	Pax6	Ezr	0.122472	0.130024	1	0.5	1.13002	#69696964	0.5
170	Pbx3	Six3	1.16918	0.35194	1	0.5	1.35194	#69696964	0.5
171	Pbx3	Sox2	1.79172	0.287715	1	0.5	1.28772	#69696964	0.5
172	Pbx3	Zfhx3	1.01724	0.47557	1	0.5	1.47557	#69696979	0.5
173	Pbx3	Ezh2	0.347119	0.155078	1	0.5	1.15508	#69696964	0.5
174	Prrx1	Nr2f1	0.0519312	0.144413	1	0.5	1.14441	#69696964	0.5
175	Prrx1	Jun	0.152699	0.463432	1	0.5	1.46343	#69696976	0.5
176	Prrx1	Msi2	0.0992517	0.183476	1	0.5	1.18348	#69696964	0.5
177	Prrx1	Odc1	0.0261487	0.0621001	1	0.5	1.0621	#69696964	0.5
178	Tead2	Nr2f1	0.782645	0.247607	1	0.5	1.24761	#69696964	0.5
179	Tead2	Sox5	6.00705	0.392048	1	0.5	1.39205	#69696964	0.5
180	Tead2	Zbtb18	0.624832	0.272307	1	0.5	1.27231	#69696964	0.5
181	Tead2	Hmgb2	6.41108	0.700939	1	0.5	1.70094	#696969B2	0.5
182	Tead2	Sox9	2.29053	0.532774	1	0.5	1.53277	#69696987	0.5
183	Bhlhe22	Hmgb1	0.391208	0.164805	1	0.5	1.16481	#69696964	0.5
184	Brca1	Ezh2	6.16618	0.598946	1	0.5	1.59895	#69696998	0.5
185	Brca1	Ran	3.74692	0.507196	1	0.5	1.5072	#69696981	0.5
186	Brca1	Rfc3	11.1565	0.579804	1	0.5	1.5798	#69696993	0.5
187	Creb5	Tpi1	5.08232	0.603002	1	0.5	1.603	#69696999	0.5
188	Creb5	Hmgn3	1.55717	0.699634	1	0.5	1.69963	#696969B2	0.5
189	Dlx6	Zeb2	1.41283	0.301679	1	0.5	1.30168	#69696964	0.5
190	Dlx6	Dlx5	23.9109	0.733195	1	0.5	1.73319	#696969BA	0.5
191	Dlx6	Sp9	11.9562	0.751482	1	0.5	1.75148	#696969BF	0.5
192	Dlx6	Pou3f4	1.24538	0.444173	1	0.5	1.44417	#69696971	0.5
193	Dlx6	Sox11	25.7186	0.717706	1	0.5	1.71771	#696969B7	0.5
194	Dlx6	Dlx1	10.5148	0.662159	1	0.5	1.66216	#696969A8	0.5
195	Dlx6	Dlx2	12.509	0.730385	1	0.5	1.73039	#696969BA	0.5
196	Dlx6	Pbx3	1.45618	0.453946	1	0.5	1.45395	#69696973	0.5
197	Dlx6	Sox1	1.7442	0.350524	1	0.5	1.35052	#69696964	0.5
198	Dlx6	Bcl11b	14.4235	0.70008	1	0.5	1.70008	#696969B2	0.5
199	Dlx6	Prox1	5.7644	0.591871	1	0.5	1.59187	#69696996	0.5
200	Dlx6	Pbx1	1.53687	0.328681	1	0.5	1.32868	#69696964	0.5
201	E2f8	Hmgb1	5.15718	0.569683	1	0.5	1.56968	#69696991	0.5
202	E2f8	Hmgb2	5.9211	0.620986	1	0.5	1.62099	#6969699E	0.5
203	E2f8	Rad21	4.42378	0.587273	1	0.5	1.58727	#69696995	0.5
204	E2f8	Ran	4.02109	0.522917	1	0.5	1.52292	#69696985	0.5
205	E2f8	Rfc3	4.40778	0.560267	1	0.5	1.56027	#6969698E	0.5
206	Gsx1	Isl1	4.07244	0.382882	1	0.5	1.38288	#69696964	0.5
207	Gsx1	Hes6	1.84483	0.368068	1	0.5	1.36807	#69696964	0.5
208	Gsx1	Nkx2-1	0.443381	0.379752	1	0.5	1.37975	#69696964	0.5
209	Gsx1	Zbtb18	0.779636	0.259494	1	0.5	1.25949	#69696964	0.5
210	Hmga2	Nr2f1	3.1139	0.382021	1	0.5	1.38202	#69696964	0.5
211	Hmga2	Ezr	0.749442	0.120111	1	0.5	1.12011	#69696964	0.5
212	Hmga2	Ran	3.16069	0.631142	1	0.5	1.63114	#696969A0	0.5
213	Klf4	Jun	4.62553	0.507567	1	0.5	1.50757	#69696981	0.5
214	Klf6	Nr2f1	0.232842	0.23276	1	0.5	1.23276	#69696964	0.5
215	Klf6	Jun	11.3356	0.592197	1	0.5	1.5922	#69696997	0.5
216	Neurog1	Isl1	0.298409	0.077882	1	0.5	1.07788	#69696964	0.5
217	Onecut2	Isl1	1.49324	0.454011	1	0.5	1.45401	#69696973	0.5
218	Onecut2	Pou3f1	0.34901	0.388508	1	0.5	1.38851	#69696964	0.5
219	Onecut2	Nkx2-1	2.43514	0.548375	1	0.5	1.54837	#6969698B	0.5
220	Onecut2	Cdk2ap1	0.260656	0.329714	1	0.5	1.32971	#69696964	0.5
221	Pou6f2	Six3	0.325163	0.14253	1	0.5	1.14253	#69696964	0.5
222	Pou6f2	Dlx5	4.26323	0.337613	1	0.5	1.33761	#69696964	0.5
223	Pou6f2	Sox11	2.33877	0.332959	1	0.5	1.33296	#69696964	0.5
224	Pou6f2	Pou3f1	1.65201	0.291654	1	0.5	1.29165	#69696964	0.5
225	Pou6f2	Pbx3	2.50559	0.293999	1	0.5	1.294	#69696964	0.5
226	Rxrg	Odc1	0.2809	0.222267	1	0.5	1.22227	#69696964	0.5
227	Sox8	Nr2f1	0.0240526	0.0599694	1	0.5	1.05997	#69696964	0.5
228	Sox8	Meis2	0.249739	0.292154	1	0.5	1.29215	#69696964	0.5
229	Sox8	Pou3f2	0.21701	0.327673	1	0.5	1.32767	#69696964	0.5
230	Sox8	Sox5	0.0906671	0.201602	1	0.5	1.2016	#69696964	0.5
231	Sox8	Zbtb20	0.354351	0.467435	1	0.5	1.46744	#69696977	0.5
232	Sox8	Ezr	0.830311	0.344742	1	0.5	1.34474	#69696964	0.5
233	Sp8	Six3	0.120264	0.0955956	1	0.5	1.0956	#69696964	0.5
234	Sp8	Dlx5	0.699955	0.511937	1	0.5	1.51194	#69696982	0.5
235	Sp8	Pou3f1	0.127355	0.18693	1	0.5	1.18693	#69696964	0.5
236	Sp8	Nkx2-1	0.197812	0.0639755	1	0.5	1.06398	#69696964	0.5
237	Sp8	Id4	0.0834033	0.126105	1	0.5	1.1261	#69696964	0.5
238	Tal2	Nkx2-1	0.0547795	0.0898879	1	0.5	1.08989	#69696964	0.5
239	Zfp367	Sox2	0.222597	0.208893	1	0.5	1.20889	#69696964	0.5
240	Zfp367	Rbm3	0.412328	0.392884	1	0.5	1.39288	#69696964	0.5
241	Sox2	Zeb2	0.167393	0.147878	1	0.5	1.14788	#69696964	0.5
242	Sox2	Sp9	0.124597	0.136967	1	0.5	1.13697	#69696964	0.5
243	Sox2	Sox1	0.753289	0.175317	1	0.5	1.17532	#69696964	0.5
244	Sox2	Pou3f3	0.149848	0.129147	1	0.5	1.12915	#69696964	0.5
245	Sox2	Ezr	0.155158	0.0977287	1	0.5	1.09773	#69696964	0.5
246	Sox1	Sp9	0.314838	0.427243	1	0.5	1.42724	#6969696C	0.5
247	Sox1	Sox2	0.545392	0.175317	1	0.5	1.17532	#69696964	0.5
248	Sox1	Pou3f3	0.753951	0.230742	1	0.5	1.23074	#69696964	0.5
249	Pou3f3	Zeb2	0.436407	0.259505	1	0.5	1.2595	#69696964	0.5
250	Pou3f3	Sox2	0.135147	0.129147	1	0.5	1.12915	#69696964	0.5
251	Pou3f3	Sox1	0.50512	0.230742	1	0.5	1.23074	#69696964	0.5
252	Pou3f3	Pou3f2	0.338295	0.129275	1	0.5	1.12928	#69696964	0.5
253	Pou3f3	Cdk2ap1	0.10249	0.155862	1	0.5	1.15586	#69696964	0.5
254	Zfhx3	Six3	8.70557	0.472059	1	0.5	1.47206	#69696978	0.5
255	Zfhx3	Pbx1	6.44402	0.547344	1	0.5	1.54734	#6969698B	0.5
256	Zfhx3	Maf	0.42223	0.158019	1	0.5	1.15802	#69696964	0.5
257	Zfhx3	Id4	6.2201	0.505196	1	0.5	1.5052	#69696980	0.5
258	Sox5	Nr2f1	0.124749	0.182608	1	0.5	1.18261	#69696964	0.5
259	Sox5	Msi2	0.614934	0.224722	1	0.5	1.22472	#69696964	0.5
260	Pbx1	Six3	0.596918	0.336127	1	0.5	1.33613	#69696964	0.5
261	Pbx1	Dlx5	0.823416	0.574181	1	0.5	1.57418	#69696992	0.5
262	Pbx1	Pbx3	6.49138	0.530858	1	0.5	1.53086	#69696987	0.5
263	Pbx1	Zfhx3	4.88289	0.547344	1	0.5	1.54734	#6969698B	0.5
264	Pbx1	Id4	2.01461	0.452143	1	0.5	1.45214	#69696973	0.5
265	Pbx1	Mef2c	3.05278	0.500055	1	0.5	1.50006	#6969697F	0.5
266	Pbx1	Zfp704	1.75333	0.575217	1	0.5	1.57522	#69696992	0.5
267	Ascl1	Zeb2	0.462775	0.147902	1	0.5	1.1479	#69696964	0.5
268	Ascl1	Hes6	30.8859	0.713675	1	0.5	1.71368	#696969B5	0.5
269	Ascl1	Dlx1	4.21218	0.523667	1	0.5	1.52367	#69696985	0.5
270	Ascl1	Sox2	1.10948	0.267876	1	0.5	1.26788	#69696964	0.5
271	Ascl1	Cdk2ap1	3.38173	0.508803	1	0.5	1.5088	#69696981	0.5
272	Ascl1	Odc1	5.17421	0.483792	1	0.5	1.48379	#6969697B	0.5
273	Zbtb18	Zeb2	0.257979	0.141391	1	0.5	1.14139	#69696964	0.5
274	Zbtb18	Hes6	3.70089	0.495642	1	0.5	1.49564	#6969697E	0.5
275	Zbtb18	Sox2	0.0713143	0.128062	1	0.5	1.12806	#69696964	0.5
276	Zbtb18	Pou3f3	0.0300993	0.062511	1	0.5	1.06251	#69696964	0.5
277	Zbtb18	Cdk2ap1	0.184333	0.368493	1	0.5	1.36849	#69696964	0.5
278	Tcf4	Zeb2	23.2191	0.474256	1	0.5	1.47426	#69696978	0.5
279	Tcf4	Sox1	1.10325	0.142517	1	0.5	1.14252	#69696964	0.5
280	Tcf4	Pou3f2	3.05244	0.358449	1	0.5	1.35845	#69696964	0.5
281	Tcf4	Zbtb20	8.70534	0.627404	1	0.5	1.6274	#6969699F	0.5
282	Tcf4	Ezr	0.231259	0.119952	1	0.5	1.11995	#69696964	0.5
283	Tcf4	Maf	2.46778	0.413481	1	0.5	1.41348	#69696969	0.5
284	Tcf4	Zfp704	3.43648	0.451643	1	0.5	1.45164	#69696973	0.5
285	Sox9	Ezr	0.856747	0.272062	1	0.5	1.27206	#69696964	0.5
286	Maf	Zfp704	2.35759	0.603939	1	0.5	1.60394	#6969699A	0.5
287	Nfib	Meis2	21.8299	0.582802	1	0.5	1.5828	#69696994	0.5
288	Nfib	Pou3f2	3.71465	0.350684	1	0.5	1.35068	#69696964	0.5
289	Nfib	Pou3f3	0.256486	0.0655617	1	0.5	1.06556	#69696964	0.5
290	Nfib	Pbx1	3.40959	0.315441	1	0.5	1.31544	#69696964	0.5
291	Nfib	Zbtb20	44.8755	0.792936	1	0.5	1.79294	#696969CA	0.5
292	Nfib	Tcf4	51.6579	0.729611	1	0.5	1.72961	#696969BA	0.5
293	Nfib	Ezr	1.32944	0.173416	1	0.5	1.17342	#69696964	0.5
294	Nfib	Nfix	98.065	0.911605	1	0.5	1.9116	#696969E8	0.5
295	Nfib	Id4	1.13344	0.267205	1	0.5	1.2672	#69696964	0.5
296	Nfib	Mef2c	5.2234	0.443817	1	0.5	1.44382	#69696971	0.5
297	Nfib	Zfp704	12.5761	0.599675	1	0.5	1.59967	#69696998	0.5
298	Nfib	Cbx3	1.22626	0.34576	1	0.5	1.34576	#69696964	0.5
299	Nfib	Rpl6	1.13129	0.271007	1	0.5	1.27101	#69696964	0.5
300	Nfix	Meis2	17.095	0.558183	1	0.5	1.55818	#6969698E	0.5
301	Nfix	Pou3f2	5.22364	0.4214	1	0.5	1.4214	#6969696B	0.5
302	Nfix	Pou3f3	0.34073	0.12109	1	0.5	1.12109	#69696964	0.5
303	Nfix	Pbx1	6.97255	0.411203	1	0.5	1.4112	#69696968	0.5
304	Nfix	Zbtb20	26.1597	0.790356	1	0.5	1.79036	#696969C9	0.5
305	Nfix	Tcf4	33.9681	0.757362	1	0.5	1.75736	#696969C1	0.5
306	Nfix	Ezr	1.36168	0.153606	1	0.5	1.15361	#69696964	0.5
307	Nfix	Maf	2.33055	0.366889	1	0.5	1.36689	#69696964	0.5
308	Nfix	Nfib	74.5472	0.911605	1	0.5	1.9116	#696969E8	0.5
309	Nfix	Id4	1.02864	0.261555	1	0.5	1.26156	#69696964	0.5
310	Nfix	Mef2c	5.93943	0.453914	1	0.5	1.45391	#69696973	0.5
311	Nfix	Zfp704	15.1397	0.596423	1	0.5	1.59642	#69696998	0.5
312	Nfix	Rpl6	3.93705	0.396	1	0.5	1.396	#69696964	0.5
313	E2f5	Rfc3	0.040173	0.090781	1	0.5	1.09078	#69696964	0.5
314	Foxo1	Dlx2	0.0713918	0.0948805	1	0.5	1.09488	#69696964	0.5
315	Foxo1	Pou3f3	0.0381837	0.0616103	1	0.5	1.06161	#69696964	0.5
316	Lhx2	Hes6	0.823425	0.109582	1	0.5	1.10958	#69696964	0.5
317	Lhx2	Nr2f1	1.26786	0.347506	1	0.5	1.34751	#69696964	0.5
318	Lhx2	Hmgb1	3.0934	0.6579	1	0.5	1.6579	#696969A7	0.5
319	Lhx2	Hmgb2	13.6076	0.711327	1	0.5	1.71133	#696969B5	0.5
320	Lhx2	Rad21	1.27686	0.480767	1	0.5	1.48077	#6969697A	0.5
321	Lhx2	Ran	14.4144	0.732763	1	0.5	1.73276	#696969BA	0.5
322	Meis1	Six3	0.252055	0.267791	1	0.5	1.26779	#69696964	0.5
323	Meis1	Pou3f4	0.304503	0.395003	1	0.5	1.395	#69696964	0.5
324	Meis1	Zfhx3	1.42702	0.442674	1	0.5	1.44267	#69696970	0.5
325	Meis1	Pbx1	0.638714	0.348316	1	0.5	1.34832	#69696964	0.5
326	Olig2	Hes6	1.8727	0.483249	1	0.5	1.48325	#6969697B	0.5
327	Olig2	Dlx2	0.175816	0.227917	1	0.5	1.22792	#69696964	0.5
328	Olig2	Sox2	1.21937	0.245093	1	0.5	1.24509	#69696964	0.5
329	Olig2	Cdk2ap1	1.64094	0.366055	1	0.5	1.36606	#69696964	0.5
330	Olig2	Odc1	0.712479	0.390774	1	0.5	1.39077	#69696964	0.5
331	Sox21	Nr2f1	1.14718	0.238898	1	0.5	1.2389	#69696964	0.5
332	Sox21	Pou3f2	1.01732	0.255016	1	0.5	1.25502	#69696964	0.5
333	Sox21	Ezr	4.23982	0.389356	1	0.5	1.38936	#69696964	0.5
334	Sox21	Msi2	1.78874	0.282214	1	0.5	1.28221	#69696964	0.5
335	Sox21	Odc1	0.328971	0.163764	1	0.5	1.16376	#69696964	0.5
336	Sox21	Ran	4.30677	0.757366	1	0.5	1.75737	#696969C1	0.5
337	Tcf7l2	Hmgb1	1.61593	0.495451	1	0.5	1.49545	#6969697E	0.5
338	Cux2	Tcf4	1.05739	0.308496	1	0.5	1.3085	#69696964	0.5
339	Cux2	Maf	25.23	0.695589	1	0.5	1.69559	#696969B1	0.5
340	Cux2	Mef2c	29.4798	0.747232	1	0.5	1.74723	#696969BE	0.5
341	Cux2	Zfp704	4.06553	0.54143	1	0.5	1.54143	#6969698A	0.5
342	Gsx2	Hes6	12.9696	0.584978	1	0.5	1.58498	#69696995	0.5
343	Gsx2	Dlx1	0.443444	0.426232	1	0.5	1.42623	#6969696C	0.5
344	Gsx2	Dlx2	0.312005	0.395409	1	0.5	1.39541	#69696964	0.5
345	Gsx2	Pbx3	0.453211	0.233849	1	0.5	1.23385	#69696964	0.5
346	Gsx2	Sox2	1.08574	0.268647	1	0.5	1.26865	#69696964	0.5
347	Gsx2	Cdk2ap1	1.10699	0.427308	1	0.5	1.42731	#6969696C	0.5
348	Gsx2	Ezh2	0.367874	0.547803	1	0.5	1.5478	#6969698B	0.5
349	Gsx2	Odc1	2.33464	0.422123	1	0.5	1.42212	#6969696B	0.5
350	Lcorl	Pou3f3	0.339526	0.163128	1	0.5	1.16313	#69696964	0.5
351	Satb1	Zeb2	1.15537	0.31137	1	0.5	1.31137	#69696964	0.5
352	Satb1	Pou3f4	0.130083	0.202958	1	0.5	1.20296	#69696964	0.5
353	Satb1	Maf	0.356802	0.284623	1	0.5	1.28462	#69696964	0.5
354	Satb1	Mef2c	0.183421	0.307408	1	0.5	1.30741	#69696964	0.5
355	Tfdp2	Hes6	1.99023	0.338024	1	0.5	1.33802	#69696964	0.5
356	Tfdp2	Sox2	0.0930347	0.167611	1	0.5	1.16761	#69696964	0.5
357	Tfdp2	Cdk2ap1	0.0951037	0.192769	1	0.5	1.19277	#69696964	0.5
358	Tfdp2	Peg3	0.0985031	0.0581309	1	0.5	1.05813	#69696964	0.5
359	Zfp536	Sox1	0.210251	0.0861604	1	0.5	1.08616	#69696964	0.5
360	Zfp536	Tcf4	2.06577	0.386868	1	0.5	1.38687	#69696964	0.5
361	Zfp536	Maf	0.759551	0.359262	1	0.5	1.35926	#69696964	0.5

## Sheet: EDF 5d
	X	TF1_TF2_count	cosine	zscore	stage
1	NFIB_1-TCF4_1	10	0.0174735	0.608164	e12
2	NFIB_1-MEIS2_1	6	0.0112844	-0.904068	e12
3	NFIB_1-TCF4_1	26	0.0296589	2.04687	e16
4	NFIB_1-MEIS2_1	15	0.0153139	-1.64521	e16

## Sheet: EDF 5f-nodes
	name	type	avg_expression	color	shape
1	Pou3f3	TF	1.15277	#79FF79	circle
2	Zeb2	TF	1.24628	#79FF79	circle
3	Pbx1	gene	1.43444	#63FF63	square
4	Sox11	TF	3.31939	#00FF00	circle
5	Hmga2	TF	0.449286	#D2FFD2	circle
6	Dlx1	TF	1.84548	#4DFF4D	circle
7	Ascl1	gene	1.09985	#85FF85	square
8	Bcl11a	gene	0.82638	#A6FFA6	square
9	Rad21	TF	0.93428	#9BFF9B	circle
10	Lhx2	TF	0.46569	#C7FFC7	circle
11	Sox21	TF	0.619232	#BCFFBC	circle
12	Ran	gene	2.71884	#21FF21	square
13	Tead2	TF	1.14657	#85FF85	circle
14	Hmgb2	gene	2.88763	#16FF16	square
15	Ezr	gene	0.761116	#A6FFA6	square
16	Meis2	TF	1.47922	#58FF58	circle
17	Sox9	TF	0.824112	#A6FFA6	circle
18	Pou3f2	TF	0.663919	#B1FFB1	circle
19	Dtl	gene	0.453059	#C7FFC7	square
20	Insm1	gene	0.77719	#A6FFA6	square
21	Dlx5	TF	0.968537	#90FF90	circle
22	Sp9	TF	1.17941	#79FF79	circle
23	Bcl11b	gene	0.977306	#90FF90	square
24	Dlx6	TF	0.369937	#D2FFD2	circle
25	Pou3f4	TF	0.763525	#A6FFA6	circle
26	Kif22	gene	0.405555	#D2FFD2	square
27	Nkx2-1	gene	0.625605	#BCFFBC	square
28	Celf4	gene	0.601971	#BCFFBC	square
29	Sox6	TF	0.457204	#C7FFC7	circle
30	Lhx8	TF	0.260024	#DDFFDD	circle
31	Zfhx3	gene	0.442934	#D2FFD2	square
32	Isl1	TF	0.304437	#DDFFDD	circle
33	Dlx2	TF	1.41325	#63FF63	circle
34	Pou3f1	TF	0.408186	#D2FFD2	circle
35	Prox1	gene	0.503255	#C7FFC7	square
36	Lhx6	TF	0.286737	#DDFFDD	circle
37	Arx	TF	1.25957	#6EFF6E	circle
38	Pax6	TF	0.252744	#DDFFDD	circle
39	Gsx1	TF	0.0933643	#F3FFF3	circle
40	Otx2	TF	0.178125	#E8FFE8	circle
41	Alx1	TF	0.000155119	#FFFFFF	circle
42	E2f7	TF	0.195396	#E8FFE8	circle
43	Brca1	TF	0.172055	#E8FFE8	circle
44	E2f8	TF	0.136654	#F3FFF3	circle
45	Tal2	TF	0.0234392	#FFFFFF	circle
46	Zfp367	TF	0.141224	#F3FFF3	circle
47	Hmx2	TF	0	#FFFFFF	circle
48	Pbx3	TF	0.4873	#C7FFC7	circle
49	Onecut2	TF	0.123126	#F3FFF3	circle
50	Pou6f2	TF	0.00289724	#FFFFFF	circle
51	Sox8	TF	0.101648	#F3FFF3	circle
52	Sp8	TF	0.17697	#E8FFE8	circle

## Sheet: EDF 5f-edges
	from	to	TF2G_importance_x_rho	TF2G_rho	TF2G_regulation	width	color	edge.arrow.size
1	Pou3f3	Zeb2	0.436407	0.259505	1	0.519009	blue	1.2595
2	Pou3f3	Pou3f2	0.338295	0.129275	1	0.258551	blue	1.12928
3	Zeb2	Dlx1	1.79154	0.491583	1	0.983165	blue	1.49158
4	Zeb2	Pou3f2	1.07537	0.252668	1	0.505335	blue	1.25267
5	Sox11	Dlx1	45.207	0.763383	1	1.52677	blue	1.76338
6	Sox11	Dlx2	43.6737	0.832939	1	1.66588	blue	1.83294
7	Hmga2	Lhx2	11.0563	0.574123	1	1.14825	blue	1.57412
8	Hmga2	Ran	3.16069	0.631142	1	1.26228	blue	1.63114
9	Hmga2	Ezr	0.749442	0.120111	1	0.240223	blue	1.12011
10	Dlx1	Pou3f3	0.913577	0.267902	1	0.535803	blue	1.2679
11	Dlx1	Zeb2	9.52635	0.491583	1	0.983165	blue	1.49158
12	Dlx1	Pbx1	0.728066	0.336563	1	0.673126	blue	1.33656
13	Dlx1	Sox11	27.6971	0.763383	1	1.52677	blue	1.76338
14	Dlx1	Ascl1	9.22692	0.523667	1	1.04733	blue	1.52367
15	Dlx1	Insm1	24.3173	0.738971	1	1.47794	blue	1.73897
16	Dlx1	Dlx5	19.4193	0.723192	1	1.44638	blue	1.72319
17	Dlx1	Sp9	5.80304	0.741951	1	1.4839	blue	1.74195
18	Dlx1	Bcl11b	1.3112	0.65327	1	1.30654	blue	1.65327
19	Dlx1	Dlx6	9.92793	0.662159	1	1.32432	blue	1.66216
20	Dlx1	Pou3f4	1.6336	0.400927	1	0.801855	blue	1.40093
21	Rad21	Dtl	9.39859	0.713947	1	1.42789	blue	1.71395
22	Lhx2	Ascl1	1.09836	0.367694	1	0.735388	blue	1.36769
23	Lhx2	Rad21	1.27686	0.480767	1	0.961535	blue	1.48077
24	Lhx2	Sox21	3.49628	0.638361	1	1.27672	blue	1.63836
25	Lhx2	Ran	14.4144	0.732763	1	1.46553	blue	1.73276
26	Lhx2	Tead2	3.98165	0.543114	1	1.08623	blue	1.54311
27	Lhx2	Hmgb2	13.6076	0.711327	1	1.42265	blue	1.71133
28	Lhx2	Kif22	1.34151	0.539416	1	1.07883	blue	1.53942
29	Sox21	Ascl1	0.455265	0.234393	1	0.468786	blue	1.23439
30	Sox21	Lhx2	2.43453	0.638361	1	1.27672	blue	1.63836
31	Sox21	Ran	4.30677	0.757366	1	1.51473	blue	1.75737
32	Sox21	Ezr	4.23982	0.389356	1	0.778712	blue	1.38936
33	Sox21	Pou3f2	1.01732	0.255016	1	0.510033	blue	1.25502
34	Sox21	Dtl	5.53261	0.704476	1	1.40895	blue	1.70448
35	Tead2	Lhx2	1.01857	0.543114	1	1.08623	blue	1.54311
36	Tead2	Hmgb2	6.41108	0.700939	1	1.40188	blue	1.70094
37	Tead2	Sox9	2.29053	0.532774	1	1.06555	blue	1.53277
38	Meis2	Zeb2	0.479098	0.151885	1	0.303771	blue	1.15189
39	Meis2	Pbx1	4.90838	0.386457	1	0.772913	blue	1.38646
40	Meis2	Ezr	1.33542	0.205352	1	0.410704	blue	1.20535
41	Meis2	Zfhx3	4.56274	0.182614	1	0.365229	blue	1.18261
42	Sox9	Hmga2	2.81151	0.68343	1	1.36686	blue	1.68343
43	Sox9	Lhx2	1.60445	0.575262	1	1.15052	blue	1.57526
44	Sox9	Tead2	2.65324	0.532774	1	1.06555	blue	1.53277
45	Sox9	Ezr	0.856747	0.272062	1	0.544124	blue	1.27206
46	Pou3f2	Pou3f3	0.501584	0.129275	1	0.258551	blue	1.12928
47	Pou3f2	Zeb2	0.337679	0.252668	1	0.505335	blue	1.25267
48	Pou3f2	Pbx1	0.160518	0.0782025	1	0.156405	blue	1.0782
49	Pou3f2	Rad21	0.372249	0.204321	1	0.408643	blue	1.20432
50	Pou3f2	Sox21	0.431554	0.255016	1	0.510033	blue	1.25502
51	Pou3f2	Ezr	3.88428	0.301081	1	0.602162	blue	1.30108
52	Pou3f2	Meis2	0.551955	0.220386	1	0.440772	blue	1.22039
53	Dlx5	Pou3f3	0.874548	0.239752	1	0.479504	blue	1.23975
54	Dlx5	Zeb2	3.10261	0.391798	1	0.783595	blue	1.3918
55	Dlx5	Sox11	43.7721	0.902983	1	1.80597	blue	1.90298
56	Dlx5	Bcl11a	1.93428	0.654197	1	1.30839	blue	1.6542
57	Dlx5	Insm1	3.3872	0.404555	1	0.80911	blue	1.40455
58	Dlx5	Sp9	45.8099	0.9077	1	1.8154	blue	1.9077
59	Dlx5	Bcl11b	29.328	0.880007	1	1.76001	blue	1.88001
60	Dlx5	Pou3f4	7.32212	0.668818	1	1.33764	blue	1.66882
61	Dlx5	Zfhx3	7.5268	0.657306	1	1.31461	blue	1.65731
62	Dlx5	Pou3f1	2.83475	0.603209	1	1.20642	blue	1.60321
63	Sp9	Sox11	51.1144	0.89443	1	1.78886	blue	1.89443
64	Sp9	Dlx5	50.9767	0.9077	1	1.8154	blue	1.9077
65	Sp9	Bcl11b	46.9175	0.890022	1	1.78004	blue	1.89002
66	Sp9	Nkx2-1	5.25371	0.565706	1	1.13141	blue	1.56571
67	Sp9	Zfhx3	9.19624	0.631009	1	1.26202	blue	1.63101
68	Sp9	Isl1	7.32701	0.534554	1	1.06911	blue	1.53455
69	Sp9	Pou3f1	11.5333	0.623977	1	1.24795	blue	1.62398
70	Sp9	Prox1	16.3967	0.716633	1	1.43327	blue	1.71663
71	Sp9	Lhx6	8.12031	0.628705	1	1.25741	blue	1.6287
72	Dlx6	Zeb2	1.41283	0.301679	1	0.603358	blue	1.30168
73	Dlx6	Pbx1	1.53687	0.328681	1	0.657363	blue	1.32868
74	Dlx6	Sox11	25.7186	0.717706	1	1.43541	blue	1.71771
75	Dlx6	Dlx1	10.5148	0.662159	1	1.32432	blue	1.66216
76	Dlx6	Dlx5	23.9109	0.733195	1	1.46639	blue	1.73319
77	Dlx6	Sp9	11.9562	0.751482	1	1.50296	blue	1.75148
78	Dlx6	Bcl11b	14.4235	0.70008	1	1.40016	blue	1.70008
79	Dlx6	Pou3f4	1.24538	0.444173	1	0.888346	blue	1.44417
80	Dlx6	Dlx2	12.509	0.730385	1	1.46077	blue	1.73039
81	Dlx6	Prox1	5.7644	0.591871	1	1.18374	blue	1.59187
82	Pou3f4	Pbx1	0.485045	0.438887	1	0.877773	blue	1.43889
83	Pou3f4	Sox11	1.05696	0.690629	1	1.38126	blue	1.69063
84	Pou3f4	Bcl11a	1.22372	0.602414	1	1.20483	blue	1.60241
85	Pou3f4	Sp9	0.798567	0.639007	1	1.27801	blue	1.63901
86	Pou3f4	Nkx2-1	0.641138	0.405636	1	0.811272	blue	1.40564
87	Pou3f4	Celf4	0.916557	0.566992	1	1.13398	blue	1.56699
88	Pou3f4	Sox6	1.07251	0.407545	1	0.81509	blue	1.40755
89	Pou3f4	Zfhx3	0.865867	0.537844	1	1.07569	blue	1.53784
90	Sox6	Pou3f3	0.301192	0.138714	1	0.277428	blue	1.13871
91	Lhx8	Sox11	4.75649	0.599976	1	1.19995	blue	1.59998
92	Lhx8	Nkx2-1	50.7409	0.780432	1	1.56086	blue	1.78043
93	Isl1	Sox11	2.07471	0.616319	1	1.23264	blue	1.61632
94	Isl1	Zfhx3	2.65936	0.498067	1	0.996134	blue	1.49807
95	Isl1	Pou3f1	8.4367	0.626176	1	1.25235	blue	1.62618
96	Dlx2	Pou3f3	0.887603	0.278846	1	0.557691	blue	1.27885
97	Dlx2	Zeb2	4.25405	0.396841	1	0.793682	blue	1.39684
98	Dlx2	Pbx1	1.6421	0.373266	1	0.746533	blue	1.37327
99	Dlx2	Sox11	19.4263	0.832939	1	1.66588	blue	1.83294
100	Dlx2	Dlx1	49.732	0.906056	1	1.81211	blue	1.90606
101	Dlx2	Ascl1	1.49269	0.439689	1	0.879377	blue	1.43969
102	Dlx2	Insm1	15.2045	0.669594	1	1.33919	blue	1.66959
103	Dlx2	Dlx5	9.81843	0.803779	1	1.60756	blue	1.80378
104	Dlx2	Sp9	14.4154	0.854459	1	1.70892	blue	1.85446
105	Dlx2	Bcl11b	7.36792	0.761642	1	1.52328	blue	1.76164
106	Dlx2	Pou3f4	2.48465	0.489742	1	0.979483	blue	1.48974
107	Dlx2	Nkx2-1	4.24003	0.573979	1	1.14796	blue	1.57398
108	Dlx2	Zfhx3	3.38189	0.522407	1	1.04481	blue	1.52241
109	Pou3f1	Pbx1	0.48836	0.287862	1	0.575724	blue	1.28786
110	Pou3f1	Nkx2-1	5.74997	0.583904	1	1.16781	blue	1.5839
111	Pou3f1	Lhx8	6.51944	0.571096	1	1.14219	blue	1.5711
112	Pou3f1	Zfhx3	1.20087	0.537551	1	1.0751	blue	1.53755
113	Pou3f1	Isl1	23.3232	0.626176	1	1.25235	blue	1.62618
114	Lhx6	Sox11	5.52081	0.70446	1	1.40892	blue	1.70446
115	Lhx6	Bcl11a	0.778787	0.475975	1	0.95195	blue	1.47598
116	Lhx6	Sp9	1.03262	0.628705	1	1.25741	blue	1.6287
117	Lhx6	Bcl11b	1.09644	0.646565	1	1.29313	blue	1.64656
118	Lhx6	Pou3f4	0.715996	0.570434	1	1.14087	blue	1.57043
119	Lhx6	Nkx2-1	19.4039	0.654678	1	1.30936	blue	1.65468
120	Lhx6	Sox6	12.7342	0.603348	1	1.2067	blue	1.60335
121	Lhx6	Lhx8	27.5879	0.723848	1	1.4477	blue	1.72385
122	Lhx6	Zfhx3	0.360688	0.310202	1	0.620403	blue	1.3102
123	Lhx6	Isl1	0.610693	0.408059	1	0.816117	blue	1.40806
124	Lhx6	Pou3f1	0.958287	0.521518	1	1.04304	blue	1.52152
125	Arx	Pou3f3	1.7349	0.283036	1	0.566073	blue	1.28304
126	Arx	Zeb2	1.52513	0.387623	1	0.775245	blue	1.38762
127	Arx	Pbx1	0.930802	0.419533	1	0.839065	blue	1.41953
128	Arx	Sox11	27.5761	0.897499	1	1.795	blue	1.8975
129	Arx	Insm1	2.26285	0.456277	1	0.912555	blue	1.45628
130	Arx	Dlx5	28.194	0.863927	1	1.72785	blue	1.86393
131	Arx	Sp9	23.6644	0.863769	1	1.72754	blue	1.86377
132	Arx	Bcl11b	20.2086	0.828162	1	1.65632	blue	1.82816
133	Arx	Pou3f4	4.82116	0.638478	1	1.27696	blue	1.63848
134	Arx	Nkx2-1	1.403	0.596483	1	1.19297	blue	1.59648
135	Arx	Celf4	0.868927	0.490036	1	0.980072	blue	1.49004
136	Arx	Sox6	7.05648	0.407721	1	0.815441	blue	1.40772
137	Arx	Lhx8	7.6689	0.601015	1	1.20203	blue	1.60101
138	Arx	Zfhx3	3.91548	0.536008	1	1.07202	blue	1.53601
139	Arx	Isl1	1.85874	0.571519	1	1.14304	blue	1.57152
140	Pax6	Ezr	0.122472	0.130024	1	0.260047	blue	1.13002
141	Pax6	Meis2	0.961093	0.292366	1	0.584732	blue	1.29237
142	Gsx1	Nkx2-1	0.443381	0.379752	1	0.759503	blue	1.37975
143	Gsx1	Isl1	4.07244	0.382882	1	0.765764	blue	1.38288
144	Otx2	Hmga2	5.63773	0.753991	1	1.50798	blue	1.75399
145	Otx2	Lhx2	0.803105	0.429548	1	0.859096	blue	1.42955
146	Otx2	Sox21	0.734863	0.529872	1	1.05974	blue	1.52987
147	Alx1	Ascl1	2.36481	0.114077	1	0.228154	blue	1.11408
148	Alx1	Insm1	1.32285	0.0899651	1	0.17993	blue	1.08997
149	E2f7	Hmgb2	9.34916	0.656663	1	1.31333	blue	1.65666
150	E2f7	Kif22	8.32675	0.656415	1	1.31283	blue	1.65641
151	Brca1	Ran	3.74692	0.507196	1	1.01439	blue	1.5072
152	Brca1	Kif22	13.3036	0.649489	1	1.29898	blue	1.64949
153	E2f8	Rad21	4.42378	0.587273	1	1.17455	blue	1.58727
154	E2f8	Ran	4.02109	0.522917	1	1.04583	blue	1.52292
155	E2f8	Hmgb2	5.9211	0.620986	1	1.24197	blue	1.62099
156	E2f8	Kif22	5.44764	0.640658	1	1.28132	blue	1.64066
157	Tal2	Nkx2-1	0.0547795	0.0898879	1	0.179776	blue	1.08989
158	Zfp367	Dtl	1.26509	0.554314	1	1.10863	blue	1.55431
159	Hmx2	Dlx5	8.74348	0.714976	1	1.42995	blue	1.71498
160	Hmx2	Bcl11b	13.607	0.716868	1	1.43374	blue	1.71687
161	Hmx2	Nkx2-1	1.42813	0.565158	1	1.13032	blue	1.56516
162	Hmx2	Zfhx3	4.64324	0.510616	1	1.02123	blue	1.51062
163	Pbx3	Zfhx3	1.01724	0.47557	1	0.95114	blue	1.47557
164	Onecut2	Nkx2-1	2.43514	0.548375	1	1.09675	blue	1.54837
165	Onecut2	Isl1	1.49324	0.454011	1	0.908023	blue	1.45401
166	Onecut2	Pou3f1	0.34901	0.388508	1	0.777017	blue	1.38851
167	Pou6f2	Sox11	2.33877	0.332959	1	0.665918	blue	1.33296
168	Pou6f2	Dlx5	4.26323	0.337613	1	0.675225	blue	1.33761
169	Pou6f2	Pou3f1	1.65201	0.291654	1	0.583309	blue	1.29165
170	Sox8	Ezr	0.830311	0.344742	1	0.689484	blue	1.34474
171	Sox8	Meis2	0.249739	0.292154	1	0.584309	blue	1.29215
172	Sox8	Pou3f2	0.21701	0.327673	1	0.655346	blue	1.32767
173	Sp8	Dlx5	0.699955	0.511937	1	1.02387	blue	1.51194
174	Sp8	Nkx2-1	0.197812	0.0639755	1	0.127951	blue	1.06398
175	Sp8	Pou3f1	0.127355	0.18693	1	0.373859	blue	1.18693

## Sheet: EDF 5g-nodes
	name	type	avg_expression	color	shape
1	Pou3f3	TF	1.14731	#8BFF8B	circle
2	Zeb2	TF	1.56936	#5CFF5C	circle
3	Sox1	TF	0.684862	#ADFFAD	circle
4	Sox6	gene	0.37703	#D0FFD0	square
5	Pbx1	TF	1.85959	#45FF45	circle
6	Sox11	TF	3.451	#00FF00	circle
7	Sox2	TF	1.44047	#68FF68	circle
8	Dlx1	TF	1.7048	#51FF51	circle
9	Ascl1	TF	0.52263	#C5FFC5	circle
10	Bcl11a	gene	1.36164	#68FF68	square
11	Pax6	TF	0.259294	#DCFFDC	circle
12	Rad21	TF	0.724827	#ADFFAD	circle
13	Nr2e1	TF	0.278716	#DCFFDC	circle
14	Meis2	TF	2.011	#39FF39	circle
15	Nfia	TF	0.703623	#ADFFAD	circle
16	Nfib	TF	1.86872	#45FF45	circle
17	Tcf4	TF	2.18333	#22FF22	circle
18	Pou3f2	TF	0.82453	#A2FFA2	circle
19	Ezr	gene	0.671249	#ADFFAD	square
20	Zeb1	TF	0.520236	#C5FFC5	circle
21	Nfix	TF	1.13822	#8BFF8B	circle
22	Sox9	TF	0.473244	#C5FFC5	circle
23	Sox21	TF	0.356985	#D0FFD0	circle
24	Lhx2	TF	0.146621	#F3FFF3	circle
25	Ran	gene	2.00222	#39FF39	square
26	Tead2	TF	0.537195	#C5FFC5	circle
27	Hmgb2	gene	1.29334	#73FF73	square
28	Insm1	gene	0.525663	#C5FFC5	square
29	Dlx5	TF	1.20365	#7FFF7F	circle
30	Sp9	TF	1.28982	#73FF73	circle
31	Bcl11b	gene	1.35076	#68FF68	square
32	Zbtb18	TF	0.336004	#DCFFDC	circle
33	Pou3f4	TF	0.823452	#A2FFA2	circle
34	Kif22	gene	0.146756	#F3FFF3	square
35	Nfic	TF	0.216166	#E7FFE7	circle
36	Dtl	gene	0.217566	#E7FFE7	square
37	Celf4	gene	1.40279	#68FF68	square
38	Zfhx3	TF	0.588911	#B9FFB9	circle
39	Id4	TF	0.526139	#C5FFC5	circle
40	Dlx2	TF	1.24089	#7FFF7F	circle
41	Arx	TF	1.25599	#73FF73	circle
42	Foxo1	TF	0.0312472	#FFFFFF	circle
43	Pou3f1	TF	0.2808	#DCFFDC	circle
44	Dlx6	TF	0.351097	#D0FFD0	circle
45	Sox8	TF	0.13849	#F3FFF3	circle
46	Alx1	TF	0	#FFFFFF	circle
47	E2f7	TF	0.0722821	#F3FFF3	circle
48	Brca1	TF	0.0688508	#F3FFF3	circle
49	E2f8	TF	0.0672658	#F3FFF3	circle
50	Hmga2	TF	0.0196406	#FFFFFF	circle
51	Zfp367	TF	0.0490842	#FFFFFF	circle
52	Hmx2	TF	0	#FFFFFF	circle
53	Lhx6	TF	0.266705	#DCFFDC	circle
54	Meis1	TF	0.342706	#DCFFDC	circle
55	Olig2	TF	0.0396445	#FFFFFF	circle
56	Gsx2	TF	0.0737074	#F3FFF3	circle
57	Pou6f2	TF	0.00485456	#FFFFFF	circle
58	Satb1	TF	0.453142	#C5FFC5	circle
59	Sp8	TF	0.18276	#E7FFE7	circle

[truncated: 2 more sheets: EDF 5g-edges, EDF 5h]
