# Supplementary material for: Temporal control of progenitor competence shapes maturation in GABAergic neuron development in mice
Source: Nat Neurosci. 2025 Jul 8;28(8):1663–75. doi: 10.1038/s41593-025-01999-y (PMC12321585; doi:10.1038/s41593-025-01999-y)
Supplement: Supplementary file 13 — Cell state proportions in transplantation experiments; pseudotime shift and differentially expressed genes for e16.5-transplantation experiments. [file 41593_2025_1999_MOESM13_ESM.xlsx]

## Sheet: EDF 6e-left
	Cell_types	variable	value
1	Fabp7	Counts_WT1	0.367615
2	Fabp7_Ccnd2	Counts_WT1	0
3	Top2a	Counts_WT1	0.0239335
4	Ube2c	Counts_WT1	0
5	Abracl	Counts_WT1	0
6	Tshz1	Counts_WT1	0
7	Tcf4_Nr2f2	Counts_WT1	0
8	Six3_Gucy1a3	Counts_WT1	0.00863911
9	Ebf1_Isl1	Counts_WT1	0
10	Gucy1a3	Counts_WT1	0.0144959
11	Nkx2_1	Counts_WT1	0.43478
12	Npy	Counts_WT1	0
13	Maf_Sst	Counts_WT1	0
14	Snhg11	Counts_WT1	0.150537
15	Fabp7	Counts_WT2	0
16	Fabp7_Ccnd2	Counts_WT2	0
17	Top2a	Counts_WT2	0
18	Ube2c	Counts_WT2	0.586972
19	Abracl	Counts_WT2	0
20	Tshz1	Counts_WT2	0
21	Tcf4_Nr2f2	Counts_WT2	0
22	Six3_Gucy1a3	Counts_WT2	0.016176
23	Ebf1_Isl1	Counts_WT2	0.29705
24	Gucy1a3	Counts_WT2	0.0193849
25	Nkx2_1	Counts_WT2	0
26	Npy	Counts_WT2	0
27	Maf_Sst	Counts_WT2	0.0804173
28	Snhg11	Counts_WT2	0
29	Fabp7	Counts_WT3	0.00780702
30	Fabp7_Ccnd2	Counts_WT3	0.25998
31	Top2a	Counts_WT3	0.442417
32	Ube2c	Counts_WT3	0
33	Abracl	Counts_WT3	0
34	Tshz1	Counts_WT3	0
35	Tcf4_Nr2f2	Counts_WT3	0
36	Six3_Gucy1a3	Counts_WT3	0
37	Ebf1_Isl1	Counts_WT3	0.00400164
38	Gucy1a3	Counts_WT3	0.150408
39	Nkx2_1	Counts_WT3	0.135387
40	Npy	Counts_WT3	0
41	Maf_Sst	Counts_WT3	0
42	Snhg11	Counts_WT3	0
43	Fabp7	Counts_WT4	0
44	Fabp7_Ccnd2	Counts_WT4	0.195547
45	Top2a	Counts_WT4	0.0948405
46	Ube2c	Counts_WT4	0.089687
47	Abracl	Counts_WT4	0.101231
48	Tshz1	Counts_WT4	0
49	Tcf4_Nr2f2	Counts_WT4	0
50	Six3_Gucy1a3	Counts_WT4	0
51	Ebf1_Isl1	Counts_WT4	0
52	Gucy1a3	Counts_WT4	0
53	Nkx2_1	Counts_WT4	0.021662
54	Npy	Counts_WT4	0
55	Maf_Sst	Counts_WT4	0.252256
56	Snhg11	Counts_WT4	0.244776
57	Fabp7	Counts_WT5	0
58	Fabp7_Ccnd2	Counts_WT5	0
59	Top2a	Counts_WT5	0
60	Ube2c	Counts_WT5	0
61	Abracl	Counts_WT5	0
62	Tshz1	Counts_WT5	0.548875
63	Tcf4_Nr2f2	Counts_WT5	0.171364
64	Six3_Gucy1a3	Counts_WT5	0.0424945
65	Ebf1_Isl1	Counts_WT5	0
66	Gucy1a3	Counts_WT5	0
67	Nkx2_1	Counts_WT5	0
68	Npy	Counts_WT5	0
69	Maf_Sst	Counts_WT5	0.237266
70	Snhg11	Counts_WT5	0
71	Fabp7	Counts_TR1	0
72	Fabp7_Ccnd2	Counts_TR1	0
73	Top2a	Counts_TR1	0
74	Ube2c	Counts_TR1	0
75	Abracl	Counts_TR1	0
76	Tshz1	Counts_TR1	0.109977
77	Tcf4_Nr2f2	Counts_TR1	0
78	Six3_Gucy1a3	Counts_TR1	0.196658
79	Ebf1_Isl1	Counts_TR1	0.693364
80	Gucy1a3	Counts_TR1	0
81	Nkx2_1	Counts_TR1	0
82	Npy	Counts_TR1	0
83	Maf_Sst	Counts_TR1	0
84	Snhg11	Counts_TR1	0
85	Fabp7	Counts_TR2	0
86	Fabp7_Ccnd2	Counts_TR2	0.149499
87	Top2a	Counts_TR2	0.155234
88	Ube2c	Counts_TR2	0
89	Abracl	Counts_TR2	0
90	Tshz1	Counts_TR2	0
91	Tcf4_Nr2f2	Counts_TR2	0
92	Six3_Gucy1a3	Counts_TR2	0
93	Ebf1_Isl1	Counts_TR2	0.067898
94	Gucy1a3	Counts_TR2	0.234845
95	Nkx2_1	Counts_TR2	0.154403
96	Npy	Counts_TR2	0
97	Maf_Sst	Counts_TR2	0.00647758
98	Snhg11	Counts_TR2	0.231645
99	Fabp7	Counts_TR3	0.236779
100	Fabp7_Ccnd2	Counts_TR3	0
101	Top2a	Counts_TR3	0
102	Ube2c	Counts_TR3	0
103	Abracl	Counts_TR3	0
104	Tshz1	Counts_TR3	0.0191009
105	Tcf4_Nr2f2	Counts_TR3	0.12417
106	Six3_Gucy1a3	Counts_TR3	0
107	Ebf1_Isl1	Counts_TR3	0.0305319
108	Gucy1a3	Counts_TR3	0.362793
109	Nkx2_1	Counts_TR3	0.206889
110	Npy	Counts_TR3	0.0121073
111	Maf_Sst	Counts_TR3	0
112	Snhg11	Counts_TR3	0.00762984
113	Fabp7	Counts_TR4	0.410686
114	Fabp7_Ccnd2	Counts_TR4	0.0100171
115	Top2a	Counts_TR4	0
116	Ube2c	Counts_TR4	0
117	Abracl	Counts_TR4	0
118	Tshz1	Counts_TR4	0
119	Tcf4_Nr2f2	Counts_TR4	0
120	Six3_Gucy1a3	Counts_TR4	0
121	Ebf1_Isl1	Counts_TR4	0
122	Gucy1a3	Counts_TR4	0
123	Nkx2_1	Counts_TR4	0
124	Npy	Counts_TR4	0.340306
125	Maf_Sst	Counts_TR4	0.0141605
126	Snhg11	Counts_TR4	0.22483
127	Fabp7	Counts_TR5	0
128	Fabp7_Ccnd2	Counts_TR5	0
129	Top2a	Counts_TR5	0
130	Ube2c	Counts_TR5	0
131	Abracl	Counts_TR5	0
132	Tshz1	Counts_TR5	0.557638
133	Tcf4_Nr2f2	Counts_TR5	0.132173
134	Six3_Gucy1a3	Counts_TR5	0.0596429
135	Ebf1_Isl1	Counts_TR5	0
136	Gucy1a3	Counts_TR5	0
137	Nkx2_1	Counts_TR5	0
138	Npy	Counts_TR5	0
139	Maf_Sst	Counts_TR5	0.250545
140	Snhg11	Counts_TR5	0

## Sheet: EDF 6e-right
	Cell_types	variable	value
1	Fabp7	Counts_WT1_16	0.328018
2	Fabp7_Ccnd2	Counts_WT1_16	0
3	Top2a	Counts_WT1_16	0
4	Ube2c	Counts_WT1_16	0
5	Abracl	Counts_WT1_16	0
6	Tshz1	Counts_WT1_16	0.00883779
7	Tcf4_Nr2f2	Counts_WT1_16	0.0515307
8	Six3_Gucy1a3	Counts_WT1_16	0
9	Ebf1_Isl1	Counts_WT1_16	0
10	Gucy1a3	Counts_WT1_16	0.0803627
11	Nkx2_1	Counts_WT1_16	0.295824
12	Npy	Counts_WT1_16	0.00603325
13	Maf_Sst	Counts_WT1_16	0
14	Snhg11	Counts_WT1_16	0.229393
15	Fabp7	Counts_WT2_16	0
16	Fabp7_Ccnd2	Counts_WT2_16	0
17	Top2a	Counts_WT2_16	0
18	Ube2c	Counts_WT2_16	0
19	Abracl	Counts_WT2_16	0
20	Tshz1	Counts_WT2_16	0.036206
21	Tcf4_Nr2f2	Counts_WT2_16	0
22	Six3_Gucy1a3	Counts_WT2_16	0.104501
23	Ebf1_Isl1	Counts_WT2_16	0.790721
24	Gucy1a3	Counts_WT2_16	0
25	Nkx2_1	Counts_WT2_16	0
26	Npy	Counts_WT2_16	0
27	Maf_Sst	Counts_WT2_16	0
28	Snhg11	Counts_WT2_16	0.0685719
29	Fabp7	Counts_WT3_16	0.0412135
30	Fabp7_Ccnd2	Counts_WT3_16	0
31	Top2a	Counts_WT3_16	0
32	Ube2c	Counts_WT3_16	0
33	Abracl	Counts_WT3_16	0.0776014
34	Tshz1	Counts_WT3_16	0
35	Tcf4_Nr2f2	Counts_WT3_16	0
36	Six3_Gucy1a3	Counts_WT3_16	0
37	Ebf1_Isl1	Counts_WT3_16	0.370118
38	Gucy1a3	Counts_WT3_16	0.198233
39	Nkx2_1	Counts_WT3_16	0.00699924
40	Npy	Counts_WT3_16	0.0205634
41	Maf_Sst	Counts_WT3_16	0.175005
42	Snhg11	Counts_WT3_16	0.110267
43	Fabp7	Counts_WT4_16	0.121211
44	Fabp7_Ccnd2	Counts_WT4_16	0
45	Top2a	Counts_WT4_16	0
46	Ube2c	Counts_WT4_16	0.303001
47	Abracl	Counts_WT4_16	0
48	Tshz1	Counts_WT4_16	0.24518
49	Tcf4_Nr2f2	Counts_WT4_16	0.26289
50	Six3_Gucy1a3	Counts_WT4_16	0
51	Ebf1_Isl1	Counts_WT4_16	0
52	Gucy1a3	Counts_WT4_16	0.0336825
53	Nkx2_1	Counts_WT4_16	0
54	Npy	Counts_WT4_16	0
55	Maf_Sst	Counts_WT4_16	0.0340348
56	Snhg11	Counts_WT4_16	0
57	Fabp7	Counts_TR1_16	0.0178111
58	Fabp7_Ccnd2	Counts_TR1_16	0
59	Top2a	Counts_TR1_16	0.133578
60	Ube2c	Counts_TR1_16	0
61	Abracl	Counts_TR1_16	0
62	Tshz1	Counts_TR1_16	0
63	Tcf4_Nr2f2	Counts_TR1_16	0.119542
64	Six3_Gucy1a3	Counts_TR1_16	0.120203
65	Ebf1_Isl1	Counts_TR1_16	0
66	Gucy1a3	Counts_TR1_16	0.0386982
67	Nkx2_1	Counts_TR1_16	0.283692
68	Npy	Counts_TR1_16	0
69	Maf_Sst	Counts_TR1_16	0.0541724
70	Snhg11	Counts_TR1_16	0.232303
71	Fabp7	Counts_TR2_16	0.112122
72	Fabp7_Ccnd2	Counts_TR2_16	0
73	Top2a	Counts_TR2_16	0.206239
74	Ube2c	Counts_TR2_16	0
75	Abracl	Counts_TR2_16	0
76	Tshz1	Counts_TR2_16	0
77	Tcf4_Nr2f2	Counts_TR2_16	0
78	Six3_Gucy1a3	Counts_TR2_16	0.00618129
79	Ebf1_Isl1	Counts_TR2_16	0
80	Gucy1a3	Counts_TR2_16	0
81	Nkx2_1	Counts_TR2_16	0.446567
82	Npy	Counts_TR2_16	0
83	Maf_Sst	Counts_TR2_16	0.0375708
84	Snhg11	Counts_TR2_16	0.191321
85	Fabp7	Counts_TR3_16	0.0495247
86	Fabp7_Ccnd2	Counts_TR3_16	0.29815
87	Top2a	Counts_TR3_16	0.253865
88	Ube2c	Counts_TR3_16	0.0496814
89	Abracl	Counts_TR3_16	0
90	Tshz1	Counts_TR3_16	0
91	Tcf4_Nr2f2	Counts_TR3_16	0
92	Six3_Gucy1a3	Counts_TR3_16	0
93	Ebf1_Isl1	Counts_TR3_16	0
94	Gucy1a3	Counts_TR3_16	0
95	Nkx2_1	Counts_TR3_16	0.139897
96	Npy	Counts_TR3_16	0
97	Maf_Sst	Counts_TR3_16	0.0652107
98	Snhg11	Counts_TR3_16	0.143671
99	Fabp7	Counts_TR4_16	0
100	Fabp7_Ccnd2	Counts_TR4_16	0
101	Top2a	Counts_TR4_16	0
102	Ube2c	Counts_TR4_16	0.531034
103	Abracl	Counts_TR4_16	0.104654
104	Tshz1	Counts_TR4_16	0
105	Tcf4_Nr2f2	Counts_TR4_16	0
106	Six3_Gucy1a3	Counts_TR4_16	0.159929
107	Ebf1_Isl1	Counts_TR4_16	0.00596684
108	Gucy1a3	Counts_TR4_16	0
109	Nkx2_1	Counts_TR4_16	0
110	Npy	Counts_TR4_16	0.0101287
111	Maf_Sst	Counts_TR4_16	0.188288
112	Snhg11	Counts_TR4_16	0

## Sheet: EDF 6f
	variable	value	W_T
1	W1	0.0156389	WT
2	W1	0.0156389	WT
3	W1	0.0156389	WT
4	W1	0.0156389	WT
5	W1	0.0156389	WT
6	W1	0.0156389	WT
7	W1	0.0156389	WT
8	W1	0.0156389	WT
9	W1	0.0156389	WT
10	W1	0.0156389	WT
11	W1	0.0156389	WT
12	W1	0.0156389	WT
13	W1	0.0156389	WT
14	W1	0.0156389	WT
15	W1	0.0156389	WT
16	W1	0.0156389	WT
17	W1	0.0156389	WT
18	W1	0.0156389	WT
19	W1	0.0156389	WT
20	W1	0.0156389	WT
21	W1	0.0156389	WT
22	W1	0.0156389	WT
23	W1	0.0156389	WT
24	W1	0.0156389	WT
25	W1	0.0156389	WT
26	W1	0.0156389	WT
27	W1	0.0156389	WT
28	W1	0.0156389	WT
29	W1	0.0156389	WT
30	W1	0.0156389	WT
31	W1	0.0156389	WT
32	W1	0.0156389	WT
33	W1	0.0156389	WT
34	W1	19.2578	WT
35	W1	21.5269	WT
36	W1	21.5269	WT
37	W1	21.5269	WT
38	W1	21.5269	WT
39	W1	21.5269	WT
40	W1	28.9605	WT
41	W1	28.9605	WT
42	W1	28.9605	WT
43	W1	28.9605	WT
44	W1	28.9605	WT
45	W1	28.9605	WT
46	W1	28.9605	WT
47	W1	28.9605	WT
48	W1	16.3304	WT
49	W1	16.3304	WT
50	W1	16.3304	WT
51	W1	16.3304	WT
52	W1	16.3304	WT
53	W1	16.3304	WT
54	W1	16.3304	WT
55	W1	16.3304	WT
56	W1	16.3304	WT
57	W1	16.3304	WT
58	W1	16.3304	WT
59	W1	16.3304	WT
60	W1	16.3304	WT
61	W1	16.3304	WT
62	W1	16.3304	WT
63	W1	16.3304	WT
64	W1	16.3304	WT
65	W1	16.3304	WT
66	W1	16.3304	WT
67	W1	16.3304	WT
68	W1	16.3304	WT
69	W1	16.3304	WT
70	W1	16.3304	WT
71	W1	16.3304	WT
72	W1	16.3304	WT
73	W1	16.3304	WT
74	W1	16.3304	WT
75	W1	16.3304	WT
76	W1	16.3304	WT
77	W1	16.3304	WT
78	W1	22.4062	WT
79	W1	31.5047	WT
80	W1	31.5047	WT
81	W1	31.5047	WT
82	W1	31.5047	WT
83	W1	31.5047	WT
84	W1	31.5047	WT
85	W1	31.5047	WT
86	W1	31.5047	WT
87	W1	31.5047	WT
88	W1	31.5047	WT
89	W1	31.5047	WT
90	W1	31.5047	WT
91	W1	31.5047	WT
92	W1	31.5047	WT
93	W1	31.5047	WT
94	W1	31.5047	WT
95	W1	31.5047	WT
96	W1	31.5047	WT
97	W1	31.5047	WT
98	W1	31.5047	WT
99	W1	31.5047	WT
100	W1	31.5047	WT
101	W1	31.5047	WT
102	W2	19.2578	WT
103	W2	19.2578	WT
104	W2	19.2578	WT
105	W2	19.2578	WT
106	W2	25.3466	WT
107	W2	25.3466	WT
108	W2	25.3466	WT
109	W2	25.3466	WT
110	W2	25.3466	WT
111	W2	25.3466	WT
112	W2	25.3466	WT
113	W2	25.3466	WT
114	W2	25.3466	WT
115	W2	25.3466	WT
116	W2	30.7133	WT
117	W2	30.7133	WT
118	W2	30.7133	WT
119	W2	30.7133	WT
120	W2	30.7133	WT
121	W2	30.7133	WT
122	W2	30.7133	WT
123	W2	30.7133	WT
124	W2	30.7133	WT
125	W2	30.7133	WT
126	W2	30.7133	WT
127	W2	30.7133	WT
128	W2	30.7133	WT
129	W2	30.7133	WT
130	W2	30.7133	WT
131	W2	30.7133	WT
132	W2	30.7133	WT
133	W2	30.7133	WT
134	W2	30.7133	WT
135	W2	30.7133	WT
136	W2	30.7133	WT
137	W2	30.7133	WT
138	W2	30.7133	WT
139	W2	30.7133	WT
140	W2	30.7133	WT
141	W2	30.7133	WT
142	W2	30.7133	WT
143	W2	30.7133	WT
144	W2	30.7133	WT
145	W2	30.7133	WT
146	W2	30.7133	WT
147	W2	30.7133	WT
148	W2	30.7133	WT
149	W2	30.7133	WT
150	W2	30.7133	WT
151	W2	30.7133	WT
152	W2	30.7133	WT
153	W2	30.7133	WT
154	W2	30.7133	WT
155	W2	30.7133	WT
156	W2	30.7133	WT
157	W2	30.7133	WT
158	W2	30.7133	WT
159	W2	30.7133	WT
160	W2	30.7133	WT
161	W2	30.7133	WT
162	W2	30.7133	WT
163	W2	30.7133	WT
164	W2	30.7133	WT
165	W2	30.7133	WT
166	W2	30.7133	WT
167	W2	30.7133	WT
168	W2	30.7133	WT
169	W2	30.7133	WT
170	W2	30.7133	WT
171	W2	30.7133	WT
172	W2	30.7133	WT
173	W2	30.7133	WT
174	W2	30.7133	WT
175	W2	30.7133	WT
176	W2	30.7133	WT
177	W2	30.7133	WT
178	W2	30.7133	WT
179	W2	30.7133	WT
180	W2	30.7133	WT
181	W2	30.7133	WT
182	W2	30.7133	WT
183	W2	30.7133	WT
184	W2	30.7133	WT
185	W2	30.7133	WT
186	W2	30.7133	WT
187	W2	30.7133	WT
188	W2	30.7133	WT
189	W2	30.7133	WT
190	W2	30.7133	WT
191	W2	30.7133	WT
192	W2	30.7133	WT
193	W2	30.7133	WT
194	W2	30.7133	WT
195	W2	31.5047	WT
196	W2	31.5047	WT
197	W2	31.5047	WT
198	W2	31.5047	WT
199	W2	31.5047	WT
200	W2	31.5047	WT
201	W2	31.5047	WT
202	W3	0.0156389	WT
203	W3	0.0156389	WT
204	W3	0.0156389	WT
205	W3	0.0156389	WT
206	W3	13.6939	WT
207	W3	13.6939	WT
208	W3	13.6939	WT
209	W3	13.6939	WT
210	W3	13.6939	WT
211	W3	13.6939	WT
212	W3	13.6939	WT
213	W3	13.6939	WT
214	W3	30.7133	WT
215	W3	30.7133	WT
216	W3	30.7133	WT
217	W3	30.7133	WT
218	W3	30.7133	WT
219	W3	30.7133	WT
220	W3	30.7133	WT
221	W3	30.7133	WT
222	W3	30.7133	WT
223	W3	30.7133	WT
224	W3	30.7133	WT
225	W3	30.7133	WT
226	W3	30.7133	WT
227	W3	30.7133	WT
228	W3	30.7133	WT
229	W3	30.7133	WT
230	W3	30.7133	WT
231	W3	30.7133	WT
232	W3	30.7133	WT
233	W3	30.7133	WT
234	W3	30.7133	WT
235	W3	30.7133	WT
236	W3	30.7133	WT
237	W3	30.7133	WT
238	W3	30.7133	WT
239	W3	30.7133	WT
240	W3	30.7133	WT
241	W3	30.7133	WT
242	W3	30.7133	WT
243	W3	30.7133	WT
244	W3	30.7133	WT
245	W3	30.7133	WT
246	W3	30.7133	WT
247	W3	30.7133	WT
248	W3	30.7133	WT
249	W3	30.7133	WT
250	W3	30.7133	WT
251	W3	28.9605	WT
252	W3	28.9605	WT
253	W3	28.9605	WT
254	W3	28.9605	WT
255	W3	28.9605	WT
256	W3	28.9605	WT
257	W3	28.9605	WT
258	W3	28.9605	WT
259	W3	28.9605	WT
260	W3	28.9605	WT
261	W3	28.9605	WT
262	W3	28.9605	WT
263	W3	28.9605	WT
264	W3	28.9605	WT
265	W3	28.9605	WT
266	W3	28.9605	WT
267	W3	28.9605	WT
268	W3	28.9605	WT
269	W3	28.9605	WT
270	W3	28.9605	WT
271	W3	16.3304	WT
272	W3	22.4062	WT
273	W3	22.4062	WT
274	W3	25.0239	WT
275	W3	25.0239	WT
276	W3	25.0239	WT
277	W3	25.0239	WT
278	W3	25.0239	WT
279	W3	25.0239	WT
280	W3	25.0239	WT
281	W3	25.0239	WT
282	W3	25.0239	WT
283	W3	25.0239	WT
284	W3	25.0239	WT
285	W3	25.0239	WT
286	W3	25.0239	WT
287	W3	25.0239	WT
288	W3	25.0239	WT
289	W3	25.0239	WT
290	W3	25.0239	WT
291	W3	25.0239	WT
292	W3	31.5047	WT
293	W3	31.5047	WT
294	W3	31.5047	WT
295	W3	31.5047	WT
296	W3	31.5047	WT
297	W3	31.5047	WT
298	W3	31.5047	WT
299	W3	31.5047	WT
300	W3	31.5047	WT
301	W3	31.5047	WT
302	W3	31.5047	WT
303	W4	0.0156389	WT
304	W4	0.0156389	WT
305	W4	0.0156389	WT
306	W4	0.0156389	WT
307	W4	0.0156389	WT
308	W4	0.0156389	WT
309	W4	0.0156389	WT
310	W4	0.0156389	WT
311	W4	0.0156389	WT
312	W4	0.0156389	WT
313	W4	0.0156389	WT
314	W4	0.0156389	WT
315	W4	7.6589	WT
316	W4	7.6589	WT
317	W4	7.6589	WT
318	W4	7.6589	WT
319	W4	7.6589	WT
320	W4	7.6589	WT
321	W4	7.6589	WT
322	W4	7.6589	WT
323	W4	7.6589	WT
324	W4	7.6589	WT
325	W4	7.6589	WT
326	W4	7.6589	WT
327	W4	7.6589	WT
328	W4	7.6589	WT
329	W4	7.6589	WT
330	W4	7.6589	WT
331	W4	7.6589	WT
332	W4	7.6589	WT
333	W4	7.6589	WT
334	W4	7.6589	WT
335	W4	7.6589	WT
336	W4	7.6589	WT
337	W4	7.6589	WT
338	W4	7.6589	WT
339	W4	7.6589	WT
340	W4	7.6589	WT
341	W4	7.6589	WT
342	W4	7.6589	WT
343	W4	7.6589	WT
344	W4	7.6589	WT
345	W4	19.2578	WT
346	W4	19.2578	WT
347	W4	19.2578	WT
348	W4	19.2578	WT
349	W4	19.2578	WT
350	W4	19.2578	WT
351	W4	19.2578	WT
352	W4	19.2578	WT
353	W4	19.2578	WT
354	W4	19.2578	WT
355	W4	19.2578	WT
356	W4	19.2578	WT
357	W4	19.2578	WT
358	W4	19.2578	WT
359	W4	19.2578	WT
360	W4	19.2578	WT
361	W4	19.2578	WT
362	W4	19.2578	WT
363	W4	19.2578	WT
364	W4	19.2578	WT
365	W4	19.2578	WT
366	W4	19.2578	WT
367	W4	19.2578	WT
368	W4	19.2578	WT
369	W4	19.2578	WT
370	W4	21.5269	WT
371	W4	21.5269	WT
372	W4	21.5269	WT
373	W4	21.5269	WT
374	W4	21.5269	WT
375	W4	21.5269	WT
376	W4	21.5269	WT
377	W4	21.5269	WT
378	W4	21.5269	WT
379	W4	21.5269	WT
380	W4	21.5269	WT
381	W4	21.5269	WT
382	W4	21.5269	WT
383	W4	21.5269	WT
384	W4	21.5269	WT
385	W4	21.5269	WT
386	W4	21.5269	WT
387	W4	21.5269	WT
388	W4	21.5269	WT
389	W4	21.5269	WT
390	W4	21.5269	WT
391	W4	21.5269	WT
392	W4	21.5269	WT
393	W4	21.5269	WT
394	W4	21.5269	WT
395	W4	21.5269	WT
396	W4	28.9605	WT
397	W4	28.9605	WT
398	W4	28.9605	WT
399	W4	25.0239	WT
400	W4	25.0239	WT
401	W4	25.0239	WT
402	T1	0.0156389	TR
403	T1	0.0156389	TR
404	T1	4.47098	TR
405	T1	4.47098	TR
406	T1	4.47098	TR
407	T1	4.47098	TR
408	T1	4.47098	TR
409	T1	4.47098	TR
410	T1	4.47098	TR
411	T1	4.47098	TR
412	T1	4.47098	TR
413	T1	4.47098	TR
414	T1	4.47098	TR
415	T1	4.47098	TR
416	T1	4.47098	TR
417	T1	21.5269	TR
418	T1	21.5269	TR
419	T1	21.5269	TR
420	T1	21.5269	TR
421	T1	21.5269	TR
422	T1	21.5269	TR
423	T1	21.5269	TR
424	T1	21.5269	TR
425	T1	21.5269	TR
426	T1	21.5269	TR
427	T1	21.5269	TR
428	T1	21.5269	TR
429	T1	25.3466	TR
430	T1	25.3466	TR
431	T1	25.3466	TR
432	T1	25.3466	TR
433	T1	25.3466	TR
434	T1	25.3466	TR
435	T1	25.3466	TR
436	T1	25.3466	TR
437	T1	25.3466	TR
438	T1	25.3466	TR
439	T1	25.3466	TR
440	T1	25.3466	TR
441	T1	28.9605	TR
442	T1	28.9605	TR
443	T1	28.9605	TR
444	T1	28.9605	TR
445	T1	16.3304	TR
446	T1	16.3304	TR
447	T1	16.3304	TR
448	T1	16.3304	TR
449	T1	16.3304	TR
450	T1	16.3304	TR
451	T1	16.3304	TR
452	T1	16.3304	TR
453	T1	16.3304	TR
454	T1	16.3304	TR
455	T1	16.3304	TR
456	T1	16.3304	TR
457	T1	16.3304	TR
458	T1	16.3304	TR
459	T1	16.3304	TR
460	T1	16.3304	TR
461	T1	16.3304	TR
462	T1	16.3304	TR
463	T1	16.3304	TR
464	T1	16.3304	TR
465	T1	16.3304	TR
466	T1	16.3304	TR
467	T1	16.3304	TR
468	T1	16.3304	TR
469	T1	16.3304	TR
470	T1	16.3304	TR
471	T1	16.3304	TR
472	T1	16.3304	TR
473	T1	25.0239	TR
474	T1	25.0239	TR
475	T1	25.0239	TR
476	T1	25.0239	TR
477	T1	25.0239	TR
478	T1	31.5047	TR
479	T1	31.5047	TR
480	T1	31.5047	TR
481	T1	31.5047	TR
482	T1	31.5047	TR
483	T1	31.5047	TR
484	T1	31.5047	TR
485	T1	31.5047	TR
486	T1	31.5047	TR
487	T1	31.5047	TR
488	T1	31.5047	TR
489	T1	31.5047	TR
490	T1	31.5047	TR
491	T1	31.5047	TR
492	T1	31.5047	TR
493	T1	31.5047	TR
494	T1	31.5047	TR
495	T1	31.5047	TR
496	T1	31.5047	TR
497	T1	31.5047	TR
498	T1	31.5047	TR
499	T1	31.5047	TR
500	T1	31.5047	TR
501	T2	0.0156389	TR
502	T2	0.0156389	TR
503	T2	0.0156389	TR
504	T2	0.0156389	TR
505	T2	0.0156389	TR
506	T2	0.0156389	TR
507	T2	0.0156389	TR
508	T2	0.0156389	TR
509	T2	0.0156389	TR
510	T2	0.0156389	TR
511	T2	0.0156389	TR
512	T2	4.47098	TR
513	T2	4.47098	TR
514	T2	4.47098	TR
515	T2	4.47098	TR
516	T2	4.47098	TR
517	T2	4.47098	TR
518	T2	4.47098	TR
519	T2	4.47098	TR
520	T2	4.47098	TR
521	T2	4.47098	TR
522	T2	4.47098	TR
523	T2	4.47098	TR
524	T2	4.47098	TR
525	T2	4.47098	TR
526	T2	4.47098	TR
527	T2	4.47098	TR
528	T2	4.47098	TR
529	T2	4.47098	TR
530	T2	4.47098	TR
531	T2	4.47098	TR
532	T2	4.47098	TR
533	T2	25.3466	TR
534	T2	16.3304	TR
535	T2	16.3304	TR
536	T2	16.3304	TR
537	T2	16.3304	TR
538	T2	16.3304	TR
539	T2	16.3304	TR
540	T2	16.3304	TR
541	T2	16.3304	TR
542	T2	16.3304	TR
543	T2	16.3304	TR
544	T2	16.3304	TR
545	T2	16.3304	TR
546	T2	16.3304	TR
547	T2	16.3304	TR
548	T2	16.3304	TR
549	T2	16.3304	TR
550	T2	16.3304	TR
551	T2	16.3304	TR
552	T2	16.3304	TR
553	T2	16.3304	TR
554	T2	16.3304	TR
555	T2	16.3304	TR
556	T2	16.3304	TR
557	T2	16.3304	TR
558	T2	16.3304	TR
559	T2	16.3304	TR
560	T2	16.3304	TR
561	T2	16.3304	TR
562	T2	16.3304	TR
563	T2	16.3304	TR
564	T2	16.3304	TR
565	T2	16.3304	TR
566	T2	16.3304	TR
567	T2	16.3304	TR
568	T2	16.3304	TR
569	T2	16.3304	TR
570	T2	16.3304	TR
571	T2	16.3304	TR
572	T2	16.3304	TR
573	T2	16.3304	TR
574	T2	16.3304	TR
575	T2	16.3304	TR
576	T2	16.3304	TR
577	T2	16.3304	TR
578	T2	16.3304	TR
579	T2	25.0239	TR
580	T2	25.0239	TR
581	T2	25.0239	TR
582	T2	25.0239	TR
583	T2	31.5047	TR
584	T2	31.5047	TR
585	T2	31.5047	TR
586	T2	31.5047	TR
587	T2	31.5047	TR
588	T2	31.5047	TR
589	T2	31.5047	TR
590	T2	31.5047	TR
591	T2	31.5047	TR
592	T2	31.5047	TR
593	T2	31.5047	TR
594	T2	31.5047	TR
595	T2	31.5047	TR
596	T2	31.5047	TR
597	T2	31.5047	TR
598	T2	31.5047	TR
599	T2	31.5047	TR
600	T2	31.5047	TR
601	T2	31.5047	TR
602	T3	0.0156389	TR
603	T3	0.0156389	TR
604	T3	0.0156389	TR
605	T3	0.0156389	TR
606	T3	0.0156389	TR
607	T3	11.0445	TR
608	T3	11.0445	TR
609	T3	11.0445	TR
610	T3	11.0445	TR
611	T3	11.0445	TR
612	T3	11.0445	TR
613	T3	11.0445	TR
614	T3	11.0445	TR
615	T3	11.0445	TR
616	T3	11.0445	TR
617	T3	11.0445	TR
618	T3	11.0445	TR
619	T3	11.0445	TR
620	T3	11.0445	TR
621	T3	11.0445	TR
622	T3	11.0445	TR
623	T3	11.0445	TR
624	T3	11.0445	TR
625	T3	11.0445	TR
626	T3	11.0445	TR
627	T3	11.0445	TR
628	T3	11.0445	TR
629	T3	11.0445	TR
630	T3	11.0445	TR
631	T3	11.0445	TR
632	T3	11.0445	TR
633	T3	11.0445	TR
634	T3	11.0445	TR
635	T3	11.0445	TR
636	T3	11.0445	TR
637	T3	4.47098	TR
638	T3	4.47098	TR
639	T3	4.47098	TR
640	T3	4.47098	TR
641	T3	4.47098	TR
642	T3	4.47098	TR
643	T3	4.47098	TR
644	T3	4.47098	TR
645	T3	4.47098	TR
646	T3	4.47098	TR
647	T3	4.47098	TR
648	T3	4.47098	TR
649	T3	4.47098	TR
650	T3	4.47098	TR
651	T3	4.47098	TR
652	T3	4.47098	TR
653	T3	4.47098	TR
654	T3	4.47098	TR
655	T3	4.47098	TR
656	T3	4.47098	TR
657	T3	4.47098	TR
658	T3	4.47098	TR
659	T3	4.47098	TR
660	T3	4.47098	TR
661	T3	4.47098	TR
662	T3	7.6589	TR
663	T3	7.6589	TR
664	T3	7.6589	TR
665	T3	7.6589	TR
666	T3	7.6589	TR
667	T3	16.3304	TR
668	T3	16.3304	TR
669	T3	16.3304	TR
670	T3	16.3304	TR
671	T3	16.3304	TR
672	T3	16.3304	TR
673	T3	16.3304	TR
674	T3	16.3304	TR
675	T3	16.3304	TR
676	T3	16.3304	TR
677	T3	16.3304	TR
678	T3	16.3304	TR
679	T3	16.3304	TR
680	T3	16.3304	TR
681	T3	25.0239	TR
682	T3	25.0239	TR
683	T3	25.0239	TR
684	T3	25.0239	TR
685	T3	25.0239	TR
686	T3	25.0239	TR
687	T3	25.0239	TR
688	T3	31.5047	TR
689	T3	31.5047	TR
690	T3	31.5047	TR
691	T3	31.5047	TR
692	T3	31.5047	TR
693	T3	31.5047	TR
694	T3	31.5047	TR
695	T3	31.5047	TR
696	T3	31.5047	TR
697	T3	31.5047	TR
698	T3	31.5047	TR
699	T3	31.5047	TR
700	T3	31.5047	TR
701	T3	31.5047	TR
702	T4	7.6589	TR
703	T4	7.6589	TR
704	T4	7.6589	TR
705	T4	7.6589	TR
706	T4	7.6589	TR
707	T4	7.6589	TR
708	T4	7.6589	TR
709	T4	7.6589	TR
710	T4	7.6589	TR
711	T4	7.6589	TR
712	T4	7.6589	TR
713	T4	7.6589	TR
714	T4	7.6589	TR
715	T4	7.6589	TR
716	T4	7.6589	TR
717	T4	7.6589	TR
718	T4	7.6589	TR
719	T4	7.6589	TR
720	T4	7.6589	TR
721	T4	7.6589	TR
722	T4	7.6589	TR
723	T4	7.6589	TR
724	T4	7.6589	TR
725	T4	7.6589	TR
726	T4	7.6589	TR
727	T4	7.6589	TR
728	T4	7.6589	TR
729	T4	7.6589	TR
730	T4	7.6589	TR
731	T4	7.6589	TR
732	T4	7.6589	TR
733	T4	7.6589	TR
734	T4	7.6589	TR
735	T4	7.6589	TR
736	T4	7.6589	TR
737	T4	7.6589	TR
738	T4	7.6589	TR
739	T4	7.6589	TR
740	T4	7.6589	TR
741	T4	7.6589	TR
742	T4	7.6589	TR
743	T4	7.6589	TR
744	T4	7.6589	TR
745	T4	7.6589	TR
746	T4	7.6589	TR
747	T4	7.6589	TR
748	T4	7.6589	TR
749	T4	7.6589	TR
750	T4	7.6589	TR
751	T4	7.6589	TR
752	T4	7.6589	TR
753	T4	7.6589	TR
754	T4	7.6589	TR
755	T4	13.6939	TR
756	T4	13.6939	TR
757	T4	13.6939	TR
758	T4	13.6939	TR
759	T4	13.6939	TR
760	T4	13.6939	TR
761	T4	13.6939	TR
762	T4	13.6939	TR
763	T4	13.6939	TR
764	T4	13.6939	TR
765	T4	25.3466	TR
766	T4	25.3466	TR
767	T4	25.3466	TR
768	T4	25.3466	TR
769	T4	25.3466	TR
770	T4	25.3466	TR
771	T4	25.3466	TR
772	T4	25.3466	TR
773	T4	25.3466	TR
774	T4	25.3466	TR
775	T4	25.3466	TR
776	T4	25.3466	TR
777	T4	25.3466	TR
778	T4	25.3466	TR
779	T4	25.3466	TR
780	T4	25.3466	TR
781	T4	30.7133	TR
782	T4	22.4062	TR
783	T4	25.0239	TR
784	T4	25.0239	TR
785	T4	25.0239	TR
786	T4	25.0239	TR
787	T4	25.0239	TR
788	T4	25.0239	TR
789	T4	25.0239	TR
790	T4	25.0239	TR
791	T4	25.0239	TR
792	T4	25.0239	TR
793	T4	25.0239	TR
794	T4	25.0239	TR
795	T4	25.0239	TR
796	T4	25.0239	TR
797	T4	25.0239	TR
798	T4	25.0239	TR
799	T4	25.0239	TR
800	T4	25.0239	TR
801	T4	25.0239	TR

## Sheet: EDF 6g
	baseMean	log2FoldChange	lfcSE	stat	pvalue	padj	diffexpressed	delabel	common
Sst	172.894	2.75909	1.23575	2.23272	0.0255673	0.866408	UP	Sst
Hbb-bs	24.166	4.00675	1.48321	2.70141	0.00690459	0.648305	UP	Hbb-bs
Tcf7l2	414.356	2.45282	1.3027	1.88288	0.0597162	0.938268	NO
Fabp7	4191.79	-1.64365	1.43439	-1.14589	0.251842	0.938268	NO
Hba-a1	2668.72	7.40045	1.7168	4.3106	1.6281e-05	0.0252036	UP	Hba-a1
Npy	47.3363	0.229108	1.71207	0.13382	0.893545	0.988494	NO
Hba-a2	1619.72	6.17597	1.50851	4.09409	4.23827e-05	0.0252036	UP	Hba-a2
Calb2	23.8579	0.97389	1.76339	0.552282	0.580755	0.959993	NO
Mt3	241.827	-2.01971	1.07899	-1.87186	0.0612263	0.938268	NO		Mt3
Nts	20.7385	0.147772	1.71947	0.0859403	0.931514	0.99327	NO
Tac1	350.909	-1.76221	1.16482	-1.51286	0.130315	0.938268	NO
Hspa1a	61.9202	-1.53334	1.55654	-0.985092	0.324579	0.938268	NO
Snhg11	842.3	-1.78659	1.15831	-1.54241	0.122974	0.938268	NO
Tfap2b	14.9144	-0.960518	1.71159	-0.561186	0.574671	0.959993	NO
Ebf1	591.88	-0.248053	0.97139	-0.255359	0.798446	0.966127	NO
Olig1	145.511	-0.87765	1.55571	-0.564148	0.572654	0.959993	NO
Apoe	24827.2	0.794649	1.25419	0.633597	0.526344	0.955695	NO
Kitl	352.568	1.72982	1.56416	1.10591	0.268766	0.938268	NO
Cenpf	2660.45	0.886176	1.14089	0.776744	0.43731	0.953885	NO
Pcp4	124.459	-2.44483	1.73087	-1.41249	0.157805	0.938268	NO
Top2a	3336.85	1.39174	1.38958	1.00156	0.316558	0.938268	NO
Crabp1	382.285	-2.93298	1.40325	-2.09013	0.0366057	0.866408	DOWN	Crabp1
Avp	0.14916	1.60031	3.50415	0.45669	0.647894	0.964244	NO
Egr1	5471.73	0.510766	1.18145	0.432323	0.665506	0.964244	NO
Scg2	288.301	-1.77902	1.41133	-1.26052	0.207481	0.938268	NO
Ube2c	307.86	1.01633	1.58491	0.641256	0.521356	0.955695	NO
Dqx1	23.3278	-1.22496	1.6511	-0.741909	0.458143	0.955695	NO
Nwd2	82.9823	-0.440713	1.69374	-0.260201	0.794709	0.966127	NO
Ccnd2	2383.53	-0.107996	1.41691	-0.0762194	0.939245	0.99327	NO		Ccnd2
Gas1	59.2957	-0.466486	1.51732	-0.307441	0.758508	0.964244	NO
Penk	26.6897	-0.4283	1.65137	-0.259361	0.795357	0.966127	NO
Prc1	1033.87	1.6477	1.35398	1.21693	0.22363	0.938268	NO
Mki67	5492.85	1.2	1.42766	0.84054	0.400606	0.953885	NO
Ptprz1	5672.22	-1.13645	1.08232	-1.05001	0.293714	0.938268	NO
Crh	17.566	0.926045	1.86869	0.495559	0.620206	0.959993	NO
Igfbp5	526.014	-1.11651	1.57118	-0.710619	0.47732	0.955695	NO
Lmo1	39.4006	1.58689	1.72987	0.917342	0.358964	0.942298	NO
Nefl	425.805	-0.592242	1.15049	-0.514772	0.606712	0.959993	NO
Hes5	212.074	-1.1514	1.33707	-0.861136	0.389163	0.953885	NO
Cdkn1c	293.679	1.47169	0.934774	1.57438	0.115399	0.938268	NO
Ntng1	52.5265	-0.742214	1.82555	-0.40657	0.684324	0.964244	NO
Nap1l5	123.582	-1.39606	1.26515	-1.10347	0.269821	0.938268	NO
Sparcl1	1829.3	0.582675	1.52954	0.380948	0.703242	0.964244	NO
Nusap1	379.345	1.21126	1.5911	0.761271	0.446495	0.953885	NO
Ntm	248.855	-0.647643	1.04405	-0.62032	0.535047	0.955695	NO
C1ql3	33.084	1.44606	1.53533	0.941852	0.346268	0.938268	NO
Gal	7.52313	-1.19777	2.02854	-0.590455	0.554885	0.959993	NO
Lhx9	20.0378	2.43955	1.81372	1.34505	0.178608	0.938268	NO
Calb1	132.526	-2.29314	1.2736	-1.80052	0.0717787	0.938268	NO
Grm5	941.244	-2.06073	1.30928	-1.57395	0.115499	0.938268	NO
Zic1	216.62	1.47546	1.47045	1.0034	0.315666	0.938268	NO
Hmgb2	2055.09	1.45345	1.37647	1.05593	0.291002	0.938268	NO
Pcdh17	739.325	-1.23911	1.32131	-0.93779	0.348352	0.938268	NO
Thrsp	7.27901	0.636094	2.15954	0.294551	0.768337	0.964244	NO
Foxb1	8.93102	-1.70715	1.77134	-0.963765	0.335164	0.938268	NO
Tnc	1780.75	-2.21413	1.4522	-1.52467	0.127341	0.938268	NO
Slc1a3	1872.93	-2.89268	1.65486	-1.74799	0.0804663	0.938268	NO		Slc1a3
Cenpe	1479.52	1.10576	1.39163	0.794578	0.426859	0.953885	NO
Egfr	150.544	-2.95015	1.48137	-1.9915	0.0464258	0.938268	DOWN	Egfr
Vsnl1	248.374	-2.5867	1.3141	-1.96842	0.0490198	0.938268	DOWN	Vsnl1
Gap43	918.342	-0.922036	1.06109	-0.868952	0.384873	0.953885	NO		Gap43
Aldh1a3	13.6986	-0.921152	1.90115	-0.484524	0.628014	0.959993	NO
Cartpt	39.8059	-7.7745	2.04854	-3.79515	0.000147555	0.0658096	DOWN	Cartpt
Pappa2	99.4799	0.82925	1.54216	0.53772	0.59077	0.959993	NO
Mef2c	1450.74	0.240115	0.898295	0.2673	0.789238	0.966127	NO		Mef2c
Mfge8	617.544	-1.50586	1.63194	-0.922745	0.35614	0.941687	NO		Mfge8
Fos	3357.81	0.180765	1.17083	0.154391	0.877302	0.988494	NO
Lhx1	4.29921	0.90779	2.5301	0.358796	0.719748	0.964244	NO
Ptn	1546.09	-1.49809	1.03291	-1.45036	0.146958	0.938268	NO
A330069E16Rik	22.1887	-2.53855	1.6006	-1.586	0.112738	0.938268	NO
Tesc	15.3772	3.02698	1.54798	1.95544	0.0505311	0.938268	NO
Lhx8	81.286	-0.0451675	1.48828	-0.0303488	0.975789	0.996291	NO
Foxp1	1866.5	-1.3239	1.08079	-1.22494	0.220599	0.938268	NO
Aldoc	517.342	-3.23636	1.55894	-2.07599	0.0378948	0.866721	DOWN	Aldoc	Aldoc
Nrgn	215.034	3.3693	1.61716	2.08346	0.037209	0.866408	UP	Nrgn
Maf	726.999	0.915462	1.35902	0.67362	0.500553	0.955695	NO		Maf
Zic4	48.7156	-0.600043	1.61001	-0.372694	0.709376	0.964244	NO
Dbi	1118.69	-0.391455	1.1144	-0.35127	0.725386	0.964244	NO
Gsc	0.67327	2.04605	3.42932	0.596634	0.550752	0.959323	NO
Ebf3	39.0033	0.868518	1.50236	0.578104	0.563194	0.959993	NO
Alcam	395.426	-1.88352	1.23432	-1.52596	0.12702	0.938268	NO
Chl1	1974.72	-1.74875	0.973924	-1.79557	0.0725626	0.938268	NO
Mt1	320.755	0.567382	1.35959	0.417318	0.676446	0.964244	NO		Mt1
Aspm	1061.45	0.700375	1.35023	0.51871	0.603963	0.959993	NO
Alas2	377.692	3.79797	1.25914	3.01632	0.00255865	0.456464	UP	Alas2
Ppp1r1b	141.906	-3.03986	1.30444	-2.33039	0.0197854	0.866408	DOWN	Ppp1r1b
Ccnb1	341.035	0.888563	1.57845	0.562935	0.573479	0.959993	NO
Arpp21	635.631	-1.47505	0.987719	-1.49339	0.135335	0.938268	NO
Pou4f1	13.2604	-0.231765	1.89169	-0.122517	0.902489	0.988494	NO
Otp	2.72791	-1.16055	2.91567	-0.398038	0.690602	0.964244	NO
Six3	228.134	0.595369	1.45283	0.409798	0.681954	0.964244	NO		Six3
Meg3	6856.07	-1.36998	0.998886	-1.37151	0.170216	0.938268	NO
Tpx2	1251.25	1.30065	1.35979	0.956512	0.338814	0.938268	NO
Ascl1	348.478	0.860903	1.37588	0.625711	0.531504	0.955695	NO
Rspo3	12.0885	1.88335	1.86955	1.00738	0.31375	0.938268	NO
Cenpa	212.267	0.924707	1.55752	0.593703	0.552711	0.959388	NO
Snca	499	-1.52107	1.12381	-1.35349	0.1759	0.938268	NO
Nr2f2	553.428	1.01367	1.05931	0.956916	0.33861	0.938268	NO
Neurog2	24.9843	0.297056	2.0765	0.143056	0.886246	0.988494	NO
Id3	95.6454	-0.128826	1.65682	-0.0777553	0.938023	0.99327	NO
Cdc20	233.254	0.292879	1.57345	0.186138	0.852336	0.984232	NO
Cks2	177.231	1.34693	1.32653	1.01538	0.309925	0.938268	NO
Dlk1	161.584	2.7973	1.18419	2.36221	0.0181666	0.866408	UP	Dlk1
Nrn1	29.7013	0.91552	1.36842	0.669035	0.503473	0.955695	NO
Gda	296.795	-1.80694	1.13253	-1.59549	0.110603	0.938268	NO
Hmmr	394.834	0.937744	1.36453	0.687227	0.49194	0.955695	NO
D930028M14Rik	7.23689	0.767604	2.10386	0.364855	0.71522	0.964244	NO
Lepr	50.9819	1.22382	1.38862	0.881323	0.378143	0.950523	NO
Pax6	210.065	-0.515961	1.37067	-0.376429	0.706598	0.964244	NO		Pax6
Prdm13	4.41958	-0.734952	2.56478	-0.286555	0.774453	0.964244	NO
Isl1	568.452	-1.01467	1.1825	-0.858071	0.390853	0.953885	NO
Kif11	1134.01	0.716822	1.37046	0.523051	0.600939	0.959993	NO
Nkx2-4	0.599608	-2.5106	3.44622	-0.728508	0.466302	0.955695	NO
Slc17a6	124.161	1.26896	1.69707	0.747738	0.454618	0.953885	NO
Pou3f1	113.239	-0.159568	1.56001	-0.102287	0.918529	0.989465	NO
Ccnd1	634.274	2.12901	1.28784	1.65317	0.0982961	0.938268	NO
Eomes	78.0297	-0.298958	1.65236	-0.180928	0.856424	0.98446	NO
Hes1	110.547	0.784809	1.39001	0.564608	0.57234	0.959993	NO
Tac2	5.98461	-0.120595	2.12249	-0.0568179	0.95469	0.99327	NO
Cdk6	240.407	0.442223	1.32084	0.334804	0.737773	0.964244	NO		Cdk6
Nkx2-1	242.522	-0.00706884	1.04799	-0.00674514	0.994618	0.997975	NO
Nfib	2328.64	-0.410644	1.43601	-0.285961	0.774908	0.964244	NO		Nfib
Gng8	12.4813	-1.24713	1.99427	-0.625354	0.531739	0.955695	NO
Rrm2	519.638	1.66752	0.966763	1.72485	0.0845551	0.938268	NO
Cbln2	25.001	3.34978	1.93883	1.72773	0.084036	0.938268	NO
Six6	7.51861	1.92639	2.03199	0.94803	0.343114	0.938268	NO
Nefm	252.072	1.53023	1.09579	1.39646	0.162577	0.938268	NO
Uncx	2.50961	-1.72612	3.30582	-0.522146	0.601569	0.959993	NO
Vim	3361.78	1.25655	1.09202	1.15067	0.24987	0.938268	NO
Nr4a2	98.9317	1.49637	1.3329	1.12264	0.261591	0.938268	NO
P2rx4	125.512	0.556403	1.04783	0.531006	0.595415	0.959993	NO
Olig2	94.3873	-1.18723	1.53169	-0.775115	0.438272	0.953885	NO
Gadd45g	102.477	-0.150892	1.50345	-0.100364	0.920055	0.989465	NO
Tfap2c	18.3618	0.36036	1.85315	0.194458	0.845817	0.982381	NO
Mab21l1	35.8453	0.127328	1.55605	0.0818276	0.934784	0.99327	NO
Pcsk2	93.8375	-1.01515	1.49554	-0.678786	0.497274	0.955695	NO
Cdk1	623.385	1.8137	1.33762	1.35591	0.175127	0.938268	NO
Pcsk1n	395.746	-1.67554	1.14456	-1.46392	0.143215	0.938268	NO
Fezf1	19.2247	-1.81999	1.76501	-1.03115	0.302469	0.938268	NO
Syt4	836.592	0.0112343	1.05283	0.0106705	0.991486	0.997975	NO
Resp18	22.0701	-1.65335	1.68362	-0.982019	0.32609	0.938268	NO
Smc4	2067.61	1.64497	1.16606	1.4107	0.158333	0.938268	NO
Arl6ip1	795.876	1.08612	0.952239	1.14059	0.254039	0.938268	NO		Arl6ip1
Efcab6	36.7339	-0.238594	1.54379	-0.154552	0.877175	0.988494	NO
Sncg	16.6225	4.11877	1.91689	2.14868	0.03166	0.866408	UP	Sncg
Slco1c1	293.414	0.674423	1.42515	0.47323	0.636049	0.959993	NO
Hmx2	1.63267	0.200535	3.33758	0.0600838	0.952089	0.99327	NO
Rlbp1	134.612	-0.930175	1.55371	-0.59868	0.549386	0.959323	NO
Hmga2	60.544	1.62686	1.11913	1.45368	0.146036	0.938268	NO
Rprml	3.17998	2.14253	3.31337	0.646631	0.517871	0.955695	NO
Eif4ebp1	76.5403	0.986581	1.56514	0.630347	0.528468	0.955695	NO
Atp1a2	1594.01	-0.973947	1.51463	-0.643024	0.520208	0.955695	NO		Atp1a2
Sparc	1607.91	1.32547	1.15964	1.14301	0.253036	0.938268	NO
Id1	104.423	0.716977	1.59814	0.448634	0.653696	0.964244	NO
Negr1	664.506	-1.79032	1.00429	-1.78267	0.0746396	0.938268	NO
Tenm1	710.872	-2.6244	1.33576	-1.96472	0.0494465	0.938268	DOWN	Tenm1
Tmem130	443.817	-1.79815	1.20576	-1.4913	0.135882	0.938268	NO
Olfm1	680.048	-0.296388	0.981104	-0.302096	0.762579	0.964244	NO		Olfm1
Cdca8	300.174	1.6164	1.28473	1.25817	0.208331	0.938268	NO
Nfia	1104.11	-0.318639	1.09678	-0.290523	0.771416	0.964244	NO		Nfia
Nfix	468.858	-0.846566	1.35324	-0.625582	0.531589	0.955695	NO		Nfix
Grp	0.823347	-1.00307	3.4129	-0.293905	0.768831	0.964244	NO
Mt2	42.6175	-0.617478	1.53454	-0.402386	0.6874	0.964244	NO		Mt2
Cnr1	443.607	-0.0609608	1.03219	-0.0590595	0.952905	0.99327	NO
Grin3a	50.6944	1.02936	1.2668	0.81257	0.416465	0.953885	NO
Nrp2	566.5	2.29445	1.29109	1.77714	0.0755444	0.938268	NO
Has2	20.3497	-0.545535	1.78198	-0.30614	0.759498	0.964244	NO
Pbk	289.468	1.62943	1.28703	1.26604	0.2055	0.938268	NO
Unc13c	64.9586	-0.407741	1.36188	-0.299397	0.764637	0.964244	NO
Calcr	15.4888	0.151595	1.68871	0.0897696	0.92847	0.992007	NO
Loxl2	79.9995	-0.000870889	1.33927	-0.000650273	0.999481	0.999481	NO
Spc25	377.085	0.802124	1.3433	0.59713	0.55042	0.959323	NO
Reln	2253.9	-1.23025	1.06459	-1.15561	0.24784	0.938268	NO
Aldh1l1	508.137	-2.8171	1.5932	-1.76819	0.0770283	0.938268	NO
Ptcra	5.91716	-1.22366	2.46338	-0.496738	0.619374	0.959993	NO
Zic5	22.7098	0.336211	1.82011	0.18472	0.853448	0.98446	NO
Tmem158	245.845	-2.3569	1.27929	-1.84234	0.0654247	0.938268	NO
Zfp36l1	1589.74	1.48502	1.43792	1.03275	0.301719	0.938268	NO
Epha5	1211.35	-0.167307	0.979766	-0.170763	0.86441	0.986106	NO		Epha5
Ckap2	374.042	1.5111	1.3027	1.15997	0.24606	0.938268	NO
Birc5	301.855	0.976162	1.30949	0.74545	0.455999	0.953885	NO
Rprm	59.6976	0.146023	1.50853	0.0967986	0.922886	0.990565	NO
Hap1	283.36	0.598148	1.255	0.476611	0.633639	0.959993	NO
Kpna2	420.426	1.42285	1.27457	1.11634	0.264277	0.938268	NO
Gnal	936.792	-2.79866	1.28199	-2.18307	0.0290309	0.866408	DOWN	Gnal
Nxph1	63.7532	-0.823045	1.52793	-0.538667	0.590116	0.959993	NO
Cyp26b1	24.7588	-0.667303	1.84724	-0.361244	0.717917	0.964244	NO
Tuba1c	210.655	1.60369	1.31079	1.22345	0.221158	0.938268	NO
Lhx6	324.769	0.560496	1.48213	0.378168	0.705306	0.964244	NO
Cxcl14	54.8606	-1.13187	1.72849	-0.654834	0.512575	0.955695	NO
Rora	35.1675	-1.31822	1.50399	-0.876482	0.380768	0.951625	NO
Smc2	1283	1.75181	1.3483	1.29927	0.193851	0.938268	NO
Peg10	1393.32	1.03698	0.874212	1.18619	0.235548	0.938268	NO
Ghrh	2.37774	-3.23737	3.05556	-1.0595	0.28937	0.938268	NO
Neto1	579.199	-2.68499	1.26039	-2.13029	0.0331475	0.866408	DOWN	Neto1
Ebf2	19.0727	-0.190002	1.6425	-0.115679	0.907907	0.988832	NO
Zfhx3	2709.93	0.763977	0.894427	0.854152	0.393021	0.953885	NO		Zfhx3
Helt	13.4941	-0.0626543	2.18404	-0.0286874	0.977114	0.996291	NO
Xist	3521.85	0.242192	1.57713	0.153565	0.877953	0.988494	NO
En1	3.64519	-1.14175	2.50812	-0.455222	0.64895	0.964244	NO
Dio2	48.669	-2.1811	1.54191	-1.41454	0.157203	0.938268	NO
Gsx1	11.7485	-0.537274	2.18215	-0.246213	0.805518	0.968501	NO
Ckap2l	540.933	1.2225	1.33362	0.916675	0.359313	0.942298	NO
Slc6a4	53.3925	3.39641	1.8156	1.87068	0.0613893	0.938268	NO
Luzp2	297.487	-2.93775	1.20417	-2.43965	0.0147016	0.846055	DOWN	Luzp2
Nmrk1	24.1972	-0.419079	1.58425	-0.264528	0.791373	0.966127	NO
BC028528	52.0996	1.67912	1.62364	1.03417	0.301056	0.938268	NO
Tshz1	535.782	-1.07996	1.03219	-1.04629	0.295429	0.938268	NO		Tshz1
Tle4	689.82	0.0981027	1.02116	0.09607	0.923465	0.990565	NO		Tle4
Hmgn2	915.317	1.21567	0.997957	1.21816	0.223162	0.938268	NO
Zfp503	160.552	0.20803	0.881391	0.236025	0.813413	0.970594	NO
Ncald	169.841	-0.354467	1.31612	-0.269328	0.787678	0.966127	NO
Shh	8.92415	-1.32274	1.98653	-0.665851	0.505506	0.955695	NO
Lypd1	20.3473	-1.48195	1.78225	-0.831504	0.405689	0.953885	NO
Tagln2	354.248	2.18436	1.36477	1.60054	0.109479	0.938268	NO
Tshz2	186.068	0.969665	1.25893	0.77023	0.441164	0.953885	NO
Pcp4l1	20.7879	0.351006	1.54567	0.227091	0.820353	0.970918	NO
Onecut1	3.91039	-2.73251	2.9361	-0.930661	0.352029	0.938268	NO
Foxp2	903.021	-1.55154	1.30355	-1.19024	0.23395	0.938268	NO
Caly	219.277	-2.26631	1.2691	-1.78577	0.0741373	0.938268	NO
Emx2	94.7087	-0.090622	1.50122	-0.0603656	0.951864	0.99327	NO
Cdca3	311.428	0.954902	1.32187	0.722386	0.470057	0.955695	NO
Mis18bp1	326.584	0.860016	1.3504	0.636862	0.524215	0.955695	NO
Atad2	927.366	1.313	1.35992	0.965502	0.334294	0.938268	NO
Cited1	3.89093	0.751451	2.60147	0.288857	0.772691	0.964244	NO
Ccne2	169.828	2.1312	1.25529	1.69777	0.0895508	0.938268	NO
Plppr4	292.008	-1.1847	1.0988	-1.07817	0.280957	0.938268	NO
Camk4	497.756	-1.84059	1.27725	-1.44106	0.149569	0.938268	NO
Uba52	2103.25	0.492213	0.906287	0.543109	0.587054	0.959993	NO
Ldha	1598.94	0.858264	0.998613	0.859456	0.390089	0.953885	NO
Ndn	1380.15	0.127764	0.933605	0.13685	0.891149	0.988494	NO
Dek	1805.84	0.938057	1.35336	0.69313	0.488228	0.955695	NO
Pitx2	3.26964	-0.596899	2.86322	-0.208471	0.834861	0.976651	NO
Nos1	49.5583	-0.535338	1.64997	-0.324453	0.745595	0.964244	NO
Nr2f1	393.79	0.117446	1.30071	0.0902937	0.928054	0.992007	NO
Rac3	124.742	-0.645433	1.01612	-0.635194	0.525302	0.955695	NO
Pnoc	47.7396	-3.2508	1.54665	-2.10183	0.0355678	0.866408	DOWN	Pnoc
Syt1	666.505	-0.426685	1.01826	-0.419035	0.675191	0.964244	NO
Rgs2	764.378	-0.0732322	1.00865	-0.0726044	0.942121	0.99327	NO
Vcan	4081.6	0.564098	0.972108	0.580284	0.561723	0.959993	NO		Vcan
Caln1	186.457	-2.01321	1.3382	-1.50442	0.132473	0.938268	NO
Sncb	172.763	-0.754982	1.48972	-0.506794	0.612299	0.959993	NO
Ptf1a	2.99464	-3.03873	2.92849	-1.03764	0.299436	0.938268	NO
Car10	36.0482	-0.336343	1.17614	-0.285973	0.774899	0.964244	NO
Plk1	363.262	0.45366	1.04085	0.435856	0.662942	0.964244	NO
Crabp2	17.4052	2.13463	1.5281	1.39692	0.162439	0.938268	NO
Tuba1b	161.31	-0.326941	1.18297	-0.276374	0.782261	0.965383	NO
Ccnb2	266.947	1.06218	1.57612	0.673919	0.500363	0.955695	NO
Cdkn1a	371.857	1.24848	1.24267	1.00467	0.315055	0.938268	NO
Rep15	0.76149	-0.254878	3.4109	-0.0747245	0.940434	0.99327	NO
Rxrg	340.885	-1.32162	0.964597	-1.37013	0.170647	0.938268	NO
Ccna2	806.257	1.24572	1.36549	0.912293	0.361614	0.942298	NO
Plpp3	416.466	-1.10482	1.33898	-0.825123	0.409302	0.953885	NO
Fxyd7	113.792	-0.0956184	1.42172	-0.0672552	0.946379	0.99327	NO
Ccdc80	159.696	-3.55148	1.48519	-2.39126	0.0167906	0.866408	DOWN	Ccdc80
Lockd	75.3367	0.92356	1.5239	0.60605	0.544481	0.958097	NO
Trh	2.47942	-1.10785	3.03157	-0.365438	0.714785	0.964244	NO
Irs4	19.984	1.35543	1.69205	0.801058	0.423098	0.953885	NO
Tcf4	2297.71	0.0679544	1.00673	0.0675001	0.946184	0.99327	NO		Tcf4
Rasgrp1	422.096	-3.48112	1.22894	-2.83263	0.00461675	0.514767	DOWN	Rasgrp1
Arhgap11a	737.274	1.28369	1.34822	0.952134	0.341029	0.938268	NO
Prokr2	46.648	-1.02462	1.70821	-0.599818	0.548627	0.959323	NO
Fgf17	3.45431	1.23445	2.67732	0.461079	0.644742	0.964244	NO
Hmgb1	535.419	0.55406	0.889224	0.623083	0.53323	0.955695	NO
Cpne4	74.9728	-0.678776	1.85272	-0.366368	0.714091	0.964244	NO
Fst	17.0818	0.291153	1.86019	0.156518	0.875625	0.988494	NO
Slc1a2	1128.66	-1.2588	1.41215	-0.891403	0.372713	0.949398	NO
Nkx6-2	7.64087	-0.784034	2.07245	-0.378312	0.705199	0.964244	NO
Npy1r	31.1287	-2.16325	1.5037	-1.43862	0.150258	0.938268	NO
Mafb	793.106	0.596159	1.21634	0.490124	0.624046	0.959993	NO
Barhl1	33.0582	0.961811	1.57697	0.609911	0.541921	0.958039	NO
Pmch	4.36246	-1.13106	2.84378	-0.397732	0.690828	0.964244	NO
Sox9	749.887	-0.916819	1.39463	-0.657391	0.51093	0.955695	NO		Sox9
Cntnap5a	86.4062	-1.528	1.26791	-1.20513	0.228153	0.938268	NO
Ckb	3386.63	-0.296327	0.965388	-0.306951	0.75888	0.964244	NO
Pcdh7	589.319	-0.82265	0.919576	-0.894597	0.371002	0.948452	NO
Gnrh1	3.06982	1.64312	3.11799	0.52698	0.598207	0.959993	NO
Kctd12	3119.79	0.851763	1.10854	0.768365	0.44227	0.953885	NO
Incenp	1366.48	1.64003	1.37864	1.1896	0.234203	0.938268	NO
Racgap1	722.411	0.838824	1.32578	0.632701	0.526929	0.955695	NO
Nxph4	68.7714	2.61141	1.59357	1.63872	0.101272	0.938268	NO
Mapt	2707.12	-1.48717	1.03186	-1.44124	0.149516	0.938268	NO		Mapt
Jag1	446.604	2.09045	1.30996	1.59581	0.110531	0.938268	NO
Mab21l2	11.5013	1.9485	1.92918	1.01002	0.312488	0.938268	NO
Gria2	1916.68	-1.17644	0.940046	-1.25147	0.210764	0.938268	NO		Gria2
Atp1b1	600.991	-1.8314	0.86697	-2.11241	0.0346513	0.866408	DOWN	Atp1b1
Tenm2	1567.22	-2.55581	1.02515	-2.49311	0.0126631	0.773644	DOWN	Tenm2
Nrxn1	2220.35	-1.63717	0.965554	-1.69557	0.0899666	0.938268	NO
Htr2c	23.7153	0.594141	1.60169	0.370945	0.710678	0.964244	NO
Rgs4	506.819	-1.21623	1.18037	-1.03038	0.302833	0.938268	NO
Tubb4b	1364.29	0.534501	0.924535	0.57813	0.563177	0.959993	NO
Hs3st4	49.2392	-0.765934	1.58628	-0.482848	0.629203	0.959993	NO
Etv1	213.386	-0.562748	1.29914	-0.433171	0.66489	0.964244	NO
Clspn	373.905	1.16852	1.11304	1.04985	0.293787	0.938268	NO
Arhgdig	168.611	-4.34053	1.52974	-2.83743	0.00454776	0.514767	DOWN	Arhgdig
Mest	1652.3	2.05659	1.02437	2.00766	0.0446793	0.938268	UP	Mest
Dlgap5	256.525	0.629234	1.36503	0.460969	0.644821	0.964244	NO
Adcy1	1260.4	-2.44113	1.09658	-2.22613	0.0260052	0.866408	DOWN	Adcy1
Pbx3	645.099	-0.565961	0.891149	-0.635092	0.525369	0.955695	NO		Pbx3
Fbxo5	384.796	2.45236	1.38275	1.77354	0.076139	0.938268	NO
Opcml	167.309	-0.995065	1.42358	-0.698987	0.48456	0.955695	NO
Camk2n1	157.038	0.642532	1.25784	0.510821	0.609477	0.959993	NO
Sphkap	143.027	0.506471	1.60323	0.315906	0.752074	0.964244	NO
Junb	2377.82	0.373443	1.22049	0.305978	0.759622	0.964244	NO
Abracl	396.379	2.00405	1.23639	1.62089	0.105041	0.938268	NO
Bub1b	791.68	1.32491	1.35893	0.97497	0.329575	0.938268	NO
Sall3	505.02	0.399709	1.08582	0.368119	0.712785	0.964244	NO		Sall3
Tacc3	458.147	1.55835	1.30416	1.19491	0.232122	0.938268	NO
Cacna2d1	432.694	1.12309	1.29946	0.864273	0.387438	0.953885	NO
Hmx3	4.97478	-2.4652	2.5605	-0.962781	0.335658	0.938268	NO
Kif20b	468.157	0.818642	1.40737	0.581684	0.56078	0.959993	NO
Rgcc	107.873	0.459096	1.54069	0.297981	0.765718	0.964244	NO		Rgcc
Zfhx4	706.18	0.55965	1.00141	0.558859	0.576258	0.959993	NO
Dbx1	1.87866	-0.555118	3.25585	-0.170499	0.864618	0.986106	NO
Igf1	422.841	2.88363	1.37522	2.09685	0.0360072	0.866408	UP	Igf1
Mgat4c	157.037	-1.0766	1.29462	-0.831596	0.405637	0.953885	NO
Tcirg1	471.342	-0.683732	1.22977	-0.555985	0.578221	0.959993	NO
Gria1	951.163	-1.14292	0.947264	-1.20655	0.227605	0.938268	NO
Esco2	294.721	1.92595	1.1311	1.70272	0.0886203	0.938268	NO
Lhx2	203.353	0.58083	1.30266	0.445881	0.655683	0.964244	NO
Grin2b	1333.15	-1.09797	1.05811	-1.03767	0.299423	0.938268	NO
Lig1	787.868	1.64231	1.33382	1.23128	0.218218	0.938268	NO
Lgals1	304.076	2.68904	1.42943	1.8812	0.0599444	0.938268	NO
Gabra2	173.916	-0.0134265	1.25309	-0.0107147	0.991451	0.997975	NO
Vgll2	2.90292	4.43103	3.13974	1.41127	0.158164	0.938268	NO
Tgfb2	133.758	-1.24477	1.52519	-0.816143	0.414419	0.953885	NO
Prox1	146.041	-0.493323	1.52606	-0.323265	0.746495	0.964244	NO
Rorb	330.096	-0.678879	1.29032	-0.526131	0.598797	0.959993	NO
Cadm2	1141.16	-2.24306	1.27698	-1.75653	0.0789973	0.938268	NO
E130114P18Rik	55.1488	-1.53871	1.56062	-0.985963	0.324151	0.938268	NO		E130114P18Rik
Irx2	9.86722	0.0872116	2.03717	0.0428102	0.965853	0.996253	NO
Hopx	21.7687	-3.14605	1.4309	-2.19865	0.027903	0.866408	DOWN	Hopx
Btg2	1937.65	0.347169	1.10076	0.315391	0.752465	0.964244	NO
Aurkb	225.982	1.97787	1.30378	1.51703	0.12926	0.938268	NO
Kif23	547.123	0.94199	1.38945	0.677959	0.497798	0.955695	NO
Atp1a3	2048.07	-0.805877	1.00376	-0.80286	0.422056	0.953885	NO
Mcm3	1203.71	1.88942	1.12589	1.67815	0.0933177	0.938268	NO
Kif4	396.012	0.712907	1.60154	0.445139	0.65622	0.964244	NO
Fam83a	7.09832	2.60248	2.11764	1.22895	0.219089	0.938268	NO
Phgdh	369.07	-0.385695	1.30142	-0.296365	0.766952	0.964244	NO
Onecut2	78.6542	-0.607421	1.73274	-0.350556	0.725922	0.964244	NO
Pcdh10	2001.38	-1.59259	0.894737	-1.77995	0.0750838	0.938268	NO
Syt13	26.8559	-0.500664	1.56505	-0.319902	0.749042	0.964244	NO
Enc1	2940.77	-1.16921	0.915893	-1.27658	0.201751	0.938268	NO
Id2	395.286	-0.247287	1.30059	-0.190134	0.849204	0.983753	NO
Fosb	673.571	-0.100324	1.1442	-0.0876802	0.930131	0.992436	NO
Fut9	668.205	-0.771451	0.968869	-0.796239	0.425893	0.953885	NO
Gas2l3	402.461	0.696365	1.60131	0.434873	0.663655	0.964244	NO
Zcchc12	501.788	-2.34788	1.07614	-2.18176	0.0291273	0.866408	DOWN	Zcchc12
Ndnf	88.5074	-2.4367	1.73102	-1.40767	0.159228	0.938268	NO
Lrrc2	10.9204	-0.625748	1.93172	-0.323934	0.745988	0.964244	NO
Npas4	276.602	-2.11044	1.24486	-1.69532	0.0900153	0.938268	NO
Shox2	7.26811	-0.435906	2.32263	-0.187678	0.851129	0.984232	NO
Gbx2	32.5625	-0.782599	1.57333	-0.497415	0.618897	0.959993	NO
H1f0	1196.78	0.707626	1.35225	0.523297	0.600767	0.959993	NO
Tc2n	6.30196	0.847484	2.12361	0.399076	0.689837	0.964244	NO
Lmo4	447.485	-0.809838	1.5547	-0.520897	0.602438	0.959993	NO		Lmo4
Pgm2l1	691.545	-0.597703	1.28788	-0.464097	0.642578	0.964244	NO
Lix1	88.6253	0.713047	1.75783	0.405641	0.685007	0.964244	NO
Sim1	17.0658	-1.03653	1.80805	-0.573289	0.566449	0.959993	NO
Uhrf1	912.296	1.86667	1.34919	1.38355	0.166496	0.938268	NO
Asns	119.904	-0.422261	0.946242	-0.44625	0.655416	0.964244	NO
Samd3	18.4162	-0.269322	1.94894	-0.138189	0.890091	0.988494	NO
Gata3	16.5762	2.48314	1.81222	1.37022	0.170619	0.938268	NO
Pdyn	24.1192	-4.32906	1.94516	-2.22556	0.0260439	0.866408	DOWN	Pdyn
Dct	8.97823	0.931487	1.84243	0.505575	0.613155	0.959993	NO
Mdk	344.966	1.56502	1.34427	1.16421	0.244337	0.938268	NO
Asb4	211.145	4.08772	1.15067	3.55248	0.000381615	0.107698	UP	Asb4
Sfrp1	535.854	-0.123928	1.35899	-0.0911913	0.927341	0.992007	NO
Aurka	283.106	1.66698	1.3104	1.27211	0.203333	0.938268	NO
St18	203.661	0.999833	1.22581	0.815653	0.414699	0.953885	NO
Knstrn	395.219	1.08853	1.33704	0.814133	0.415569	0.953885	NO
Synpr	40.0829	-2.78327	1.74117	-1.5985	0.109932	0.938268	NO
Pitpnm2os2	12.5451	0.432313	1.67472	0.258141	0.796298	0.966127	NO
Hells	523.047	2.00488	1.27661	1.57048	0.116304	0.938268	NO
Ina	1093.06	-0.0300362	0.979829	-0.0306546	0.975545	0.996291	NO		Ina
Dnm3	681.972	-1.09289	0.98019	-1.11498	0.264861	0.938268	NO
Zic2	98.2703	1.3086	1.57017	0.833415	0.404611	0.953885	NO
Psat1	653.364	0.268875	1.32343	0.203165	0.839006	0.978932	NO
Fign	131.099	1.46539	1.22866	1.19267	0.232998	0.938268	NO
Gfod2	173.279	0.121643	1.21325	0.100263	0.920136	0.989465	NO
Tmem163	32.705	-0.598471	1.50928	-0.396528	0.691715	0.964244	NO
Cx3cr1	2513.47	1.08958	1.25784	0.866229	0.386365	0.953885	NO
Kif18a	137.89	0.544961	1.5276	0.356742	0.721285	0.964244	NO
Zdbf2	932.192	-0.217081	0.872562	-0.248786	0.803526	0.967921	NO
Ednrb	720.277	-0.205754	1.37749	-0.149368	0.881263	0.988494	NO
H19	1634.89	1.0999	1.45985	0.753432	0.45119	0.953885	NO
Hrk	41.3701	-0.799061	1.36166	-0.586829	0.557319	0.959993	NO
Pmaip1	464.151	1.7242	1.4298	1.2059	0.227855	0.938268	NO
Npas1	19.4377	-0.918978	1.76458	-0.520792	0.602512	0.959993	NO
Sp8	123.787	-0.921624	1.84614	-0.499218	0.617626	0.959993	NO
Cxcr2	58.6222	-1.08645	1.5906	-0.683045	0.494579	0.955695	NO
Ptprd	1147.68	-0.895435	1.29311	-0.692467	0.488644	0.955695	NO
Gsx2	57.229	1.06004	1.59765	0.663498	0.507012	0.955695	NO
Tbr1	245.567	0.704397	1.45075	0.485538	0.627295	0.959993	NO
Phlda1	222.412	0.624119	1.27036	0.491292	0.62322	0.959993	NO
Neurod1	42.2976	-0.206233	1.62661	-0.126787	0.899109	0.988494	NO
Dio3	3.69826	-1.02178	2.99689	-0.340946	0.733145	0.964244	NO
Irx1	5.1804	1.48259	2.44092	0.607392	0.543591	0.958097	NO
Sstr2	20.1416	0.287869	1.56995	0.183362	0.854514	0.98446	NO
Gabra5	162.023	-2.3008	1.55229	-1.48219	0.138289	0.938268	NO
Zeb1	905.007	0.326745	1.02985	0.317276	0.751034	0.964244	NO		Zeb1
Tsix	1.99788	0.0883608	3.21278	0.0275029	0.978059	0.996291	NO
Cks1b	155.862	-0.176813	0.984995	-0.179507	0.85754	0.98446	NO
Spock3	156.308	-2.51008	1.39242	-1.80268	0.0714386	0.938268	NO
Rbp1	780.338	0.0466642	1.02093	0.0457073	0.963544	0.996253	NO
C1ql1	5.85391	0.609337	2.13171	0.285844	0.774998	0.964244	NO
Dut	320.257	1.05738	1.26369	0.836742	0.402738	0.953885	NO
Kif15	600.635	1.50147	1.31958	1.13784	0.255186	0.938268	NO
Etv5	539.991	1.05333	1.39213	0.756629	0.449272	0.953885	NO
Gbx1	14.5396	0.245249	1.85429	0.132261	0.894778	0.988494	NO
Trp73	40.9555	1.08559	1.55702	0.697221	0.485665	0.955695	NO
Zfp704	1975.58	-1.06572	0.925557	-1.15143	0.249554	0.938268	NO		Zfp704
AW551984	179.268	1.77494	1.42619	1.24453	0.213304	0.938268	NO
Necab1	70.7095	0.648504	1.66664	0.389107	0.697197	0.964244	NO
Kif2c	389.616	0.900103	1.08696	0.828091	0.407619	0.953885	NO
Svep1	48.3916	-0.394892	1.64578	-0.239943	0.810375	0.969808	NO
Chst2	1273.14	-1.80665	1.14266	-1.58109	0.113858	0.938268	NO
Stmn2	2024.36	-1.11844	0.957018	-1.16868	0.242534	0.938268	NO
Nrp1	951.651	1.45311	1.38345	1.05035	0.293556	0.938268	NO
Peg3	1411.17	-0.944857	1.3162	-0.717868	0.472839	0.955695	NO
Rps29	915.443	0.447641	1.00795	0.444111	0.656962	0.964244	NO
Shtn1	1084.96	-0.987262	0.936964	-1.05368	0.292029	0.938268	NO		Shtn1
Smpd3	818.798	-0.796349	0.894457	-0.890315	0.373297	0.949398	NO
Mgarp	9.96628	-0.755735	2.04513	-0.369529	0.711734	0.964244	NO
Slc18a3	12.69	-0.110675	2.20448	-0.0502045	0.959959	0.99564	NO
Serpine2	906.27	0.0559643	1.12943	0.0495507	0.96048	0.99564	NO
Dlgap1	288.192	-1.42914	1.21979	-1.17163	0.241344	0.938268	NO
Irx5	13.5505	-0.485471	1.79666	-0.270207	0.787001	0.966127	NO
Pou2f2	372.52	1.74071	1.34039	1.29865	0.194064	0.938268	NO
Sox6	607.902	0.605294	0.993577	0.609207	0.542387	0.958039	NO
Gng13	3.99058	-1.56698	2.94084	-0.532833	0.594149	0.959993	NO
Jun	4133.18	0.17452	1.1398	0.153115	0.878308	0.988494	NO
Dbf4	335.123	1.2568	1.28999	0.974277	0.329919	0.938268	NO
Slc14a2	65.1821	0.86574	1.43263	0.604303	0.545642	0.958097	NO
Phlda2	0.545422	2.94117	3.44754	0.853121	0.393592	0.953885	NO
Lima1	461.094	1.29757	1.2949	1.00207	0.316311	0.938268	NO		Lima1
AI593442	164.565	-2.43012	1.28024	-1.89817	0.0576733	0.938268	NO
Tyms	187.962	1.4651	1.01541	1.44286	0.149059	0.938268	NO
C1qtnf4	198.298	-2.47697	1.55385	-1.59408	0.110917	0.938268	NO
G2e3	430.061	0.354954	1.33713	0.265459	0.790656	0.966127	NO
Vgf	111.211	-3.00253	1.3073	-2.29674	0.0216336	0.866408	DOWN	Vgf
Anp32e	1297.7	0.859512	1.02182	0.84116	0.400258	0.953885	NO
Dlx1	528.545	-0.334845	1.12969	-0.296405	0.766921	0.964244	NO
Fam210b	184.012	-0.985079	1.51871	-0.648627	0.516579	0.955695	NO		Fam210b
Cdca7	370.691	0.688047	1.60018	0.42998	0.66721	0.964244	NO
Pclo	2328.5	-1.24588	1.01431	-1.22831	0.219332	0.938268	NO
Ahi1	1060.3	-1.24217	0.956432	-1.29875	0.194029	0.938268	NO
Kcnq1ot1	1461.44	0.134452	0.965476	0.13926	0.889245	0.988494	NO
Ddah1	945.222	-0.0445602	1.08618	-0.0410247	0.967276	0.996291	NO		Ddah1
Ly6h	401.389	-0.0733505	0.962133	-0.0762374	0.93923	0.99327	NO		Ly6h
Ect2	383.777	0.370221	1.59278	0.232437	0.816199	0.970594	NO
Gpr88	439.132	-2.09182	1.27937	-1.63504	0.102041	0.938268	NO
Mcm6	1235.63	2.6152	1.32271	1.97716	0.0480237	0.938268	UP	Mcm6
Col6a1	79.7506	-3.34313	1.31137	-2.54935	0.0107925	0.768392	DOWN	Col6a1
Fam181b	81.9517	-0.913665	1.47599	-0.61902	0.535903	0.955695	NO
Neb	411.174	-1.20541	1.64346	-0.733461	0.463277	0.955695	NO
Sorcs3	88.2216	-0.189067	1.7341	-0.109029	0.913179	0.989465	NO
Pcdh11x	134.636	0.700624	1.37002	0.511396	0.609074	0.959993	NO
Myo10	1835.14	1.88449	1.40459	1.34167	0.179703	0.938268	NO		Myo10
Ppp2r2b	429.014	-0.723313	0.901531	-0.802316	0.42237	0.953885	NO
Pea15a	3013.17	0.183685	0.918665	0.199948	0.841521	0.979944	NO
Nes	2970.35	1.49206	1.38394	1.07813	0.280975	0.938268	NO
Dtl	192.381	1.16759	1.30088	0.897534	0.369434	0.948452	NO
Chga	200.401	-0.595999	1.2298	-0.48463	0.627939	0.959993	NO
Thsd7a	702.602	0.627889	0.968599	0.648245	0.516827	0.955695	NO
Gm17750	74.13	0.0546809	1.4868	0.0367775	0.970662	0.996291	NO
Spc24	126.87	1.89533	1.25112	1.51491	0.129795	0.938268	NO
Map7d2	179.747	-0.0660622	1.18149	-0.0559141	0.95541	0.99327	NO
Cntn1	550.612	-0.452055	0.935469	-0.483239	0.628926	0.959993	NO
Cdh4	368.695	-0.245117	0.96528	-0.253934	0.799547	0.966127	NO		Cdh4
Kif22	240.768	0.525504	1.34578	0.390482	0.69618	0.964244	NO
Psrc1	127.158	0.870787	1.30048	0.66959	0.503119	0.955695	NO
Cpne7	15.9721	-2.93096	1.61018	-1.82027	0.0687182	0.938268	NO
Hmgn5	415.904	1.62075	1.24677	1.29996	0.193616	0.938268	NO
Ecel1	155.025	1.88074	1.61104	1.16741	0.243046	0.938268	NO
Cdca2	322.633	0.749163	1.34172	0.558358	0.5766	0.959993	NO
Lrfn5	134.961	-0.871699	1.40914	-0.618603	0.536178	0.955695	NO
Anp32b	1840.75	0.965578	0.952301	1.01394	0.31061	0.938268	NO
Pax3	69.481	-1.33268	1.24542	-1.07007	0.284588	0.938268	NO
Sox21	314.744	0.389924	1.35119	0.288578	0.772904	0.964244	NO
Zbtb20	552.875	-1.03672	1.34984	-0.768031	0.442469	0.953885	NO		Zbtb20
Cst3	1722.63	0.017074	1.07087	0.0159439	0.987279	0.997975	NO		Cst3
Sdc3	1991.55	-0.456889	0.894288	-0.510898	0.609423	0.959993	NO
Htr3a	17.6845	-0.60987	1.66341	-0.366639	0.713889	0.964244	NO
Pbld2	37.0165	-2.13806	1.56427	-1.36681	0.171685	0.938268	NO
Nexn	240.565	-2.87023	1.24983	-2.2965	0.0216472	0.866408	DOWN	Nexn
Meis2	2040.14	-1.11543	0.997066	-1.11872	0.263261	0.938268	NO		Meis2
Ube2s	245.181	-0.973198	1.2739	-0.763955	0.444894	0.953885	NO
Insm1	200.258	0.176762	1.26056	0.140225	0.888482	0.988494	NO
Usp1	710.17	1.64583	0.987174	1.66722	0.0954714	0.938268	NO
Slbp	435.264	1.20995	1.28625	0.940681	0.346868	0.938268	NO
Pou3f2	1026.05	-0.122224	1.28013	-0.095478	0.923935	0.990565	NO		Pou3f2
Lgals7	1.57278	0.992904	3.34794	0.296572	0.766793	0.964244	NO
Cd9	567.6	0.483367	1.09626	0.440922	0.659269	0.964244	NO		Cd9
Clu	464.037	-0.573601	1.44427	-0.397157	0.691252	0.964244	NO		Clu
Ttyh1	1087.84	-1.80827	1.07885	-1.67611	0.0937162	0.938268	NO
Kctd8	54.4948	-1.38404	1.71401	-0.807487	0.419386	0.953885	NO
Pak3	1225.29	-0.384441	0.980606	-0.392044	0.695025	0.964244	NO
Tiam2	434.477	-1.48511	1.05901	-1.40236	0.160807	0.938268	NO		Tiam2
Chd5	1054.81	-0.777157	0.958348	-0.810934	0.417404	0.953885	NO
Gas7	926.151	-0.685819	0.991595	-0.691632	0.489168	0.955695	NO
Fgfbp3	151.655	-1.44553	1.54061	-0.938284	0.348099	0.938268	NO
Pcna	629.215	1.10429	0.996417	1.10826	0.267751	0.938268	NO
Slc10a4	135.411	2.52836	1.74025	1.45287	0.146259	0.938268	NO
Pde10a	1008.45	-1.98318	1.07012	-1.85324	0.0638481	0.938268	NO
Tapbpl	100.732	0.55535	1.44444	0.384474	0.700627	0.964244	NO
Kcnip2	16.4793	-1.88644	1.5914	-1.1854	0.235861	0.938268	NO
Slc17a8	28.9979	-2.13502	1.69389	-1.26042	0.207518	0.938268	NO
Rad21	2214.58	0.733857	0.914544	0.80243	0.422304	0.953885	NO
Dbx2	5.80443	-0.997554	1.99935	-0.498939	0.617822	0.959993	NO
Nasp	1600.65	0.903089	0.852569	1.05926	0.289483	0.938268	NO
Gmnn	211.497	2.92154	1.27198	2.29685	0.0216276	0.866408	UP	Gmnn
Anln	327.57	0.729413	1.03411	0.705356	0.480589	0.955695	NO
Ndc80	247.774	0.999226	1.32917	0.751766	0.452192	0.953885	NO
Pax7	3.71965	-1.47184	2.68918	-0.547318	0.58416	0.959993	NO
Vstm2a	291.63	-1.40661	1.22306	-1.15007	0.250115	0.938268	NO
Plk4	445.85	1.28817	0.935045	1.37766	0.16831	0.938268	NO
Hat1	297.475	1.05169	0.91576	1.14844	0.250788	0.938268	NO
Gabrb1	47.6291	-1.21859	1.55963	-0.781337	0.434605	0.953885	NO
S100a10	292.055	-0.686833	1.03662	-0.66257	0.507606	0.955695	NO
Pou4f2	11.3348	-2.35901	2.05673	-1.14697	0.251395	0.938268	NO
Exosc2	122.002	0.262854	0.932715	0.281816	0.778084	0.96463	NO
Rps27	827.367	0.772983	0.930631	0.830601	0.406199	0.953885	NO
Ncapd2	1151.42	0.539818	1.0123	0.533257	0.593856	0.959993	NO
Syt10	17.6312	-2.26334	1.77085	-1.27811	0.201211	0.938268	NO
Ctla2a	208.734	3.01913	1.35084	2.235	0.0254172	0.866408	UP	Ctla2a
Gpd1	39.2984	1.07512	1.51784	0.708324	0.478744	0.955695	NO
Rbfox1	378.701	0.756927	1.06609	0.710004	0.477701	0.955695	NO
Cdh8	660.766	-2.77852	1.33028	-2.08867	0.0367377	0.866408	DOWN	Cdh8
Bub1	268.151	0.832981	1.33312	0.624834	0.53208	0.955695	NO
Serpinh1	1128.17	2.29361	1.43038	1.60349	0.108826	0.938268	NO
Kcnma1	292.782	-0.932171	0.959077	-0.971946	0.331077	0.938268	NO
S1pr1	373.957	0.757393	1.46323	0.517615	0.604727	0.959993	NO
Zeb2	3162.6	0.860837	1.13914	0.755689	0.449836	0.953885	NO		Zeb2
Lgr5	8.91681	0.115464	1.75896	0.0656432	0.947662	0.99327	NO
Lmx1a	11.8467	4.02416	2.10754	1.90941	0.0562092	0.938268	NO
Erbb4	595.171	-0.905476	1.0704	-0.845921	0.397597	0.953885	NO		Erbb4
Fgf8	4.65049	-2.36239	2.45025	-0.964143	0.334974	0.938268	NO
Plk2	1402.54	-0.242479	1.01016	-0.24004	0.810299	0.969808	NO
Gypa	8.79265	3.05764	2.00446	1.52541	0.127156	0.938268	NO
Cpne9	17.2438	-0.35757	1.68461	-0.212257	0.831907	0.975113	NO
Chac1	11.8463	1.96133	1.85646	1.05649	0.290744	0.938268	NO
Plcb1	648.028	-0.982574	0.949919	-1.03438	0.30096	0.938268	NO
Qk	5761.78	0.650351	1.19495	0.54425	0.586269	0.959993	NO
Islr2	2898.05	-0.307986	1.02108	-0.301628	0.762936	0.964244	NO
Bcan	632.196	-3.49417	1.39429	-2.50605	0.0122089	0.773644	DOWN	Bcan
Id4	533.636	-1.21241	1.29713	-0.934691	0.349948	0.938268	NO		Id4
Scube1	253.318	-0.763423	1.3694	-0.557488	0.577194	0.959993	NO
Nde1	354.096	1.04594	0.981347	1.06582	0.286503	0.938268	NO
Dhfr	243.994	2.25288	1.25752	1.79153	0.0732086	0.938268	NO
Nxph2	8.63982	3.57799	2.4237	1.47625	0.139877	0.938268	NO
Gadd45b	140.192	-0.0595176	1.68001	-0.035427	0.971739	0.996291	NO
Rnf152	138.756	-1.02514	1.20335	-0.851909	0.394264	0.953885	NO
B230323A14Rik	4.25453	-0.395903	2.65074	-0.149356	0.881273	0.988494	NO
A730046J19Rik	6.94033	0.414167	2.06052	0.201001	0.840698	0.979683	NO
Htra1	63.0492	-1.85835	1.59105	-1.168	0.242808	0.938268	NO
Fxyd1	29.9481	-0.0488354	1.66094	-0.0294023	0.976544	0.996291	NO
Ier2	1613.97	0.465516	1.48876	0.312687	0.754518	0.964244	NO
Socs2	126.757	0.42926	1.49139	0.287826	0.77348	0.964244	NO
Hgf	69.117	-1.14799	1.60528	-0.71513	0.474529	0.955695	NO
Piezo2	223.929	3.15216	1.57465	2.00181	0.045305	0.938268	UP	Piezo2
Cntn4	110.962	-1.6732	1.44359	-1.15905	0.246434	0.938268	NO
Dll1	200.737	0.444867	1.14456	0.388678	0.697514	0.964244	NO
Ncapg	321.875	0.767724	1.31763	0.582657	0.560124	0.959993	NO
Hes6	177.211	-0.500113	1.28576	-0.388962	0.697304	0.964244	NO
Runx1t1	1049.07	-0.0783871	1.04101	-0.0752991	0.939977	0.99327	NO
Icam5	29.4976	0.495756	1.57588	0.31459	0.753073	0.964244	NO
Myo1c	600.822	1.33924	1.09265	1.22568	0.22032	0.938268	NO
Ckap5	3022.61	0.349732	0.868774	0.402558	0.687274	0.964244	NO
Klf9	57.9782	-1.80541	1.49474	-1.20785	0.227107	0.938268	NO
Cntn5	297.431	-1.43439	1.37099	-1.04624	0.295449	0.938268	NO
Adora2a	96.9287	0.999481	1.55374	0.643274	0.520046	0.955695	NO
Dab1	351.179	0.513447	1.31448	0.390607	0.696087	0.964244	NO
Gria3	163.54	-1.56125	1.23961	-1.25947	0.207862	0.938268	NO
Cep55	305.734	1.41709	1.29626	1.09321	0.2743	0.938268	NO
Nr4a1	907.533	0.239288	1.08278	0.220995	0.825097	0.972883	NO
Rmst	59.5129	-0.439713	1.74509	-0.251972	0.801063	0.966259	NO
Prdx1	1529.7	1.95725	1.1073	1.76759	0.0771294	0.938268	NO
Syn2	162.627	-0.00240248	1.29542	-0.00185459	0.99852	0.99908	NO
Gabbr2	112.699	-0.796175	1.53811	-0.517633	0.604714	0.959993	NO
Npvf	2.46667	-1.12538	3.31895	-0.339079	0.73455	0.964244	NO
Cadm1	1364.07	-0.387489	0.918955	-0.421663	0.673271	0.964244	NO		Cadm1
Cpne5	151.258	-1.61942	1.28243	-1.26277	0.206671	0.938268	NO
Ppp2r2c	533.795	-2.03343	1.4303	-1.42169	0.155117	0.938268	NO
Rrm1	1216.71	1.5406	1.34566	1.14487	0.252264	0.938268	NO
Metrn	134.611	-1.54617	1.52652	-1.01287	0.311121	0.938268	NO
Tagln	29.8098	0.91963	1.55953	0.589685	0.555402	0.959993	NO
Tubb2a	1246.79	-1.53394	0.969245	-1.58262	0.113509	0.938268	NO		Tubb2a
Bnip3	242.786	0.912362	1.30299	0.700205	0.483799	0.955695	NO
Neurod2	174.023	1.02486	1.56751	0.653813	0.513233	0.955695	NO
Prr5l	113.783	1.92936	1.33389	1.44641	0.148062	0.938268	NO
Mpped2	579.274	-0.212153	1.01362	-0.209302	0.834212	0.976532	NO
Mthfd2	149.007	1.00595	1.2374	0.812956	0.416243	0.953885	NO
Jph4	746.182	-1.24837	1.05433	-1.18403	0.2364	0.938268	NO
Cdc6	177.796	1.71649	1.39335	1.23191	0.217982	0.938268	NO
Hirip3	378.255	1.10427	0.967558	1.1413	0.253745	0.938268	NO
Dmkn	49.9565	-2.12455	1.54219	-1.37761	0.168322	0.938268	NO
Mcm2	590.838	2.11959	1.33634	1.58611	0.112715	0.938268	NO
Cyp19a1	6.27478	-0.76873	2.17493	-0.353451	0.723751	0.964244	NO
Zfp804a	171.895	-1.02083	1.00121	-1.0196	0.307919	0.938268	NO
Ddx21	1036.3	0.59796	0.858606	0.696432	0.486158	0.955695	NO
Camk2d	918.269	0.592885	0.94168	0.629604	0.528954	0.955695	NO
Cntnap2	417.617	-0.347861	1.08026	-0.322015	0.747441	0.964244	NO
Ppp3ca	1016.68	-0.532678	0.871238	-0.611404	0.540932	0.958039	NO		Ppp3ca
Ntrk2	1338.63	-0.825491	0.987611	-0.835845	0.403242	0.953885	NO		Ntrk2
Cplx2	730.176	-1.21638	1.29208	-0.941409	0.346495	0.938268	NO
Hjurp	390.39	1.24602	1.30717	0.95322	0.340479	0.938268	NO		Hjurp
Th	16.0876	0.225921	1.81041	0.12479	0.90069	0.988494	NO
Arhgap6	29.0608	-0.328345	1.55326	-0.211391	0.832582	0.975264	NO
Plagl1	530.202	0.695436	1.39573	0.498261	0.6183	0.959993	NO
Cacna2d2	325.365	0.0645313	1.05906	0.0609326	0.951413	0.99327	NO
Bend6	174.479	-2.03251	1.29837	-1.56544	0.11748	0.938268	NO
Creb5	105.784	-0.157338	1.52335	-0.103284	0.917738	0.989465	NO
Pik3r1	1018.48	0.541886	1.08727	0.49839	0.618209	0.959993	NO
Crybb1	130.811	-0.460332	1.23548	-0.372593	0.709451	0.964244	NO
Zic3	233.592	2.35161	1.59792	1.47167	0.141111	0.938268	NO
Trim59	499.833	1.63348	1.05637	1.54631	0.122029	0.938268	NO
Cdk5r2	138.685	-2.60491	1.36904	-1.90273	0.0570762	0.938268	NO
Tshz3	83.3509	0.64045	1.47227	0.43501	0.663555	0.964244	NO
Tfr2	17.3367	-0.305885	1.55227	-0.197056	0.843783	0.981585	NO
Btbd3	415.026	1.28844	0.894615	1.44022	0.149805	0.938268	NO
Prkcb	2081.12	1.2781	1.06575	1.19925	0.23043	0.938268	NO
Kif20a	471.057	1.46287	1.35667	1.07828	0.280909	0.938268	NO
Emp1	142.467	-0.859366	1.64748	-0.521623	0.601933	0.959993	NO
Tfap2d	41.8176	-1.04816	1.44137	-0.7272	0.467104	0.955695	NO
Prph	7.33582	-1.29517	2.04568	-0.633123	0.526653	0.955695	NO
Lhx1os	3.7	-1.14998	3.28939	-0.349603	0.726637	0.964244	NO
Rph3a	427.367	-0.793427	0.982331	-0.807699	0.419264	0.953885	NO
Epha7	452.509	-1.48348	1.28232	-1.15687	0.247324	0.938268	NO
Bhlhe22	112.94	-0.477658	1.54284	-0.309596	0.756868	0.964244	NO
Apobec2	4.37286	-0.264555	2.432	-0.108781	0.913376	0.989465	NO
Tox3	358.887	0.0279617	1.33347	0.0209691	0.98327	0.997975	NO		Tox3
Lhx5	24.5656	1.18967	1.81302	0.656182	0.511707	0.955695	NO
Cenpq	128.203	1.99331	1.233	1.61663	0.105958	0.938268	NO
Rit2	37.9825	-0.850951	1.56043	-0.545332	0.585525	0.959993	NO
Bst2	205.221	2.12007	1.5372	1.37918	0.16784	0.938268	NO
Rad51ap1	171.22	0.564083	1.17792	0.478879	0.632025	0.959993	NO
Sybu	507.788	-1.36137	0.975148	-1.39606	0.162695	0.938268	NO
Gabrg1	56.5354	-1.55631	1.23764	-1.25748	0.20858	0.938268	NO
Gng7	170.132	-1.93797	1.4036	-1.38072	0.167365	0.938268	NO
Lypd6b	17.2879	0.61829	1.80085	0.343332	0.731349	0.964244	NO
Mcm4	1073.8	2.48894	1.13102	2.20062	0.0277628	0.866408	UP	Mcm4
Bcl11b	3647.57	-1.11045	1.03725	-1.07057	0.284364	0.938268	NO
Dlx6os1	1319.02	-0.452458	1.2745	-0.355008	0.722584	0.964244	NO
Spdl1	271.599	1.85854	1.2861	1.4451	0.148431	0.938268	NO
Pdgfra	230.653	0.658907	1.61023	0.4092	0.682393	0.964244	NO
Nek2	219.218	0.274728	1.588	0.173003	0.862649	0.985885	NO
Lin7a	206.041	-1.55781	1.23736	-1.25898	0.208038	0.938268	NO
Lmnb1	3970.45	1.5309	0.952428	1.60736	0.107975	0.938268	NO
Pcdh19	533.317	-0.110288	0.951278	-0.115936	0.907703	0.988832	NO
Col25a1	457.657	-1.47694	1.0259	-1.43965	0.149966	0.938268	NO
Ptx3	63.0247	-1.16737	1.42612	-0.818565	0.413034	0.953885	NO
Neurog1	1.98227	0.648463	2.91912	0.222143	0.824203	0.972472	NO
Ppm1j	12.6903	3.43191	1.8567	1.84839	0.0645457	0.938268	NO
Ap1s2	537.451	0.895912	0.927787	0.965644	0.334223	0.938268	NO		Ap1s2
Ezr	682.225	0.297642	1.33363	0.223182	0.823394	0.972472	NO		Ezr
Cux2	383.925	-0.476776	1.41821	-0.336182	0.736733	0.964244	NO
Bdnf	9.34603	1.19498	1.80411	0.662363	0.507739	0.955695	NO
Spon1	280.024	-1.05799	1.53736	-0.688186	0.491335	0.955695	NO
Fam163a	26.0347	1.7679	1.53084	1.15485	0.248151	0.938268	NO
Slc12a5	415.314	-1.68459	0.960252	-1.75432	0.0793762	0.938268	NO
Slitrk6	12.5012	2.51437	1.83353	1.37133	0.170273	0.938268	NO
Syt7	280.391	-0.49668	1.25176	-0.396784	0.691526	0.964244	NO
Sox10	24.9327	0.610223	1.63638	0.37291	0.709215	0.964244	NO
Klf6	1068.61	0.206911	1.23186	0.167966	0.86661	0.986316	NO
Flrt2	916.46	-0.281356	0.886593	-0.317345	0.750982	0.964244	NO		Flrt2
Zfp36l2	826.713	0.457778	1.38283	0.331046	0.74061	0.964244	NO
Nuf2	307.21	1.31509	1.28133	1.02635	0.304727	0.938268	NO
En2	2.59448	1.31295	3.30831	0.396864	0.691468	0.964244	NO
Khdrbs2	68.819	0.59826	1.50226	0.398241	0.690453	0.964244	NO
Mbip	165.261	-0.0529301	1.25731	-0.042098	0.966421	0.996253	NO
App	3529.99	-0.648572	0.943277	-0.687573	0.491722	0.955695	NO		App
Fam171b	467.476	-0.374932	0.97015	-0.386468	0.69915	0.964244	NO
Zcchc24	279.736	1.02746	1.31242	0.782876	0.4337	0.953885	NO
Sox3	72.7807	0.738699	1.37752	0.536252	0.591784	0.959993	NO
Nr2e1	253.296	0.360491	1.33056	0.270931	0.786444	0.966127	NO
Fam111a	479.558	2.10979	1.35437	1.55776	0.11929	0.938268	NO
Fezf2	46.2549	0.181016	1.49392	0.121168	0.903558	0.988494	NO
Btg1	1186.26	-0.532341	0.964157	-0.552131	0.580859	0.959993	NO
Pde1a	63.2009	-0.414811	1.51686	-0.273467	0.784495	0.965865	NO
Mns1	153.881	-0.163992	1.53308	-0.106968	0.914814	0.989465	NO
Slfn9	188.755	1.33895	1.29956	1.03031	0.302864	0.938268	NO
Mcm7	859.223	1.13062	0.961105	1.17637	0.239446	0.938268	NO
Tbx3	60.9471	1.68688	1.3872	1.21603	0.223973	0.938268	NO
St6galnac5	149.167	-2.7848	1.28502	-2.16713	0.0302251	0.866408	DOWN	St6galnac5
Adamts5	47.4589	0.557118	1.73246	0.321576	0.747774	0.964244	NO
Cacna1e	1548.2	-1.1414	1.1401	-1.00114	0.316757	0.938268	NO
Onecut3	9.07015	0.938426	1.81656	0.516595	0.605439	0.959993	NO
Arc	118.819	-2.1297	1.51436	-1.40633	0.159626	0.938268	NO
Pcsk5	49.6454	0.38681	1.47127	0.262909	0.79262	0.966127	NO
Agrp	8.26717	0.0157804	2.03051	0.00777164	0.993799	0.997975	NO
Nnat	3190.19	-0.0600102	0.955229	-0.0628228	0.949908	0.99327	NO
Mpped1	387.315	-0.963242	1.31307	-0.733582	0.463203	0.955695	NO
Brinp2	361.462	-0.695863	1.09685	-0.634422	0.525805	0.955695	NO		Brinp2
Ikzf2	128.729	-1.08577	1.52334	-0.712756	0.475997	0.955695	NO
Cdh13	308.602	-1.6944	1.28744	-1.3161	0.18814	0.938268	NO
Mxd3	83.1455	0.347532	1.51393	0.229556	0.818437	0.970594	NO
Crim1	327.716	0.499599	0.961392	0.519662	0.603299	0.959993	NO
Prlr	29.12	-0.108134	1.65033	-0.0655223	0.947758	0.99327	NO
Sema3c	517.553	0.171529	1.19285	0.143798	0.88566	0.988494	NO
S100a3	0.74785	2.18319	3.4257	0.637298	0.523931	0.955695	NO
Tenm3	1319.91	-1.84742	0.903075	-2.0457	0.0407863	0.898306	DOWN	Tenm3
Akap7	136.813	-0.806096	1.2354	-0.6525	0.514079	0.955695	NO
Usp18	14.8116	-0.447421	1.75576	-0.25483	0.798855	0.966127	NO
Efhd2	1619.47	1.15776	1.10189	1.05071	0.293391	0.938268	NO		Efhd2
Ntrk1	14.2711	0.18229	1.7273	0.105535	0.915952	0.989465	NO
Prkce	1127.84	-1.37279	1.05107	-1.3061	0.19152	0.938268	NO
Klf3	323.104	1.06248	1.12466	0.944716	0.344804	0.938268	NO
Grm3	419.628	-2.14987	1.01505	-2.11799	0.0341759	0.866408	DOWN	Grm3
Cndp1	9.9502	-2.56848	1.99363	-1.28834	0.197627	0.938268	NO
1700031P21Rik	1.06895	-3.35096	3.41909	-0.980074	0.327049	0.938268	NO
Nkx2-2	9.21105	-2.0169	2.00389	-1.00649	0.314178	0.938268	NO
Akap12	1282.62	0.643043	1.17945	0.545204	0.585613	0.959993	NO
Sostdc1	14.0117	0.340587	1.66362	0.204727	0.837786	0.978788	NO
Trbc2	0.820382	-0.553247	3.4026	-0.162595	0.870837	0.987205	NO
Tpi1	842.996	0.279561	1.00082	0.279334	0.779989	0.965383	NO
Pdzrn4	53.2575	0.092835	1.47408	0.0629783	0.949784	0.99327	NO
Ccdc163	41.0145	-0.200361	1.53249	-0.130742	0.89598	0.988494	NO
Robo2	2615.46	-1.09778	0.958783	-1.14498	0.252219	0.938268	NO
Ntrk3	740.049	-1.54081	1.03947	-1.4823	0.13826	0.938268	NO
Adrb2	77.8633	-0.129644	1.55802	-0.0832105	0.933684	0.99327	NO
Serpini1	408.305	-1.515	1.26109	-1.20134	0.229617	0.938268	NO
Tmem132b	400.858	-1.96225	1.23912	-1.58358	0.113289	0.938268	NO
Rbms3	226.469	-0.664075	1.27224	-0.521974	0.601689	0.959993	NO
Plxna4	1336.36	-0.461489	0.924853	-0.498986	0.617789	0.959993	NO		Plxna4
Ikzf1	835.9	1.08125	1.02059	1.05943	0.289402	0.938268	NO
Lrp1b	332.228	-1.47497	0.955106	-1.5443	0.122517	0.938268	NO
Trhde	83.9056	-2.42132	1.54543	-1.56676	0.117171	0.938268	NO
Foxd1	3.9849	-0.314443	2.43054	-0.129371	0.897064	0.988494	NO
Slc7a11	110.445	-0.491948	1.52727	-0.32211	0.747369	0.964244	NO
Spock1	172.436	-1.31675	1.26787	-1.03856	0.299011	0.938268	NO
Slc25a43	3.09888	0.639408	2.77206	0.230661	0.817578	0.970594	NO
Tipin	270.941	1.72191	1.24949	1.37809	0.168176	0.938268	NO
Pif1	149.711	0.720221	1.38354	0.520564	0.60267	0.959993	NO
Notch1	1844.92	0.808502	1.14293	0.707392	0.479323	0.955695	NO
Cntrl	1341.74	1.16043	1.11342	1.04222	0.297308	0.938268	NO
Ndst4	37.0617	0.359141	1.55284	0.231281	0.817097	0.970594	NO
Ndrg2	348.628	-2.79582	1.51945	-1.84002	0.0657646	0.938268	NO
Hmgcs1	2292.06	-0.369665	0.835942	-0.442214	0.658335	0.964244	NO
Cenph	130.787	2.77274	1.25407	2.21099	0.0270363	0.866408	UP	Cenph
Hapln1	127.804	2.05932	1.41539	1.45495	0.145684	0.938268	NO
Cdkn2c	21.4666	-0.495937	1.64155	-0.302114	0.762565	0.964244	NO
Tuba4a	197.141	0.273515	1.27897	0.213855	0.83066	0.974933	NO
Pnmt	2.09352	-3.57491	3.39764	-1.05218	0.292719	0.938268	NO
Limch1	1048.5	1.31134	1.01764	1.28861	0.197532	0.938268	NO
Dgkk	62.7058	-1.0753	1.73369	-0.620237	0.535102	0.955695	NO
A830039N20Rik	236.831	-2.96827	1.36284	-2.178	0.0294061	0.866408	DOWN	A830039N20Rik
Arx	747.941	-0.504145	0.992603	-0.507902	0.611522	0.959993	NO
Tmpo	2163.29	0.700933	1.03208	0.679147	0.497045	0.955695	NO
Msi2	1302.76	0.148223	1.10005	0.134742	0.892816	0.988494	NO
Mcm5	978.699	2.63916	1.38897	1.90008	0.057422	0.938268	NO
Fgf16	11.3917	0.286504	2.01666	0.142069	0.887026	0.988494	NO
Ttk	153.838	1.25112	1.54698	0.808746	0.418661	0.953885	NO
Casz1	51.5947	-1.07187	1.49733	-0.715856	0.47408	0.955695	NO
Nudt4	1582.37	1.60728	0.933909	1.72103	0.0852461	0.938268	NO
Gprin3	53.7873	-2.62663	1.53004	-1.7167	0.0860338	0.938268	NO
Ifi27	146.714	1.39435	1.40391	0.993193	0.320616	0.938268	NO
Pmp22	81.0649	0.174984	1.38809	0.126062	0.899683	0.988494	NO
Chd7	1822.23	0.550134	1.10065	0.499828	0.617196	0.959993	NO		Chd7
Ank3	2491.44	-0.80616	0.961333	-0.838586	0.401701	0.953885	NO
Rps12	450.842	0.36564	0.937727	0.389921	0.696595	0.964244	NO
Chgb	258.413	-1.50224	1.25248	-1.19941	0.230367	0.938268	NO
Sox5	481.339	0.162211	1.58884	0.102094	0.918682	0.989465	NO		Sox5
Aqp4	152.549	-4.70592	1.52737	-3.08106	0.00206265	0.408863	DOWN	Aqp4
Pdpn	168.999	-1.00307	1.54305	-0.650059	0.515654	0.955695	NO
Actr3b	59.8309	-1.3358	1.51186	-0.883544	0.376942	0.950523	NO
Hdgf	1185.96	0.883351	0.90693	0.974002	0.330056	0.938268	NO
Pcdh9	397.05	-0.169548	0.997666	-0.169944	0.865054	0.986106	NO
Tmem114	5.39904	1.8367	2.2117	0.830448	0.406285	0.953885	NO
Gprasp1	1986.45	-1.0567	0.982606	-1.0754	0.282194	0.938268	NO
Rab27b	158.343	1.59715	1.29291	1.23532	0.216713	0.938268	NO
Ngef	331.549	-2.67648	0.931781	-2.87243	0.00407326	0.514767	DOWN	Ngef
Trhr	24.5809	-2.04448	1.70396	-1.19984	0.2302	0.938268	NO
Dpp10	122.526	-1.02003	1.54441	-0.660469	0.508953	0.955695	NO
Cacng5	19.5524	-4.86588	1.75111	-2.77874	0.00545708	0.572672	DOWN	Cacng5
Atp2b1	1805.86	0.144202	0.887991	0.162391	0.870998	0.987205	NO
Grb10	1695.49	1.88597	1.02292	1.84372	0.0652242	0.938268	NO
Dlx2	433.952	0.670834	1.49029	0.450137	0.652611	0.964244	NO
Cpne8	93.1508	-0.930769	1.48099	-0.628477	0.529691	0.955695	NO
Rgs16	38.6743	-0.892943	1.53333	-0.582357	0.560327	0.959993	NO
Fgd2	359.376	0.551335	1.16464	0.473394	0.635932	0.959993	NO
Cit	604.562	-0.1497	0.968969	-0.154494	0.87722	0.988494	NO
Ranbp1	1039.2	1.41678	0.889204	1.59331	0.111091	0.938268	NO
Txnip	359.734	0.0843998	1.38641	0.0608764	0.951458	0.99327	NO
Slit3	68.4506	0.199407	1.57165	0.126877	0.899038	0.988494	NO
Tead2	313.452	1.3642	1.33641	1.0208	0.307352	0.938268	NO
Robo3	78.3443	-0.858423	1.40678	-0.610203	0.541727	0.958039	NO
Thy1	70.2633	-2.74142	1.70914	-1.60398	0.108719	0.938268	NO
Unc5d	190.255	-0.222603	1.64109	-0.135643	0.892103	0.988494	NO
Gpr83	6.1245	-2.20659	2.32848	-0.94765	0.343308	0.938268	NO
Calm2	3874.01	0.760101	0.861078	0.882732	0.377381	0.950523	NO
Sez6l	347.948	-0.2069	0.967258	-0.213904	0.830622	0.974933	NO
Ska1	96.9289	1.31729	1.2787	1.03018	0.302925	0.938268	NO
Gria4	338.24	0.0107066	0.896481	0.0119429	0.990471	0.997975	NO
Gng5	279.836	0.872689	0.946067	0.922439	0.3563	0.941687	NO
Slc18a2	107.027	0.500026	1.49898	0.333576	0.738699	0.964244	NO
Neurod6	268.782	1.07306	1.56388	0.686154	0.492616	0.955695	NO
Cdc25c	93.446	0.383362	1.52679	0.25109	0.801744	0.966427	NO
Nucks1	1897.4	1.3266	1.10043	1.20553	0.227999	0.938268	NO
H2-Q10	1.97762	2.99383	2.94381	1.01699	0.309158	0.938268	NO
Lxn	249.324	0.350009	1.03405	0.338483	0.734999	0.964244	NO
Gapdh	373.8	1.29438	0.998604	1.29618	0.194912	0.938268	NO
Ajap1	219.253	-2.24949	1.33168	-1.6892	0.0911805	0.938268	NO
B2m	2597.65	0.966767	1.24285	0.777862	0.436651	0.953885	NO
Plxdc1	47.3983	-1.38965	1.61605	-0.859909	0.389839	0.953885	NO
Adarb2	278.1	-1.49051	1.10724	-1.34615	0.178254	0.938268	NO
Htr1b	31.0184	-4.11955	1.65877	-2.4835	0.0130097	0.773644	DOWN	Htr1b
Hs6st2	296.705	-0.883029	1.29012	-0.684457	0.493687	0.955695	NO
Esr1	11.847	0.264173	1.86781	0.141434	0.887527	0.988494	NO
Slc24a3	371.134	-1.90065	1.11402	-1.70611	0.0879868	0.938268	NO
Plxnd1	2208.47	0.450522	1.13518	0.396872	0.691462	0.964244	NO
Melk	169.069	0.643027	1.55791	0.41275	0.67979	0.964244	NO
Emp2	131.777	-2.97179	1.4157	-2.09916	0.0358027	0.866408	DOWN	Emp2
Cdk2ap1	225.526	0.289299	1.31535	0.219941	0.825917	0.973115	NO
Drd1	82.3075	-2.77052	1.21658	-2.27731	0.0227678	0.866408	DOWN	Drd1
Cadps2	49.8018	-0.477074	1.46263	-0.326174	0.744292	0.964244	NO
Tpm4	2661.76	2.21437	1.08129	2.0479	0.0405697	0.898306	UP	Tpm4
Trpv2	70.1571	-0.442771	1.35217	-0.327453	0.743325	0.964244	NO
Frem3	11.616	-1.75105	1.86692	-0.937938	0.348276	0.938268	NO
Khdrbs3	524.175	-0.34342	0.943541	-0.36397	0.715881	0.964244	NO
Vstm2l	84.5939	-1.95318	1.24291	-1.57146	0.116077	0.938268	NO
Dnmt1	2532.57	1.45442	0.973911	1.49338	0.135337	0.938268	NO
Atf3	1178.87	0.463361	1.48412	0.312212	0.754879	0.964244	NO
Rarb	227.16	-1.16028	1.20247	-0.964917	0.334586	0.938268	NO
Pkib	129.989	0.33764	1.33016	0.253833	0.799624	0.966127	NO
Chaf1b	161.279	1.4953	1.34679	1.11027	0.266881	0.938268	NO
Adgrl2	1065.64	0.338315	0.887161	0.381346	0.702947	0.964244	NO
Mast4	421.905	1.18784	1.05781	1.12292	0.26147	0.938268	NO
Prdm12	13.9339	-1.08961	1.87081	-0.582424	0.560281	0.959993	NO
Sv2a	459.401	-0.653711	1.02045	-0.640611	0.521776	0.955695	NO
Cspg5	795.108	-2.64605	1.2172	-2.17389	0.0297135	0.866408	DOWN	Cspg5
Kif14	343.31	0.416455	1.02645	0.405723	0.684946	0.964244	NO
Spry2	131.053	-1.27859	1.4883	-0.859091	0.39029	0.953885	NO
Paip2b	310.647	-0.395752	1.22928	-0.321939	0.747499	0.964244	NO
Veph1	106.781	-0.996764	1.58661	-0.628235	0.52985	0.955695	NO
Stxbp6	55.8439	-0.666863	1.53862	-0.433416	0.664712	0.964244	NO
Lpar1	51.4991	1.5234	1.49234	1.02081	0.307342	0.938268	NO
Pdgfa	54.2363	-0.425862	1.29519	-0.328802	0.742305	0.964244	NO
Ncaph	323.109	0.643444	1.32487	0.485667	0.627203	0.959993	NO
Scgn	6.3818	-2.21212	2.07461	-1.06628	0.286297	0.938268	NO
Filip1l	411.369	1.78363	1.35583	1.31552	0.188334	0.938268	NO
Satb1	314.815	-0.243521	1.54449	-0.157671	0.874716	0.988494	NO
Syt6	330.593	-2.48755	1.23488	-2.0144	0.0439678	0.938268	DOWN	Syt6
Cd200	399.65	-0.791119	1.02478	-0.771988	0.440122	0.953885	NO
Rpl6	2127.35	0.932709	0.938162	0.994188	0.320132	0.938268	NO		Rpl6
Dach1	554.302	-0.449421	0.923111	-0.486855	0.626361	0.959993	NO
Malat1	90971.9	-0.276468	0.969587	-0.28514	0.775537	0.964244	NO
Ncam2	301.39	-0.881768	1.25151	-0.704565	0.481081	0.955695	NO
Camkv	568.669	-1.5962	1.10718	-1.44168	0.149392	0.938268	NO
Fabp3	53.8156	0.00928636	1.67278	0.00555145	0.995571	0.998369	NO
Angpt1	56.9861	-0.0153848	1.47606	-0.0104229	0.991684	0.997975	NO
Ran	2009.93	1.31814	0.872962	1.50996	0.131054	0.938268	NO
Rab3c	989.78	-1.42204	1.04819	-1.35666	0.174889	0.938268	NO
Ttn	483	0.144811	1.0765	0.13452	0.892991	0.988494	NO
Ccne1	112.957	1.74974	1.27942	1.36761	0.171436	0.938268	NO
Ncapg2	534.108	0.63755	1.3204	0.482845	0.629206	0.959993	NO
Dll3	32.3964	0.481485	1.80145	0.267276	0.789257	0.966127	NO
Sp9	578.852	-0.34195	1.15227	-0.296762	0.766648	0.964244	NO
Gli3	700.836	1.73492	1.32918	1.30525	0.191806	0.938268	NO
Slc4a4	378.449	-3.06408	1.56617	-1.95642	0.0504155	0.938268	NO
Grb14	238.174	-1.9445	1.2933	-1.50352	0.132705	0.938268	NO
Ppp1r1a	272.947	-2.15556	1.2452	-1.7311	0.0834333	0.938268	NO		Ppp1r1a
Acot1	201.237	-1.5687	1.55428	-1.00928	0.312839	0.938268	NO
Cep89	130.233	0.279246	1.48876	0.187569	0.851215	0.984232	NO
Unc5c	129.271	-0.575212	1.28318	-0.44827	0.653958	0.964244	NO
Chodl	11.6038	0.0166405	1.63299	0.0101902	0.99187	0.997975	NO
Idi1	192.537	0.0106551	0.98404	0.0108279	0.991361	0.997975	NO
Kcnd2	359.821	-1.79745	0.9851	-1.82464	0.0680554	0.938268	NO
Cbfa2t3	345.241	1.03035	1.53915	0.66943	0.503221	0.955695	NO
Miat	2255.81	-0.198955	1.06289	-0.187182	0.851518	0.984232	NO
Aldoa	2963.77	0.661989	1.00552	0.658357	0.510309	0.955695	NO
Bmp7	19.3498	1.5561	1.63259	0.953149	0.340515	0.938268	NO
Cdc25b	209.5	0.782319	1.55693	0.502474	0.615334	0.959993	NO
Neil3	145.858	0.458341	1.55654	0.294462	0.768405	0.964244	NO
Camk2b	776.426	-1.60598	1.10313	-1.45584	0.145436	0.938268	NO
Fam83d	86.0504	1.12026	1.52915	0.732603	0.463801	0.955695	NO
Sycp3	10.2843	-1.72358	1.87364	-0.919911	0.357619	0.942298	NO
Arhgap20	224.256	-1.36432	1.21093	-1.12667	0.259882	0.938268	NO
Serpinf1	23.3787	1.07163	1.57925	0.678572	0.497409	0.955695	NO
Crip1	54.8443	3.32593	1.62578	2.04574	0.0407818	0.898306	UP	Crip1
Elfn1	124.463	-2.77855	1.31916	-2.10631	0.0351775	0.866408	DOWN	Elfn1
Nppa	4.69934	-1.54031	2.22458	-0.692402	0.488685	0.955695	NO
Msmo1	361.45	-0.207052	1.27197	-0.16278	0.870692	0.987205	NO
Sln	0.218169	1.89643	3.49232	0.543029	0.58711	0.959993	NO
Cdkl2	49.9403	-1.41398	1.51505	-0.93329	0.35067	0.938268	NO
Myt1l	1747.41	-0.671759	1.0299	-0.652257	0.514236	0.955695	NO		Myt1l
Spag5	400.924	0.777755	1.31593	0.591029	0.554501	0.959993	NO
Sesn2	37.0371	0.769449	1.49964	0.51309	0.607889	0.959993	NO
Nfic	587.411	1.71192	1.23776	1.38309	0.166638	0.938268	NO		Nfic
Cldn7	4.47833	2.1548	2.3048	0.934915	0.349832	0.938268	NO
Eef1a2	884.638	-1.77883	1.07559	-1.65381	0.0981652	0.938268	NO
Cdh7	37.8588	0.635503	1.53496	0.414019	0.67886	0.964244	NO
Gabrd	12.6691	0.0796752	1.90597	0.041803	0.966656	0.996253	NO
S100a1	42.6982	-0.735084	1.54292	-0.476423	0.633773	0.959993	NO
Bnc2	28.8242	0.184782	1.58301	0.116728	0.907076	0.988832	NO
Stxbp2	191.644	0.550557	1.27716	0.431079	0.666411	0.964244	NO
Gnao1	2131.43	-0.557473	0.856249	-0.651064	0.515005	0.955695	NO		Gnao1
Myo6	727.138	0.593955	1.38299	0.429471	0.667581	0.964244	NO
Rgs10	668.854	0.84717	1.13668	0.745302	0.456089	0.953885	NO
Shisa6	96.6281	0.721694	1.38891	0.519612	0.603334	0.959993	NO
Rangap1	1030.24	0.023871	0.882497	0.0270494	0.97842	0.996291	NO
Sapcd2	69.6429	-0.17849	1.56751	-0.113869	0.909342	0.989042	NO
Ramp1	179.254	-1.37061	1.16573	-1.17576	0.239691	0.938268	NO
Rad51	117.454	1.47119	1.23983	1.1866	0.235385	0.938268	NO
Ibsp	4.63364	1.7498	2.26953	0.770998	0.440708	0.953885	NO
Slc25a5	1953.5	1.39266	0.958218	1.45339	0.146116	0.938268	NO
Elmod1	451.094	-2.16105	1.28843	-1.67728	0.0934882	0.938268	NO
Zbtb8b	13.5064	-0.795528	1.87272	-0.424797	0.670985	0.964244	NO
Lgi1	66.2373	-1.14999	1.28955	-0.891771	0.372516	0.949398	NO
Ifitm2	166.793	2.09142	1.43629	1.45613	0.145356	0.938268	NO
Fbln2	131.801	-1.93599	1.51723	-1.27601	0.201954	0.938268	NO
Depdc1a	60.4335	0.4936	1.43868	0.343091	0.73153	0.964244	NO
Asb2	115.866	1.39752	1.34634	1.03801	0.299264	0.938268	NO
Tnik	1057.42	-0.2816	0.853858	-0.329797	0.741553	0.964244	NO
Cbx3	793.37	1.02775	1.29807	0.791754	0.428504	0.953885	NO		Cbx3
Reep1	542.43	-0.126902	1.04286	-0.121686	0.903148	0.988494	NO
Pttg1	36.9065	-0.715689	1.48953	-0.480479	0.630887	0.959993	NO
Xpr1	2787.87	-0.49294	0.892603	-0.55225	0.580777	0.959993	NO
Adcyap1	23.6814	-1.20078	1.64612	-0.729461	0.46572	0.955695	NO
Lbr	393.75	0.937442	1.28775	0.727967	0.466634	0.955695	NO
Pxmp4	25.2986	0.956943	1.50069	0.637666	0.523691	0.955695	NO
Cul9	300.766	-0.915113	0.931791	-0.982101	0.32605	0.938268	NO
Wls	276.339	0.739474	1.28614	0.574954	0.565322	0.959993	NO
Mad2l1	159.4	1.27251	1.52387	0.835049	0.40369	0.953885	NO
Ap2a2	1274.94	0.715284	0.900357	0.794445	0.426937	0.953885	NO
Olfm3	40.4533	-0.110484	1.43371	-0.0770614	0.938575	0.99327	NO
Epha3	548.305	0.425043	1.33745	0.317801	0.750636	0.964244	NO
Vat1l	117.17	0.839677	1.094	0.767531	0.442766	0.953885	NO
E2f1	264.849	2.36052	1.39812	1.68835	0.0913448	0.938268	NO
Cygb	31.033	0.281984	1.55073	0.18184	0.855708	0.98446	NO
Lhfp	98.7343	0.164275	1.48295	0.110776	0.911794	0.989465	NO
Ldb2	165.082	-0.654639	1.26147	-0.518949	0.603796	0.959993	NO
Brca1	245.039	0.510334	1.42499	0.358133	0.720244	0.964244	NO
Fau	2279.15	0.588918	0.945731	0.622712	0.533474	0.955695	NO
Pou3f4	135.797	-0.361204	0.975314	-0.370347	0.711124	0.964244	NO
Atf5	47.5169	0.0456254	1.49527	0.0305132	0.975658	0.996291	NO
Nap1l1	2528.53	0.843599	0.863432	0.97703	0.328554	0.938268	NO
Arl4a	629.789	0.229821	1.17579	0.195461	0.845032	0.982109	NO
Cenpm	67.4306	0.757588	1.5452	0.490286	0.623932	0.959993	NO
Rasgrf2	46.3933	-0.445503	1.74746	-0.254944	0.798767	0.966127	NO
Dpp6	868.652	-1.44058	0.96608	-1.49116	0.135921	0.938268	NO
Dync1i2	2094.76	0.113553	0.838023	0.135501	0.892216	0.988494	NO
Rpa2	191.962	1.77533	1.24802	1.42252	0.154876	0.938268	NO
Gm13889	161.301	-0.535021	1.5322	-0.349186	0.72695	0.964244	NO
Igfbp4	895.507	2.30817	0.990585	2.33011	0.0198005	0.866408	UP	Igfbp4
Tgfa	398.617	-2.3456	1.00468	-2.33468	0.0195604	0.866408	DOWN	Tgfa
Gpc6	435.58	-0.280912	0.923035	-0.304335	0.760873	0.964244	NO
Sulf1	30.9383	-0.930846	1.49304	-0.623456	0.532985	0.955695	NO
Lmo3	311.164	-0.723833	1.2915	-0.56046	0.575166	0.959993	NO		Lmo3
Rpl9	626.882	0.948976	0.916091	1.0359	0.30025	0.938268	NO
Tmeff2	186.463	-1.57643	1.39532	-1.1298	0.258562	0.938268	NO
Ptpn18	304.922	0.944919	1.31135	0.720568	0.471175	0.955695	NO
Kcna1	63.5644	-0.626471	1.72348	-0.363491	0.716238	0.964244	NO
Nrxn2	1080.25	-0.798067	0.996839	-0.800598	0.423365	0.953885	NO
Mctp2	52.0464	-3.44093	1.4409	-2.38804	0.0169384	0.866408	DOWN	Mctp2
Nptxr	53.7935	-1.93449	3.23198	-0.598547	0.549475	0.959323	NO
Pou3f3	833.582	-0.587888	1.12756	-0.52138	0.602102	0.959993	NO		Pou3f3
Ackr3	139.871	0.00324701	1.63095	0.00199088	0.998412	0.99908	NO
B3glct	188.553	-0.214369	1.27076	-0.168694	0.866038	0.986316	NO
Gnai1	226.276	0.582444	1.29302	0.450454	0.652383	0.964244	NO
Celf4	1198.95	-0.573014	0.931334	-0.615261	0.538382	0.955695	NO
Ppp1r14c	151.373	0.555936	1.04085	0.534115	0.593262	0.959993	NO
Dkk2	66.6694	2.11713	1.49696	1.41429	0.157276	0.938268	NO
Sox2	871.229	0.366596	1.03336	0.354762	0.722768	0.964244	NO		Sox2
Ncl	7417.62	1.08601	0.923411	1.17609	0.23956	0.938268	NO
Ppargc1a	145.314	-1.38866	1.23049	-1.12854	0.259091	0.938268	NO
Tspan7	471.779	-1.54727	0.872742	-1.77289	0.0762474	0.938268	NO
Emilin1	307.251	1.16723	1.40983	0.827925	0.407713	0.953885	NO
Shcbp1	123.566	1.79261	1.23584	1.45052	0.146914	0.938268	NO
Rbfox3	231.98	-0.810931	0.887905	-0.913308	0.36108	0.942298	NO
Fgfr3	224.14	-0.520939	1.577	-0.330335	0.741147	0.964244	NO
Lamp5	8.58141	-0.714802	1.97625	-0.361697	0.717578	0.964244	NO
Usp29	238.374	-0.975781	1.2779	-0.76358	0.445117	0.953885	NO
Siva1	149.586	0.89027	1.26799	0.70211	0.482611	0.955695	NO
Nrsn1	91.3371	-1.03412	1.36762	-0.756144	0.449563	0.953885	NO
Ptk2b	699.145	0.38427	1.16014	0.331227	0.740473	0.964244	NO
Pdcd4	759.944	0.753134	0.979924	0.768564	0.442152	0.953885	NO		Pdcd4
Cbln4	7.72682	-1.36675	2.01771	-0.677376	0.498167	0.955695	NO
Nrtn	2.90369	0.464065	2.57896	0.179943	0.857197	0.98446	NO
Pla2g7	594.497	-0.622345	1.49847	-0.415321	0.677907	0.964244	NO
Twist2	3.07874	-4.84755	3.39622	-1.42734	0.153483	0.938268	NO
Npas3	229.786	-0.949569	1.53429	-0.618897	0.535984	0.955695	NO
Kifc1	183.6	0.107663	1.58091	0.0681021	0.945704	0.99327	NO
Smco3	11.6868	2.60269	1.82562	1.42565	0.153969	0.938268	NO
Krt8	12.4298	0.77571	2.30188	0.33699	0.736124	0.964244	NO
Slc28a3	13.8596	-1.63095	1.86415	-0.874905	0.381625	0.951625	NO
Kcnip4	35.11	1.03093	1.27178	0.810618	0.417585	0.953885	NO
Arhgap19	335.966	1.24591	1.31223	0.949458	0.342388	0.938268	NO
Cnih2	356.128	-1.45818	1.07253	-1.35957	0.173966	0.938268	NO
Bub3	251.515	0.250215	0.964727	0.259364	0.795354	0.966127	NO
Rab3b	57.3878	-0.852924	1.4892	-0.57274	0.566821	0.959993	NO
Paics	667.814	0.950276	0.971338	0.978317	0.327918	0.938268	NO
Sema6d	1380.64	1.57976	1.04603	1.51025	0.130981	0.938268	NO
Meis1	223.421	-0.194748	1.5414	-0.126345	0.899459	0.988494	NO
Zfp367	173.613	1.26969	1.27279	0.99756	0.318493	0.938268	NO
Rpl23a	1641.08	0.298549	0.830416	0.359517	0.719208	0.964244	NO
Parm1	73.5989	-2.80692	1.31143	-2.14036	0.0323257	0.866408	DOWN	Parm1
Arap2	372.789	-1.177	1.24576	-0.944805	0.344759	0.938268	NO
Chaf1a	389.378	1.50601	1.28573	1.17132	0.241469	0.938268	NO
Ogn	42.1199	-0.504947	1.51632	-0.333008	0.739128	0.964244	NO
Cacng2	74.6827	-0.0769831	1.53792	-0.0500566	0.960077	0.99564	NO
Rnd3	858.6	0.154701	1.04901	0.147473	0.882759	0.988494	NO
Map9	1146.92	-2.10066	1.34533	-1.56145	0.118418	0.938268	NO
Dleu7	72.479	-1.82788	1.47761	-1.23705	0.216069	0.938268	NO
Car8	58.1253	0.0268395	1.31057	0.0204793	0.983661	0.997975	NO
Amd1	136.183	0.276942	1.21924	0.227144	0.820312	0.970918	NO
Sema5a	344.629	1.37328	1.27693	1.07545	0.282172	0.938268	NO
Clmp	323.395	-0.908623	1.02118	-0.889776	0.373586	0.949398	NO
Shmt2	404.289	0.671932	0.964005	0.697021	0.48579	0.955695	NO
Col1a2	57.6447	1.41554	1.26519	1.11883	0.263212	0.938268	NO
S100a11	60.751	0.71763	1.707	0.420403	0.674191	0.964244	NO
Foxm1	467.828	1.03424	1.32045	0.783253	0.433479	0.953885	NO
Ncam1	4117.12	-1.17186	0.920342	-1.27329	0.202915	0.938268	NO		Ncam1
Rgs17	370.839	-1.40316	1.12542	-1.2468	0.212472	0.938268	NO
Tmod2	1689.42	-0.915255	0.92155	-0.993168	0.320628	0.938268	NO
Shisa9	89.3708	-1.34148	1.57955	-0.849279	0.395726	0.953885	NO
Rtkn2	138.951	0.113318	1.27487	0.0888859	0.929173	0.992007	NO
Adgrl3	804.875	-0.867851	1.27651	-0.679863	0.496592	0.955695	NO
Tenm4	742.821	-0.659217	0.865419	-0.761731	0.44622	0.953885	NO
Sema3a	565.738	-0.0975936	0.964511	-0.101185	0.919404	0.989465	NO
Hepacam	170.028	-3.76862	1.47111	-2.56176	0.0104145	0.768392	DOWN	Hepacam
Nup62cl	1.04956	-0.174379	3.37644	-0.0516457	0.958811	0.99564	NO
Dmrta2	21.3192	-0.184196	1.91531	-0.0961699	0.923386	0.990565	NO
Rcsd1	260.8	1.59761	1.38811	1.15092	0.249763	0.938268	NO
Tead1	825.39	0.526035	1.04842	0.50174	0.61585	0.959993	NO		Tead1
Vcam1	372.699	-1.51241	1.34244	-1.12661	0.259907	0.938268	NO		Vcam1
Cdk5rap2	720.236	1.03374	1.2969	0.79708	0.425404	0.953885	NO
A230006K03Rik	74.3276	-0.195195	1.63186	-0.119615	0.904788	0.988494	NO
Pappa	92.0167	-1.15886	1.30455	-0.888324	0.374367	0.950029	NO
Stmn4	952.061	-1.05109	0.961544	-1.09313	0.274336	0.938268	NO		Stmn4
Dnm1	583.948	-1.07122	1.08243	-0.989645	0.322347	0.938268	NO
Nkain3	32.2371	0.40857	1.59827	0.255633	0.798234	0.966127	NO
Spats2l	229.195	-1.05954	1.21181	-0.874346	0.38193	0.951625	NO
Ccnf	278.744	0.0441881	1.35598	0.0325875	0.974004	0.996291	NO
Robo1	2224.28	-0.912101	1.00709	-0.905681	0.365105	0.94466	NO
L1cam	1873.73	-1.43165	1.01514	-1.4103	0.15845	0.938268	NO
Trpc4	71.3293	-1.27904	1.61372	-0.792605	0.428008	0.953885	NO
Fjx1	318.932	-1.64506	1.53174	-1.07398	0.282833	0.938268	NO
Bhlhe23	4.46321	-2.87766	2.61202	-1.1017	0.270594	0.938268	NO
Alpk2	13.993	-1.69545	1.86537	-0.90891	0.363398	0.942298	NO
Skor1	11.9682	-0.0844137	1.97935	-0.0426473	0.965983	0.996253	NO
E2f8	356	2.11902	1.25381	1.69006	0.0910156	0.938268	NO
Lingo1	313.029	-1.69337	1.11704	-1.51594	0.129535	0.938268	NO
Atp6ap1l	34.5762	0.330852	1.54535	0.214096	0.830473	0.974933	NO
Wnt7b	142.39	0.395116	0.979205	0.403506	0.686576	0.964244	NO
Cntln	269.872	0.789836	1.28256	0.615829	0.538007	0.955695	NO
Gpr101	16.046	-0.319471	1.87192	-0.170665	0.864487	0.986106	NO
Gng4	80.2208	-1.66798	1.53035	-1.08993	0.275743	0.938268	NO
Tnfrsf19	372.769	0.394493	1.30696	0.301841	0.762773	0.964244	NO
Col19a1	112.486	1.62715	1.28288	1.26836	0.20467	0.938268	NO
Rpl35	1543.02	0.103966	0.952239	0.109181	0.913059	0.989465	NO
Cdt1	217.087	2.42741	1.29894	1.86876	0.0616555	0.938268	NO
Mmd2	261.435	-1.72825	1.04154	-1.65933	0.0970496	0.938268	NO		Mmd2
Cacna2d3	532.407	-2.40547	0.948366	-2.53644	0.0111985	0.768392	DOWN	Cacna2d3
Asrgl1	237.111	-1.58939	1.5258	-1.04168	0.29756	0.938268	NO		Asrgl1
Mme	54.9929	-0.332737	1.29274	-0.257389	0.796879	0.966127	NO
Gcnt1	338.869	1.81603	1.4038	1.29365	0.195786	0.938268	NO
Urah	0.657818	-2.66259	3.44015	-0.773975	0.438945	0.953885	NO
Btbd17	44.6637	-1.16401	1.79087	-0.649971	0.515711	0.955695	NO
Tcf19	70.7878	1.66591	1.25386	1.32863	0.18397	0.938268	NO
Rab6b	573.496	-0.116979	0.987285	-0.118486	0.905683	0.988824	NO		Rab6b
Clic1	633.512	1.24528	1.35274	0.920559	0.357281	0.942298	NO
Egr2	204.052	0.191381	1.69909	0.112638	0.910318	0.989042	NO
Il1rapl2	11.0739	-0.826488	1.88063	-0.439475	0.660318	0.964244	NO
Topbp1	847.12	1.2329	1.29904	0.949084	0.342578	0.938268	NO
Mgll	57.4766	-0.35508	1.49566	-0.237407	0.812341	0.970594	NO
Anxa3	597.161	2.125	1.40162	1.5161	0.129493	0.938268	NO
Cd47	235.945	-0.520757	1.16104	-0.448527	0.653773	0.964244	NO		Cd47
Igfbp2	388.882	-0.551193	1.26916	-0.434297	0.664073	0.964244	NO
Dusp4	224.54	0.825603	1.54119	0.535693	0.592171	0.959993	NO
Pcdhb7	24.0966	-1.15406	1.53961	-0.749581	0.453507	0.953885	NO
Xylt1	131.578	-1.20942	1.1989	-1.00878	0.313079	0.938268	NO
Hnrnpa3	673.897	0.914369	0.985231	0.928076	0.353368	0.939506	NO
Ndst3	192.9	0.571699	1.30999	0.436414	0.662536	0.964244	NO
Rpl27	519.126	0.844511	0.856772	0.985689	0.324286	0.938268	NO
Pcdh8	322.766	-0.182607	0.995198	-0.183488	0.854415	0.98446	NO
Elavl4	470.209	0.635142	1.32393	0.47974	0.631412	0.959993	NO
Nrip3	39.7796	-0.549147	1.54841	-0.354651	0.722851	0.964244	NO
Snap25	326.97	-1.58096	1.21815	-1.29784	0.194344	0.938268	NO
Ctxn2	5.22879	1.17586	2.4801	0.474117	0.635417	0.959993	NO
Pls3	293.944	1.37121	1.3395	1.02367	0.305989	0.938268	NO
Nme2	701.24	1.19822	0.970993	1.23402	0.217197	0.938268	NO
Trpc5	174.78	-2.26012	1.65242	-1.36776	0.171387	0.938268	NO
Gfra1	65.4497	-1.71898	1.21092	-1.41956	0.155736	0.938268	NO
Rps28	1605.51	0.473711	1.03573	0.457368	0.647407	0.964244	NO		Rps28
Rtn1	1969.26	-1.13659	0.87251	-1.30266	0.19269	0.938268	NO		Rtn1
Nrg1	93.3773	-0.0155387	1.29047	-0.0120411	0.990393	0.997975	NO
Slc26a3	25.2294	-2.42716	1.63408	-1.48534	0.137455	0.938268	NO
Osr2	2.52014	3.74179	3.30344	1.1327	0.257342	0.938268	NO
Kirrel2	16.348	-3.89783	1.50568	-2.58875	0.00963247	0.768392	DOWN	Kirrel2
Chst8	14.7218	1.91245	2.04939	0.933179	0.350727	0.938268	NO
Glt28d2	13.7007	0.156116	1.92347	0.0811637	0.935312	0.99327	NO
Igf2bp1	460.965	1.69162	1.26369	1.33863	0.18069	0.938268	NO
Hmgn3	301.131	-0.27092	0.929521	-0.291462	0.770698	0.964244	NO
Nrep	1891.33	0.012194	0.945614	0.0128953	0.989711	0.997975	NO		Nrep
Chrna3	17.6302	-2.05137	1.60939	-1.27463	0.202441	0.938268	NO
Ptgds	11.0256	-1.36525	1.90636	-0.716157	0.473895	0.955695	NO
Gpr22	72.6052	1.43138	1.26629	1.13037	0.258319	0.938268	NO
Diaph3	221.017	0.0799513	1.31116	0.0609775	0.951377	0.99327	NO
Cav1	72.6384	0.552582	1.681	0.328723	0.742365	0.964244	NO
Rasd2	40.8788	-5.1654	1.78398	-2.89543	0.00378637	0.514767	DOWN	Rasd2
Mfng	98.5508	1.33443	1.50536	0.886453	0.375373	0.950523	NO
Cdc45	106.432	0.759483	1.27962	0.593523	0.552831	0.959388	NO
Mctp1	87.5988	0.731904	1.48122	0.494121	0.62122	0.959993	NO
Pdgfb	348.069	1.99029	1.4365	1.38551	0.165896	0.938268	NO
Lypd6	22.4827	-0.806087	1.75932	-0.45818	0.646823	0.964244	NO
Mfap4	27.3862	-1.24734	1.76416	-0.707048	0.479537	0.955695	NO		Mfap4
Ephb1	1245.31	-1.51578	1.00165	-1.51328	0.130209	0.938268	NO
Mlc1	251.053	-2.8043	1.3473	-2.08142	0.0373954	0.866408	DOWN	Mlc1	Mlc1
Slco3a1	130.395	1.45863	1.26005	1.1576	0.247028	0.938268	NO
Cobl	325.822	-1.52141	0.993701	-1.53106	0.125755	0.938268	NO
Rfc1	846.594	0.762981	1.02218	0.746423	0.455412	0.953885	NO
Ptprn	80.0861	-0.630908	1.36991	-0.460549	0.645122	0.964244	NO
Ankrd34b	24.01	-1.85468	1.56122	-1.18797	0.234845	0.938268	NO
Sipa1l1	541.453	-0.300144	1.28038	-0.234418	0.81466	0.970594	NO
Pola1	466.064	0.424785	0.939976	0.45191	0.651334	0.964244	NO
Celsr1	404.309	-0.519119	1.4162	-0.366557	0.713949	0.964244	NO
Insm2	6.75895	0.484491	2.10892	0.229734	0.818298	0.970594	NO
Cenpw	44.8113	0.677935	1.36048	0.498307	0.618268	0.959993	NO
Grem1	8.35701	-2.03493	2.02969	-1.00258	0.316062	0.938268	NO
Brs3	15.0246	-2.27955	1.82323	-1.25028	0.211196	0.938268	NO
Lingo2	110.557	-1.63518	1.36705	-1.19613	0.231644	0.938268	NO
Cdkn3	43.3056	0.676316	1.54038	0.439057	0.66062	0.964244	NO
Brinp1	201.145	-1.08533	1.28983	-0.841452	0.400095	0.953885	NO
Sel1l3	134.342	-0.356724	1.18581	-0.300826	0.763547	0.964244	NO
Hnrnpm	2623.96	1.15038	0.878954	1.3088	0.190602	0.938268	NO
Nav2	509.7	-0.988172	1.26017	-0.784156	0.432949	0.953885	NO
Ap2b1	2182.15	-0.505746	0.898975	-0.56258	0.573721	0.959993	NO
Hsp90b1	5761.7	0.873565	0.975981	0.895063	0.370753	0.948452	NO
Ezh2	1000.78	0.694155	0.910585	0.762317	0.445871	0.953885	NO
Atp1a1	2160.25	0.745709	0.992137	0.751619	0.45228	0.953885	NO
Rfc4	133.565	1.17584	1.27388	0.923038	0.355987	0.941687	NO
Ano1	53.6691	0.550116	1.51415	0.363317	0.716368	0.964244	NO
Dnajc9	429.74	1.60468	1.11474	1.43951	0.150007	0.938268	NO
Hlf	82.0895	1.07827	1.34733	0.8003	0.423537	0.953885	NO
Pvalb	3.92904	-2.3482	2.57527	-0.911829	0.361859	0.942298	NO
9530052E02Rik	2.78811	-1.34944	2.91453	-0.463004	0.643362	0.964244	NO
Tmem100	101.008	-4.62999	1.26326	-3.66511	0.000247236	0.0882139	DOWN	Tmem100
Il1rapl1	82.9503	-1.24879	1.23569	-1.0106	0.312208	0.938268	NO
Foxo1	477.396	0.770325	1.09188	0.705502	0.480498	0.955695	NO
Prim1	243.397	1.78178	1.29523	1.37565	0.168929	0.938268	NO
Crlf1	11.8075	-2.80233	1.85691	-1.50914	0.131264	0.938268	NO
Tmsb10	3345.62	-0.295609	0.904232	-0.326917	0.743731	0.964244	NO
Sox11	9488.46	0.451454	0.99729	0.452681	0.650779	0.964244	NO
Rcan2	142.655	-0.544624	1.3551	-0.401906	0.687753	0.964244	NO
Tspyl4	823.007	-1.2645	0.991211	-1.27572	0.202056	0.938268	NO
Pon2	250.448	0.678645	1.34743	0.503659	0.614501	0.959993	NO
Rpp25	35.9874	-0.889422	1.57673	-0.564093	0.572691	0.959993	NO
Ablim3	347.251	-0.73066	1.02034	-0.716093	0.473934	0.955695	NO
Mdga2	324.299	-1.63774	1.22287	-1.33926	0.180485	0.938268	NO
Kcnq3	114.399	0.308599	1.01686	0.303482	0.761522	0.964244	NO
Dlg2	1114.14	-1.45451	0.957343	-1.51932	0.128683	0.938268	NO
Snap91	533.723	-1.4172	1.08892	-1.30148	0.193096	0.938268	NO
Odc1	1061.41	0.746211	0.976066	0.764509	0.444564	0.953885	NO
Tceal3	107.267	-2.02177	1.29082	-1.56627	0.117286	0.938268	NO
Kcnc4	30.7715	-1.04587	1.53999	-0.679141	0.497049	0.955695	NO
Col8a1	10.4735	-1.58894	1.91466	-0.829884	0.406604	0.953885	NO
Ubash3b	398.566	0.396034	1.01539	0.390031	0.696514	0.964244	NO
Smarca5	1272.75	0.729617	0.863253	0.845195	0.398002	0.953885	NO
Notch2	1176.81	-0.0408708	1.35244	-0.03022	0.975892	0.996291	NO		Notch2
Prdx6	458.548	0.624988	1.31445	0.475476	0.634448	0.959993	NO
Dscam	368.711	-0.96526	1.02832	-0.938672	0.347899	0.938268	NO
Clybl	45.1149	-0.131868	1.23675	-0.106625	0.915087	0.989465	NO
Ndrg4	403.091	-1.31753	1.02349	-1.28729	0.197993	0.938268	NO
Ppfia2	607.807	-0.922955	1.01493	-0.909382	0.363148	0.942298	NO
Dcbld2	526.532	-0.166464	1.19464	-0.139343	0.889179	0.988494	NO
Sdk2	204.658	-0.168301	1.07283	-0.156876	0.875343	0.988494	NO
Sp5	5.8064	0.357786	2.135	0.167581	0.866913	0.986316	NO
Ifitm3	265.816	0.734569	1.67651	0.438154	0.661275	0.964244	NO
Ttr	5.94103	-1.25696	2.20223	-0.570768	0.568157	0.959993	NO
Ncapd3	480.789	1.11945	1.27031	0.881241	0.378187	0.950523	NO
Hpca	66.3178	-1.51358	1.27352	-1.1885	0.234636	0.938268	NO
Asic4	13.3451	0.492866	1.94953	0.252813	0.800413	0.966127	NO
Akap5	448.301	-1.21849	1.24959	-0.975108	0.329507	0.938268	NO
Dcn	1.67909	0.636097	3.33686	0.190627	0.848818	0.983753	NO
Ngb	3.31484	0.844707	2.70666	0.312085	0.754976	0.964244	NO
Fat3	1580.14	-0.478033	0.916056	-0.521839	0.601783	0.959993	NO
Elavl2	435.05	-0.028327	1.36842	-0.0207005	0.983485	0.997975	NO
Golga3	735.763	0.15419	0.871977	0.176828	0.859643	0.985375	NO
Foxa1	5.64626	3.39532	2.14499	1.5829	0.113443	0.938268	NO
Atp5k	598.956	0.12122	1.01383	0.119566	0.904827	0.988494	NO
Magt1	340.437	0.442691	1.35576	0.326527	0.744026	0.964244	NO
Tmem132c	24.1822	-1.90195	1.61182	-1.18	0.238001	0.938268	NO
Kit	315.23	1.61425	0.984832	1.63911	0.10119	0.938268	NO
Serp2	147.497	-1.55217	1.12007	-1.38577	0.165816	0.938268	NO
Creg2	63.338	-1.33587	1.41208	-0.946028	0.344134	0.938268	NO
Ralyl	110.037	-1.07715	1.27728	-0.84332	0.399049	0.953885	NO
Igfbp3	138.454	1.20946	1.59646	0.757591	0.448696	0.953885	NO
Rhbdl2	20.5851	2.83483	1.59767	1.77435	0.076005	0.938268	NO
Zfp536	320.599	-0.130797	1.11959	-0.116826	0.906998	0.988832	NO
Pam	494.719	0.245249	0.937769	0.261523	0.793689	0.966127	NO
Tceal5	57.0258	-0.495785	1.48212	-0.33451	0.737995	0.964244	NO
Cst12	1.80196	1.07988	3.33533	0.323771	0.746112	0.964244	NO
Pantr1	280.482	-0.271604	1.33431	-0.203554	0.838702	0.978932	NO
Sox1	850.339	-0.150295	1.46227	-0.102782	0.918136	0.989465	NO		Sox1
Ube2t	25.7951	-1.18166	1.54748	-0.763603	0.445104	0.953885	NO
Tmem91	7.10787	-2.23183	2.02519	-1.10203	0.270448	0.938268	NO
Gng3	291.774	-1.23626	1.23427	-1.00161	0.31653	0.938268	NO
Wnt5a	87.0514	0.586323	1.54029	0.380657	0.703458	0.964244	NO
Fam181a	15.872	-0.429666	1.86765	-0.230057	0.818047	0.970594	NO
Creb3l2	125.862	0.823257	1.5583	0.528304	0.597289	0.959993	NO
Scn3a	883.957	-1.18353	1.36085	-0.869698	0.384466	0.953885	NO
Sptbn1	9963.69	0.337248	1.03797	0.324912	0.745248	0.964244	NO		Sptbn1
Uchl1	1401.51	-0.757404	0.926662	-0.817347	0.41373	0.953885	NO
Npy2r	16.8273	-1.46312	1.89963	-0.770212	0.441174	0.953885	NO
Nol4l	626.77	-0.0646437	0.895961	-0.0721501	0.942482	0.99327	NO
Chst1	146.557	1.03787	1.32914	0.780861	0.434884	0.953885	NO
Fgf12	130.121	-0.83347	0.947295	-0.879842	0.378945	0.950523	NO
Ccdc34	456.036	-0.0544855	0.869608	-0.0626552	0.950041	0.99327	NO
Fstl5	353.342	-0.389748	0.900251	-0.432933	0.665064	0.964244	NO
Cdon	370.425	-0.512267	0.968176	-0.529105	0.596732	0.959993	NO
Exo1	111.167	0.465408	1.5357	0.30306	0.761844	0.964244	NO
Syk	547.254	1.11721	1.19635	0.933843	0.350385	0.938268	NO
Ccdc18	159.068	0.621924	1.54215	0.403283	0.68674	0.964244	NO
Csrnp3	1115.09	-0.401721	1.02362	-0.39245	0.694726	0.964244	NO
Rpl38	1051.99	0.495088	0.927943	0.533533	0.593665	0.959993	NO
Ptch1	247.421	-0.308963	1.28872	-0.239744	0.810529	0.969808	NO
Nrxn3	1798.92	-0.809412	0.997692	-0.811284	0.417202	0.953885	NO		Nrxn3
Cited4	58.9645	4.01001	1.75419	2.28596	0.0222567	0.866408	UP	Cited4
Slc7a3	10.442	1.17144	1.68422	0.695542	0.486716	0.955695	NO
Magel2	132.457	0.828531	1.28179	0.646387	0.518029	0.955695	NO
Sema3e	181.898	-2.92249	1.26223	-2.31534	0.0205946	0.866408	DOWN	Sema3e
Timp3	428.018	-0.0149411	1.3179	-0.0113371	0.990955	0.997975	NO
Lmo7	107.662	0.346754	1.51365	0.229085	0.818803	0.970594	NO
Ermn	28.9429	-0.0879515	1.54886	-0.0567847	0.954717	0.99327	NO
Cenpk	53.4456	0.943462	1.52376	0.619166	0.535807	0.955695	NO
Hck	300.639	1.18258	1.43822	0.822251	0.410934	0.953885	NO
Dst	6568.51	-0.435429	0.884273	-0.492414	0.622427	0.959993	NO
Igsf21	35.5205	0.747549	1.55781	0.479871	0.631319	0.959993	NO
S100a16	99.5957	0.544675	1.46515	0.371755	0.710076	0.964244	NO
Synpo2	36.6766	0.0601367	1.49561	0.0402089	0.967927	0.996291	NO
Asf1b	123.25	1.68999	1.35729	1.24512	0.213089	0.938268	NO
Troap	106.46	0.792297	1.30934	0.605111	0.545106	0.958097	NO
Adap1	198.371	-0.0796519	1.32758	-0.0599977	0.952157	0.99327	NO
Gpc5	34.4983	-1.51695	1.72561	-0.879082	0.379357	0.950523	NO
Skp2	289.609	0.241659	0.982117	0.246059	0.805636	0.968501	NO
Msn	4542.48	1.66092	1.49963	1.10756	0.268054	0.938268	NO
Sox8	417.064	-0.70977	1.32262	-0.53664	0.591516	0.959993	NO
Slc9a3r1	432.85	-1.22654	1.63386	-0.750699	0.452834	0.953885	NO		Slc9a3r1
Clic4	1141.03	1.53389	1.32788	1.15514	0.248032	0.938268	NO
Basp1	1973.33	-0.179516	0.870635	-0.20619	0.836643	0.978093	NO
Lpar3	25.3819	-1.67614	1.40187	-1.19565	0.231833	0.938268	NO
Cd63	523.711	0.608772	1.39606	0.436065	0.66279	0.964244	NO		Cd63
Chrm2	18.5881	-0.0333472	1.44087	-0.0231437	0.981536	0.997975	NO
Cdca5	74.4474	1.34916	1.27341	1.05949	0.289378	0.938268	NO
Snhg9	14.8879	-0.826078	1.72036	-0.480177	0.631102	0.959993	NO
Prdx4	133.748	0.327053	0.987754	0.331107	0.740563	0.964244	NO
Myef2	1115.75	0.435495	1.01006	0.431157	0.666354	0.964244	NO
Ak5	74.6745	-1.36844	1.35451	-1.01028	0.31236	0.938268	NO
Sez6l2	501.128	-1.39983	1.14646	-1.221	0.222085	0.938268	NO
Dner	900.774	-1.70943	1.06765	-1.60112	0.10935	0.938268	NO
Rpa3	185.18	3.95007	1.26984	3.11069	0.0018665	0.408863	UP	Rpa3
Ccdc85a	199.926	-0.424676	1.29616	-0.327643	0.743182	0.964244	NO
Kcnj10	121.799	-1.53618	1.5479	-0.99243	0.320988	0.938268	NO
Map1a	907.965	-0.888847	1.276	-0.696586	0.486062	0.955695	NO
Dgkg	94.7707	0.192848	1.03633	0.186088	0.852375	0.984232	NO
Ankrd63	27.6197	-1.35369	1.84013	-0.735652	0.461943	0.955695	NO
Lsm5	137.867	1.43027	1.26493	1.13072	0.258174	0.938268	NO
Pde3a	142.925	-0.275102	1.29222	-0.212891	0.831412	0.975113	NO
Cryab	8.92265	-0.765559	2.00841	-0.381177	0.703072	0.964244	NO
Zswim6	967.602	-0.319379	0.858147	-0.372173	0.709764	0.964244	NO		Zswim6
Snrpg	161.978	0.842093	1.21327	0.694072	0.487637	0.955695	NO
Rbms1	297.907	0.9484	1.04994	0.903291	0.366371	0.945885	NO
Ier3	182.272	0.244571	1.50481	0.162526	0.870892	0.987205	NO
Zfp804b	8.94614	-1.97522	1.96308	-1.00618	0.314328	0.938268	NO
Csmd3	316.174	-0.488784	1.2779	-0.38249	0.702098	0.964244	NO
Edil3	245.254	-1.75659	1.45442	-1.20776	0.22714	0.938268	NO
Apbb2	897.21	1.36093	0.959992	1.41764	0.156295	0.938268	NO
Gldn	6.05409	-0.645718	1.87673	-0.344065	0.730798	0.964244	NO
Grm1	138.354	-1.75843	1.53071	-1.14876	0.250654	0.938268	NO
Galr1	8.51828	-0.327598	1.80415	-0.18158	0.855912	0.98446	NO
Gins2	68.9525	-0.358328	1.55469	-0.230482	0.817717	0.970594	NO
B3gat2	63.9715	-0.512348	1.46131	-0.350609	0.725882	0.964244	NO
Dlx6	126.888	-0.408919	1.47659	-0.276934	0.781831	0.965383	NO
Nol4	596.118	-1.29328	1.00729	-1.28393	0.199167	0.938268	NO		Nol4
Thap1	93.9162	1.04673	1.481	0.706774	0.479707	0.955695	NO
Adamts1	622.515	1.51878	1.36959	1.10893	0.267461	0.938268	NO
Hnrnpd	2701.4	0.997772	0.875058	1.14024	0.254188	0.938268	NO
Tmie	8.7955	0.452156	1.78823	0.252852	0.800383	0.966127	NO
Alyref	645.868	1.18518	0.893417	1.32657	0.184652	0.938268	NO
Atad5	533.32	0.10309	0.909744	0.113318	0.909779	0.989042	NO
Prdm16	455.588	0.839641	1.34755	0.623088	0.533227	0.955695	NO
Rfc3	149.315	0.351604	0.900854	0.3903	0.696315	0.964244	NO
Spry1	294.816	-0.400275	1.16603	-0.34328	0.731388	0.964244	NO
Erc2	662.345	-0.482551	1.03227	-0.467468	0.640165	0.964244	NO
Flrt3	276.712	-1.01717	1.26628	-0.803272	0.421818	0.953885	NO
Wnt4	13.6974	1.05315	2.08971	0.503969	0.614283	0.959993	NO
Larp7	648.712	2.35087	1.12258	2.09417	0.0362449	0.866408	UP	Larp7
Fen1	404.355	2.22381	1.32276	1.68119	0.0927254	0.938268	NO
Hs3st2	24.0308	-2.2993	1.98812	-1.15652	0.24747	0.938268	NO
A830018L16Rik	78.5191	-1.53687	1.22967	-1.24982	0.211365	0.938268	NO
Cidea	8.85814	-1.01005	1.79709	-0.562047	0.574084	0.959993	NO
Fmn1	210.231	1.78063	1.32832	1.34051	0.180078	0.938268	NO
Vstm2b	47.9762	0.714412	1.32868	0.537684	0.590795	0.959993	NO
Disp2	335.395	-0.137476	0.940038	-0.146245	0.883728	0.988494	NO
Rpl10	2025.84	0.427486	0.853006	0.501153	0.616264	0.959993	NO
Zdhhc2	108.287	-0.878415	1.26365	-0.695143	0.486966	0.955695	NO
Slc16a3	156.887	-0.619682	1.60377	-0.38639	0.699208	0.964244	NO
Mxra7	150.596	1.71013	1.2019	1.42286	0.154778	0.938268	NO
Cenpl	163.408	1.52395	1.34348	1.13433	0.256658	0.938268	NO
Slc7a1	1858.34	2.52023	1.12222	2.24576	0.0247192	0.866408	UP	Slc7a1
Nell1	145.61	-0.382234	1.34561	-0.284059	0.776365	0.964244	NO
Zfp385b	40.3639	-2.70526	1.44703	-1.86952	0.0615507	0.938268	NO
Pmepa1	387.741	0.253651	1.06245	0.238742	0.811306	0.970087	NO		Pmepa1
Glra2	147.751	-1.68458	1.30229	-1.29355	0.19582	0.938268	NO
Foxp4	615.313	-0.15717	0.945147	-0.166291	0.867928	0.986316	NO
Brca2	275.975	0.111381	1.2503	0.0890833	0.929016	0.992007	NO
Zbtb18	962.758	-0.0362182	1.32358	-0.0273638	0.97817	0.996291	NO
Cdh23	111.503	0.256954	1.43951	0.178501	0.85833	0.984733	NO
Vav3	223.575	0.642092	1.3174	0.487394	0.625979	0.959993	NO
Nmt1	1169.31	1.79645	1.09336	1.64305	0.100372	0.938268	NO
Rasgrp2	163.557	0.249556	1.42561	0.175052	0.861039	0.985375	NO
Grin2a	18.2066	-1.82486	1.56099	-1.16904	0.242387	0.938268	NO
Sema6a	1055.81	0.467392	1.02318	0.456802	0.647814	0.964244	NO
Psd3	751.477	-0.771335	0.861264	-0.895585	0.370474	0.948452	NO
Megf11	104.208	-0.409028	1.50102	-0.2725	0.785237	0.966113	NO
Fibcd1	33.8953	-3.69109	1.53627	-2.40262	0.016278	0.866408	DOWN	Fibcd1
Stag2	1350.73	0.354455	1.33627	0.265256	0.790812	0.966127	NO		Stag2
Ska3	94.7965	0.296493	1.55059	0.191213	0.848358	0.983753	NO
Atxn1	1057.77	0.526387	1.00882	0.521784	0.601821	0.959993	NO
Ptpn7	58.3293	0.778376	1.62678	0.478476	0.632311	0.959993	NO
Kcne1l	58.2433	-4.56996	1.67806	-2.72336	0.00646208	0.640464	DOWN	Kcne1l
Ablim1	726.141	1.22666	1.20067	1.02165	0.306945	0.938268	NO
2900052N01Rik	37.1357	-0.52994	1.47721	-0.358745	0.719786	0.964244	NO
Cbs	85.6916	-2.01302	1.61096	-1.24958	0.211454	0.938268	NO
Syce2	83.2159	0.363502	1.28159	0.283633	0.776692	0.964244	NO
Plp1	44.3521	-2.12002	1.68316	-1.25955	0.207833	0.938268	NO
Slc30a3	9.79949	0.0141696	2.08702	0.00678939	0.994583	0.997975	NO
Ncoa7	338.017	0.019777	1.25711	0.0157322	0.987448	0.997975	NO
Sowaha	37.8799	-0.090404	1.77171	-0.0510263	0.959305	0.99564	NO
Col12a1	124.422	-1.53315	1.00399	-1.52706	0.126745	0.938268	NO
Ncor2	2645.89	0.637071	0.894614	0.712118	0.476392	0.955695	NO		Ncor2
Nupr1	63.4111	0.448701	1.70156	0.263701	0.792011	0.966127	NO
Gm12371	21.9182	-2.64257	1.70061	-1.55389	0.12021	0.938268	NO
Dact1	315.282	0.360819	1.24338	0.290193	0.771669	0.964244	NO
Psph	123.101	-0.415105	1.28734	-0.322452	0.74711	0.964244	NO
Adra2a	33.1581	1.22242	1.47384	0.82941	0.406873	0.953885	NO
Gnl3l	737.465	-0.237361	0.864137	-0.27468	0.783562	0.965383	NO
Arxes1	56.1888	-0.942867	1.27022	-0.742287	0.457914	0.955695	NO
E2f2	116.77	1.0892	1.53455	0.709781	0.47784	0.955695	NO
Pbx1	1530.37	0.00311961	1.36803	0.00228037	0.998181	0.99908	NO		Pbx1
Tmem150c	62.3709	-1.26984	1.49615	-0.848736	0.396028	0.953885	NO
Efnb2	1033.9	0.655843	0.952324	0.688676	0.491027	0.955695	NO		Efnb2
Ctnna1	1231.65	1.40169	1.02234	1.37106	0.170356	0.938268	NO
Nlgn1	161.086	-0.640863	1.37255	-0.466915	0.640561	0.964244	NO
Cdh10	210.537	-1.46697	1.00525	-1.45931	0.14448	0.938268	NO
Sulf2	291.15	0.626967	0.928007	0.675606	0.499291	0.955695	NO
Frzb	15.6486	-1.6264	1.67051	-0.973592	0.330259	0.938268	NO
Gpm6a	2258.03	-1.19235	0.909671	-1.31075	0.189943	0.938268	NO
Kifap3	1398.5	-1.05136	0.926237	-1.13509	0.256338	0.938268	NO
Zfp608	988.724	-0.0596924	0.894507	-0.0667322	0.946795	0.99327	NO
Tmx4	847.727	0.193491	0.870372	0.222308	0.824074	0.972472	NO
Msx3	1.53475	0.637676	3.3452	0.190624	0.84882	0.983753	NO
Gsta4	27.897	-0.742363	1.49936	-0.495121	0.620515	0.959993	NO
Crym	78.7243	-4.45763	1.73433	-2.57022	0.0101633	0.768392	DOWN	Crym
Lmx1b	2.79751	0.720345	3.20418	0.224814	0.822124	0.971948	NO
Tshb	5.86599	0.340253	2.41663	0.140796	0.888031	0.988494	NO
Egfros	9.23736	-0.682714	2.2033	-0.309859	0.756668	0.964244	NO
Gpr27	70.3597	-0.743013	1.22767	-0.605225	0.54503	0.958097	NO
Comt	250.514	-0.46366	1.26185	-0.367446	0.713286	0.964244	NO
Diras2	203.775	-2.09724	1.24453	-1.68517	0.0919563	0.938268	NO
Wnt9a	31.9989	0.479018	1.6645	0.287786	0.773511	0.964244	NO
Trank1	1183.2	-1.74112	1.02839	-1.69306	0.0904449	0.938268	NO
Rasgef1b	582.552	-0.32022	0.838191	-0.382037	0.702434	0.964244	NO
Rif1	1135.63	1.06299	0.993545	1.06989	0.284667	0.938268	NO
Dmrtb1	20.9849	-0.20923	1.68026	-0.124522	0.900902	0.988494	NO
Rspo1	10.2293	2.30072	1.89619	1.21334	0.225	0.938268	NO
Zcchc18	548.707	-1.19227	1.24304	-0.959161	0.337478	0.938268	NO
Fam162a	259.466	-0.029358	0.915331	-0.0320737	0.974413	0.996291	NO
Atp2b2	639.556	-1.5703	1.00063	-1.56931	0.116576	0.938268	NO
Gpc4	114.548	0.655304	1.50527	0.43534	0.663315	0.964244	NO
Nell2	680.513	-0.511575	0.994961	-0.514166	0.607136	0.959993	NO
Baz1a	620.734	1.74887	1.31685	1.32806	0.184157	0.938268	NO
Nrarp	225.345	0.223228	1.58267	0.141046	0.887834	0.988494	NO
Ska2	214.772	0.284825	0.961163	0.296333	0.766976	0.964244	NO
Hivep2	1059.57	-1.45314	1.31123	-1.10822	0.267766	0.938268	NO
1700086L19Rik	103.222	-0.90475	1.29102	-0.700804	0.483425	0.955695	NO
Oat	458.382	0.19446	1.30604	0.148893	0.881638	0.988494	NO
A930011G23Rik	153.438	2.66396	1.37113	1.94289	0.05203	0.938268	NO
Snai2	19.3473	2.04839	1.68145	1.21823	0.223137	0.938268	NO
Pmf1	76.341	0.554092	1.50043	0.369288	0.711913	0.964244	NO
Camk1d	391.055	-0.299581	1.05437	-0.284131	0.77631	0.964244	NO
Tpd52l1	58.8532	-1.69853	1.64005	-1.03566	0.300363	0.938268	NO
Gfra2	81.5498	-0.19132	0.952141	-0.200937	0.840748	0.979683	NO
Tnnt2	34.2847	1.01474	1.908	0.531834	0.594841	0.959993	NO
Cpe	2219.67	-1.78577	0.977884	-1.82616	0.0678265	0.938268	NO
Plekhh2	116.924	-0.905904	1.22324	-0.740578	0.458949	0.955695	NO
Efnb3	369.293	-1.13491	1.07701	-1.05377	0.291989	0.938268	NO
Syne2	3373.75	0.267518	0.970877	0.275542	0.7829	0.965383	NO
Nme7	196.802	-0.866444	0.937737	-0.923973	0.3555	0.941687	NO
Ucp2	1731.75	1.39204	1.33765	1.04066	0.298035	0.938268	NO
Abca1	4679.61	0.398356	1.18235	0.336919	0.736178	0.964244	NO		Abca1
Phactr1	515.446	-0.997111	0.944704	-1.05547	0.291208	0.938268	NO
Phlda3	16.4417	1.12557	1.62169	0.694071	0.487637	0.955695	NO
Ptchd4	73.4931	-0.293374	1.25234	-0.23426	0.814783	0.970594	NO
Sstr1	8.01327	0.417149	2.31874	0.179903	0.857228	0.98446	NO
Gpr151	16.146	-1.17612	1.68362	-0.698566	0.484824	0.955695	NO
Plppr1	87.4393	-1.67505	1.50959	-1.10961	0.267167	0.938268	NO
Prrx1	150.967	-0.387592	1.05199	-0.368436	0.712548	0.964244	NO
Nbl1	40.8927	-1.22478	1.51308	-0.80946	0.41825	0.953885	NO
Cacng3	36.6199	-0.975006	1.73314	-0.562565	0.573731	0.959993	NO
Pid1	239.604	1.14051	1.22377	0.931964	0.351355	0.938268	NO
Slc25a13	83.9262	0.456048	1.28052	0.356143	0.721733	0.964244	NO
Frrs1l	279.175	-1.10718	0.98504	-1.12399	0.261015	0.938268	NO
Grid2	40.204	-0.868881	1.57026	-0.553336	0.580033	0.959993	NO
Prr11	159.134	0.022429	1.55364	0.0144364	0.988482	0.997975	NO
Map6	848.776	-1.45133	1.09911	-1.32045	0.186684	0.938268	NO
Fmo1	96.2318	-4.23159	1.65587	-2.55551	0.0106033	0.768392	DOWN	Fmo1
Lrp4	477.882	0.0616991	1.43588	0.0429695	0.965726	0.996253	NO
Wdr76	212.344	0.880534	1.32221	0.665955	0.50544	0.955695	NO
Mms22l	196.456	0.116976	1.56203	0.0748872	0.940304	0.99327	NO
Il2rg	60.7432	1.57462	1.58787	0.991655	0.321366	0.938268	NO
Epha4	1306.05	-0.22416	0.989089	-0.226633	0.820709	0.970918	NO		Epha4
Shisa2	56.908	1.49987	1.53467	0.977324	0.328409	0.938268	NO
Sh3rf3	300.809	-0.0920289	1.57016	-0.0586111	0.953262	0.99327	NO
Strip2	292.321	-2.53465	1.07228	-2.3638	0.0180884	0.866408	DOWN	Strip2
Kif5c	3027.68	-0.455871	0.923615	-0.493573	0.621608	0.959993	NO
Gpsm2	324.797	0.630931	1.02457	0.615802	0.538025	0.955695	NO
Mal2	24.8425	-0.189342	1.58206	-0.11968	0.904736	0.988494	NO
Kif26b	235.24	-2.22795	1.24876	-1.78413	0.0744021	0.938268	NO
Gcg	2.07715	1.49467	3.12459	0.478358	0.632395	0.959993	NO
Scrn1	581.756	-0.898562	0.869555	-1.03336	0.301437	0.938268	NO
Tppp3	77.6268	-0.506116	1.22557	-0.412964	0.679633	0.964244	NO
Satb2	155.767	-2.30412	1.5396	-1.49657	0.134505	0.938268	NO
Iqgap2	344.503	0.906892	0.990823	0.915292	0.360039	0.942298	NO
Supt16	2098.58	0.824242	0.949414	0.868159	0.385307	0.953885	NO
Hbb-y	31089.3	7.85872	1.88347	4.17246	3.01329e-05	0.0252036	UP	Hbb-y
Bora	177.19	0.945581	0.998338	0.947156	0.343559	0.938268	NO
Mirt1	37.6142	-0.980008	1.55005	-0.632244	0.527228	0.955695	NO
Tiparp	289.803	0.654904	1.34292	0.487671	0.625783	0.959993	NO
Rgs6	142.499	-3.037	1.21733	-2.4948	0.0126028	0.773644	DOWN	Rgs6
Jakmip1	375.35	-1.50323	1.08302	-1.388	0.165138	0.938268	NO
Syne1	1051.4	-0.965189	1.0202	-0.946078	0.344109	0.938268	NO
1810037I17Rik	5.87163	0.521462	2.16325	0.241055	0.809513	0.969808	NO
Tox	140.841	0.0539302	1.49992	0.0359554	0.971318	0.996291	NO
Srgap1	1265.28	-0.910798	0.936813	-0.97223	0.330936	0.938268	NO
Cenpu	40.2842	-0.205254	1.51159	-0.135787	0.89199	0.988494	NO
Pcdhga3	216.042	2.06873	1.34337	1.53995	0.123572	0.938268	NO
Scrg1	25.2868	-3.68891	1.70599	-2.16232	0.0305932	0.866408	DOWN	Scrg1
Pax5	15.222	-0.232789	1.67778	-0.138748	0.889649	0.988494	NO
Pabpc1	6527.04	1.5376	0.985515	1.5602	0.118712	0.938268	NO
Phactr2	522.894	1.73797	1.32348	1.31318	0.189121	0.938268	NO
Inhba	63.743	-3.34286	1.25758	-2.65818	0.00785645	0.700795	DOWN	Inhba
Lsm2	295.935	1.96323	1.32185	1.48522	0.137486	0.938268	NO
Tle1	464.592	0.911031	1.26431	0.720575	0.471171	0.955695	NO
Ryr3	408.933	-1.78883	1.08506	-1.6486	0.0992289	0.938268	NO
E2f5	125.706	-0.117473	1.51776	-0.0773994	0.938306	0.99327	NO
Gabrg2	195.9	-0.98251	1.11352	-0.882347	0.377589	0.950523	NO
Idi2	13.5603	-0.854627	1.87691	-0.455338	0.648866	0.964244	NO
Fn1	6503.02	1.80214	1.58542	1.1367	0.255664	0.938268	NO
Fignl1	221.292	2.09287	1.31859	1.5872	0.112466	0.938268	NO
Smarca2	1271.06	0.820258	0.881132	0.930913	0.351898	0.938268	NO
Arhgap36	11.8085	-1.70106	2.14035	-0.794761	0.426752	0.953885	NO
Upb1	8.42543	-0.157771	2.02994	-0.0777217	0.938049	0.99327	NO
Fgf13	416.296	-1.13346	0.965416	-1.17406	0.240369	0.938268	NO		Fgf13
Plcb4	285.725	0.566036	1.27849	0.442737	0.657956	0.964244	NO
Nrcam	707.072	-0.0635607	0.979339	-0.0649017	0.948252	0.99327	NO
Eif3j1	262.831	1.01884	0.94881	1.07381	0.282907	0.938268	NO
Cpa4	20.7924	-1.8607	1.6293	-1.14202	0.253446	0.938268	NO
Pde1c	226.767	-0.661512	0.914228	-0.723574	0.469327	0.955695	NO
Slc3a2	1238.4	0.47747	1.09045	0.437863	0.661486	0.964244	NO
Gm2694	4.03631	-0.309898	2.87791	-0.107681	0.914248	0.989465	NO
Dock1	793.233	1.3188	1.378	0.957035	0.338549	0.938268	NO
Rdm1	54.8935	0.267535	1.5427	0.17342	0.862322	0.985885	NO
Inpp5f	1060.29	-0.697431	0.917958	-0.759764	0.447396	0.953885	NO
Sv2c	74.0908	-1.10758	1.56016	-0.709912	0.477758	0.955695	NO
Hey1	238.667	-0.840867	1.12211	-0.749364	0.453638	0.953885	NO
Sh3gl2	323.315	-2.18497	1.12601	-1.94045	0.0523244	0.938268	NO
Fibin	13.3776	-1.60638	1.60549	-1.00055	0.317044	0.938268	NO
Mcm10	194.654	1.26288	1.35325	0.933225	0.350704	0.938268	NO
Etv4	74.5341	-4.1595	1.17981	-3.52556	0.000422584	0.107698	DOWN	Etv4
Nudcd2	331.759	1.46816	1.27101	1.15511	0.248044	0.938268	NO
Cenpp	50.3918	0.199954	1.51943	0.131598	0.895302	0.988494	NO
Sgcz	11.5089	1.23556	1.88372	0.655917	0.511878	0.955695	NO
Myo16	328.943	-0.686894	0.975936	-0.703832	0.481538	0.955695	NO
Nova1	348.095	-0.806896	0.951251	-0.848247	0.3963	0.953885	NO
Capn6	32.2419	1.57727	1.55431	1.01478	0.310213	0.938268	NO
Phykpl	161.343	-0.959507	1.27423	-0.753006	0.451446	0.953885	NO
Fam189a1	30.2108	-0.0230047	1.74713	-0.0131671	0.989494	0.997975	NO
Lhfpl3	43.3388	-0.1319	1.46638	-0.0899493	0.928327	0.992007	NO
Lrrtm3	73.0658	-0.236654	1.49614	-0.158176	0.874318	0.988494	NO
Slc2a3	344.28	1.16875	1.36224	0.857961	0.390914	0.953885	NO
Tmsb4x	0.708423	2.71683	3.43251	0.791502	0.428651	0.953885	NO
Tcerg1l	90.5443	-2.80635	1.49888	-1.8723	0.0611649	0.938268	NO
Stil	285.856	1.62106	1.30891	1.23848	0.215538	0.938268	NO
Tst	55.3657	-1.21669	1.56634	-0.776771	0.437294	0.953885	NO
Hnrnpf	676.951	1.40102	0.980811	1.42843	0.153168	0.938268	NO
Car11	170.56	-1.52688	1.2512	-1.22033	0.22234	0.938268	NO
Galntl6	102.391	-1.97365	1.73211	-1.13945	0.254516	0.938268	NO
Ube2ql1	255.559	-0.970802	1.27378	-0.762143	0.445974	0.953885	NO
Nefh	17.7102	-0.236797	1.7976	-0.13173	0.895198	0.988494	NO
Spry4	117.897	-0.0111703	1.55465	-0.00718507	0.994267	0.997975	NO
Dll4	107.672	1.92992	1.75202	1.10154	0.270661	0.938268	NO
Tal2	0.353507	-0.224574	3.46905	-0.0647365	0.948384	0.99327	NO
Homer2	326.463	0.744703	1.06625	0.698432	0.484907	0.955695	NO
Tchh	38.0335	-0.0171866	1.443	-0.0119103	0.990497	0.997975	NO
Smpdl3a	77.4396	-0.875461	1.56885	-0.558028	0.576826	0.959993	NO
Mybl2	61.555	0.159532	1.52826	0.104388	0.916861	0.989465	NO
P2ry1	81.1368	1.24341	1.56517	0.794425	0.426948	0.953885	NO
Pmfbp1	16.0649	-1.86117	1.87433	-0.992982	0.320719	0.938268	NO
Hecw1	866.079	-1.11602	1.37347	-0.812557	0.416472	0.953885	NO
Zswim5	307.07	0.096921	1.2554	0.0772034	0.938462	0.99327	NO
Zfp521	414.994	0.538305	1.29414	0.415955	0.677443	0.964244	NO
Pdlim3	9.59973	-0.453351	1.765	-0.256856	0.79729	0.966127	NO
Cdk14	606.869	1.04254	1.27429	0.818133	0.413281	0.953885	NO		Cdk14
Rims1	317.895	-1.68886	1.27351	-1.32614	0.184793	0.938268	NO
Rbm24	36.4982	-1.74096	1.68795	-1.03141	0.30235	0.938268	NO
Dlgap2	114.09	-0.193543	1.30715	-0.148066	0.882291	0.988494	NO
Zfp703	387.752	1.20744	1.38028	0.874775	0.381696	0.951625	NO
Chd4	4734.97	0.479765	0.947866	0.506153	0.61275	0.959993	NO
Ier5l	70.9204	-0.52439	1.48357	-0.353466	0.723739	0.964244	NO
Ildr2	307.417	1.26868	1.25793	1.00855	0.313193	0.938268	NO
Hpcal1	235.052	1.42246	1.27902	1.11215	0.266073	0.938268	NO
Cntn6	50.5796	-1.96333	1.43419	-1.36895	0.171016	0.938268	NO
Dcx	5855.79	-0.482325	0.990531	-0.486936	0.626303	0.959993	NO
Fam81a	111.782	-0.793991	1.482	-0.535756	0.592127	0.959993	NO
Mdc1	737.004	0.34281	0.907569	0.377724	0.705636	0.964244	NO
Frmpd4	56.0655	-2.53172	1.76939	-1.43085	0.152474	0.938268	NO
Draxin	501.39	0.249718	0.964761	0.258839	0.79576	0.966127	NO
Sh3bp5	830.186	0.86839	0.902429	0.96228	0.335909	0.938268	NO
Prkar1b	350.604	-1.12635	0.96508	-1.16711	0.243166	0.938268	NO
Mstn	16.2385	-0.212053	1.74951	-0.121207	0.903527	0.988494	NO
Npr3	83.0755	-0.0171937	1.45238	-0.0118383	0.990555	0.997975	NO
Bach2	925.603	-0.120625	0.885854	-0.136168	0.891689	0.988494	NO
Blm	192.38	0.137497	1.30795	0.105123	0.916278	0.989465	NO
Terf1	161.082	0.210055	1.2639	0.166196	0.868003	0.986316	NO
Dach2	33.1307	1.4255	1.46684	0.971816	0.331142	0.938268	NO
Hs3st1	47.054	-1.13526	1.48213	-0.765967	0.443696	0.953885	NO
Pde4dip	1947.82	-0.482007	0.873568	-0.551769	0.581107	0.959993	NO
Tceal6	78.6388	-2.07924	1.30667	-1.59125	0.111554	0.938268	NO
Brip1	211.628	1.04131	1.14055	0.912985	0.36125	0.942298	NO
Cenpc1	440.269	0.546895	0.888728	0.615368	0.538312	0.955695	NO
Cbln1	17.1164	-0.0523761	1.80312	-0.0290475	0.976827	0.996291	NO
Arl4d	116.337	0.0499268	1.30926	0.0381335	0.969581	0.996291	NO
Dynlrb2	14.1914	-5.86975	2.02297	-2.90156	0.0037131	0.514767	DOWN	Dynlrb2
2700069I18Rik	4.85742	1.33247	2.51218	0.530403	0.595833	0.959993	NO
Car3	6.31	-0.022073	1.99627	-0.0110572	0.991178	0.997975	NO
Slc2a1	1079.01	2.38174	1.45344	1.63869	0.101278	0.938268	NO
Ddit4	123.308	-0.895627	1.50358	-0.595665	0.551399	0.959323	NO
Skap2	319.436	1.544	1.42115	1.08645	0.277281	0.938268	NO
Rbbp8	343.612	1.26784	0.958046	1.32336	0.185716	0.938268	NO
Stxbp1	1081.3	-0.858715	0.948662	-0.905185	0.365367	0.94466	NO
Elmo1	753.605	0.739131	1.28699	0.574312	0.565757	0.959993	NO
Rab8b	1173.91	1.61339	1.33776	1.20603	0.227804	0.938268	NO
Herpud1	270.197	0.156174	1.30065	0.120074	0.904424	0.988494	NO
Npffr1	1.4809	1.86392	3.37075	0.552968	0.580285	0.959993	NO
Nek6	434.636	-0.0400289	0.931496	-0.0429727	0.965723	0.996253	NO
Dync1i1	132.403	-0.527255	1.27825	-0.412481	0.679987	0.964244	NO
Tfdp2	397.545	1.53357	1.26687	1.21052	0.226081	0.938268	NO
Nfe2l2	953.199	1.29772	1.29479	1.00226	0.316216	0.938268	NO
Pnrc2	511.276	1.40625	1.2878	1.09198	0.27484	0.938268	NO
Bcl11a	2132.13	-0.817229	0.978174	-0.835465	0.403456	0.953885	NO
2810459M11Rik	58.6989	-2.47319	1.47198	-1.68018	0.0929219	0.938268	NO
Tmem178b	301.168	-1.02858	1.05559	-0.974413	0.329851	0.938268	NO
Prkch	196.788	1.5797	1.35535	1.16553	0.243804	0.938268	NO
Esrrb	8.52473	1.55689	2.02381	0.769286	0.441723	0.953885	NO
Gm11627	18.4426	-0.432251	1.57024	-0.275276	0.783104	0.965383	NO
Gal3st1	28.6991	2.35054	1.45591	1.61448	0.106423	0.938268	NO
Lrr1	13.2311	1.27451	1.85757	0.68612	0.492638	0.955695	NO
Depdc7	29.2542	-0.0751435	1.5821	-0.047496	0.962118	0.99618	NO
Ipo5	1666.35	0.973871	0.852595	1.14224	0.253353	0.938268	NO
Tnr	177.12	-1.41783	0.942377	-1.50453	0.132445	0.938268	NO
Ybx3	524.955	0.978759	0.9836	0.995078	0.319698	0.938268	NO
Pim1	521.023	0.783022	1.46525	0.534395	0.593068	0.959993	NO
Mdga1	212.602	-0.577234	0.935865	-0.616792	0.537372	0.955695	NO
Rbm3	533.026	0.238484	1.02129	0.233512	0.815364	0.970594	NO
Mkx	11.7447	-2.1572	1.79742	-1.20017	0.230075	0.938268	NO
Sct	0.894959	3.59014	3.42595	1.04792	0.294673	0.938268	NO
Ank2	3164.94	-0.755762	0.890548	-0.848648	0.396077	0.953885	NO		Ank2
Shank1	1113.8	-0.944536	1.05488	-0.895394	0.370577	0.948452	NO
Efna5	90.4014	0.271574	1.55206	0.174977	0.861098	0.985375	NO
Csmd1	558.007	-1.19811	1.15923	-1.03354	0.301353	0.938268	NO
Anxa2	735.084	2.56467	1.38456	1.85234	0.0639767	0.938268	NO
Wscd1	201.559	0.988954	1.26264	0.783243	0.433484	0.953885	NO
Baz1b	2574.91	1.37003	0.950105	1.44198	0.149308	0.938268	NO
Snhg18	14.6594	-0.694495	1.80783	-0.384159	0.700861	0.964244	NO
Gabra3	94.3751	-1.45857	1.26371	-1.1542	0.248419	0.938268	NO
5730409E04Rik	80.0384	-0.676518	1.45992	-0.463394	0.643082	0.964244	NO
Ticrr	250.381	1.22536	1.28551	0.953207	0.340485	0.938268	NO
Smc6	1115.14	0.686764	0.891058	0.770728	0.440868	0.953885	NO
Cntn2	521.865	-0.751699	0.998928	-0.752506	0.451747	0.953885	NO
Thsd7b	72.9639	-0.379466	1.31074	-0.289506	0.772195	0.964244	NO
Arhgap26	135.075	-0.63255	1.27379	-0.496591	0.619477	0.959993	NO
Adk	185.372	1.42514	1.27641	1.11652	0.2642	0.938268	NO
Wwtr1	542.043	1.39587	1.42024	0.982838	0.325687	0.938268	NO
Adamts18	140.86	-1.1224	1.51979	-0.738521	0.460198	0.955695	NO
Fam102b	912.716	-0.0283014	0.904144	-0.0313019	0.975029	0.996291	NO
Csrp1	435.472	1.64447	1.34133	1.226	0.220198	0.938268	NO		Csrp1
Ccdc88a	2713.86	-0.281632	0.971127	-0.290006	0.771812	0.964244	NO
Atp6v1c2	3.60525	0.841821	2.22084	0.379056	0.704647	0.964244	NO
Tex15	55.312	-1.24487	1.5486	-0.803867	0.421474	0.953885	NO
Tpm2	167.305	2.60269	1.35256	1.92427	0.0543204	0.938268	NO
Tln2	761.468	0.374131	0.945217	0.395815	0.692241	0.964244	NO
Eda2r	25.696	0.111755	1.53941	0.0725958	0.942128	0.99327	NO
Rxfp1	10.0093	-0.296453	1.96311	-0.151012	0.879967	0.988494	NO
Frem2	291.787	-1.06226	1.34178	-0.791678	0.428548	0.953885	NO
Dapl1	1.57214	-0.0937346	3.34283	-0.0280405	0.97763	0.996291	NO
Amhr2	7.24914	1.54718	1.82205	0.84914	0.395804	0.953885	NO
Kctd14	11.97	-0.929295	1.79359	-0.51812	0.604374	0.959993	NO
Gng12	501.131	0.620644	1.34598	0.46111	0.644719	0.964244	NO
Ifi27l2a	21.352	1.13968	1.72997	0.658789	0.510032	0.955695	NO
Grm7	78.6976	-1.37796	1.54058	-0.894439	0.371087	0.948452	NO
Adgrb3	479.715	-0.691253	0.895126	-0.772241	0.439972	0.953885	NO
Rhcg	22.3626	0.968963	1.5583	0.621807	0.534068	0.955695	NO
Nap1l3	107.021	-1.25414	1.47846	-0.848273	0.396286	0.953885	NO
Pdlim4	101.143	0.296043	1.37338	0.215558	0.829332	0.974933	NO
Hcn1	136.594	0.333999	1.18271	0.282402	0.777635	0.96463	NO
Gdf10	10.1788	-1.07739	1.73214	-0.621997	0.533944	0.955695	NO
Mpdz	645.957	0.740938	0.959718	0.772037	0.440093	0.953885	NO
Ywhah	238.364	-0.973973	1.19095	-0.817812	0.413465	0.953885	NO
Klhl14	28.3933	-1.17135	1.48533	-0.788613	0.430338	0.953885	NO
Dusp6	744.065	1.28553	1.1362	1.13142	0.257877	0.938268	NO
Fzd10	14.8902	-0.106789	1.90828	-0.0559606	0.955373	0.99327	NO
Acot7	291.493	-0.325156	0.942658	-0.344935	0.730143	0.964244	NO
Rps26	1940.22	0.58889	0.879291	0.669733	0.503028	0.955695	NO
2700033N17Rik	43.9579	-0.722779	1.54349	-0.468275	0.639588	0.964244	NO
Kcnb2	186.15	-2.33862	1.28566	-1.819	0.0689119	0.938268	NO
Gad2	1145.96	0.0632403	1.05636	0.059866	0.952262	0.99327	NO
Specc1	1105.3	0.32075	0.994987	0.322367	0.747175	0.964244	NO
Stx1a	305.532	-0.578773	1.29816	-0.44584	0.655713	0.964244	NO
Lzts1	135.831	0.712664	1.48219	0.48082	0.630644	0.959993	NO
Nxph3	9.06429	1.3666	2.20551	0.61963	0.535502	0.955695	NO
Prkar2b	1125.47	-0.260117	1.07725	-0.241463	0.809196	0.969808	NO
Sorl1	527.982	-0.562629	1.00728	-0.558562	0.576461	0.959993	NO
Moxd1	14.5929	1.81697	1.58634	1.14539	0.252048	0.938268	NO
Grik2	821.346	-1.68323	1.04209	-1.61524	0.106258	0.938268	NO
Paqr8	142.858	-1.0351	1.53024	-0.676429	0.498768	0.955695	NO
Gnas	4337.22	0.582001	0.885811	0.657027	0.511164	0.955695	NO
B3galt2	183.582	-1.2771	1.28522	-0.993678	0.320379	0.938268	NO
Slc4a10	70.5221	-0.451145	1.56777	-0.287762	0.773529	0.964244	NO
Anxa5	353.808	2.10301	1.36001	1.54632	0.122028	0.938268	NO
Rps27l	132.976	0.174753	1.25721	0.139	0.88945	0.988494	NO
Rpl41	1368.28	1.07881	0.952862	1.13217	0.257562	0.938268	NO
Thbs2	23.0107	0.917745	1.49922	0.612148	0.54044	0.958039	NO
Esr2	12.9154	-1.31537	1.7442	-0.754137	0.450767	0.953885	NO
Tmem108	49.2661	-0.648443	1.48599	-0.436371	0.662567	0.964244	NO
Pfn2	883.25	-0.541755	1.03389	-0.523997	0.600281	0.959993	NO
Col2a1	194.129	-0.00960345	1.11078	-0.00864569	0.993102	0.997975	NO
D430041D05Rik	970.792	-1.89579	1.05766	-1.79244	0.073063	0.938268	NO
Nr3c2	73.2319	-2.46691	1.56478	-1.57653	0.114905	0.938268	NO
Nav3	1209.41	-1.53975	0.962557	-1.59965	0.109677	0.938268	NO
Syt5	412.289	-1.94811	1.10496	-1.76306	0.0778895	0.938268	NO
Plce1	423.817	-0.33731	1.29558	-0.260354	0.79459	0.966127	NO
Kif18b	197.355	1.55969	1.2786	1.21984	0.222527	0.938268	NO
Add3	665.508	1.06239	1.08423	0.979857	0.327157	0.938268	NO
Rgma	433.352	-0.687259	1.0052	-0.6837	0.494164	0.955695	NO
Nog	36.3199	-0.262967	1.5019	-0.17509	0.861009	0.985375	NO
Pcnt	1036.56	0.227596	0.918413	0.247815	0.804278	0.968173	NO
Dstn	1515.52	0.335981	0.888456	0.378162	0.70531	0.964244	NO
Slitrk4	68.0252	-0.633992	1.50097	-0.422389	0.672741	0.964244	NO
Trip13	84.5443	0.13571	1.48854	0.0911701	0.927357	0.992007	NO
Pak6	196.01	-0.979528	1.2833	-0.763285	0.445293	0.953885	NO
Gad1	489.354	-0.490818	1.03052	-0.476282	0.633874	0.959993	NO
Rbbp7	1207.96	0.265644	0.957043	0.277567	0.781345	0.965383	NO
Pdlim1	42.2099	0.499846	1.5007	0.333076	0.739077	0.964244	NO
Gprasp2	363.949	-0.611015	1.01746	-0.600528	0.548154	0.959323	NO
Pxdc1	71.0198	1.6103	1.41871	1.13505	0.256355	0.938268	NO
Rdx	2294.04	1.32558	1.12826	1.17489	0.240037	0.938268	NO
Nr4a3	58.1772	0.201735	1.75932	0.114666	0.90871	0.989042	NO
Crhbp	4.3571	1.77767	2.54426	0.698701	0.484739	0.955695	NO
Amph	434.114	-1.15024	1.03777	-1.10837	0.267702	0.938268	NO
Ddc	16.6482	2.42697	1.77875	1.36443	0.172433	0.938268	NO
Fgf9	25.4838	0.435021	1.67869	0.259142	0.795525	0.966127	NO
Thrb	40.5747	-0.574394	1.12256	-0.511684	0.608873	0.959993	NO
Sall1	1699	1.52481	1.40133	1.08811	0.276546	0.938268	NO
Gpr26	62.8605	-1.04258	1.52363	-0.684273	0.493803	0.955695	NO
Slc6a7	19.3878	-1.68366	1.8104	-0.92999	0.352376	0.938268	NO
Parp1	1747.74	0.56358	0.90264	0.624369	0.532385	0.955695	NO
Lrrc4c	213.967	-1.46087	1.25016	-1.16855	0.242585	0.938268	NO
0610040J01Rik	147.665	0.843367	1.41698	0.595187	0.551718	0.959323	NO
Lcorl	466.432	0.651742	1.29177	0.504534	0.613886	0.959993	NO
Nlk	523.705	0.219426	1.35838	0.161535	0.871672	0.987342	NO
Ptprg	1172.97	1.54301	1.40175	1.10078	0.270994	0.938268	NO
Dctpp1	74.9848	0.0400739	1.46243	0.0274023	0.978139	0.996291	NO
Plxna2	2761.54	-0.235632	0.961176	-0.24515	0.80634	0.968694	NO
Gabra4	100.196	-2.34034	1.45405	-1.60953	0.1075	0.938268	NO
Nmral1	163.377	1.31972	1.30616	1.01038	0.312313	0.938268	NO
Cdh9	22.7478	-0.0378772	1.57067	-0.0241154	0.980761	0.997975	NO
Pomc	8.09104	2.86169	2.2533	1.27	0.204085	0.938268	NO
Klf2	760.015	3.17681	1.48205	2.14352	0.0320713	0.866408	UP	Klf2
Slc35d3	47.6922	-1.85852	1.49535	-1.24287	0.213915	0.938268	NO
Lrpprc	680.574	-0.120435	0.843614	-0.142761	0.886479	0.988494	NO
Rpl22l1	139.24	0.665858	0.919533	0.724126	0.468988	0.955695	NO
Nrip1	685.977	-0.0835827	0.992827	-0.0841866	0.932908	0.99327	NO
Uba1y	3.78231	-1.94404	2.96781	-0.655043	0.51244	0.955695	NO
Rspo2	32.0229	1.9966	1.41995	1.40611	0.159692	0.938268	NO
Dscc1	66.9893	-0.708883	1.20734	-0.587144	0.557107	0.959993	NO
Rabgap1l	398.328	0.074644	1.55366	0.048044	0.961681	0.99618	NO
Vangl1	84.2763	1.19814	1.46334	0.818772	0.412916	0.953885	NO
Prkcq	55.2281	1.34011	1.34166	0.998849	0.317868	0.938268	NO
Hspa12a	455.921	-1.20565	1.05018	-1.14804	0.250951	0.938268	NO
Sfrp2	98.5995	2.25661	1.52771	1.47712	0.139642	0.938268	NO
Rab40b	54.3815	-2.68095	1.32447	-2.02417	0.042953	0.93449	DOWN	Rab40b
Pcdh20	57.5819	-0.398719	1.27426	-0.312903	0.754355	0.964244	NO
Scn9a	156.69	-0.621552	1.16043	-0.535621	0.59222	0.959993	NO
Snx10	201.893	-1.09724	1.20481	-0.910716	0.362445	0.942298	NO
Csrp2	263.396	1.66589	0.967875	1.72118	0.0852185	0.938268	NO
Rnd2	52.4709	-0.561377	1.58127	-0.355016	0.722577	0.964244	NO
Zim1	36.2721	-0.374301	1.7372	-0.215463	0.829406	0.974933	NO
4930523C07Rik	36.9387	0.152646	1.58593	0.09625	0.923322	0.990565	NO
Rcn1	154.738	0.630019	1.55221	0.405886	0.684827	0.964244	NO
Nbea	2752.28	-0.335757	0.932316	-0.360132	0.718748	0.964244	NO
Col28a1	35.0674	0.422413	1.50559	0.280564	0.779045	0.96515	NO
Lgi2	76.2785	-2.1938	1.29002	-1.70059	0.0890198	0.938268	NO
Nedd9	507.559	0.800213	1.32225	0.605191	0.545052	0.958097	NO
Nyap2	146.962	-1.43871	1.03634	-1.38826	0.165058	0.938268	NO
Eif2s2	679.301	0.764752	0.928908	0.823281	0.410348	0.953885	NO
Tgfbi	1489.78	0.182555	1.51235	0.12071	0.903921	0.988494	NO
Soat2	10.9174	1.24441	1.98478	0.626978	0.530673	0.955695	NO
Kcnk13	99.8863	0.701718	1.37443	0.510552	0.609665	0.959993	NO
Tal1	210.481	2.12699	1.35129	1.57405	0.115475	0.938268	NO
H2-Q7	43.4937	-4.53225	1.97629	-2.29332	0.0218298	0.866408	DOWN	H2-Q7
Shroom2	594.235	1.37555	1.06562	1.29085	0.196757	0.938268	NO
Mat2a	900.821	0.432981	0.913272	0.474098	0.63543	0.959993	NO
Pde1b	453.237	-0.880043	0.903004	-0.974573	0.329772	0.938268	NO
Plppr5	86.7925	-1.09478	1.51947	-0.720504	0.471215	0.955695	NO
Col9a1	23.1157	-0.350955	1.60004	-0.219341	0.826384	0.973115	NO
Ptpn5	412.123	-2.39862	1.10993	-2.16106	0.0306906	0.866408	DOWN	Ptpn5
Ptprm	407.443	0.772903	1.13174	0.682935	0.494648	0.955695	NO
Esrrg	216.826	-0.323376	1.05087	-0.307721	0.758294	0.964244	NO
Lgr6	6.61396	-0.712652	2.08214	-0.342269	0.732149	0.964244	NO
Vit	109.394	-0.580857	1.50345	-0.38635	0.699237	0.964244	NO
Frmd6	206.177	0.839123	1.55621	0.539211	0.589741	0.959993	NO
Rfx4	96.1271	-0.643886	1.51216	-0.425804	0.670251	0.964244	NO
Shisa8	6.16401	-1.1103	2.22777	-0.498391	0.618208	0.959993	NO
Adcy2	87.1848	-0.677994	1.21002	-0.560317	0.575263	0.959993	NO
Nars	988.814	0.609409	0.943043	0.646216	0.51814	0.955695	NO
Gse1	688.74	0.422635	1.02993	0.410353	0.681547	0.964244	NO
Myt1	743.061	0.0706552	1.17548	0.0601074	0.95207	0.99327	NO
Brd8	889.401	0.0852776	1.31527	0.0648364	0.948304	0.99327	NO
Odf2	715.369	0.806168	1.293	0.623488	0.532964	0.955695	NO
Nab1	457.076	1.53754	1.07619	1.42869	0.153093	0.938268	NO
Slc6a11	307.313	-3.42252	1.16542	-2.93673	0.00331689	0.514767	DOWN	Slc6a11
Apba1	622.979	-0.35329	1.00085	-0.352988	0.724097	0.964244	NO
Ptbp1	1328.06	1.3732	0.950288	1.44504	0.148448	0.938268	NO
Lipg	108.49	-0.995878	1.57192	-0.633544	0.526378	0.955695	NO
Prok2	4.75268	1.47283	2.46396	0.597748	0.550008	0.959323	NO
Cxadr	1423.32	-0.732838	0.973064	-0.753125	0.451375	0.953885	NO
Nr5a2	11.6479	2.17724	1.68768	1.29008	0.197023	0.938268	NO
Stk33	33.7319	1.0382	1.32276	0.784875	0.432527	0.953885	NO
Egln3	77.1423	-1.00267	1.29844	-0.772212	0.439989	0.953885	NO
Zfhx2	1056.41	-0.713649	0.95484	-0.747402	0.454821	0.953885	NO
Postn	34.1136	0.936584	1.62423	0.576633	0.564188	0.959993	NO
Lmcd1	117.223	2.79918	1.40047	1.99874	0.0456363	0.938268	UP	Lmcd1
Insig1	267.768	-0.0462735	1.00552	-0.0460193	0.963295	0.996253	NO
Vwc2l	35.6339	3.31923	1.51079	2.19702	0.0280189	0.866408	UP	Vwc2l
Rps2	1168.62	1.11493	1.11606	0.998989	0.3178	0.938268	NO
Chrdl1	33.9405	1.23079	1.47048	0.837004	0.40259	0.953885	NO
Atp6v0a1	1187.14	0.0036048	0.844185	0.00427016	0.996593	0.998832	NO
Chek1	101.98	1.64048	1.26243	1.29947	0.193783	0.938268	NO
Eno1	1743.65	0.531706	0.961429	0.553037	0.580238	0.959993	NO
Anks1	458.157	0.367308	0.907973	0.404536	0.685819	0.964244	NO
Smoc1	90.0423	-0.437421	1.48095	-0.295366	0.767715	0.964244	NO
Fam183b	5.85769	-2.5647	2.12656	-1.20603	0.227806	0.938268	NO
Casp8ap2	808.046	0.991896	0.900288	1.10175	0.270569	0.938268	NO
Dlx5	366.884	0.706683	1.30035	0.543455	0.586817	0.959993	NO
Gem	206.057	0.838201	1.39907	0.599113	0.549098	0.959323	NO
Npm1	3073.19	0.908292	0.876045	1.03681	0.299825	0.938268	NO
Kctd4	48.2774	-1.54509	1.68756	-0.915574	0.359891	0.942298	NO
Arid5b	372.804	-0.880974	0.884179	-0.996374	0.319068	0.938268	NO
Vat1	464.101	-0.553253	0.981106	-0.563908	0.572817	0.959993	NO
Pde4b	603.592	-0.25367	1.04096	-0.243688	0.807472	0.969401	NO
Gtse1	216.218	2.302	1.32548	1.73673	0.0824345	0.938268	NO
Rad54l	128.772	0.709569	1.00617	0.705216	0.480676	0.955695	NO
Fam3c	649.754	1.35143	1.21529	1.11202	0.266128	0.938268	NO
Hadh	223.937	1.62909	1.30355	1.24974	0.211396	0.938268	NO
Lrrfip1	822.041	1.27943	1.00552	1.27241	0.203227	0.938268	NO
Kidins220	4682.32	-0.756325	0.859106	-0.880364	0.378662	0.950523	NO
Pthlh	12.2713	-1.73161	1.92131	-0.901264	0.367448	0.947293	NO
Ccdc136	386.912	0.455281	1.36154	0.334387	0.738088	0.964244	NO
Etl4	173.841	2.03587	1.21369	1.67743	0.0934593	0.938268	NO
9630028H03Rik	2.27255	0.540964	2.74963	0.19674	0.844031	0.981585	NO
Mamdc2	13.9835	-1.98615	1.80044	-1.10315	0.269961	0.938268	NO
Adgrv1	1018.9	0.389247	1.36303	0.285575	0.775204	0.964244	NO
Pcdh15	131.219	-0.597113	1.48438	-0.402264	0.68749	0.964244	NO
Scaf11	1982.48	0.335214	0.945312	0.354607	0.722884	0.964244	NO
Grm8	25.9687	-0.429142	1.55197	-0.276514	0.782153	0.965383	NO
Foxd2	8.06816	0.257071	2.13284	0.120529	0.904064	0.988494	NO
Gm5532	8.51891	-2.09715	2.00475	-1.04609	0.295521	0.938268	NO
Pdzrn3	207.98	-1.64177	1.19101	-1.37847	0.168058	0.938268	NO
Cdk2	263.359	0.863064	1.00298	0.8605	0.389514	0.953885	NO
Oxtr	17.6189	-2.07823	1.51851	-1.36859	0.171126	0.938268	NO
Podn	10.1687	0.651095	1.96961	0.33057	0.740969	0.964244	NO
