# Supplementary material for: Temporal control of progenitor competence shapes maturation in GABAergic neuron development in mice
Source: Nat Neurosci. 2025 Jul 8;28(8):1663–75. doi: 10.1038/s41593-025-01999-y (PMC12321585; doi:10.1038/s41593-025-01999-y)
Supplement: Supplementary file 14 — Proportion changes across broad cell states in Nfib/x KO and Nfib OE; number of differentially expressed genes per cell state in Nfib/x KO and Nfib OE. [file 41593_2025_1999_MOESM14_ESM.xlsx]

## Sheet: EDF 7e
	CellType	Pert.x	Batch	Num.x	Tot.x	Pert.y	Num.y	Tot.y	prop_gNFI	prop_gLacZ	prop_change
1	exc_PN	gNFI	experiment 1	1184	4021	gLacZ	2747	11373	0.294454	0.241537	0.086034
2	exc_PN	gNFI	experiment 2	422	1866	gLacZ	2434	18955	0.226152	0.128409	0.245804
3	interneuron	gNFI	experiment 1	343	4021	gLacZ	1886	11373	0.0853022	0.165831	-0.288707
4	interneuron	gNFI	experiment 2	279	1866	gLacZ	3055	18955	0.149518	0.161171	-0.0325949
5	mitotic	gNFI	experiment 1	1476	4021	gLacZ	3595	11373	0.367073	0.3161	0.0649284
6	mitotic	gNFI	experiment 2	483	1866	gLacZ	5453	18955	0.258842	0.287681	-0.0458762
7	projection_neuron	gNFI	experiment 1	1018	4021	gLacZ	3145	11373	0.253171	0.276532	-0.0383319
8	projection_neuron	gNFI	experiment 2	682	1866	gLacZ	8013	18955	0.365488	0.422738	-0.0631986

## Sheet: EDF 7f
	CellType	Pert.x	Batch	Num.x	Tot.x	Pert.y	Num.y	Tot.y	prop_xNfib	prop_egfp	prop_change
1	exc_precursor	xNfib	replicate 1	697	2612	egfp	494	1186	0.266845	0.416526	-0.193383
2	exc_precursor	xNfib	replicate 2	89	542	egfp	1430	4305	0.164207	0.332172	-0.305972
3	Interneurons	xNfib	replicate 1	414	2612	egfp	146	1186	0.158499	0.123103	0.109759
4	Interneurons	xNfib	replicate 2	91	542	egfp	657	4305	0.167897	0.152613	0.0414499
5	mitotic	xNfib	replicate 1	809	2612	egfp	258	1186	0.309724	0.217538	0.15344
6	mitotic	xNfib	replicate 2	110	542	egfp	987	4305	0.202952	0.229268	-0.0529506
7	Projection neurons	xNfib	replicate 1	692	2612	egfp	288	1186	0.264931	0.242833	0.0378251
8	Projection neurons	xNfib	replicate 2	252	542	egfp	1231	4305	0.464945	0.285947	0.211116

## Sheet: EDF 7g
	cluster	upregulated	number_of_genes
1	Adarb2_Erbb4	TRUE	2
2	Ccnd2_Abracl	FALSE	6
3	Ccnd2_Abracl	TRUE	32
4	Cntnap5b_Isl1	FALSE	32
5	Cntnap5b_Isl1	TRUE	81
6	Ebf1_Cntn5	FALSE	26
7	Ebf1_Cntn5	TRUE	74
8	Fabp7_Dbi	FALSE	78
9	Fabp7_Dbi	TRUE	175
10	Gm26917_Lingo2	TRUE	1
11	Gm29260_Hist1h1b	TRUE	2
12	Kcnip4_Nrg3	FALSE	9
13	Kcnip4_Nrg3	TRUE	22
14	Nxph1_Sst	TRUE	25
15	Ptprm_Gucy1a1	FALSE	4
16	Ptprm_Gucy1a1	TRUE	41
17	Satb2_9130024F11Rik	FALSE	77
18	Satb2_9130024F11Rik	TRUE	92
19	Six3_Six3os1	FALSE	4
20	Six3_Six3os1	TRUE	3
21	Tafa1_Adgrl3	FALSE	33
22	Tafa1_Adgrl3	TRUE	47
23	Top2a_Hmgb2	FALSE	6
24	Top2a_Hmgb2	TRUE	27
25	Tshz1_Erbb4	FALSE	4
26	Tshz1_Erbb4	TRUE	16
27	Unc5d_Nrg1	FALSE	50
28	Unc5d_Nrg1	TRUE	47

## Sheet: EDF 7h
	cluster	upregulated	number_of_genes
1	Adgrl3/Pcdh9	FALSE	245
2	Adgrl3/Pcdh9	TRUE	437
3	Apoe/C1qb	FALSE	1
4	Apoe/C1qb	TRUE	6
5	Creb5/Gm29260	FALSE	552
6	Creb5/Gm29260	TRUE	148
7	Ebf1/Mgat4c	FALSE	109
8	Ebf1/Mgat4c	TRUE	20
9	Erbb4/Nxph1	FALSE	60
10	Erbb4/Nxph1	TRUE	18
11	Fabp7/Dbi	FALSE	17
12	Fabp7/Dbi	TRUE	316
13	Galntl6/Adarb2	FALSE	172
14	Galntl6/Adarb2	TRUE	113
15	Gm29260/Nrg1	FALSE	108
16	Gm29260/Nrg1	TRUE	34
17	Gm38505/Sox2ot	FALSE	81
18	Gm38505/Sox2ot	TRUE	104
19	Gm42418/Camk1d	FALSE	35
20	Gm42418/Camk1d	TRUE	8
21	Opcml/Lrfn5	FALSE	882
22	Opcml/Lrfn5	TRUE	115
23	Plcb1/Unc5d	FALSE	405
24	Plcb1/Unc5d	TRUE	204
25	Reln/Clstn2	FALSE	84
26	Reln/Clstn2	TRUE	6
27	Tiam2/Satb2	FALSE	587
28	Tiam2/Satb2	TRUE	221
29	Top2a/Sox1ot	FALSE	580
30	Top2a/Sox1ot	TRUE	220
31	Tuba1a/Tubb2b	FALSE	85
32	Tuba1a/Tubb2b	TRUE	494
